# Supplementary material for: Comparative secretome analysis of Rhizoctonia solani isolates with different host ranges reveals unique secretomes and cell death inducing effectors
Source: Sci Rep. 2017 Sep 5;7:10410. doi: 10.1038/s41598-017-10405-y (PMC5585356; doi:10.1038/s41598-017-10405-y)
Supplement: Supplementary file 3 — Supplementary Data S2 [file 41598_2017_10405_MOESM3_ESM.xls]

## Sheet: AG1-IB
Supplementary Data S2. Proteins predicted to be secreted from AG2-2IIIB and AG1-IB
	SignalP 2.0			TMHMM						TargetP
Query name	Secreted?	Signal peptide probability (SignalP-HMM)	Cleavage site	Length	ExpAA	First60	Helices	One helix that overlaps secretion sequence	Topology	Len	cTP	mTP	SP	other	Loc	RC	TPlen
CCO26024.1 hypothetical protein BN14_00039 [Rhizoctonia solani AG-1 IB]	YES	0.999	19	497	1.07	1.06	0		o	497	0.112	0.074	0.493	0.074	S	4	19
CCO26043.1 hypothetical protein BN14_00059 [Rhizoctonia solani AG-1 IB]	YES	0.999	18	155	0.75	0.6	0		o	155	0.034	0.066	0.834	0.141	S	2	18
CCO26047.1 hypothetical protein BN14_00063 [Rhizoctonia solani AG-1 IB]	YES	0.99	17	562	22.81	20.53	1	Yes	i5-27o	562	0.006	0.04	0.965	0.015	S	1	17
CCO26110.1 hypothetical protein BN14_00127 [Rhizoctonia solani AG-1 IB]	YES	0.949	24	320	2.55	0.91	0		o	320	0.009	0.069	0.812	0.108	S	2	24
CCO26123.1 hypothetical protein BN14_00140 [Rhizoctonia solani AG-1 IB]	YES	0.999	19	314	0.91	0.9	0		o	314	0.22	0.09	0.584	0.036	S	4	19
CCO26179.1 1,3-beta-glucanosyltransferase gel4 [Rhizoctonia solani AG-1 IB]	YES	1	19	534	18.91	0.46	0		o	534	0.023	0.335	0.795	0.03	S	3	19
CCO26268.1 hypothetical protein BN14_00288 [Rhizoctonia solani AG-1 IB]	YES	0.995	23	146	6.49	6.3	0		o	146	0.013	0.069	0.931	0.052	S	1	23
CCO26279.1 hypothetical protein BN14_00299 [Rhizoctonia solani AG-1 IB]	YES	0.961	17	399	0	0	0		o	399	0.524	0.073	0.113	0.305	C	4	29
CCO26296.1 hypothetical protein BN14_00316 [Rhizoctonia solani AG-1 IB]	YES	1	18	88	0.27	0.27	0		o	88	0.662	0.038	0.511	0.011	C	5	56
CCO26327.1 ADP-ribosylation factor-like protein 8A AltName: Full=ADP-ribosylation factor-like protein 10B [Rhizoctonia solani AG-1 IB]	YES	0.974	20	176	0.49	0.49	0		o	176	0.046	0.063	0.767	0.044	S	2	20
CCO26353.1 hypothetical protein BN14_00376 [Rhizoctonia solani AG-1 IB]	YES	0.995	21	175	2.09	2.07	0		o	175	0.126	0.012	0.969	0.019	S	1	21
CCO26354.1 hypothetical protein BN14_00377 [Rhizoctonia solani AG-1 IB]	YES	0.982	18	659	3	2.99	0		o	659	0.005	0.131	0.84	0.088	S	2	18
CCO26364.1 Niemann-Pick type C-related protein 1 [Rhizoctonia solani AG-1 IB]	YES	0.944	21	277	4.64	0.48	0		o	277	0.036	0.187	0.43	0.073	S	4	21
CCO26397.1 hypothetical protein BN14_00420 [Rhizoctonia solani AG-1 IB]	YES	0.967	20	289	3.9	3.75	0		o	289	0.076	0.056	0.755	0.15	S	2	20
CCO26421.1 hypothetical protein BN14_00444 [Rhizoctonia solani AG-1 IB]	YES	0.991	19	274	3.81	3.78	0		o	274	0.02	0.103	0.495	0.058	S	4	19
CCO26424.1 hypothetical protein BN14_00447 [Rhizoctonia solani AG-1 IB]	YES	0.994	29	514	22.97	22.92	1	Yes	i7-29o	514	0.002	0.133	0.975	0.007	S	1	29
CCO26437.1 putative endo-beta-1,4-glucanase D Short=Endoglucanase D [Rhizoctonia solani AG-1 IB]	YES	0.999	16	237	4.96	4.88	0		o	237	0.045	0.248	0.462	0.093	S	4	16
CCO26451.1 hypothetical protein BN14_00475 [Rhizoctonia solani AG-1 IB]	YES	0.991	22	257	15.45	15.45	1	Yes	i7-25o	257	0.03	0.081	0.942	0.047	S	1	22
CCO26481.1 similar to beta-1,4-endoglucanase [Rhizoctonia solani AG-1 IB]	YES	1	22	557	17.5	0.01	0		o	557	0.082	0.179	0.773	0.023	S	3	22
CCO26545.1 hypothetical protein BN14_00571 [Rhizoctonia solani AG-1 IB]	YES	0.995	20	173	2.89	2.89	0		o	173	0.078	0.053	0.565	0.066	S	3	20
CCO26563.1 putative transcriptional regulatory protein C530,05 [Rhizoctonia solani AG-1 IB]	YES	0.975	32	356	4.32	1.89	0		o	356	0.007	0.058	0.906	0.212	S	2	32
CCO26598.1 hypothetical protein BN14_00626 [Rhizoctonia solani AG-1 IB]	YES	0.997	20	202	0.09	0	0		o	202	0.014	0.262	0.404	0.056	S	5	20
CCO26608.1 glycerophosphoryl diester phosphodiesterase [Rhizoctonia solani AG-1 IB]	YES	1	17	428	4.93	4.84	0		o	428	0.062	0.201	0.619	0.026	S	3	17
CCO26629.1 Allergen Asp f 7 AltName: Allergen=Asp f 7 [Rhizoctonia solani AG-1 IB]	YES	0.999	19	280	4.66	4.66	0		o	280	0.067	0.178	0.2	0.045	S	5	19
CCO26630.1 hypothetical protein BN14_00659 [Rhizoctonia solani AG-1 IB]	YES	1	17	125	0.96	0.82	0		o	125	0.174	0.238	0.572	0.02	S	4	17
CCO26703.1 hypothetical protein BN14_00734 [Rhizoctonia solani AG-1 IB]	YES	0.999	18	170	22.36	22.36	1	Yes	i7-29o	170	0.011	0.069	0.97	0.011	S	1	18
CCO26725.1 hypothetical protein BN14_00756 [Rhizoctonia solani AG-1 IB]	YES	1	21	329	0.18	0.17	0		o	329	0.134	0.05	0.955	0.004	S	1	21
CCO26761.1 hypothetical protein BN14_00792 [Rhizoctonia solani AG-1 IB]	YES	1	17	294	3.45	3.43	0		o	294	0.02	0.108	0.804	0.091	S	2	17
CCO26788.1 hypothetical protein BN14_00819 [Rhizoctonia solani AG-1 IB]	YES	1	23	114	36.1	24.43	0		o	114	0.046	0.042	0.936	0.008	S	1	23
CCO26836.1 Meiotically up-regulated gene 157 protein [Rhizoctonia solani AG-1 IB]	YES	1	19	313	0.06	0.06	0		o	313	0.167	0.057	0.403	0.082	S	4	19
CCO26839.1 hypothetical protein BN14_00871 [Rhizoctonia solani AG-1 IB]	YES	1	20	74	10.02	10.01	0		o	74	0.104	0.087	0.861	0.006	S	2	20
CCO26840.1 hypothetical protein BN14_00872 [Rhizoctonia solani AG-1 IB]	YES	0.999	20	437	3.49	3.46	0		o	437	0.209	0.061	0.53	0.086	S	4	20
CCO26876.1 hypothetical protein BN14_00908 [Rhizoctonia solani AG-1 IB]	YES	0.999	19	213	1.23	1.19	0		o	213	0.153	0.04	0.312	0.047	S	5	19
CCO26934.1 Vacuolar protein sorting-associated protein 70 [Rhizoctonia solani AG-1 IB]	YES	0.925	25	137	0.24	0.24	0		o	137	0.007	0.071	0.869	0.19	S	2	25
CCO26982.1 putative glycosidase C21B10.07 [Rhizoctonia solani AG-1 IB]	YES	0.961	26	464	14.18	14.14	0		o	464	0.297	0.121	0.37	0.073	S	5	26
CCO26984.1 hypothetical protein BN14_01017 [Rhizoctonia solani AG-1 IB]	YES	0.968	20	650	0.07	0.06	0		o	650	0.346	0.167	0.316	0.035	C	5	16
CCO26991.1 putative protein YIL156W-B [Rhizoctonia solani AG-1 IB]	YES	0.976	19	93	1.17	1.03	0		o	93	0.025	0.223	0.601	0.041	S	4	19
CCO27039.1 hypothetical protein BN14_01072 [Rhizoctonia solani AG-1 IB]	YES	0.999	19	176	16.19	16.18	1	Yes	o5-27i	176	0.19	0.086	0.125	0.026	C	5	37
CCO27045.1 hypothetical protein BN14_01078 [Rhizoctonia solani AG-1 IB]	YES	0.996	18	268	0.52	0.51	0		o	268	0.039	0.08	0.712	0.114	S	3	18
CCO27091.1 hypothetical protein BN14_01125 [Rhizoctonia solani AG-1 IB]	YES	1	20	250	20.5	20.34	1	Yes	i7-29o	250	0.013	0.066	0.933	0.019	S	1	20
CCO27092.1 hypothetical protein BN14_01126 [Rhizoctonia solani AG-1 IB]	YES	0.996	20	374	1.74	1.68	0		o	374	0.018	0.219	0.59	0.026	S	4	20
CCO27114.1 endo-1,4-beta-mannosidase, putative [Rhizoctonia solani AG-1 IB]	YES	0.983	19	226	3.31	3.2	0		o	226	0.038	0.034	0.525	0.202	S	4	19
CCO27119.1 mannosyl-oligosaccharide alpha-1,2-mannosidase [Rhizoctonia solani AG-1 IB]	YES	0.999	16	544	0.02	0.02	0		o	544	0.024	0.397	0.522	0.134	S	5	16
CCO27120.1 mannosyl-oligosaccharide alpha-1,2-mannosidase [Rhizoctonia solani AG-1 IB]	YES	0.998	16	544	0.01	0.01	0		o	544	0.243	0.124	0.379	0.195	S	5	16
CCO27140.1 hypothetical protein BN14_01175 [Rhizoctonia solani AG-1 IB]	YES	0.998	16	137	0.42	0.42	0		o	137	0.035	0.079	0.731	0.165	S	3	16
CCO27159.1 hypothetical protein BN14_01194 [Rhizoctonia solani AG-1 IB]	YES	0.999	19	249	10.65	10.59	0		o	249	0.04	0.043	0.915	0.061	S	1	19
CCO27193.1 hypothetical protein BN14_01228 [Rhizoctonia solani AG-1 IB]	YES	0.998	20	472	0.19	0.17	0		o	472	0.028	0.035	0.752	0.322	S	3	20
CCO27203.1 hypothetical protein BN14_01238 [Rhizoctonia solani AG-1 IB]	YES	0.996	21	446	0.87	0.63	0		o	446	0.032	0.116	0.725	0.041	S	2	21
CCO27209.1 peptidyl-prolyl cis-trans isomerase B (cyclophilin B) [Rhizoctonia solani AG-1 IB]	YES	1	23	149	13.79	13.26	0		o	149	0.017	0.1	0.951	0.074	S	1	23
CCO27259.1 Fruiting body protein SC7 [Rhizoctonia solani AG-1 IB]	YES	0.999	20	192	1.28	1.03	0		o	192	0.069	0.132	0.171	0.134	S	5	20
CCO27306.1 hypothetical protein BN14_01344 [Rhizoctonia solani AG-1 IB]	YES	0.997	20	296	14.93	14.89	0		o	296	0.003	0.187	0.965	0.036	S	2	20
CCO27356.1 dihydrofolate reductase [Rhizoctonia solani AG-1 IB]	YES	0.938	22	204	0.25	0.16	0		o	204	0.45	0.117	0.025	0.209	C	4	32
CCO27368.1 Pectinesterase Short=PE [Rhizoctonia solani AG-1 IB]	YES	0.994	22	318	8.85	8.56	0		o	318	0.219	0.127	0.584	0.011	S	4	22
CCO27409.1 Alpha-amylase 1 [Rhizoctonia solani AG-1 IB]	YES	0.999	16	94	0.32	0.3	0		o	94	0.122	0.123	0.803	0.04	S	2	16
CCO27411.1 succinate dehydrogenase (ubiquinone) membrane anchor subunit [Rhizoctonia solani AG-1 IB]	YES	0.95	24	106	24.99	22.49	1	Yes	i12-34o	106	0.042	0.125	0.623	0.231	S	4	24
CCO27414.1 hypothetical protein BN14_01453 [Rhizoctonia solani AG-1 IB]	YES	0.999	20	250	12.64	12.27	0		o	250	0.052	0.041	0.719	0.005	S	2	20
CCO27431.1 hypothetical protein BN14_01470 [Rhizoctonia solani AG-1 IB]	YES	1	19	365	1.05	1.04	0		o	365	0.048	0.051	0.71	0.139	S	3	19
CCO27439.1 LAGLIDADG homing endonuclease (mitochondrion) [Rhizoctonia solani AG-1 IB]	YES	0.997	27	498	4.93	2.74	0		o	498	0.001	0.037	0.652	0.381	S	4	27
CCO27499.1 LAGLIDADG homing endonuclease (mitochondrion) [Rhizoctonia solani AG-1 IB]	YES	0.928	24	335	13	12.91	0		o	335	0.005	0.027	0.975	0.113	S	1	24
CCO27501.1 hypothetical protein BN14_01481 [Rhizoctonia solani AG-1 IB]	YES	0.942	20	306	19.19	19.19	1	Yes	i5-27o	306	0.021	0.071	0.663	0.211	S	3	20
CCO27515.1 hypothetical protein BN14_01495 [Rhizoctonia solani AG-1 IB]	YES	0.999	15	416	0.06	0.05	0		o	416	0.086	0.07	0.569	0.318	S	4	15
CCO27516.1 hypothetical protein BN14_01496 [Rhizoctonia solani AG-1 IB]	YES	0.999	15	416	0.06	0.05	0		o	416	0.078	0.057	0.584	0.328	S	4	15
CCO27528.1 tripeptidyl-peptidase I [Rhizoctonia solani AG-1 IB]	YES	0.995	19	507	6.89	6.85	0		o	507	0.018	0.209	0.67	0.033	S	3	19
CCO27570.1 hypothetical protein BN14_01553 [Rhizoctonia solani AG-1 IB]	YES	0.999	22	184	15.55	15.51	0		o	184	0.112	0.028	0.755	0.204	S	3	22
CCO27579.1 hypothetical protein BN14_01563 [Rhizoctonia solani AG-1 IB]	YES	0.993	22	570	0.24	0.2	0		o	570	0.112	0.05	0.463	0.103	S	4	22
CCO27606.1 hypothetical protein BN14_01591 [Rhizoctonia solani AG-1 IB]	YES	1	20	213	25.82	11.67	0		o	213	0.172	0.137	0.506	0.015	S	4	20
CCO27629.1 hypothetical protein BN14_01614 [Rhizoctonia solani AG-1 IB]	YES	1	21	172	3.75	3.75	0		o	172	0.117	0.034	0.797	0.041	S	2	21
CCO27675.1 Peptidyl-Lys metalloendopeptidase Short=MEP [Rhizoctonia solani AG-1 IB]	YES	1	19	88	16.92	16.92	1	Yes	i7-29o	88	0.381	0.031	0.93	0.004	S	3	19
CCO27676.1 deuterolysin M35 metalloprotease [Rhizoctonia solani AG-1 IB]	YES	1	19	351	7.49	7.47	0		o	351	0.385	0.045	0.897	0.006	S	3	19
CCO27688.1 hypothetical protein BN14_01674 [Rhizoctonia solani AG-1 IB]	YES	1	19	186	38.05	22.6	1	Yes	i5-27o	186	0.033	0.047	0.971	0.025	S	1	19
CCO27701.1 hypothetical protein BN14_01687 [Rhizoctonia solani AG-1 IB]	YES	0.996	19	161	1.02	1.02	0		o	161	0.026	0.014	0.97	0.064	S	1	19
CCO27748.1 putative endo-beta-1,4-glucanase D Short=Endoglucanase D [Rhizoctonia solani AG-1 IB]	YES	0.999	19	230	0.41	0.36	0		o	230	0.11	0.179	0.59	0.008	S	3	19
CCO27757.1 hypothetical protein BN14_01744 [Rhizoctonia solani AG-1 IB]	YES	1	18	241	0.64	0.56	0		o	241	0.056	0.07	0.561	0.028	S	3	18
CCO27760.1 peptidyl-tRNA hydrolase, PTH2 family [Rhizoctonia solani AG-1 IB]	YES	0.908	21	190	20.54	20.43	1	Yes	i7-26o	190	0.033	0.053	0.956	0.059	S	1	21
CCO27762.1 hypothetical protein BN14_01749 [Rhizoctonia solani AG-1 IB]	YES	0.999	22	961	1.08	1.05	0		o	961	0.04	0.225	0.87	0.019	S	2	22
CCO27829.1 hypothetical protein BN14_01817 [Rhizoctonia solani AG-1 IB]	YES	0.999	21	135	18.3	18.04	1	Yes	o10-32i	135	0.016	0.02	0.965	0.016	S	1	21
CCO27858.1 1,3-beta-glucanosyltransferase gel4 [Rhizoctonia solani AG-1 IB]	YES	0.999	18	258	0.5	0.49	0		o	258	0.009	0.386	0.822	0.046	S	3	18
CCO27870.1 hypothetical protein BN14_01859 [Rhizoctonia solani AG-1 IB]	YES	1	24	132	15.39	15.39	0		o	132	0.049	0.197	0.778	0.047	S	3	24
CCO27914.1 hypothetical protein BN14_01903 [Rhizoctonia solani AG-1 IB]	YES	0.998	18	95	0.15	0.15	0		o	95	0.112	0.219	0.61	0.051	S	4	18
CCO27931.1 hypothetical protein BN14_01921 [Rhizoctonia solani AG-1 IB]	YES	0.998	20	340	0.3	0.3	0		o	340	0.028	0.345	0.392	0.025	S	5	20
CCO27936.1 hypothetical protein BN14_01926 [Rhizoctonia solani AG-1 IB]	YES	0.998	20	329	0.5	0.5	0		o	329	0.104	0.098	0.591	0.022	S	3	20
CCO27938.1 aldose 1-epimerase [Rhizoctonia solani AG-1 IB]	YES	0.999	19	153	17.31	17.31	1	Yes	i2-24o	153	0.016	0.032	0.967	0.073	S	1	19
CCO27951.1 hypothetical protein BN14_01942 [Rhizoctonia solani AG-1 IB]	YES	0.997	15	223	0.03	0.03	0		o	223	0.321	0.029	0.595	0.04	S	4	15
CCO27953.1 hypothetical protein BN14_01944 [Rhizoctonia solani AG-1 IB]	YES	0.989	19	142	1.67	1.65	0		o	142	0.02	0.097	0.783	0.15	S	2	19
CCO27986.1 hypothetical protein BN14_01977 [Rhizoctonia solani AG-1 IB]	YES	0.997	20	309	0.43	0.42	0		o	309	0.199	0.064	0.542	0.08	S	4	20
CCO28010.1 Spherulin-4 [Rhizoctonia solani AG-1 IB]	YES	0.972	24	250	1.67	1.32	0		o	250	0.018	0.146	0.555	0.118	S	3	24
CCO28017.1 deuterolysin M35 metalloprotease [Rhizoctonia solani AG-1 IB]	YES	0.998	19	352	4.53	4.5	0		o	352	0.264	0.035	0.682	0.004	S	3	19
CCO28019.1 Peptidyl-Lys metalloendopeptidase Short=MEP [Rhizoctonia solani AG-1 IB]	YES	0.999	17	86	6.15	5.93	0		o	86	0.505	0.036	0.827	0.011	S	4	17
CCO28061.1 Pumilio domain-containing protein C56F2,08c [Rhizoctonia solani AG-1 IB]	YES	0.967	27	1313	2.45	2.42	0		o	1313	0.001	0.568	0.821	0.011	S	4	27
CCO28079.1 hypothetical protein BN14_02071 [Rhizoctonia solani AG-1 IB]	YES	1	18	127	26.17	18.5	1	Yes	i7-26o	127	0.034	0.197	0.68	0.067	S	3	18
CCO28120.1 U3 small nucleolar RNA-associated protein 5 Short=U3 snoRNA-associated protein 5 [Rhizoctonia solani AG-1 IB]	YES	0.9	19	344	0.03	0	0		o	344	0.065	0.109	0.116	0.505	_	4	-
CCO28127.1 hypothetical protein BN14_02119 [Rhizoctonia solani AG-1 IB]	YES	0.999	16	360	0.06	0.06	0		o	360	0.348	0.149	0.391	0.019	S	5	16
CCO28128.1 hypothetical protein BN14_02120 [Rhizoctonia solani AG-1 IB]	YES	0.995	19	214	0.15	0.13	0		o	214	0.568	0.08	0.024	0.021	C	3	57
CCO28132.1 agmatinase [Rhizoctonia solani AG-1 IB]	YES	0.998	18	368	0.01	0	0		o	368	0.101	0.111	0.289	0.468	_	5	-
CCO28146.1 saccharopepsin [Rhizoctonia solani AG-1 IB]	YES	0.999	17	402	0.45	0.44	0		o	402	0.333	0.139	0.216	0.144	C	5	46
CCO28160.1 Cellobiose dehydrogenase Short=CDH [Rhizoctonia solani AG-1 IB]	YES	0.999	18	766	0.34	0.11	0		o	766	0.035	0.192	0.16	0.195	_	5	-
CCO28171.1 Cellobiose dehydrogenase Short=CDH [Rhizoctonia solani AG-1 IB]	YES	1	17	545	5.77	4.58	0		o	545	0.037	0.194	0.645	0.124	S	3	17
CCO28217.1 Extracellular metalloprotease Pa_2_14170 [Rhizoctonia solani AG-1 IB]	YES	0.999	18	250	10.03	7.52	0		o	250	0.055	0.102	0.651	0.056	S	3	18
CCO28218.1 Extracellular metalloprotease 1 [Rhizoctonia solani AG-1 IB]	YES	0.999	18	296	9.38	7.58	0		o	296	0.043	0.09	0.666	0.079	S	3	18
CCO28245.1 hypothetical protein BN14_02239 [Rhizoctonia solani AG-1 IB]	YES	0.999	18	146	6.22	6.21	0		o	146	0.078	0.095	0.27	0.052	S	5	18
CCO28284.1 Phosphatidylglycerol/phosphatidylinositol transfer protein Short=PG/PI-TP [Rhizoctonia solani AG-1 IB]	YES	1	19	175	0.64	0.64	0		o	175	0.218	0.058	0.928	0.007	S	2	19
CCO28297.1 hypothetical protein BN14_02292 [Rhizoctonia solani AG-1 IB]	YES	0.992	18	285	16.53	16.52	1	Yes	i5-27o	285	0.064	0.204	0.359	0.118	S	5	18
CCO28313.1 hypothetical protein BN14_02308 [Rhizoctonia solani AG-1 IB]	YES	1	22	255	0.93	0.93	0		o	255	0.205	0.013	0.947	0.007	S	2	22
CCO28321.1 hypothetical protein BN14_02316 [Rhizoctonia solani AG-1 IB]	YES	0.999	19	266	4.2	4.19	0		o	266	0.484	0.053	0.595	0.016	S	5	19
CCO28322.1 hypothetical protein BN14_02317 [Rhizoctonia solani AG-1 IB]	YES	1	22	269	12.29	11.99	0		o	269	0.065	0.033	0.958	0.007	S	1	22
CCO28331.1 hypothetical protein BN14_02326 [Rhizoctonia solani AG-1 IB]	YES	0.998	18	538	2.48	2.44	0		o	538	0.016	0.178	0.942	0.037	S	2	18
CCO28345.1 pectate lyase, putative [Rhizoctonia solani AG-1 IB]	YES	1	20	267	0.24	0.24	0		o	267	0.542	0.206	0.363	0.004	C	5	64
CCO28351.1 NAD(P)H-dependent glycerol-3-phosphate dehydrogenase [Rhizoctonia solani AG-1 IB]	YES	0.946	24	347	0.14	0.12	0		o	347	0.025	0.299	0.141	0.404	_	5	-
CCO28365.1 hypothetical protein BN14_02360 [Rhizoctonia solani AG-1 IB]	YES	1	26	154	22.59	22.57	1	Yes	i7-29o	154	0.002	0.15	0.957	0.012	S	1	26
CCO28367.1 hypothetical protein BN14_02362 [Rhizoctonia solani AG-1 IB]	YES	0.999	22	255	3.28	3.28	0		o	255	0.289	0.035	0.786	0.006	S	3	22
CCO28375.1 hypothetical protein BN14_02370 [Rhizoctonia solani AG-1 IB]	YES	0.999	22	255	3.28	3.28	0		o	255	0.289	0.035	0.786	0.006	S	3	22
CCO28378.1 proteasome (prosome, macropain) activator subunit 3 (PA28 gamma [Rhizoctonia solani AG-1 IB]	YES	0.999	19	478	22.6	22.44	1	Yes	i7-29o	478	0.004	0.061	0.946	0.061	S	1	19
CCO28402.1 protein disulfide-isomerase [Rhizoctonia solani AG-1 IB]	YES	0.996	17	248	0.47	0.46	0		o	248	0.03	0.213	0.416	0.137	S	4	17
CCO28462.1 Procardosin-B [Rhizoctonia solani AG-1 IB]	YES	0.999	16	130	0.71	0.52	0		o	130	0.582	0.153	0.305	0.02	C	4	48
CCO28464.1 hypothetical protein BN14_02459 [Rhizoctonia solani AG-1 IB]	YES	0.997	37	567	18.42	18.4	1	Yes	i2-24o	567	0.016	0.093	0.831	0.076	S	2	37
CCO28487.1 hypothetical protein BN14_02482 [Rhizoctonia solani AG-1 IB]	YES	0.954	17	336	16.24	9.17	0		o	336	0.028	0.188	0.781	0.017	S	3	17
CCO28498.1 hypothetical protein BN14_02493 [Rhizoctonia solani AG-1 IB]	YES	0.996	19	179	4.11	4.11	0		o	179	0.693	0.262	0.265	0.004	C	3	13
CCO28515.1 hypothetical protein BN14_02510 [Rhizoctonia solani AG-1 IB]	YES	0.999	23	79	17.02	17.02	0		o	79	0.074	0.008	0.994	0.008	S	1	23
CCO28519.1 hypothetical protein BN14_02514 [Rhizoctonia solani AG-1 IB]	YES	1	21	138	1.52	1.51	0		o	138	0.084	0.131	0.43	0.032	S	4	21
CCO28536.1 Glucose oxidase [Rhizoctonia solani AG-1 IB]	YES	1	18	619	3.31	2.97	0		o	619	0.101	0.182	0.549	0.022	S	4	18
CCO28582.1 hypothetical protein BN14_02578 [Rhizoctonia solani AG-1 IB]	YES	1	18	124	0.37	0.18	0		o	124	0.692	0.117	0.162	0.021	C	3	31
CCO28628.1 DnaJ-related protein spj1 [Rhizoctonia solani AG-1 IB]	YES	1	22	416	18.62	18.62	1	Yes	i5-27o	416	0.006	0.015	0.996	0.047	S	1	22
CCO28659.1 hypothetical protein BN14_02657 [Rhizoctonia solani AG-1 IB]	YES	1	19	144	1.04	1.04	0		o	144	0.035	0.034	0.968	0.049	S	1	19
CCO28666.1 hypothetical protein BN14_02664 [Rhizoctonia solani AG-1 IB]	YES	1	22	183	7.93	0.87	0		o	183	0.019	0.348	0.443	0.011	S	5	22
CCO28667.1 hypothetical protein BN14_02665 [Rhizoctonia solani AG-1 IB]	YES	1	19	201	20.9	11.12	0		o	201	0.044	0.073	0.813	0.025	S	2	19
CCO28671.1 Putative hydrolase Mb2248c [Rhizoctonia solani AG-1 IB]	YES	1	21	510	2.13	2.13	0		o	510	0.109	0.122	0.156	0.215	_	5	-
CCO28686.1 Rhamnogalacturonan acetylesterase rhgT Short=RGAE [Rhizoctonia solani AG-1 IB]	YES	1	19	272	6.03	5.89	0		o	272	0.018	0.162	0.492	0.027	S	4	19
CCO28704.1 hypothetical protein BN14_02702 [Rhizoctonia solani AG-1 IB]	YES	0.997	20	121	7.58	7.57	0		o	121	0.007	0.043	0.963	0.06	S	1	20
CCO28736.1 hypothetical protein BN14_02734 [Rhizoctonia solani AG-1 IB]	YES	0.989	18	146	14.95	14.94	0		o	146	0.015	0.069	0.944	0.093	S	1	18
CCO28744.1 hypothetical protein BN14_02742 [Rhizoctonia solani AG-1 IB]	YES	0.999	19	282	8.64	8.62	0		o	282	0.004	0.272	0.682	0.038	S	3	19
CCO28768.1 hypothetical protein BN14_02766 [Rhizoctonia solani AG-1 IB]	YES	1	20	128	3.52	2.95	0		o	128	0.016	0.048	0.963	0.055	S	1	20
CCO28774.1 hypothetical protein BN14_02772 [Rhizoctonia solani AG-1 IB]	YES	0.999	18	220	9.86	9.86	0		o	220	0.046	0.047	0.842	0.142	S	2	18
CCO28777.1 hypothetical protein BN14_02775 [Rhizoctonia solani AG-1 IB]	YES	0.998	18	169	4.61	4.6	0		o	169	0.073	0.06	0.888	0.015	S	1	18
CCO28778.1 polygalacturonase [Rhizoctonia solani AG-1 IB]	YES	1	17	361	0.77	0.69	0		o	361	0.099	0.209	0.523	0.014	S	4	17
CCO28780.1 hypothetical protein BN14_02778 [Rhizoctonia solani AG-1 IB]	YES	0.999	20	170	24.35	18.43	1	Yes	i7-29o	170	0.074	0.031	0.956	0.028	S	1	20
CCO28785.1 hypothetical protein BN14_02783 [Rhizoctonia solani AG-1 IB]	YES	0.999	20	223	0.04	0.03	0		o	223	0.058	0.076	0.794	0.087	S	2	20
CCO28795.1 hypothetical protein BN14_02793 [Rhizoctonia solani AG-1 IB]	YES	1	20	816	1.41	1.37	0		o	816	0.856	0.057	0.115	0.002	C	2	64
CCO28817.1 Pectinesterase Short=PE [Rhizoctonia solani AG-1 IB]	YES	1	19	312	4.16	3.62	0		o	312	0.086	0.062	0.837	0.029	S	2	19
CCO28820.1 hypothetical protein BN14_02818 [Rhizoctonia solani AG-1 IB]	YES	0.998	19	449	1.6	1.59	0		o	449	0.205	0.087	0.323	0.015	S	5	19
CCO28832.1 acetyl xylan esterase, putative [Rhizoctonia solani AG-1 IB]	YES	1	20	374	3.63	3.43	0		o	374	0.013	0.089	0.536	0.052	S	3	20
CCO28838.1 hypothetical protein BN14_02836 [Rhizoctonia solani AG-1 IB]	YES	1	18	361	2.02	1.82	0		o	361	0.5	0.219	0.476	0.003	C	5	64
CCO29019.1 hypothetical protein BN14_03021 [Rhizoctonia solani AG-1 IB]	YES	0.997	16	161	3.39	3.38	0		o	161	0.044	0.076	0.687	0.177	S	3	16
CCO29033.1 hypothetical protein BN14_03035 [Rhizoctonia solani AG-1 IB]	YES	0.999	17	154	2.92	2.92	0		o	154	0.066	0.056	0.716	0.108	S	2	17
CCO29105.1 extracellular matrix protein 14 [Rhizoctonia solani AG-1 IB]	YES	0.998	22	918	0.17	0.16	0		o	918	0.039	0.192	0.488	0.077	S	4	22
CCO29108.1 hypothetical protein BN14_03110 [Rhizoctonia solani AG-1 IB]	YES	0.999	18	189	1.05	1.03	0		o	189	0.128	0.33	0.478	0.009	S	5	18
CCO29128.1 Cell wall protein PRY3 AltName: Full=Pathogen related in Sc 3 [Rhizoctonia solani AG-1 IB]	YES	1	19	308	17.45	17.43	1	Yes	i5-27o	308	0.036	0.043	0.469	0.049	S	3	19
CCO29154.1 putative rhamnogalacturonate lyase B [Rhizoctonia solani AG-1 IB]	YES	0.998	21	656	0.17	0.16	0		o	656	0.046	0.256	0.368	0.077	S	5	21
CCO29201.1 prenylcysteine oxidase [Rhizoctonia solani AG-1 IB]	YES	0.993	20	422	1.03	0.57	0		o	422	0.028	0.041	0.886	0.109	S	2	20
CCO29203.1 hypothetical protein BN14_03207 [Rhizoctonia solani AG-1 IB]	YES	0.958	19	183	1.99	1.99	0		o	183	0.188	0.04	0.867	0.116	S	2	19
CCO29266.1 hypothetical protein BN14_03274 [Rhizoctonia solani AG-1 IB]	YES	1	20	461	0.2	0.2	0		o	461	0.168	0.155	0.401	0.046	S	4	20
CCO29268.1 hypothetical protein BN14_03276 [Rhizoctonia solani AG-1 IB]	YES	0.976	23	145	21.82	21.8	1	Yes	o4-26i	145	0.083	0.105	0.453	0.046	S	4	23
CCO29277.1 hypothetical protein BN14_03285 [Rhizoctonia solani AG-1 IB]	YES	1	17	196	4.64	0.8	0		o	196	0.124	0.085	0.673	0.019	S	3	17
CCO29280.1 hypothetical protein BN14_03288 [Rhizoctonia solani AG-1 IB]	YES	1	20	389	7.03	6.92	0		o	389	0.35	0.073	0.34	0.019	C	5	62
CCO29282.1 Zinc-type alcohol dehydrogenase-like protein C2E1P3.01 [Rhizoctonia solani AG-1 IB]	YES	0.995	20	241	0.46	0.41	0		o	241	0.005	0.055	0.97	0.073	S	1	20
CCO29318.1 putative aspartic-type endopeptidase CTSD [Rhizoctonia solani AG-1 IB]	YES	0.992	18	408	0.65	0.57	0		o	408	0.797	0.251	0.112	0.015	C	3	43
CCO29333.1 Cutinase [Rhizoctonia solani AG-1 IB]	YES	1	19	206	0.09	0.06	0		o	206	0.067	0.03	0.957	0.019	S	1	19
CCO29334.1 hypothetical protein BN14_03343 [Rhizoctonia solani AG-1 IB]	YES	0.998	16	298	0.35	0.28	0		o	298	0.344	0.014	0.931	0.011	S	3	16
CCO29335.1 bacterial leucyl aminopeptidase [Rhizoctonia solani AG-1 IB]	YES	0.986	21	391	0.11	0.11	0		o	391	0.529	0.012	0.202	0.199	C	4	13
CCO29410.1 Extracellular metalloproteinase MEP [Rhizoctonia solani AG-1 IB]	YES	1	20	572	3.28	3.27	0		o	572	0.066	0.174	0.744	0.036	S	3	20
CCO29412.1 hypothetical protein BN14_03425 [Rhizoctonia solani AG-1 IB]	YES	1	22	256	2.84	2.83	0		o	256	0.187	0.052	0.862	0.016	S	2	22
CCO29422.1 hypothetical protein BN14_03435 [Rhizoctonia solani AG-1 IB]	YES	1	20	496	12.24	12.23	0		o	496	0.344	0.048	0.698	0.026	S	4	20
CCO29462.1 hypothetical protein BN14_03475 [Rhizoctonia solani AG-1 IB]	YES	0.999	21	213	2.34	2.33	0		o	213	0.398	0.109	0.566	0.01	S	5	21
CCO29484.1 hypothetical protein BN14_03497 [Rhizoctonia solani AG-1 IB]	YES	0.997	17	100	0.55	0.55	0		o	100	0.141	0.037	0.772	0.096	S	2	17
CCO29500.1 hypothetical protein BN14_03513 [Rhizoctonia solani AG-1 IB]	YES	0.993	18	318	18.17	18.17	1	Yes	i5-27o	318	0.122	0.017	0.082	0.035	C	5	17
CCO29501.1 Xyloglucan-specific endo-beta-1,4-glucanase A [Rhizoctonia solani AG-1 IB]	YES	1	19	258	2.27	2.23	0		o	258	0.27	0.037	0.8	0.048	S	3	19
CCO29506.1 hypothetical protein BN14_03519 [Rhizoctonia solani AG-1 IB]	YES	0.999	16	201	13.66	13.66	0		o	201	0.465	0.046	0.265	0.022	C	5	39
CCO29513.1 hypothetical protein BN14_03527 [Rhizoctonia solani AG-1 IB]	YES	0.999	20	93	2.47	2.4	0		o	93	0.138	0.128	0.375	0.065	S	4	20
CCO29516.1 hypothetical protein BN14_03530 [Rhizoctonia solani AG-1 IB]	YES	0.999	18	410	2.59	2.55	0		o	410	0.693	0.01	0.642	0.04	C	5	58
CCO29540.1 hypothetical protein BN14_03555 [Rhizoctonia solani AG-1 IB]	YES	0.996	17	182	1.02	1.01	0		o	182	0.083	0.083	0.378	0.477	_	5	-
CCO29551.1 putative pectinesterase A [Rhizoctonia solani AG-1 IB]	YES	0.998	17	310	0.14	0.13	0		o	310	0.249	0.078	0.664	0.056	S	3	17
CCO29552.1 putative endo-beta-1,4-glucanase D Short=Endoglucanase D [Rhizoctonia solani AG-1 IB]	YES	0.999	19	324	0.81	0.79	0		o	324	0.05	0.029	0.944	0.03	S	1	19
CCO29592.1 hypothetical protein BN14_03609 [Rhizoctonia solani AG-1 IB]	YES	0.987	20	220	1.14	1.14	0		o	220	0.097	0.052	0.719	0.02	S	2	20
CCO29594.1 endo-1,6-alpha-mannosidase [Rhizoctonia solani AG-1 IB]	YES	0.998	18	167	9.03	7.89	0		o	167	0.065	0.04	0.861	0.159	S	2	18
CCO29613.1 Mitochondrial import inner membrane translocase subunit TIM14 AltName: Full=Presequence translocated-associated motor subunit PAM18 [Rhizoctonia solani AG-1 IB]	YES	0.9	15	125	5.45	5.2	0		o	125	0.049	0.175	0.24	0.344	_	5	-
CCO29618.1 hypothetical protein BN14_03636 [Rhizoctonia solani AG-1 IB]	YES	1	18	543	6.66	0.44	0		o	543	0.044	0.059	0.916	0.074	S	1	18
CCO29623.1 hypothetical protein BN14_03641 [Rhizoctonia solani AG-1 IB]	YES	0.995	22	251	3.25	3.06	0		o	251	0.606	0.044	0.477	0.016	C	5	38
CCO29631.1 Transforming growth factor-beta-induced protein ig-h3 Short=Beta ig-h3 [Rhizoctonia solani AG-1 IB]	YES	1	16	388	28.09	8.03	0		o	388	0.057	0.069	0.441	0.111	S	4	16
CCO29632.1 hypothetical protein BN14_03650 [Rhizoctonia solani AG-1 IB]	YES	1	18	212	2.92	0.04	0		o	212	0.057	0.043	0.842	0.041	S	2	18
CCO29633.1 hypothetical protein BN14_03651 [Rhizoctonia solani AG-1 IB]	YES	1	17	229	1.57	0.14	0		o	229	0.1	0.039	0.405	0.043	S	4	17
CCO29658.1 Peptidyl-Lys metalloendopeptidase Short=MEP [Rhizoctonia solani AG-1 IB]	YES	0.997	22	161	1.15	0.58	0		o	161	0.307	0.011	0.887	0.008	S	3	22
CCO29683.1 hypothetical protein BN14_03701 [Rhizoctonia solani AG-1 IB]	YES	0.994	20	289	1.37	1.37	0		o	289	0.112	0.018	0.64	0.117	S	3	20
CCO29697.1 hypothetical protein BN14_03715 [Rhizoctonia solani AG-1 IB]	YES	0.999	20	385	6.14	6	0		o	385	0.445	0.047	0.593	0.029	S	5	20
CCO29705.1 hypothetical protein BN14_03723 [Rhizoctonia solani AG-1 IB]	YES	0.999	22	238	21.12	12.01	0		o	238	0.042	0.173	0.573	0.02	S	3	22
CCO29731.1 Expansin-yoaJ AltName: Full=EXLX1 [Rhizoctonia solani AG-1 IB]	YES	0.998	20	231	21.05	19.63	1	Yes	i7-29o	231	0.028	0.106	0.89	0.036	S	2	20
CCO29751.1 hypothetical protein BN14_03771 [Rhizoctonia solani AG-1 IB]	YES	0.978	33	172	20.04	20.03	1	Yes	o4-26i	172	0.056	0.12	0.559	0.038	S	3	33
CCO29794.1 hypothetical protein BN14_03815 [Rhizoctonia solani AG-1 IB]	YES	1	18	211	1.96	1.8	0		o	211	0.022	0.322	0.426	0.076	S	5	18
CCO29825.1 Peptidyl-Lys metalloendopeptidase Short=MEP [Rhizoctonia solani AG-1 IB]	YES	0.999	18	205	0.63	0.63	0		o	205	0.057	0.189	0.731	0.069	S	3	18
CCO29829.1 hypothetical protein BN14_03850 [Rhizoctonia solani AG-1 IB]	YES	0.966	17	83	0.15	0.15	0		o	83	0.198	0.047	0.67	0.091	S	3	17
CCO29835.1 hypothetical protein BN14_03856 [Rhizoctonia solani AG-1 IB]	YES	0.967	19	225	1.14	1.13	0		o	225	0.051	0.059	0.499	0.171	S	4	19
CCO29843.1 putative feruloyl esterase B-1 [Rhizoctonia solani AG-1 IB]	YES	0.988	19	541	0.13	0.11	0		o	541	0.056	0.032	0.751	0.162	S	3	19
CCO29848.1 hypothetical protein BN14_03869 [Rhizoctonia solani AG-1 IB]	YES	0.999	19	159	16.93	16.92	1	Yes	i7-29o	159	0.024	0.201	0.533	0.059	S	4	19
CCO29886.1 hypothetical protein BN14_03907 [Rhizoctonia solani AG-1 IB]	YES	0.998	21	608	0.19	0.15	0		o	608	0.074	0.049	0.89	0.035	S	1	21
CCO29887.1 hypothetical protein BN14_03908 [Rhizoctonia solani AG-1 IB]	YES	1	20	153	1.25	1.24	0		o	153	0.048	0.018	0.98	0.01	S	1	20
CCO29896.1 hypothetical protein BN14_03919 [Rhizoctonia solani AG-1 IB]	YES	1	15	458	9.51	0.35	0		o	458	0.191	0.158	0.071	0.142	C	5	69
CCO29911.1 hypothetical protein BN14_03934 [Rhizoctonia solani AG-1 IB]	YES	1	21	233	12.91	10.65	0		o	233	0.071	0.027	0.931	0.027	S	1	21
CCO29912.1 Lipase [Rhizoctonia solani AG-1 IB]	YES	1	19	300	0.31	0.24	0		o	300	0.019	0.244	0.802	0.024	S	3	19
CCO29913.1 Lipase [Rhizoctonia solani AG-1 IB]	YES	0.999	18	313	1.38	1.25	0		o	313	0.08	0.041	0.92	0.081	S	1	18
CCO29970.1 carbohydrate esterase family 4 protein [Rhizoctonia solani AG-1 IB]	YES	0.998	22	73	14.42	14.41	0		o	73	0.222	0.051	0.954	0.006	S	2	22
CCO29976.1 hypothetical protein BN14_04000 [Rhizoctonia solani AG-1 IB]	YES	1	18	397	0.09	0.07	0		o	397	0.009	0.21	0.702	0.19	S	3	18
CCO30010.1 carbonic anhydrase [Rhizoctonia solani AG-1 IB]	YES	1	16	186	0.07	0.07	0		o	186	0.169	0.042	0.76	0.054	S	3	16
CCO30012.1 Endochitinase 1 [Rhizoctonia solani AG-1 IB]	YES	1	25	412	21.59	21.55	1	Yes	i7-29o	412	0.035	0.085	0.908	0.003	S	1	25
CCO30015.1 hypothetical protein BN14_04039 [Rhizoctonia solani AG-1 IB]	YES	0.987	24	112	4.99	4.99	0		o	112	0.051	0.048	0.685	0.149	S	3	24
CCO30025.1 hypothetical protein BN14_04049 [Rhizoctonia solani AG-1 IB]	YES	0.995	23	163	5.7	5.56	0		o	163	0.021	0.023	0.936	0.054	S	1	23
CCO30028.1 hypothetical protein BN14_04052 [Rhizoctonia solani AG-1 IB]	YES	0.995	18	87	3.98	3.98	0		o	87	0.118	0.023	0.808	0.169	S	2	18
CCO30031.1 hypothetical protein BN14_04055 [Rhizoctonia solani AG-1 IB]	YES	0.997	25	154	20.24	20.09	1	Yes	i7-29o	154	0.03	0.089	0.907	0.016	S	1	25
CCO30045.1 hypothetical protein BN14_04069 [Rhizoctonia solani AG-1 IB]	YES	0.998	16	218	1.46	1.25	0		o	218	0.404	0.106	0.316	0.032	C	5	33
CCO30075.1 hypothetical protein BN14_04099 [Rhizoctonia solani AG-1 IB]	YES	0.999	22	248	2.6	2.6	0		o	248	0.484	0.037	0.705	0.008	S	4	22
CCO30076.1 hypothetical protein BN14_04100 [Rhizoctonia solani AG-1 IB]	YES	1	18	450	0.01	0	0		o	450	0.135	0.305	0.342	0.033	S	5	18
CCO30091.1 glycoside hydrolase family 10 [Rhizoctonia solani AG-1 IB]	YES	0.998	23	416	0.34	0.24	0		o	416	0.005	0.045	0.954	0.028	S	1	23
CCO30092.1 hypothetical protein BN14_04116 [Rhizoctonia solani AG-1 IB]	YES	0.995	23	196	4.99	4.78	0		o	196	0.003	0.271	0.914	0.044	S	2	23
CCO30100.1 hypothetical protein BN14_04124 [Rhizoctonia solani AG-1 IB]	YES	1	18	254	14.72	14.21	0		o	254	0.008	0.171	0.776	0.066	S	2	18
CCO30106.1 alpha-L-arabinofuranosidase [Rhizoctonia solani AG-1 IB]	YES	0.998	18	479	0.52	0.51	0		o	479	0.017	0.075	0.858	0.085	S	2	18
CCO30137.1 hypothetical protein BN14_04161 [Rhizoctonia solani AG-1 IB]	YES	0.997	17	195	0.05	0.05	0		o	195	0.091	0.232	0.655	0.096	S	3	17
CCO30138.1 hypothetical protein BN14_04162 [Rhizoctonia solani AG-1 IB]	YES	0.998	20	358	5.29	5.29	0		o	358	0.204	0.044	0.69	0.021	S	3	20
CCO30139.1 hypothetical protein BN14_04163 [Rhizoctonia solani AG-1 IB]	YES	0.999	16	92	0.05	0.05	0		o	92	0.127	0.133	0.79	0.044	S	2	16
CCO30141.1 hypothetical protein BN14_04165 [Rhizoctonia solani AG-1 IB]	YES	0.998	19	299	0.03	0.03	0		o	299	0.048	0.121	0.626	0.291	S	4	19
CCO30154.1 hypothetical protein BN14_04178 [Rhizoctonia solani AG-1 IB]	YES	0.998	23	152	2.56	2.56	0		o	152	0.023	0.077	0.883	0.034	S	1	23
CCO30157.1 hypothetical protein BN14_04181 [Rhizoctonia solani AG-1 IB]	YES	1	17	166	0.07	0.06	0		o	166	0.125	0.031	0.889	0.048	S	2	17
CCO30171.1 hypothetical protein BN14_04195 [Rhizoctonia solani AG-1 IB]	YES	0.975	21	606	2.04	1.98	0		o	606	0.077	0.111	0.585	0.046	S	3	21
CCO30244.1 alpha 1,3-glucosidase [Rhizoctonia solani AG-1 IB]	YES	0.999	19	592	0.05	0.05	0		o	592	0.078	0.216	0.35	0.039	S	5	19
CCO30247.1 alpha 1,3-glucosidase [Rhizoctonia solani AG-1 IB]	YES	0.999	19	460	0.03	0.03	0		o	460	0.098	0.156	0.204	0.049	S	5	19
CCO30271.1 amidase [Rhizoctonia solani AG-1 IB]	YES	0.988	26	234	19.44	19.33	1	Yes	i7-29o	234	0.005	0.125	0.943	0.023	S	1	26
CCO30273.1 hypothetical protein BN14_04300 [Rhizoctonia solani AG-1 IB]	YES	0.991	19	190	0.39	0.39	0		o	190	0.051	0.065	0.915	0.057	S	1	19
CCO30276.1 hypothetical protein BN14_04303 [Rhizoctonia solani AG-1 IB]	YES	0.994	20	194	1.02	1	0		o	194	0.517	0.012	0.731	0.007	S	4	20
CCO30278.1 hypothetical protein BN14_04305 [Rhizoctonia solani AG-1 IB]	YES	0.994	25	554	32.78	19.33	1	Yes	i5-27o	554	0.008	0.225	0.71	0.067	S	3	25
CCO30279.1 Putative amidase C869.01 [Rhizoctonia solani AG-1 IB]	YES	0.975	33	478	22.43	22.34	1	Yes	i13-35o	478	0	0.726	0.858	0.033	S	5	33
CCO30280.1 hypothetical protein BN14_04307 [Rhizoctonia solani AG-1 IB]	YES	0.995	22	255	21.59	21.59	1	Yes	i7-29o	255	0.031	0.016	0.98	0.024	S	1	22
CCO30283.1 hypothetical protein BN14_04310 [Rhizoctonia solani AG-1 IB]	YES	1	19	87	19.89	18.74	1	Yes	o4-26i	87	0.044	0.225	0.8	0.043	S	3	19
CCO30289.1 putative endo-beta-1,4-glucanase D Short=Endoglucanase D [Rhizoctonia solani AG-1 IB]	YES	1	18	215	1.11	1.11	0		o	215	0.128	0.031	0.667	0.035	S	3	18
CCO30304.1 hypothetical protein BN14_04331 [Rhizoctonia solani AG-1 IB]	YES	0.999	22	255	20.69	20.68	1	Yes	i7-29o	255	0.032	0.027	0.969	0.022	S	1	22
CCO30407.1 hypothetical protein BN14_04436 [Rhizoctonia solani AG-1 IB]	YES	0.999	15	503	0.13	0.13	0		o	503	0.125	0.106	0.589	0.147	S	3	15
CCO30409.1 GDSL family lipase [Rhizoctonia solani AG-1 IB]	YES	0.995	17	325	0.67	0.66	0		o	325	0.057	0.085	0.357	0.107	S	4	17
CCO30434.1 Lipase [Rhizoctonia solani AG-1 IB]	YES	0.978	15	296	1.95	1.89	0		o	296	0.158	0.07	0.436	0.233	S	4	15
CCO30501.1 Protein priA [Rhizoctonia solani AG-1 IB]	YES	0.999	22	301	12.44	12.43	0		o	301	0.021	0.098	0.887	0.019	S	2	22
CCO30522.1 hypothetical protein BN14_04551 [Rhizoctonia solani AG-1 IB]	YES	0.916	21	191	13.02	12.94	1	Yes	i5-24o	191	0.016	0.025	0.939	0.205	S	2	21
CCO30529.1 hypothetical protein BN14_04558 [Rhizoctonia solani AG-1 IB]	YES	0.999	19	861	0.4	0.33	0		o	861	0.139	0.125	0.356	0.032	S	4	19
CCO30547.1 Minor extracellular protease vpr [Rhizoctonia solani AG-1 IB]	YES	0.999	16	576	0.82	0.01	0		o	576	0.35	0.209	0.505	0.021	S	5	16
CCO30602.1 hypothetical protein BN14_04632 [Rhizoctonia solani AG-1 IB]	YES	0.999	20	498	2.45	2.26	0		o	498	0.061	0.256	0.263	0.01	S	5	20
CCO30625.1 Chitin deacetylase [Rhizoctonia solani AG-1 IB]	YES	1	18	427	1.29	0.34	0		o	427	0.076	0.185	0.437	0.089	S	4	18
CCO30626.1 hypothetical protein BN14_04656 [Rhizoctonia solani AG-1 IB]	YES	0.983	25	152	14.68	14.67	0		o	152	0.031	0.024	0.958	0.052	S	1	25
CCO30681.1 hypothetical protein BN14_04711 [Rhizoctonia solani AG-1 IB]	YES	0.998	23	252	2.74	2.73	0		o	252	0.047	0.13	0.419	0.123	S	4	23
CCO30730.1 hypothetical protein BN14_04760 [Rhizoctonia solani AG-1 IB]	YES	0.997	17	154	0.09	0.09	0		o	154	0.226	0.076	0.438	0.14	S	4	17
CCO30748.1 hypothetical protein BN14_04778 [Rhizoctonia solani AG-1 IB]	YES	0.999	19	72	2.48	2.48	0		o	72	0.111	0.046	0.762	0.255	S	3	19
CCO30764.1 hypothetical protein BN14_04794 [Rhizoctonia solani AG-1 IB]	YES	0.998	26	406	4.92	4.07	0		o	406	0.061	0.022	0.946	0.027	S	1	26
CCO30766.1 beta-hexosaminidase [Rhizoctonia solani AG-1 IB]	YES	0.999	21	493	0.77	0.74	0		o	493	0.154	0.389	0.475	0.007	S	5	21
CCO30780.1 hypothetical protein BN14_04812 [Rhizoctonia solani AG-1 IB]	YES	0.938	17	336	0.01	0.01	0		o	336	0.107	0.104	0.051	0.581	_	3	-
CCO30796.1 hypothetical protein BN14_04828 [Rhizoctonia solani AG-1 IB]	YES	0.999	20	229	0.42	0.42	0		o	229	0.053	0.161	0.589	0.018	S	3	20
CCO30800.1 hypothetical protein BN14_04832 [Rhizoctonia solani AG-1 IB]	YES	1	19	199	3.28	3.13	0		o	199	0.032	0.202	0.676	0.034	S	3	19
CCO30803.1 hypothetical protein BN14_04835 [Rhizoctonia solani AG-1 IB]	YES	1	19	195	15.14	13.13	0		o	195	0.048	0.13	0.815	0.039	S	2	19
CCO30821.1 hypothetical protein BN14_04853 [Rhizoctonia solani AG-1 IB]	YES	0.998	22	249	2.9	2.53	0		o	249	0.284	0.044	0.497	0.014	S	4	22
CCO30872.1 hypothetical protein BN14_04904 [Rhizoctonia solani AG-1 IB]	YES	0.9	24	479	5.92	5.9	0		o	479	0.005	0.161	0.604	0.26	S	4	24
CCO30889.1 hypothetical protein BN14_04922 [Rhizoctonia solani AG-1 IB]	YES	0.998	23	114	19.32	19.32	1	Yes	i7-24o	114	0.006	0.033	0.995	0.023	S	1	23
CCO30905.1 hypothetical protein BN14_04938 [Rhizoctonia solani AG-1 IB]	YES	0.999	19	211	14.25	13.9	0		o	211	0.01	0.255	0.631	0.054	S	4	19
CCO30931.1 hypothetical protein BN14_04965 [Rhizoctonia solani AG-1 IB]	YES	0.999	17	293	0.11	0.08	0		o	293	0.403	0.282	0.294	0.028	C	5	37
CCO30932.1 Cytochrome P450 4V2 [Rhizoctonia solani AG-1 IB]	YES	0.975	16	507	19.09	17.93	1	Yes	i2-20o	507	0.045	0.099	0.731	0.076	S	2	16
CCO30947.1 hypothetical protein BN14_04981 [Rhizoctonia solani AG-1 IB]	YES	0.989	20	390	5.3	5.24	0		o	390	0.022	0.022	0.933	0.26	S	2	20
CCO30961.1 hypothetical protein BN14_04995 [Rhizoctonia solani AG-1 IB]	YES	1	22	255	0.85	0.85	0		o	255	0.263	0.008	0.931	0.007	S	2	22
CCO30964.1 Target of rapamycin complex 1 subunit KOG1 Short=TORC1 subunit KOG1 [Rhizoctonia solani AG-1 IB]	YES	0.978	27	857	4.36	3.47	0		o	857	0.026	0.185	0.367	0.218	S	5	27
CCO30978.1 hypothetical protein BN14_05012 [Rhizoctonia solani AG-1 IB]	YES	0.995	22	209	4.56	4	0		o	209	0.041	0.185	0.385	0.066	S	5	22
CCO30991.1 cohesin complex subunit SA-1/2 [Rhizoctonia solani AG-1 IB]	YES	0.957	29	88	0.14	0.14	0		i	88	0.008	0.414	0.623	0.049	S	4	29
CCO30999.1 serine/threonine-protein kinase/endoribonuclease IRE1 [Rhizoctonia solani AG-1 IB]	YES	0.999	19	322	1.83	1.82	0		o	322	0.151	0.048	0.462	0.019	S	4	19
CCO31011.1 hypothetical protein BN14_05045 [Rhizoctonia solani AG-1 IB]	YES	1	21	368	1.04	1.04	0		o	368	0.031	0.081	0.93	0.017	S	1	21
CCO31024.1 hypothetical protein BN14_05058 [Rhizoctonia solani AG-1 IB]	YES	0.999	18	162	0.09	0.08	0		o	162	0.409	0.014	0.906	0.016	S	3	18
CCO31026.1 hypothetical protein BN14_05060 [Rhizoctonia solani AG-1 IB]	YES	1	22	137	6.52	5.61	0		o	137	0.192	0.035	0.942	0.015	S	2	22
CCO31063.1 hypothetical protein BN14_05097 [Rhizoctonia solani AG-1 IB]	YES	0.996	17	283	8.43	8.43	0		o	283	0.012	0.16	0.861	0.033	S	2	17
CCO31087.1 hypothetical protein BN14_05121 [Rhizoctonia solani AG-1 IB]	YES	0.989	27	489	1.04	1.04	0		o	489	0.017	0.219	0.196	0.549	_	4	-
CCO31108.1 FAD binding domain protein [Rhizoctonia solani AG-1 IB]	YES	0.979	15	199	11.88	9.66	0		o	199	0.03	0.267	0.137	0.435	_	5	-
CCO31119.1 hypothetical protein BN14_05153 [Rhizoctonia solani AG-1 IB]	YES	0.993	16	69	4.55	4.55	0		o	69	0.073	0.055	0.913	0.08	S	1	16
CCO31121.1 hypothetical protein BN14_05155 [Rhizoctonia solani AG-1 IB]	YES	0.999	22	77	13.41	13.41	0		o	77	0.056	0.023	0.973	0.034	S	1	22
CCO31138.1 Proteinase R [Rhizoctonia solani AG-1 IB]	YES	1	19	380	13.08	12.87	0		o	380	0.108	0.057	0.929	0.025	S	1	19
CCO31157.1 hypothetical protein BN14_05192 [Rhizoctonia solani AG-1 IB]	YES	0.999	17	372	4.2	4.19	0		o	372	0.081	0.08	0.926	0.008	S	1	17
CCO31159.1 Lipase [Rhizoctonia solani AG-1 IB]	YES	0.999	18	303	0.4	0.36	0		o	303	0.028	0.039	0.87	0.251	S	2	18
CCO31160.1 Lipase [Rhizoctonia solani AG-1 IB]	YES	1	17	240	0.77	0.63	0		o	240	0.068	0.032	0.672	0.228	S	3	17
CCO31173.1 hypothetical protein BN14_05208 [Rhizoctonia solani AG-1 IB]	YES	0.999	18	200	2.39	2.39	0		o	200	0.088	0.049	0.871	0.096	S	2	18
CCO31175.1 dolichyl-diphosphooligosaccharide--protein glycosyltransferase [Rhizoctonia solani AG-1 IB]	YES	0.922	15	263	0.08	0.03	0		o	263	0.08	0.179	0.292	0.201	S	5	15
CCO31185.1 candidate polysaccharide deacetylase from carbohydrate esterase family CE4 [Rhizoctonia solani AG-1 IB]	YES	1	16	105	0.49	0.45	0		o	105	0.619	0.026	0.293	0.012	C	4	48
CCO31198.1 putative pectate lyase C [Rhizoctonia solani AG-1 IB]	YES	1	20	419	13.93	10.71	0		o	419	0.017	0.055	0.834	0.027	S	2	20
CCO31251.1 palmitoyl-protein thioesterase [Rhizoctonia solani AG-1 IB]	YES	0.997	20	312	0.54	0.54	0		o	312	0.04	0.048	0.861	0.069	S	2	20
CCO31254.1 hypothetical protein BN14_05292 [Rhizoctonia solani AG-1 IB]	YES	0.998	21	222	1.49	1.48	0		o	222	0.37	0.035	0.805	0.031	S	3	21
CCO31259.1 hypothetical protein BN14_05297 [Rhizoctonia solani AG-1 IB]	YES	0.996	21	445	0.24	0.21	0		o	445	0.017	0.038	0.948	0.139	S	1	21
CCO31260.1 hypothetical protein BN14_05298 [Rhizoctonia solani AG-1 IB]	YES	0.987	20	129	15.5	14.98	0		o	129	0.128	0.008	0.877	0.015	S	2	20
CCO31282.1 hypothetical protein BN14_05321 [Rhizoctonia solani AG-1 IB]	YES	0.999	17	242	0.22	0.22	0		o	242	0.072	0.13	0.386	0.212	S	5	17
CCO31306.1 cutinase [Rhizoctonia solani AG-1 IB]	YES	0.998	18	205	46.84	28.5	0		o	205	0.029	0.044	0.804	0.127	S	2	18
CCO31311.1 hypothetical protein BN14_05350 [Rhizoctonia solani AG-1 IB]	YES	0.999	18	225	13.66	13.65	1	Yes	i7-26o	225	0.025	0.09	0.703	0.142	S	3	18
CCO31323.1 hypothetical protein BN14_05362 [Rhizoctonia solani AG-1 IB]	YES	1	21	357	0.12	0.04	0		o	357	0.109	0.172	0.4	0.098	S	4	21
CCO31349.1 Dedicator of cytokinesis protein 3 AltName: Full=Modifier of cell adhesion [Rhizoctonia solani AG-1 IB]	YES	0.994	21	1218	0.08	0.02	0		o	1218	0.059	0.328	0.059	0.466	_	5	-
CCO31408.1 hypothetical protein BN14_05450 [Rhizoctonia solani AG-1 IB]	YES	0.998	18	445	0.09	0.07	0		o	445	0.048	0.176	0.679	0.128	S	3	18
CCO31412.1 rhamnogalacturonase B [Rhizoctonia solani AG-1 IB]	YES	0.999	21	214	27.7	21.12	1	Yes	i7-29o	214	0.015	0.069	0.959	0.031	S	1	21
CCO31413.1 Aromatic peroxygenase [Rhizoctonia solani AG-1 IB]	YES	1	18	229	0.5	0.34	0		o	229	0.036	0.075	0.817	0.035	S	2	18
CCO31415.1 hypothetical protein BN14_05457 [Rhizoctonia solani AG-1 IB]	YES	0.996	20	192	47.9	14.85	0		o	192	0.042	0.038	0.895	0.056	S	1	20
CCO31416.1 hypothetical protein BN14_05458 [Rhizoctonia solani AG-1 IB]	YES	0.999	18	271	2.48	0.4	0		o	271	0.277	0.083	0.499	0.053	S	4	18
CCO31417.1 Aromatic peroxygenase Short=AaP [Rhizoctonia solani AG-1 IB]	YES	0.999	18	422	5.43	3.97	0		o	422	0.016	0.039	0.84	0.041	S	2	18
CCO31430.1 hypothetical protein BN14_05472 [Rhizoctonia solani AG-1 IB]	YES	0.995	19	109	4.39	4	0		o	109	0.02	0.276	0.908	0.017	S	2	19
CCO31466.1 hypothetical protein BN14_05508 [Rhizoctonia solani AG-1 IB]	YES	0.999	21	172	2.68	2.67	0		o	172	0.057	0.011	0.968	0.011	S	1	21
CCO31474.1 hypothetical protein BN14_05516 [Rhizoctonia solani AG-1 IB]	YES	0.999	17	210	2.79	2.67	0		o	210	0.05	0.225	0.641	0.108	S	3	17
CCO31475.1 hypothetical protein BN14_05517 [Rhizoctonia solani AG-1 IB]	YES	1	17	379	1.77	1.73	0		o	379	0.159	0.082	0.598	0.048	S	3	17
CCO31484.1 hypothetical protein BN14_05526 [Rhizoctonia solani AG-1 IB]	YES	0.995	18	162	5.61	5.08	0		o	162	0.037	0.028	0.956	0.06	S	1	18
CCO31511.1 Extracellular metalloproteinase 5 [Rhizoctonia solani AG-1 IB]	YES	0.917	19	784	0.58	0.56	0		o	784	0.152	0.276	0.614	0.013	S	4	19
CCO31512.1 hypothetical protein BN14_05556 [Rhizoctonia solani AG-1 IB]	YES	0.999	19	785	0.19	0.18	0		o	785	0.619	0.347	0.298	0.006	C	4	34
CCO31538.1 oxalate decarboxylase [Rhizoctonia solani AG-1 IB]	YES	1	17	323	0.99	0.99	0		o	323	0.672	0.024	0.51	0.015	C	5	46
CCO31540.1 hypothetical protein BN14_05585 [Rhizoctonia solani AG-1 IB]	YES	0.999	16	153	0.84	0.83	0		o	153	0.033	0.311	0.551	0.087	S	4	16
CCO31609.1 hypothetical protein BN14_05655 [Rhizoctonia solani AG-1 IB]	YES	0.999	17	208	0.48	0.46	0		o	208	0.049	0.015	0.965	0.054	S	1	17
CCO31612.1 putative endo-1,3(4)-beta-glucanase NFIA_089530 [Rhizoctonia solani AG-1 IB]	YES	1	17	314	2.61	2.61	0		o	314	0.075	0.028	0.814	0.144	S	2	17
CCO31623.1 hypothetical protein BN14_05670 [Rhizoctonia solani AG-1 IB]	YES	1	18	129	9.94	9.67	0		o	129	0.394	0.034	0.044	0.073	C	4	65
CCO31625.1 hypothetical protein BN14_05672 [Rhizoctonia solani AG-1 IB]	YES	1	18	228	6.04	5.92	0		o	228	0.392	0.041	0.054	0.074	C	4	65
CCO31626.1 hypothetical protein BN14_05673 [Rhizoctonia solani AG-1 IB]	YES	0.998	23	165	17.17	17.17	0		o	165	0.029	0.033	0.987	0.022	S	1	23
CCO31628.1 hypothetical protein BN14_05675 [Rhizoctonia solani AG-1 IB]	YES	0.996	29	147	34.34	33.53	0		o	147	0.014	0.021	0.771	0.054	S	2	29
CCO31629.1 hypothetical protein BN14_05676 [Rhizoctonia solani AG-1 IB]	YES	0.999	23	160	11.14	11.04	0		o	160	0.065	0.058	0.891	0.056	S	1	23
CCO31656.1 hypothetical protein BN14_05703 [Rhizoctonia solani AG-1 IB]	YES	1	18	226	7.49	7.2	0		o	226	0.024	0.139	0.593	0.058	S	3	18
CCO31669.1 hypothetical protein BN14_05716 [Rhizoctonia solani AG-1 IB]	YES	0.982	19	197	0.1	0.09	0		o	197	0.015	0.339	0.602	0.146	S	4	19
CCO31674.1 hypothetical protein BN14_05721 [Rhizoctonia solani AG-1 IB]	YES	0.997	19	242	18.17	14.87	0		o	242	0.025	0.032	0.786	0.033	S	2	19
CCO31720.1 hypothetical protein BN14_05769 [Rhizoctonia solani AG-1 IB]	YES	0.999	17	80	1.24	1.24	0		o	80	0.563	0.089	0.561	0.02	C	5	40
CCO31731.1 hypothetical protein BN14_05780 [Rhizoctonia solani AG-1 IB]	YES	0.99	20	214	6.16	3.75	0		o	214	0.099	0.006	0.973	0.012	S	1	20
CCO31748.1 hypothetical protein BN14_05798 [Rhizoctonia solani AG-1 IB]	YES	0.99	19	412	2.9	2.38	0		o	412	0.142	0.172	0.399	0.038	S	4	19
CCO31749.1 hypothetical protein BN14_05799 [Rhizoctonia solani AG-1 IB]	YES	1	19	412	2.74	2.29	0		o	412	0.522	0.129	0.585	0.008	S	5	19
CCO31780.1 Calnexin homolog [Rhizoctonia solani AG-1 IB]	YES	1	20	202	0.34	0.34	0		o	202	0.084	0.091	0.811	0.097	S	2	20
CCO31801.1 6-hydroxy-D-nicotine oxidase Short=6-HDNO [Rhizoctonia solani AG-1 IB]	YES	0.972	22	511	0.14	0.01	0		o	511	0.066	0.118	0.175	0.228	_	5	-
CCO31831.1 hypothetical protein BN14_05881 [Rhizoctonia solani AG-1 IB]	YES	1	17	361	1.14	0.01	0		o	361	0.068	0.037	0.914	0.092	S	1	17
CCO31841.1 hypothetical protein BN14_05891 [Rhizoctonia solani AG-1 IB]	YES	1	21	250	1.95	1.43	0		o	250	0.102	0.077	0.478	0.152	S	4	21
CCO31848.1 Cuticle-degrading protease [Rhizoctonia solani AG-1 IB]	YES	1	19	383	19.46	18.57	1	Yes	i5-27o	383	0.014	0.119	0.94	0.05	S	1	19
CCO31849.1 Cuticle-degrading protease [Rhizoctonia solani AG-1 IB]	YES	1	18	402	11.65	11.44	0		o	402	0.108	0.207	0.612	0.022	S	3	18
CCO31851.1 Proteinase R [Rhizoctonia solani AG-1 IB]	YES	0.939	15	333	0.57	0.1	0		o	333	0.116	0.244	0.247	0.291	_	5	-
CCO31863.1 hypothetical protein BN14_05914 [Rhizoctonia solani AG-1 IB]	YES	0.999	20	491	0.78	0.42	0		o	491	0.083	0.045	0.76	0.075	S	2	20
CCO31872.1 hypothetical protein BN14_05923 [Rhizoctonia solani AG-1 IB]	YES	0.992	14	232	0.01	0.01	0		o	232	0.028	0.144	0.626	0.171	S	3	14
CCO31924.1 hypothetical protein BN14_05976 [Rhizoctonia solani AG-1 IB]	YES	0.998	23	198	41.05	19.46	1	Yes	i7-24o	198	0.023	0.05	0.963	0.004	S	1	23
CCO31925.1 hypothetical protein BN14_05977 [Rhizoctonia solani AG-1 IB]	YES	1	17	476	0.01	0.01	0		o	476	0.255	0.237	0.138	0.051	C	5	88
CCO31998.1 hypothetical protein BN14_06050 [Rhizoctonia solani AG-1 IB]	YES	1	19	457	0.91	0.89	0		o	457	0.107	0.245	0.487	0.064	S	4	19
CCO32000.1 class V chitinase ChiB1 [Rhizoctonia solani AG-1 IB]	YES	0.999	19	242	0.45	0.43	0		o	242	0.153	0.192	0.307	0.153	S	5	19
CCO32002.1 hypothetical protein BN14_06054 [Rhizoctonia solani AG-1 IB]	YES	0.998	21	320	0.12	0.12	0		o	320	0.032	0.336	0.386	0.057	S	5	21
CCO32004.1 laccase, multicopper oxidase, benzenediol:oxygen oxidorectuctase [Rhizoctonia solani AG-1 IB]	YES	0.999	17	519	0.11	0.11	0		o	519	0.112	0.061	0.52	0.131	S	4	17
CCO32041.1 hypothetical protein BN14_06093 [Rhizoctonia solani AG-1 IB]	YES	0.992	18	476	0.24	0.19	0		o	476	0.059	0.255	0.441	0.023	S	5	18
CCO32053.1 multicopper oxidases [Rhizoctonia solani AG-1 IB]	YES	0.998	19	550	0.64	0.35	0		o	550	0.016	0.278	0.831	0.01	S	3	19
CCO32083.1 hypothetical protein BN14_06136 [Rhizoctonia solani AG-1 IB]	YES	0.971	22	123	22.18	22.16	1	Yes	i7-29o	123	0.008	0.03	0.957	0.069	S	1	22
CCO32102.1 hypothetical protein BN14_06155 [Rhizoctonia solani AG-1 IB]	YES	0.998	20	214	0.15	0.15	0		o	214	0.018	0.26	0.821	0.014	S	3	20
CCO32115.1 Aqualysin-1 [Rhizoctonia solani AG-1 IB]	YES	0.998	19	633	45.16	12.97	0		o	633	0.041	0.048	0.844	0.068	S	2	19
CCO32134.1 alpha-L-arabinofuranosidase [Rhizoctonia solani AG-1 IB]	YES	0.996	18	503	0.17	0.16	0		o	503	0.044	0.206	0.649	0.04	S	3	18
CCO32169.1 hypothetical protein BN14_06223 [Rhizoctonia solani AG-1 IB]	YES	1	22	1004	0.22	0.09	0		o	1004	0.042	0.231	0.636	0.087	S	3	22
CCO32170.1 Chitinase A1 [Rhizoctonia solani AG-1 IB]	YES	0.998	17	915	0.77	0.69	0		o	915	0.604	0.201	0.127	0.01	C	3	43
CCO32177.1 hypothetical protein BN14_06231 [Rhizoctonia solani AG-1 IB]	YES	0.999	17	631	0.74	0.73	0		o	631	0.109	0.195	0.504	0.034	S	4	17
CCO32189.1 hypothetical protein BN14_06243 [Rhizoctonia solani AG-1 IB]	YES	1	16	149	17.55	1.25	0		o	149	0.154	0.212	0.347	0.005	S	5	16
CCO32212.1 hypothetical protein BN14_06266 [Rhizoctonia solani AG-1 IB]	YES	0.973	23	371	14.13	0.03	0		o	371	0.547	0.085	0.009	0.09	C	3	62
CCO32224.1 hypothetical protein BN14_06278 [Rhizoctonia solani AG-1 IB]	YES	0.975	19	813	1.73	1.72	0		o	813	0.028	0.07	0.695	0.275	S	3	19
CCO32236.1 hypothetical protein BN14_06290 [Rhizoctonia solani AG-1 IB]	YES	1	19	445	0.02	0	0		o	445	0.005	0.205	0.552	0.084	S	4	19
CCO32238.1 hypothetical protein BN14_06292 [Rhizoctonia solani AG-1 IB]	YES	0.934	34	266	20.64	19.95	1	Yes	i13-35o	266	0.014	0.133	0.893	0.053	S	2	34
CCO32240.1 hypothetical protein BN14_06294 [Rhizoctonia solani AG-1 IB]	YES	1	20	164	16.33	7.94	0		o	164	0.172	0.045	0.839	0.026	S	2	20
CCO32283.1 hypothetical protein BN14_06339 [Rhizoctonia solani AG-1 IB]	YES	0.999	17	248	0.03	0.03	0		o	248	0.457	0.066	0.471	0.051	S	5	17
CCO32284.1 hypothetical protein BN14_06340 [Rhizoctonia solani AG-1 IB]	YES	0.999	15	284	0.01	0.01	0		o	284	0.056	0.088	0.756	0.213	S	3	15
CCO32285.1 hypothetical protein BN14_06341 [Rhizoctonia solani AG-1 IB]	YES	0.993	16	328	11.37	11.33	0		o	328	0.011	0.11	0.829	0.059	S	2	16
CCO32290.1 hypothetical protein BN14_06346 [Rhizoctonia solani AG-1 IB]	YES	1	21	278	1.7	0.03	0		o	278	0.1	0.197	0.288	0.18	S	5	21
CCO32293.1 Pathogenesis-related protein 5 Short=PR-5 [Rhizoctonia solani AG-1 IB]	YES	0.997	18	255	2.27	2.27	0		o	255	0.037	0.181	0.249	0.085	S	5	18
CCO32334.1 hypothetical protein BN14_06393 [Rhizoctonia solani AG-1 IB]	YES	0.997	26	179	3.39	3.33	0		o	179	0.026	0.309	0.48	0.053	S	5	26
CCO32372.1 Cellulose-growth-specific protein [Rhizoctonia solani AG-1 IB]	YES	0.999	19	235	3.01	3	0		o	235	0.101	0.146	0.192	0.173	S	5	19
CCO32377.1 Putative epoxide hydrolase [Rhizoctonia solani AG-1 IB]	YES	0.996	19	420	1.22	1.08	0		o	420	0.036	0.265	0.227	0.424	_	5	-
CCO32379.1 hypothetical protein BN14_06439 [Rhizoctonia solani AG-1 IB]	YES	0.998	20	224	0.82	0.81	0		o	224	0.05	0.044	0.866	0.149	S	2	20
CCO32388.1 Cu/Zn superoxide dismutase [Rhizoctonia solani AG-1 IB]	YES	1	21	191	0.51	0.5	0		o	191	0.015	0.068	0.937	0.058	S	1	21
CCO32400.1 hypothetical protein BN14_06460 [Rhizoctonia solani AG-1 IB]	YES	1	22	294	0.25	0.24	0		o	294	0.27	0.097	0.626	0.005	S	4	22
CCO32404.1 hypothetical protein BN14_06464 [Rhizoctonia solani AG-1 IB]	YES	0.978	17	255	12.57	12.56	0		o	255	0.113	0.078	0.76	0.03	S	2	17
CCO32405.1 hypothetical protein BN14_06465 [Rhizoctonia solani AG-1 IB]	YES	1	22	255	0.93	0.93	0		o	255	0.166	0.014	0.953	0.008	S	2	22
CCO32419.1 Minor extracellular protease vpr [Rhizoctonia solani AG-1 IB]	YES	0.992	16	712	1.51	0.3	0		o	712	0.87	0.132	0.075	0.007	C	2	25
CCO32423.1 hypothetical protein BN14_06483 [Rhizoctonia solani AG-1 IB]	YES	0.999	23	605	0.68	0.67	0		o	605	0.076	0.031	0.946	0.048	S	1	23
CCO32424.1 hypothetical protein BN14_06484 [Rhizoctonia solani AG-1 IB]	YES	1	19	211	1.83	1.82	0		o	211	0.033	0.302	0.488	0.015	S	5	19
CCO32432.1 hypothetical protein BN14_06492 [Rhizoctonia solani AG-1 IB]	YES	1	17	94	0.11	0.11	0		o	94	0.07	0.101	0.779	0.104	S	2	17
CCO32433.1 Putative glutamine amidotransferase-like protein C13C5,04 [Rhizoctonia solani AG-1 IB]	YES	0.962	21	249	0.19	0.01	0		o	249	0.056	0.048	0.706	0.434	S	4	21
CCO32459.1 hypothetical protein BN14_06519 [Rhizoctonia solani AG-1 IB]	YES	1	20	309	0.56	0.54	0		o	309	0.041	0.035	0.852	0.091	S	2	20
CCO32488.1 Guanyl-specific ribonuclease F1 Short=RNase F1 [Rhizoctonia solani AG-1 IB]	YES	0.998	19	129	13.41	13.33	0		o	129	0.068	0.073	0.316	0.071	S	4	19
CCO32489.1 Guanyl-specific ribonuclease U1 Short=RNase U1 [Rhizoctonia solani AG-1 IB]	YES	0.996	18	153	1.59	1.56	0		o	153	0.196	0.261	0.466	0.028	S	4	18
CCO32491.1 hypothetical protein BN14_06551 [Rhizoctonia solani AG-1 IB]	YES	0.997	18	86	14.25	14.25	0		o	86	0.197	0.203	0.241	0.03	S	5	18
CCO32499.1 hypothetical protein BN14_06559 [Rhizoctonia solani AG-1 IB]	YES	0.999	20	601	9.4	9.4	0		o	601	0.247	0.131	0.471	0.028	S	4	20
CCO32504.1 Pathogenesis-related protein 5 Short=PR-5 [Rhizoctonia solani AG-1 IB]	YES	0.996	18	255	2.27	2.27	0		o	255	0.107	0.086	0.277	0.098	S	5	18
CCO32509.1 hypothetical protein BN14_06569 [Rhizoctonia solani AG-1 IB]	YES	0.998	20	347	16.3	16.3	1	Yes	i7-26o	347	0.045	0.12	0.638	0.001	S	3	20
CCO32530.1 Putative epoxide hydrolase [Rhizoctonia solani AG-1 IB]	YES	1	19	143	0.29	0.29	0		o	143	0.147	0.036	0.641	0.119	S	3	19
CCO32557.1 hypothetical protein BN14_06619 [Rhizoctonia solani AG-1 IB]	YES	1	18	359	1.86	0.05	0		o	359	0.541	0.079	0.14	0.012	C	3	8
CCO32568.1 hypothetical protein BN14_06630 [Rhizoctonia solani AG-1 IB]	YES	1	25	808	1.45	1.44	0		o	808	0.008	0.159	0.933	0.029	S	2	25
CCO32571.1 Endo-beta-1,4-glucanase D Short=Endoglucanase D [Rhizoctonia solani AG-1 IB]	YES	0.997	18	223	7.11	6.9	0		o	223	0.462	0.055	0.344	0.011	C	5	56
CCO32580.1 Nuclease S1 [Rhizoctonia solani AG-1 IB]	YES	0.999	19	240	1.15	1.11	0		o	240	0.147	0.177	0.243	0.224	S	5	19
CCO32598.1 hypothetical protein BN14_06661 [Rhizoctonia solani AG-1 IB]	YES	0.999	17	236	0.14	0.13	0		o	236	0.036	0.073	0.879	0.215	S	2	17
CCO32601.1 alpha-amylase [Rhizoctonia solani AG-1 IB]	YES	0.999	19	479	0.22	0.16	0		o	479	0.528	0.108	0.258	0.024	C	4	45
CCO32608.1 hypothetical protein BN14_06671 [Rhizoctonia solani AG-1 IB]	YES	0.991	20	398	15.49	15.36	1	Yes	i5-27o	398	0.061	0.189	0.345	0.07	S	5	20
CCO32609.1 hypothetical protein BN14_06672 [Rhizoctonia solani AG-1 IB]	YES	0.999	19	452	1.92	1.91	0		o	452	0.157	0.045	0.541	0.141	S	4	19
CCO32610.1 hypothetical protein BN14_06673 [Rhizoctonia solani AG-1 IB]	YES	0.999	17	508	0.03	0.03	0		o	508	0.121	0.128	0.5	0.085	S	4	17
CCO32632.1 Xyloglucanase Short=XG [Rhizoctonia solani AG-1 IB]	YES	1	19	713	11.93	4.81	0		o	713	0.053	0.053	0.916	0.056	S	1	19
CCO32636.1 Lipase [Rhizoctonia solani AG-1 IB]	YES	1	18	307	5.94	5.1	0		o	307	0.06	0.149	0.769	0.02	S	2	18
CCO32638.1 Choline dehydrogenase Short=CDH [Rhizoctonia solani AG-1 IB]	YES	0.996	18	228	0.21	0.21	0		o	228	0.096	0.058	0.749	0.158	S	3	18
CCO32647.1 hypothetical protein BN14_06710 [Rhizoctonia solani AG-1 IB]	YES	0.997	20	228	1.3	1.29	0		o	228	0.012	0.359	0.822	0.01	S	3	20
CCO32657.1 hypothetical protein BN14_06720 [Rhizoctonia solani AG-1 IB]	YES	0.996	20	263	2.71	2.64	0		o	263	0.017	0.45	0.644	0.014	S	5	20
CCO32683.1 hypothetical protein BN14_06746 [Rhizoctonia solani AG-1 IB]	YES	1	22	259	1.86	1.85	0		o	259	0.125	0.04	0.86	0.024	S	2	22
CCO32698.1 hypothetical protein BN14_06761 [Rhizoctonia solani AG-1 IB]	YES	0.999	20	156	2.98	2.78	0		o	156	0.082	0.107	0.539	0.112	S	3	20
CCO32740.1 hypothetical protein BN14_06803 [Rhizoctonia solani AG-1 IB]	YES	0.986	21	140	0.11	0.1	0		o	140	0.175	0.017	0.925	0.069	S	2	21
CCO32743.1 putative pectin lyase F Short=PLF [Rhizoctonia solani AG-1 IB]	YES	0.998	19	380	4.3	4.26	0		o	380	0.104	0.053	0.723	0.05	S	2	19
CCO32770.1 Laccase-4 [Rhizoctonia solani AG-1 IB]	YES	0.976	18	127	10.04	9.99	0		o	127	0.082	0.114	0.434	0.034	S	4	18
CCO32782.1 hypothetical protein BN14_06845 [Rhizoctonia solani AG-1 IB]	YES	0.999	24	626	23.48	12.41	0		o	626	0.032	0.225	0.724	0.02	S	3	24
CCO32813.1 hypothetical protein BN14_06876 [Rhizoctonia solani AG-1 IB]	YES	0.994	19	657	0.11	0.11	0		o	657	0.034	0.045	0.766	0.144	S	2	19
CCO32828.1 putative serine-rich protein C13G6,10c [Rhizoctonia solani AG-1 IB]	YES	0.999	23	239	9.12	6.59	0		o	239	0.116	0.029	0.918	0.018	S	1	23
CCO32829.1 hypothetical protein BN14_06892 [Rhizoctonia solani AG-1 IB]	YES	0.983	23	194	55.85	21.06	1	Yes	i7-29o	194	0.006	0.047	0.952	0.013	S	1	23
CCO32843.1 hypothetical protein BN14_06906 [Rhizoctonia solani AG-1 IB]	YES	0.999	18	86	6.26	5.92	0		o	86	0.149	0.126	0.207	0.116	S	5	18
CCO32872.1 hypothetical protein BN14_06935 [Rhizoctonia solani AG-1 IB]	YES	1	19	317	12.24	11.48	0		o	317	0.031	0.194	0.821	0.045	S	2	19
CCO32887.1 hypothetical protein BN14_06951 [Rhizoctonia solani AG-1 IB]	YES	1	20	415	1.73	1.71	0		o	415	0.037	0.126	0.652	0.05	S	3	20
CCO32889.1 Exoglucanase 3 [Rhizoctonia solani AG-1 IB]	YES	1	21	366	1.3	0.46	0		o	366	0.046	0.033	0.868	0.009	S	1	21
CCO32912.1 hypothetical protein BN14_06976 [Rhizoctonia solani AG-1 IB]	YES	0.996	19	225	1.46	1.43	0		o	225	0.056	0.046	0.866	0.169	S	2	19
CCO32917.1 hypothetical protein BN14_06981 [Rhizoctonia solani AG-1 IB]	YES	1	15	111	0.18	0.18	0		o	111	0.12	0.119	0.409	0.187	S	4	15
CCO32919.1 hypothetical protein BN14_06983 [Rhizoctonia solani AG-1 IB]	YES	0.998	23	164	34.37	13.99	0		o	164	0.013	0.135	0.968	0.005	S	1	23
CCO32939.1 esterase / lipase [Rhizoctonia solani AG-1 IB]	YES	1	19	431	4.25	4.04	0		o	431	0.002	0.346	0.817	0.017	S	3	19
CCO32940.1 Nuclease S1 [Rhizoctonia solani AG-1 IB]	YES	1	20	396	2.84	2.84	0		o	396	0.039	0.173	0.601	0.129	S	3	20
CCO32944.1 Cellulose-growth-specific protein [Rhizoctonia solani AG-1 IB]	YES	1	18	221	3.62	3.46	0		o	221	0.06	0.297	0.364	0.044	S	5	18
CCO32946.1 hypothetical protein BN14_07011 [Rhizoctonia solani AG-1 IB]	YES	0.998	20	407	6.23	6.22	0		o	407	0.941	0.011	0.128	0.011	C	1	63
CCO32947.1 hypothetical protein BN14_07012 [Rhizoctonia solani AG-1 IB]	YES	0.985	20	419	8.14	5.25	0		o	419	0.804	0.023	0.17	0.025	C	2	9
CCO32952.1 hypothetical protein BN14_07017 [Rhizoctonia solani AG-1 IB]	YES	1	24	688	0.81	0.76	0		o	688	0.001	0.473	0.789	0.023	S	4	24
CCO32954.1 hypothetical protein BN14_07019 [Rhizoctonia solani AG-1 IB]	YES	1	17	181	0.12	0.12	0		o	181	0.135	0.086	0.731	0.059	S	3	17
CCO32957.1 hypothetical protein BN14_07023 [Rhizoctonia solani AG-1 IB]	YES	1	17	182	0.06	0.06	0		o	182	0.241	0.132	0.701	0.016	S	3	17
CCO32960.1 arabinan endo-1,5-alpha-L-arabinosidase [Rhizoctonia solani AG-1 IB]	YES	1	20	314	0.63	0.63	0		o	314	0.036	0.07	0.926	0.073	S	1	20
CCO32980.1 laccase, multicopper oxidase, benzenediol:oxygen oxidorectuctase [Rhizoctonia solani AG-1 IB]	YES	0.996	18	528	10.22	10.15	0		o	528	0.096	0.028	0.881	0.048	S	2	18
CCO32981.1 hypothetical protein BN14_07048 [Rhizoctonia solani AG-1 IB]	YES	0.999	16	831	0.27	0.2	0		o	831	0.324	0.059	0.086	0.013	C	4	66
CCO33005.1 Chitin deacetylase [Rhizoctonia solani AG-1 IB]	YES	1	16	408	1.57	0.48	0		o	408	0.214	0.064	0.495	0.026	S	4	16
CCO33034.1 Killer toxin subunits alpha/beta AltName: Full=RF2 protein [Rhizoctonia solani AG-1 IB]	YES	0.999	21	146	6.12	5.53	0		o	146	0.006	0.042	0.946	0.04	S	1	21
CCO33038.1 hypothetical protein BN14_07107 [Rhizoctonia solani AG-1 IB]	YES	0.998	29	393	6.87	6.72	0		o	393	0.07	0.019	0.975	0.039	S	1	29
CCO33039.1 peptidyl-Lys metalloendopeptidase [Rhizoctonia solani AG-1 IB]	YES	1	21	378	0.77	0.68	0		o	378	0.15	0.011	0.828	0.032	S	2	21
CCO33072.1 hypothetical protein BN14_07141 [Rhizoctonia solani AG-1 IB]	YES	1	19	518	0.07	0.07	0		o	518	0.061	0.354	0.614	0.009	S	4	19
CCO33073.1 hypothetical protein BN14_07142 [Rhizoctonia solani AG-1 IB]	YES	1	18	428	0.08	0.08	0		o	428	0.051	0.467	0.669	0.009	S	4	18
CCO33117.1 hypothetical protein BN14_07187 [Rhizoctonia solani AG-1 IB]	YES	0.999	20	427	7.85	7.71	0		o	427	0.016	0.353	0.835	0.009	S	3	20
CCO33119.1 Glucan endo-1,6-beta-glucosidase B [Rhizoctonia solani AG-1 IB]	YES	0.999	21	132	1.64	1.61	0		o	132	0.039	0.407	0.54	0.057	S	5	21
CCO33129.1 lipoprotein aminopeptidase LpqL [Rhizoctonia solani AG-1 IB]	YES	0.998	20	172	0.74	0.74	0		o	172	0.069	0.11	0.82	0.279	S	3	20
CCO33132.1 lipoprotein aminopeptidase LpqL [Rhizoctonia solani AG-1 IB]	YES	0.995	19	305	0.03	0.01	0		o	305	0.084	0.163	0.586	0.134	S	3	19
CCO33145.1 hypothetical protein BN14_07216 [Rhizoctonia solani AG-1 IB]	YES	0.981	21	428	0.19	0.17	0		o	428	0.031	0.302	0.401	0.196	S	5	21
CCO33148.1 hypothetical protein BN14_07219 [Rhizoctonia solani AG-1 IB]	YES	0.995	24	228	13.73	13.65	0		o	228	0.025	0.031	0.859	0.034	S	1	24
CCO33150.1 hypothetical protein BN14_07221 [Rhizoctonia solani AG-1 IB]	YES	1	20	298	16.95	16.91	1	Yes	i5-24o	298	0.003	0.072	0.987	0.078	S	1	20
CCO33165.1 Proteinase R [Rhizoctonia solani AG-1 IB]	YES	1	17	311	13.05	13	0		o	311	0.032	0.063	0.947	0.049	S	1	17
CCO33166.1 hypothetical protein BN14_07238 [Rhizoctonia solani AG-1 IB]	YES	1	17	98	6.19	6.14	0		o	98	0.064	0.103	0.86	0.071	S	2	17
CCO33168.1 Alkaline serine protease ver112 [Rhizoctonia solani AG-1 IB]	YES	1	17	313	16.6	16	0		o	313	0.035	0.066	0.926	0.069	S	1	17
CCO33169.1 Subtilisin-like protease CPC735_035780 [Rhizoctonia solani AG-1 IB]	YES	1	17	232	19.21	18.88	1	Yes	i7-29o	232	0.017	0.058	0.958	0.081	S	1	17
CCO33171.1 hypothetical protein BN14_07243 [Rhizoctonia solani AG-1 IB]	YES	1	18	375	10.96	10.26	0		o	375	0.029	0.051	0.937	0.059	S	1	18
CCO33178.1 hypothetical protein BN14_07250 [Rhizoctonia solani AG-1 IB]	YES	1	21	364	0.62	0.32	0		o	364	0.135	0.091	0.617	0.071	S	3	21
CCO33182.1 Choline dehydrogenase Short=CDH [Rhizoctonia solani AG-1 IB]	YES	0.998	16	461	2.91	2.8	0		o	461	0.015	0.089	0.863	0.209	S	2	16
CCO33186.1 glucoamylase [Rhizoctonia solani AG-1 IB]	YES	0.998	27	421	0.21	0.19	0		o	421	0.092	0.341	0.555	0.104	S	4	27
CCO33208.1 hypothetical protein BN14_07281 [Rhizoctonia solani AG-1 IB]	YES	0.991	21	169	23.56	23.1	1	Yes	i5-27o	169	0.042	0.01	0.995	0.015	S	1	21
CCO33209.1 hypothetical protein BN14_07282 [Rhizoctonia solani AG-1 IB]	YES	1	21	167	18.41	18.36	1	Yes	i5-27o	167	0.115	0.009	0.989	0.011	S	1	21
CCO33213.1 hypothetical protein BN14_07286 [Rhizoctonia solani AG-1 IB]	YES	1	27	130	36.88	36.76	0		o	130	0.028	0.016	0.992	0.012	S	1	27
CCO33227.1 hypothetical protein BN14_07300 [Rhizoctonia solani AG-1 IB]	YES	0.998	20	394	0.34	0.33	0		o	394	0.236	0.04	0.595	0.019	S	4	20
CCO33229.1 hypothetical protein BN14_07302 [Rhizoctonia solani AG-1 IB]	YES	0.999	20	142	1.33	1.29	0		o	142	0.148	0.061	0.715	0.029	S	3	20
CCO33238.1 hypothetical protein BN14_07312 [Rhizoctonia solani AG-1 IB]	YES	0.989	23	131	1.39	1.33	0		o	131	0.008	0.063	0.959	0.107	S	1	23
CCO33245.1 hypothetical protein BN14_07319 [Rhizoctonia solani AG-1 IB]	YES	0.97	35	416	0.04	0.04	0		o	416	0.009	0.082	0.835	0.063	S	2	35
CCO33262.1 26S proteasome regulatory subunit rpn1 AltName: Full=19S regulatory cap region of 26S protease subunit 2 [Rhizoctonia solani AG-1 IB]	YES	0.994	21	277	51.12	22.49	1	Yes	i5-27o	277	0.024	0.014	0.954	0.099	S	1	21
CCO33310.1 hypothetical protein BN14_07384 [Rhizoctonia solani AG-1 IB]	YES	0.912	17	335	0.39	0.32	0		o	335	0.052	0.131	0.416	0.226	S	5	17
CCO33313.1 putative pectin lyase F Short=PLF [Rhizoctonia solani AG-1 IB]	YES	0.978	19	380	5.04	5.02	0		o	380	0.006	0.08	0.919	0.056	S	1	19
CCO33314.1 putative pectin lyase F-2 Short=PLF-2 [Rhizoctonia solani AG-1 IB]	YES	0.997	19	380	6.39	6.37	0		o	380	0.025	0.066	0.889	0.046	S	1	19
CCO33315.1 putative pectin lyase F-2 Short=PLF-2 [Rhizoctonia solani AG-1 IB]	YES	0.984	19	380	3.59	3.58	0		o	380	0.032	0.111	0.638	0.062	S	3	19
CCO33317.1 putative pectine lyase F Short=PLF [Rhizoctonia solani AG-1 IB]	YES	1	19	267	5.88	5.87	0		o	267	0.171	0.118	0.317	0.042	S	5	19
CCO33318.1 putative pectin lyase A Short=PLA [Rhizoctonia solani AG-1 IB]	YES	0.998	19	133	5.04	5.03	0		o	133	0.035	0.148	0.738	0.075	S	3	19
CCO33321.1 putative pectin lyase F Short=PLF [Rhizoctonia solani AG-1 IB]	YES	0.998	19	365	4.07	4.06	0		o	365	0.045	0.055	0.88	0.037	S	1	19
CCO33328.1 hypothetical protein BN14_07403 [Rhizoctonia solani AG-1 IB]	YES	1	20	597	0.93	0.93	0		o	597	0.19	0.161	0.517	0.055	S	4	20
CCO33331.1 hypothetical protein BN14_07406 [Rhizoctonia solani AG-1 IB]	YES	0.993	16	357	0.51	0.05	0		o	357	0.076	0.161	0.519	0.125	S	4	16
CCO33368.1 hypothetical protein BN14_07443 [Rhizoctonia solani AG-1 IB]	YES	1	19	139	13.6	13.56	0		o	139	0.154	0.049	0.558	0.002	S	3	19
CCO33371.1 hypothetical protein BN14_07446 [Rhizoctonia solani AG-1 IB]	YES	0.993	25	152	18.69	18.59	1	Yes	i7-29o	152	0.016	0.044	0.965	0.028	S	1	25
CCO33400.1 Response regulator mcs4 AltName: Full=Mitotic catastrophe suppressor 4 [Rhizoctonia solani AG-1 IB]	YES	0.937	18	337	0.71	0.66	0		o	337	0.085	0.04	0.285	0.546	_	4	-
CCO33405.1 hypothetical protein BN14_07480 [Rhizoctonia solani AG-1 IB]	YES	0.997	23	207	45.04	16.95	0		o	207	0.001	0.139	0.966	0.015	S	1	23
CCO33406.1 hypothetical protein BN14_07481 [Rhizoctonia solani AG-1 IB]	YES	0.997	23	208	24.91	21.05	1	Yes	i7-29o	208	0.004	0.306	0.946	0.005	S	2	23
CCO33407.1 Cellobiose dehydrogenase Short=CDH [Rhizoctonia solani AG-1 IB]	YES	0.999	20	500	0.23	0.05	0		o	500	0.028	0.03	0.927	0.124	S	1	20
CCO33433.1 putative endo-beta-1,4-glucanase D Short=Endoglucanase D [Rhizoctonia solani AG-1 IB]	YES	0.999	19	313	0.51	0.49	0		o	313	0.039	0.04	0.934	0.039	S	1	19
CCO33440.1 putative endo-beta-1,4-glucanase D Short=Endoglucanase D [Rhizoctonia solani AG-1 IB]	YES	0.996	24	258	0.81	0.79	0		o	258	0.085	0.136	0.537	0.027	S	3	24
CCO33441.1 putative endo-beta-1,4-glucanase D Short=Endoglucanase D [Rhizoctonia solani AG-1 IB]	YES	0.999	19	255	1.44	1.1	0		o	255	0.018	0.065	0.959	0.048	S	1	19
CCO33447.1 hypothetical protein BN14_07524 [Rhizoctonia solani AG-1 IB]	YES	1	17	571	0.43	0.26	0		o	571	0.121	0.14	0.653	0.034	S	3	17
CCO33453.1 hypothetical protein BN14_07531 [Rhizoctonia solani AG-1 IB]	YES	0.987	16	95	1.77	1.77	0		o	95	0.148	0.083	0.613	0.062	S	3	16
CCO33455.1 hypothetical protein BN14_07533 [Rhizoctonia solani AG-1 IB]	YES	0.991	16	394	1.67	0.04	0		o	394	0.134	0.074	0.705	0.051	S	3	16
CCO33471.1 hypothetical protein BN14_07549 [Rhizoctonia solani AG-1 IB]	YES	0.987	15	225	1.34	1.34	0		o	225	0.058	0.28	0.399	0.077	S	5	15
CCO33472.1 hypothetical protein BN14_07550 [Rhizoctonia solani AG-1 IB]	YES	0.998	15	166	0.23	0.23	0		o	166	0.107	0.23	0.383	0.093	S	5	15
CCO33481.1 hypothetical protein BN14_07559 [Rhizoctonia solani AG-1 IB]	YES	1	15	156	0.39	0.39	0		o	156	0.562	0.083	0.374	0.014	C	5	31
CCO33483.1 prolyl-tRNA synthetase [Rhizoctonia solani AG-1 IB]	YES	0.964	22	583	0.12	0.1	0		o	583	0.309	0.029	0.248	0.133	C	5	73
CCO33485.1 hypothetical protein BN14_07563 [Rhizoctonia solani AG-1 IB]	YES	1	18	231	2.53	2.49	0		o	231	0.518	0.016	0.171	0.017	C	4	57
CCO33504.1 oxalate decarboxylase [Rhizoctonia solani AG-1 IB]	YES	1	17	459	0.09	0.09	0		o	459	0.819	0.027	0.355	0.016	C	3	51
CCO33505.1 hypothetical protein BN14_07584 [Rhizoctonia solani AG-1 IB]	YES	0.994	19	301	0.16	0.16	0		o	301	0.014	0.092	0.869	0.131	S	2	19
CCO33507.1 hypothetical protein BN14_07586 [Rhizoctonia solani AG-1 IB]	YES	0.998	17	102	2.32	2.32	0		o	102	0.029	0.39	0.774	0.018	S	4	17
CCO33518.1 hypothetical protein BN14_07600 [Rhizoctonia solani AG-1 IB]	YES	0.999	19	436	0.9	0.89	0		o	436	0.169	0.033	0.939	0.029	S	2	19
CCO33519.1 hypothetical protein BN14_07601 [Rhizoctonia solani AG-1 IB]	YES	0.978	15	348	0.1	0.09	0		o	348	0.228	0.049	0.456	0.1	S	4	15
CCO33522.1 oxalate decarboxylase [Rhizoctonia solani AG-1 IB]	YES	1	15	210	0.29	0.26	0		o	210	0.302	0.267	0.28	0.033	C	5	34
CCO33526.1 oxalate decarboxylase [Rhizoctonia solani AG-1 IB]	YES	1	15	455	0.93	0.92	0		o	455	0.408	0.232	0.253	0.023	C	5	46
CCO33527.1 oxalate decarboxylase [Rhizoctonia solani AG-1 IB]	YES	1	15	459	0.09	0.09	0		o	459	0.86	0.07	0.143	0.008	C	2	38
CCO33535.1 hypothetical protein BN14_07618 [Rhizoctonia solani AG-1 IB]	YES	0.999	19	323	0.23	0.23	0		o	323	0.035	0.125	0.504	0.03	S	4	19
CCO33537.1 hypothetical protein BN14_07620 [Rhizoctonia solani AG-1 IB]	YES	0.998	20	502	0.48	0.35	0		o	502	0.009	0.282	0.85	0.005	S	3	20
CCO33548.1 hypothetical protein BN14_07631 [Rhizoctonia solani AG-1 IB]	YES	0.988	28	107	6.61	6.61	0		o	107	0.003	0.197	0.968	0.018	S	2	28
CCO33559.1 hypothetical protein BN14_07642 [Rhizoctonia solani AG-1 IB]	YES	1	20	221	1.68	1.67	0		o	221	0.037	0.14	0.756	0.028	S	2	20
CCO33579.1 Killer toxin subunits alpha/beta AltName: Full=RF2 protein [Rhizoctonia solani AG-1 IB]	YES	1	21	127	1.12	1.09	0		o	127	0.009	0.102	0.886	0.06	S	2	21
CCO33592.1 hypothetical protein BN14_07676 [Rhizoctonia solani AG-1 IB]	YES	0.999	22	452	5.72	5.63	0		o	452	0.112	0.059	0.288	0.093	S	5	22
CCO33596.1 hypothetical protein BN14_07680 [Rhizoctonia solani AG-1 IB]	YES	0.995	23	411	0.12	0.12	0		o	411	0.047	0.168	0.735	0.088	S	3	23
CCO33610.1 alpha-L-arabinofuranosidase [Rhizoctonia solani AG-1 IB]	YES	0.998	18	503	0.12	0.09	0		o	503	0.033	0.305	0.595	0.028	S	4	18
CCO33619.1 Manganese peroxidase 2 Short=MnP2 [Rhizoctonia solani AG-1 IB]	YES	0.999	17	538	0.07	0.01	0		o	538	0.047	0.071	0.757	0.115	S	2	17
CCO33666.1 hypothetical protein BN14_07751 [Rhizoctonia solani AG-1 IB]	YES	0.984	23	192	0.51	0.5	0		o	192	0.016	0.066	0.806	0.117	S	2	23
CCO33679.1 Minor extracellular protease vpr [Rhizoctonia solani AG-1 IB]	YES	0.999	16	910	0.32	0.11	0		o	910	0.206	0.069	0.634	0.063	S	3	16
CCO33684.1 hypothetical protein BN14_07769 [Rhizoctonia solani AG-1 IB]	YES	0.999	15	136	1.31	1.31	0		o	136	0.5	0.122	0.171	0.023	C	4	43
CCO33731.1 hypothetical protein BN14_07817 [Rhizoctonia solani AG-1 IB]	YES	1	21	246	8.34	8.27	0		o	246	0.014	0.109	0.968	0.034	S	1	21
CCO33736.1 alpha-amylase [Rhizoctonia solani AG-1 IB]	YES	0.985	21	637	12.94	12.59	1	Yes	i7-24o	637	0.012	0.331	0.441	0.033	S	5	21
CCO33739.1 hypothetical protein BN14_07825 [Rhizoctonia solani AG-1 IB]	YES	0.999	18	93	0.4	0.36	0		o	93	0.078	0.049	0.913	0.051	S	1	18
CCO33740.1 hypothetical protein BN14_07826 [Rhizoctonia solani AG-1 IB]	YES	1	19	376	2.51	2.49	0		o	376	0.013	0.067	0.95	0.101	S	1	19
CCO33741.1 hypothetical protein BN14_07827 [Rhizoctonia solani AG-1 IB]	YES	0.997	20	181	6.75	5.5	0		o	181	0.027	0.158	0.785	0.036	S	2	20
CCO33756.1 hypothetical protein BN14_07842 [Rhizoctonia solani AG-1 IB]	YES	0.996	19	192	0.9	0.85	0		o	192	0.011	0.133	0.841	0.119	S	2	19
CCO33761.1 hypothetical protein BN14_07847 [Rhizoctonia solani AG-1 IB]	YES	0.939	15	256	0.55	0.5	0		o	256	0.062	0.082	0.636	0.185	S	3	15
CCO33791.1 Putative endoglucanase type K [Rhizoctonia solani AG-1 IB]	YES	0.998	20	468	10.99	1.88	0		o	468	0.21	0.058	0.679	0.036	S	3	20
CCO33811.1 hypothetical protein BN14_07897 [Rhizoctonia solani AG-1 IB]	YES	1	22	159	5.34	5.32	0		o	159	0.528	0.04	0.74	0.005	S	4	22
CCO33831.1 oxalate decarboxylase [Rhizoctonia solani AG-1 IB]	YES	1	17	356	1.75	1.73	0		o	356	0.709	0.019	0.432	0.011	C	4	62
CCO33833.1 hypothetical protein BN14_07919 [Rhizoctonia solani AG-1 IB]	YES	1	17	189	1.25	1.14	0		o	189	0.706	0.024	0.401	0.014	C	4	47
CCO33835.1 hypothetical protein BN14_07921 [Rhizoctonia solani AG-1 IB]	YES	0.997	21	190	19.24	18.54	0		o	190	0.231	0.071	0.772	0.025	S	3	21
CCO33837.1 hypothetical protein BN14_07923 [Rhizoctonia solani AG-1 IB]	YES	0.995	23	277	12.58	12.56	0		o	277	0.094	0.075	0.705	0.054	S	2	23
CCO33838.1 hypothetical protein BN14_07924 [Rhizoctonia solani AG-1 IB]	YES	1	19	333	2.24	2.23	0		o	333	0.405	0.016	0.436	0.02	S	5	19
CCO33843.1 hypothetical protein BN14_07929 [Rhizoctonia solani AG-1 IB]	YES	0.996	19	188	5.65	5.52	0		o	188	0.112	0.039	0.707	0.184	S	3	19
CCO33853.1 hypothetical protein BN14_07939 [Rhizoctonia solani AG-1 IB]	YES	0.956	20	184	19.68	19.67	1	Yes	i7-26o	184	0.027	0.027	0.941	0.116	S	1	20
CCO33862.1 hypothetical protein BN14_07948 [Rhizoctonia solani AG-1 IB]	YES	0.901	16	342	0.01	0	0		o	342	0.034	0.028	0.65	0.607	S	5	16
CCO33864.1 hypothetical protein BN14_07950 [Rhizoctonia solani AG-1 IB]	YES	0.999	23	145	9.67	9.46	0		o	145	0.022	0.03	0.975	0.038	S	1	23
CCO33866.1 hypothetical protein BN14_07952 [Rhizoctonia solani AG-1 IB]	YES	0.989	17	171	33.16	33.16	1	Yes	i5-27o	171	0.008	0.089	0.888	0.065	S	2	17
CCO33877.1 glucosylceramidase [Rhizoctonia solani AG-1 IB]	YES	1	18	242	2.03	1.74	0		o	242	0.017	0.259	0.723	0.135	S	3	18
CCO33878.1 hypothetical protein BN14_07964 [Rhizoctonia solani AG-1 IB]	YES	0.998	20	181	13.72	8.67	0		o	181	0.024	0.116	0.872	0.023	S	2	20
CCO33885.1 Peptidyl-Lys metalloendopeptidase Short=MEP [Rhizoctonia solani AG-1 IB]	YES	0.994	22	160	1.03	0.38	0		o	160	0.262	0.013	0.875	0.01	S	2	22
CCO33905.1 hypothetical protein BN14_07992 [Rhizoctonia solani AG-1 IB]	YES	0.985	22	294	0.03	0.03	0		o	294	0.013	0.018	0.859	0.104	S	2	22
CCO33918.1 protein disulfide isomerase family A, member 6 [Rhizoctonia solani AG-1 IB]	YES	1	18	377	0.41	0.41	0		o	377	0.043	0.086	0.638	0.206	S	3	18
CCO33922.1 hypothetical protein BN14_08009 [Rhizoctonia solani AG-1 IB]	YES	0.998	17	318	0.41	0.4	0		o	318	0.063	0.172	0.526	0.033	S	4	17
CCO33924.1 hypothetical protein BN14_08011 [Rhizoctonia solani AG-1 IB]	YES	1	18	241	8.6	7.14	0		o	241	0.303	0.049	0.558	0.03	S	4	18
CCO33930.1 hypothetical protein BN14_08017 [Rhizoctonia solani AG-1 IB]	YES	1	17	191	2.59	2.59	0		o	191	0.008	0.329	0.777	0.059	S	3	17
CCO33970.1 carbohydrate esterase family 4 protein [Rhizoctonia solani AG-1 IB]	YES	0.995	21	253	0.3	0.3	0		o	253	0.43	0.16	0.674	0.012	S	4	21
CCO33976.1 hypothetical protein BN14_08067 [Rhizoctonia solani AG-1 IB]	YES	0.997	24	272	15.8	15.58	1	Yes	i5-27o	272	0.323	0.272	0.279	0.011	C	5	19
CCO33981.1 hypothetical protein BN14_08072 [Rhizoctonia solani AG-1 IB]	YES	0.999	24	103	18.55	18.54	1	Yes	o4-23i	103	0.218	0.127	0.671	0.013	S	3	24
CCO33991.1 hypothetical protein BN14_08082 [Rhizoctonia solani AG-1 IB]	YES	0.994	20	181	6.82	6.66	0		o	181	0.06	0.044	0.882	0.115	S	2	20
CCO33993.1 hypothetical protein BN14_08084 [Rhizoctonia solani AG-1 IB]	YES	1	20	315	12.27	10.06	0		o	315	0.056	0.153	0.479	0.034	S	4	20
CCO34015.1 78 kDa glucose-regulated protein homolog Short=GRP-78 [Rhizoctonia solani AG-1 IB]	YES	0.971	32	161	22.19	22.16	1	Yes	o10-32i	161	0.003	0.104	0.984	0.02	S	1	32
CCO34049.1 hypothetical protein BN14_08141 [Rhizoctonia solani AG-1 IB]	YES	0.946	23	164	0.04	0.03	0		o	164	0.664	0.066	0.008	0.073	C	3	62
CCO34065.1 hypothetical protein BN14_08157 [Rhizoctonia solani AG-1 IB]	YES	0.999	18	111	0.11	0.11	0		o	111	0.043	0.065	0.76	0.212	S	3	18
CCO34083.1 hypothetical protein BN14_08175 [Rhizoctonia solani AG-1 IB]	YES	1	18	123	4.18	4.09	0		o	123	0.231	0.016	0.884	0.038	S	2	18
CCO34084.1 Cuticle-degrading protease [Rhizoctonia solani AG-1 IB]	YES	1	19	379	30.62	14.69	0		o	379	0.056	0.162	0.864	0.024	S	2	19
CCO34085.1 Extracellular metalloprotease 1 [Rhizoctonia solani AG-1 IB]	YES	0.999	18	292	3.75	3.52	0		o	292	0.433	0.138	0.357	0.016	C	5	33
CCO34088.1 Extracellular metalloprotease MGYG_00389 [Rhizoctonia solani AG-1 IB]	YES	0.998	18	274	16.57	0.73	0		o	274	0.226	0.15	0.242	0.024	S	5	18
CCO34095.1 hypothetical protein BN14_08187 [Rhizoctonia solani AG-1 IB]	YES	0.997	22	425	3.61	3.6	0		o	425	0.093	0.066	0.143	0.133	S	5	22
CCO34100.1 hypothetical protein BN14_08192 [Rhizoctonia solani AG-1 IB]	YES	0.999	20	176	0.66	0.66	0		o	176	0.035	0.132	0.827	0.02	S	2	20
CCO34152.1 Thaumatin-like protein [Rhizoctonia solani AG-1 IB]	YES	0.966	16	255	3.83	3.83	0		o	255	0.04	0.138	0.654	0.027	S	3	16
CCO34153.1 hypothetical protein BN14_08246 [Rhizoctonia solani AG-1 IB]	YES	1	17	228	0.06	0.06	0		o	228	0.052	0.091	0.782	0.128	S	2	17
CCO34188.1 hypothetical protein BN14_08281 [Rhizoctonia solani AG-1 IB]	YES	1	21	84	8.45	8.45	0		o	84	0.145	0.059	0.699	0.057	S	3	21
CCO34199.1 hypothetical protein BN14_08293 [Rhizoctonia solani AG-1 IB]	YES	0.999	21	616	4.61	4.61	0		o	616	0.012	0.211	0.945	0.008	S	2	21
CCO34202.1 hypothetical protein BN14_08296 [Rhizoctonia solani AG-1 IB]	YES	0.999	22	329	0.16	0.15	0		o	329	0.017	0.08	0.957	0.009	S	1	22
CCO34203.1 hypothetical protein BN14_08297 [Rhizoctonia solani AG-1 IB]	YES	0.999	22	526	17.13	15.62	0		o	526	0.029	0.017	0.993	0.022	S	1	22
CCO34252.1 Acetylcholinesterase Short=AChE [Rhizoctonia solani AG-1 IB]	YES	0.998	20	244	3.4	2.43	0		o	244	0.016	0.14	0.729	0.023	S	3	20
CCO34280.1 hypothetical protein BN14_08375 [Rhizoctonia solani AG-1 IB]	YES	0.997	23	179	20.36	20.35	1	Yes	o4-26i	179	0.004	0.079	0.975	0.084	S	1	23
CCO34332.1 hypothetical protein BN14_08429 [Rhizoctonia solani AG-1 IB]	YES	0.999	23	190	16.46	15.72	0		o	190	0.038	0.349	0.645	0.002	S	4	23
CCO34333.1 Nuclease S1 [Rhizoctonia solani AG-1 IB]	YES	0.998	21	363	0.17	0.17	0		o	363	0.036	0.249	0.474	0.163	S	4	21
CCO34376.1 hypothetical protein BN14_08474 [Rhizoctonia solani AG-1 IB]	YES	0.959	17	189	0	0	0		o	189	0.315	0.143	0.102	0.239	C	5	16
CCO34409.1 putative protein yjeA [Rhizoctonia solani AG-1 IB]	YES	0.999	22	254	14.53	13.86	0		o	254	0.017	0.177	0.91	0.026	S	2	22
CCO34462.1 Laccase-1 [Rhizoctonia solani AG-1 IB]	YES	1	19	600	0.16	0.04	0		o	600	0.062	0.388	0.483	0.01	S	5	19
CCO34464.1 hypothetical protein BN14_08563 [Rhizoctonia solani AG-1 IB]	YES	1	18	117	4.82	4.78	0		o	117	0.043	0.073	0.869	0.056	S	2	18
CCO34472.1 cutinase [Rhizoctonia solani AG-1 IB]	YES	0.999	18	209	6.55	6.55	0		o	209	0.013	0.053	0.9	0.076	S	1	18
CCO34473.1 cutinase [Rhizoctonia solani AG-1 IB]	YES	0.998	18	209	0.38	0.34	0		o	209	0.033	0.063	0.748	0.14	S	2	18
CCO34480.1 cutinase [Rhizoctonia solani AG-1 IB]	YES	0.997	18	198	4.26	3.35	0		o	198	0.001	0.125	0.927	0.099	S	1	18
CCO34501.1 Cytochrome b2, mitochondrial [Rhizoctonia solani AG-1 IB]	YES	0.995	19	334	0.62	0.6	0		o	334	0.041	0.022	0.963	0.117	S	1	19
CCO34502.1 hypothetical protein BN14_08603 [Rhizoctonia solani AG-1 IB]	YES	0.985	19	382	0.57	0.56	0		o	382	0.009	0.107	0.897	0.164	S	2	19
CCO34520.1 hypothetical protein BN14_08622 [Rhizoctonia solani AG-1 IB]	YES	0.997	18	268	15.8	15.8	1	Yes	i5-24o	268	0.024	0.302	0.827	0.027	S	3	18
CCO34533.1 hypothetical protein BN14_08635 [Rhizoctonia solani AG-1 IB]	YES	0.994	20	340	0.51	0.48	0		o	340	0.018	0.085	0.85	0.103	S	2	20
CCO34536.1 hypothetical protein BN14_08638 [Rhizoctonia solani AG-1 IB]	YES	0.999	18	103	0.05	0.03	0		o	103	0.18	0.159	0.621	0.022	S	3	18
CCO34539.1 hypothetical protein BN14_08641 [Rhizoctonia solani AG-1 IB]	YES	0.937	18	360	0	0	0		o	360	0.067	0.062	0.669	0.258	S	3	18
CCO34542.1 Pathogenesis-related protein 5 Short=PR-5 [Rhizoctonia solani AG-1 IB]	YES	0.997	18	252	0.06	0.06	0		o	252	0.261	0.131	0.355	0.072	S	5	18
CCO34544.1 putative pectinesterase A [Rhizoctonia solani AG-1 IB]	YES	1	19	186	6.59	6.46	0		o	186	0.026	0.05	0.85	0.102	S	2	19
CCO34545.1 Pathogenesis-related protein 5 Short=PR-5 [Rhizoctonia solani AG-1 IB]	YES	0.997	16	266	0.47	0.47	0		o	266	0.111	0.174	0.267	0.081	S	5	16
CCO34589.1 alpha-1,3-glucan synthase [Rhizoctonia solani AG-1 IB]	YES	0.999	22	362	8.28	3.49	0		o	362	0.069	0.289	0.317	0.156	S	5	22
CCO34645.1 hypothetical protein BN14_08749 [Rhizoctonia solani AG-1 IB]	YES	0.999	15	209	0.44	0.11	0		o	209	0.061	0.245	0.564	0.019	S	4	15
CCO34683.1 chymosin [Rhizoctonia solani AG-1 IB]	YES	0.999	22	385	6.46	6.38	0		o	385	0.035	0.048	0.857	0.043	S	1	22
CCO34708.1 Endoglucanase 1 [Rhizoctonia solani AG-1 IB]	YES	0.942	14	77	0.63	0.63	0		o	77	0.065	0.122	0.785	0.114	S	2	14
CCO34709.1 hypothetical protein BN14_08816 [Rhizoctonia solani AG-1 IB]	YES	0.997	18	266	14.17	14.16	0		o	266	0.032	0.32	0.698	0.024	S	4	18
CCO34745.1 putative pectinesterase A [Rhizoctonia solani AG-1 IB]	YES	1	20	276	1.76	1.71	0		o	276	0.142	0.05	0.798	0.039	S	2	20
CCO34751.1 hypothetical protein BN14_08858 [Rhizoctonia solani AG-1 IB]	YES	0.962	15	85	0.47	0.46	0		o	85	0.101	0.231	0.286	0.103	S	5	15
CCO34752.1 hypothetical protein BN14_08859 [Rhizoctonia solani AG-1 IB]	YES	0.999	24	143	11.29	10.71	0		o	143	0.007	0.185	0.428	0.112	S	4	24
CCO34760.1 alpha-glucosidase, putative [Rhizoctonia solani AG-1 IB]	YES	0.987	17	893	6.04	5.99	0		o	893	0.299	0.045	0.806	0.028	S	3	17
CCO34787.1 hypothetical protein BN14_08895 [Rhizoctonia solani AG-1 IB]	YES	1	21	184	0.06	0.06	0		o	184	0.056	0.278	0.301	0.243	S	5	21
CCO34813.1 hypothetical protein BN14_08921 [Rhizoctonia solani AG-1 IB]	YES	0.993	16	211	4.28	2.61	0		o	211	0.118	0.053	0.153	0.066	S	5	16
CCO34826.1 hypothetical protein BN14_08935 [Rhizoctonia solani AG-1 IB]	YES	0.996	18	398	0.31	0.31	0		o	398	0.37	0.024	0.298	0.094	C	5	12
CCO34834.1 Endo-beta-1,4-glucanase D Short=Endoglucanase D [Rhizoctonia solani AG-1 IB]	YES	1	18	135	0.81	0.81	0		o	135	0.112	0.058	0.674	0.059	S	3	18
CCO34835.1 similar to proprotein convertase subtilisin/kexin type 9 preproprotein [Rhizoctonia solani AG-1 IB]	YES	0.999	18	332	3.11	2.69	0		o	332	0.162	0.085	0.691	0.229	S	3	18
CCO34847.1 Extracellular metalloprotease 1 [Rhizoctonia solani AG-1 IB]	YES	1	18	290	3.79	2.02	0		o	290	0.333	0.101	0.369	0.012	S	5	18
CCO34862.1 hypothetical protein BN14_08971 [Rhizoctonia solani AG-1 IB]	YES	0.994	18	129	5.78	5.78	0		o	129	0.083	0.074	0.674	0.04	S	3	18
CCO34884.1 cathepsin D [Rhizoctonia solani AG-1 IB]	YES	0.99	22	385	4.95	4.85	0		o	385	0.043	0.033	0.761	0.136	S	2	22
CCO34917.1 hypothetical protein BN14_09027 [Rhizoctonia solani AG-1 IB]	YES	0.993	32	205	22.64	22.49	1	Yes	i7-29o	205	0.02	0.03	0.984	0.033	S	1	32
CCO34918.1 FK506-binding protein 14 [Rhizoctonia solani AG-1 IB]	YES	0.999	19	90	2.38	2.38	0		o	90	0.017	0.03	0.974	0.077	S	1	19
CCO34928.1 Cutinase [Rhizoctonia solani AG-1 IB]	YES	1	18	211	0.02	0.02	0		o	211	0.14	0.16	0.743	0.032	S	3	18
CCO34933.1 Cellulose-growth-specific protein [Rhizoctonia solani AG-1 IB]	YES	0.999	18	311	3.92	3.89	0		o	311	0.166	0.089	0.286	0.114	S	5	18
CCO34937.1 hypothetical protein BN14_09048 [Rhizoctonia solani AG-1 IB]	YES	1	20	597	3.79	3.71	0		o	597	0.115	0.117	0.574	0.042	S	3	20
CCO34948.1 putative serine-rich protein C13G6,10c [Rhizoctonia solani AG-1 IB]	YES	1	20	274	1.93	1.9	0		o	274	0.122	0.072	0.769	0.055	S	2	20
CCO34955.1 endo-1,4-beta-xylanase [Rhizoctonia solani AG-1 IB]	YES	0.995	20	263	4.03	4.02	0		o	263	0.096	0.065	0.216	0.607	_	4	-
CCO34963.1 endo-1,4-beta-xylanase [Rhizoctonia solani AG-1 IB]	YES	0.995	20	309	3.28	3.27	0		o	309	0.069	0.092	0.249	0.633	_	4	-
CCO34976.1 hypothetical protein BN14_09088 [Rhizoctonia solani AG-1 IB]	YES	0.999	17	129	1.22	1.2	0		o	129	0.022	0.304	0.374	0.224	S	5	17
CCO34978.1 deuterolysin M35 metalloprotease [Rhizoctonia solani AG-1 IB]	YES	1	19	359	0.17	0.17	0		o	359	0.051	0.021	0.75	0.084	S	2	19
CCO35007.1 rhamnogalacturonase B [Rhizoctonia solani AG-1 IB]	YES	0.999	17	233	3.23	3.08	0		o	233	0.029	0.138	0.681	0.099	S	3	17
CCO35014.1 hypothetical protein BN14_09127 [Rhizoctonia solani AG-1 IB]	YES	0.998	18	172	6.35	6.35	0		o	172	0.02	0.293	0.755	0.026	S	3	18
CCO35027.1 hypothetical protein BN14_09140 [Rhizoctonia solani AG-1 IB]	YES	0.999	15	209	0.4	0.07	0		o	209	0.073	0.253	0.511	0.023	S	4	15
CCO35062.1 hypothetical protein BN14_09176 [Rhizoctonia solani AG-1 IB]	YES	0.996	30	77	3.53	3.53	0		o	77	0.871	0.007	0.762	0.007	C	5	56
CCO35068.1 hypothetical protein BN14_09182 [Rhizoctonia solani AG-1 IB]	YES	0.976	22	100	22.78	22.78	1	Yes	i7-29o	100	0.012	0.075	0.952	0.05	S	1	22
CCO35072.1 hypothetical protein BN14_09186 [Rhizoctonia solani AG-1 IB]	YES	0.999	18	139	3.71	3.7	0		o	139	0.098	0.075	0.751	0.007	S	2	18
CCO35083.1 Putative hydrolase Mb2248c [Rhizoctonia solani AG-1 IB]	YES	0.968	23	545	0.45	0.03	0		o	545	0.572	0.222	0.21	0.003	C	4	17
CCO35084.1 hypothetical protein BN14_09198 [Rhizoctonia solani AG-1 IB]	YES	1	21	449	0.29	0.28	0		o	449	0.329	0.024	0.926	0.009	S	3	21
CCO35095.1 hypothetical protein BN14_09209 [Rhizoctonia solani AG-1 IB]	YES	0.992	22	424	0.05	0	0		o	424	0.003	0.125	0.951	0.145	S	1	22
CCO35107.1 laccase, multicopper oxidase, benzenediol:oxygen oxidorectuctase [Rhizoctonia solani AG-1 IB]	YES	0.999	19	196	0.91	0.91	0		o	196	0.01	0.114	0.883	0.031	S	2	19
CCO35109.1 laccase, multicopper oxidase, benzenediol:oxygen oxidorectuctase [Rhizoctonia solani AG-1 IB]	YES	1	19	598	1.1	1.08	0		o	598	0.042	0.052	0.921	0.03	S	1	19
CCO35124.1 hypothetical protein BN14_09239 [Rhizoctonia solani AG-1 IB]	YES	1	19	450	17.16	12.11	0		o	450	0.11	0.028	0.883	0.023	S	2	19
CCO35132.1 O-methylsterigmatocystin oxidoreductase Short=OMST oxidoreductase [Rhizoctonia solani AG-1 IB]	YES	0.98	24	383	18.98	18.72	1	Yes	i12-29o	383	0.194	0.119	0.538	0.118	S	4	24
CCO35140.1 hypothetical protein BN14_09255 [Rhizoctonia solani AG-1 IB]	YES	0.934	23	317	22.13	21.86	1	Yes	i2-24o	317	0.116	0.106	0.437	0.02	S	4	23
CCO35150.1 thaumatin-like protein [Rhizoctonia solani AG-1 IB]	YES	0.998	19	97	1.61	1.61	0		o	97	0.135	0.041	0.77	0.122	S	2	19
CCO35205.1 OV-16 antigen [Rhizoctonia solani AG-1 IB]	YES	0.999	20	221	0.44	0.43	0		o	221	0.07	0.055	0.762	0.05	S	2	20
CCO35238.1 hypothetical protein BN14_09353 [Rhizoctonia solani AG-1 IB]	YES	0.999	17	329	0.31	0.31	0		o	329	0.02	0.234	0.335	0.344	_	5	-
CCO35268.1 hypothetical protein BN14_09385 [Rhizoctonia solani AG-1 IB]	YES	1	17	287	0.47	0.12	0		o	287	0.023	0.162	0.905	0.026	S	2	17
CCO35280.1 hypothetical protein BN14_09397 [Rhizoctonia solani AG-1 IB]	YES	0.999	24	286	0.03	0.03	0		o	286	0.009	0.171	0.943	0.019	S	2	24
CCO35316.1 hypothetical protein BN14_09433 [Rhizoctonia solani AG-1 IB]	YES	0.962	14	179	0.66	0.66	0		o	179	0.154	0.054	0.478	0.019	S	4	14
CCO35333.1 Putative hydrolase Mb2248c [Rhizoctonia solani AG-1 IB]	YES	0.998	20	323	4.04	3.28	0		o	323	0.026	0.104	0.897	0.073	S	2	20
CCO35339.1 putative beta-glucosidase E [Rhizoctonia solani AG-1 IB]	YES	1	19	205	0.01	0	0		o	205	0.373	0.108	0.236	0.048	C	5	13
CCO35344.1 hypothetical protein BN14_09461 [Rhizoctonia solani AG-1 IB]	YES	0.999	17	320	0.52	0.52	0		o	320	0.016	0.179	0.611	0.195	S	3	17
CCO35345.1 hypothetical protein BN14_09462 [Rhizoctonia solani AG-1 IB]	YES	0.944	24	230	15.88	13.22	0		o	230	0.002	0.257	0.87	0.025	S	2	24
CCO35349.1 hypothetical protein BN14_09466 [Rhizoctonia solani AG-1 IB]	YES	1	20	173	0.58	0.57	0		o	173	0.257	0.049	0.844	0.007	S	3	20
CCO35351.1 Putative epoxide hydrolase [Rhizoctonia solani AG-1 IB]	YES	0.953	18	410	0.38	0.04	0		o	410	0.167	0.159	0.175	0.193	_	5	-
CCO35371.1 hypothetical protein BN14_09489 [Rhizoctonia solani AG-1 IB]	YES	0.998	18	67	13.6	13.6	0		o	67	0.115	0.08	0.852	0.069	S	2	18
CCO35403.1 Putative hydrolase Mb2248c [Rhizoctonia solani AG-1 IB]	YES	0.999	20	342	14.96	14.22	0		o	342	0.01	0.182	0.846	0.076	S	2	20
CCO35412.1 hypothetical protein BN14_09530 [Rhizoctonia solani AG-1 IB]	YES	1	19	131	8.84	8.83	0		o	131	0.039	0.048	0.92	0.075	S	1	19
CCO35444.1 cathepsin D [Rhizoctonia solani AG-1 IB]	YES	1	18	259	0.9	0.88	0		o	259	0.636	0.036	0.292	0.013	C	4	57
CCO35464.1 Extracellular metalloproteinase MEP [Rhizoctonia solani AG-1 IB]	YES	0.998	20	573	10.53	10.53	0		o	573	0.141	0.096	0.499	0.063	S	4	20
CCO35469.1 Acetylcholinesterase Short=AChE [Rhizoctonia solani AG-1 IB]	YES	0.998	22	515	3.82	3.09	0		o	515	0.007	0.082	0.737	0.027	S	2	22
CCO35501.1 hypothetical protein BN14_09619 [Rhizoctonia solani AG-1 IB]	YES	0.999	22	255	3.27	3.27	0		o	255	0.221	0.038	0.829	0.005	S	2	22
CCO35503.1 proteasome (prosome, macropain) activator subunit 3 (PA28 gamma [Rhizoctonia solani AG-1 IB]	YES	0.999	19	478	21.58	21.2	1	Yes	i7-29o	478	0.009	0.059	0.837	0.086	S	2	19
CCO35520.1 rhamnogalacturonase B [Rhizoctonia solani AG-1 IB]	YES	0.999	17	233	3.18	3.04	0		o	233	0.031	0.143	0.702	0.094	S	3	17
CCO35528.1 Choline dehydrogenase Short=CDH [Rhizoctonia solani AG-1 IB]	YES	0.997	18	471	0.04	0.04	0		o	471	0.129	0.096	0.495	0.172	S	4	18
CCO35560.1 hypothetical protein BN14_09678 [Rhizoctonia solani AG-1 IB]	YES	0.999	17	242	0.22	0.22	0		o	242	0.072	0.13	0.386	0.212	S	5	17
CCO35579.1 hypothetical protein BN14_09697 [Rhizoctonia solani AG-1 IB]	YES	1	18	115	1.21	1.2	0		o	115	0.257	0.103	0.435	0.058	S	5	18
CCO35589.1 hypothetical protein BN14_09707 [Rhizoctonia solani AG-1 IB]	YES	0.991	19	332	1.68	1.62	0		o	332	0.045	0.049	0.949	0.031	S	1	19
CCO35603.1 hypothetical protein BN14_09721 [Rhizoctonia solani AG-1 IB]	YES	0.999	19	190	3.15	3.15	0		o	190	0.089	0.497	0.521	0.017	S	5	19
CCO35614.1 Putative epoxide hydrolase [Rhizoctonia solani AG-1 IB]	YES	0.999	19	402	1.02	0.58	0		o	402	0.152	0.035	0.825	0.093	S	2	19
CCO35616.1 hypothetical protein BN14_09734 [Rhizoctonia solani AG-1 IB]	YES	0.994	18	235	1.83	1.72	0		o	235	0.035	0.278	0.411	0.05	S	5	18
CCO35686.1 hypothetical protein BN14_09804 [Rhizoctonia solani AG-1 IB]	YES	0.999	19	178	3.02	3.02	0		o	178	0.117	0.403	0.554	0.019	S	5	19
CCO35765.1 hypothetical protein BN14_09885 [Rhizoctonia solani AG-1 IB]	YES	0.988	18	285	19.7	17.62	1	Yes	i7-24o	285	0.024	0.452	0.71	0.024	S	4	18
CCO35774.1 hypothetical protein BN14_09894 [Rhizoctonia solani AG-1 IB]	YES	0.998	17	484	0.95	0.71	0		o	484	0.012	0.248	0.805	0.113	S	3	17
CCO35775.1 hypothetical protein BN14_09895 [Rhizoctonia solani AG-1 IB]	YES	1	22	120	8.02	7.96	0		o	120	0.039	0.04	0.947	0.026	S	1	22
CCO35783.1 hypothetical protein BN14_09903 [Rhizoctonia solani AG-1 IB]	YES	0.998	18	299	14.63	14.62	0		o	299	0.033	0.021	0.346	0.112	S	4	18
CCO35784.1 hypothetical protein BN14_09904 [Rhizoctonia solani AG-1 IB]	YES	0.997	19	184	1.95	1.66	0		o	184	0.162	0.034	0.61	0.177	S	3	19
CCO35821.1 hypothetical protein BN14_09941 [Rhizoctonia solani AG-1 IB]	YES	1	22	120	8.02	7.96	0		o	120	0.039	0.04	0.947	0.026	S	1	22
CCO35822.1 hypothetical protein BN14_09942 [Rhizoctonia solani AG-1 IB]	YES	0.998	17	365	1.07	0.73	0		o	365	0.012	0.24	0.799	0.119	S	3	17
CCO35832.1 hypothetical protein BN14_09952 [Rhizoctonia solani AG-1 IB]	YES	0.993	25	153	19.01	19	1	Yes	i7-26o	153	0.002	0.029	0.94	0.047	S	1	25
CCO35835.1 alkaline phosphatase [Rhizoctonia solani AG-1 IB]	YES	0.998	21	572	0.86	0.85	0		o	572	0.217	0.211	0.224	0.013	S	5	21
CCO35849.1 Reticuline oxidase [Rhizoctonia solani AG-1 IB]	YES	0.996	25	418	2.99	2.88	0		o	418	0.005	0.159	0.959	0.009	S	2	25
CCO35870.1 hypothetical protein BN14_09991 [Rhizoctonia solani AG-1 IB]	YES	0.999	22	452	5.71	5.63	0		o	452	0.112	0.059	0.288	0.093	S	5	22
CCO35879.1 Pathogenesis-related protein 5 Short=PR-5 [Rhizoctonia solani AG-1 IB]	YES	0.996	18	255	1.59	1.59	0		o	255	0.112	0.104	0.291	0.075	S	5	18
CCO35958.1 Pectinesterase Short=PE [Rhizoctonia solani AG-1 IB]	YES	1	18	331	0.35	0.3	0		o	331	0.011	0.512	0.746	0.025	S	4	18
CCO35968.1 hypothetical protein BN14_10090 [Rhizoctonia solani AG-1 IB]	YES	0.999	20	86	5.25	5.25	0		o	86	0.075	0.025	0.975	0.034	S	1	20
CCO35987.1 hypothetical protein BN14_10109 [Rhizoctonia solani AG-1 IB]	YES	0.973	27	120	28.98	26.98	1	Yes	i7-29o	120	0.003	0.126	0.978	0.01	S	1	27
CCO36008.1 Phosphatidylglycerol/phosphatidylinositol transfer protein Short=PG/PI-TP [Rhizoctonia solani AG-1 IB]	YES	0.998	18	180	3.84	3.84	0		o	180	0.09	0.035	0.944	0.027	S	1	18
CCO36026.1 Minor extracellular protease vpr [Rhizoctonia solani AG-1 IB]	YES	0.999	16	910	0.26	0.1	0		o	910	0.262	0.054	0.634	0.065	S	4	16
CCO36052.1 hypothetical protein BN14_10174 [Rhizoctonia solani AG-1 IB]	YES	0.993	20	419	9.04	7.37	0		o	419	0.797	0.02	0.186	0.016	C	2	10
CCO36072.1 hypothetical protein BN14_10194 [Rhizoctonia solani AG-1 IB]	YES	1	17	226	0.07	0.05	0		o	226	0.053	0.091	0.81	0.115	S	2	17
CCO36073.1 Thaumatin-like protein [Rhizoctonia solani AG-1 IB]	YES	0.958	16	256	3.62	3.62	0		o	256	0.049	0.088	0.703	0.035	S	2	16
CCO36077.1 Extracellular metalloproteinase MEP [Rhizoctonia solani AG-1 IB]	YES	0.999	20	317	6.57	6.56	0		o	317	0.185	0.053	0.652	0.125	S	3	20
CCO36079.1 hypothetical protein BN14_10202 [Rhizoctonia solani AG-1 IB]	YES	0.999	19	238	0.85	0.85	0		o	238	0.127	0.068	0.843	0.045	S	2	19
CCO36093.1 Choline dehydrogenase Short=CDH [Rhizoctonia solani AG-1 IB]	YES	0.997	18	471	0.03	0.03	0		o	471	0.157	0.091	0.462	0.155	S	4	18
CCO36102.1 Tripeptidyl aminopeptidase Short=Tap [Rhizoctonia solani AG-1 IB]	YES	0.998	20	342	19.78	18.29	1	Yes	i7-29o	342	0.011	0.191	0.852	0.053	S	2	20
CCO36110.1 hypothetical protein BN14_10234 [Rhizoctonia solani AG-1 IB]	YES	0.996	18	266	16.41	16.4	1	Yes	i7-24o	266	0.046	0.375	0.626	0.021	S	4	18
CCO36116.1 putative endo-beta-1,4-glucanase D Short=Endoglucanase D [Rhizoctonia solani AG-1 IB]	YES	1	19	306	4.42	4.29	0		o	306	0.022	0.104	0.585	0.087	S	3	19
CCO36154.1 Osmotin-like protein OSM34 [Rhizoctonia solani AG-1 IB]	YES	0.998	16	166	3.56	3.56	0		o	166	0.02	0.11	0.394	0.118	S	4	16
CCO36171.1 tripeptidyl-peptidase I [Rhizoctonia solani AG-1 IB]	YES	0.997	15	368	0.25	0.25	0		o	368	0.193	0.131	0.24	0.069	S	5	15
CCO36172.1 hypothetical protein BN14_10300 [Rhizoctonia solani AG-1 IB]	YES	0.999	23	174	5.66	5.57	0		o	174	0.015	0.068	0.889	0.12	S	2	23
CCO36178.1 hypothetical protein BN14_10306 [Rhizoctonia solani AG-1 IB]	YES	0.966	25	161	16.42	16.27	0		o	161	0.002	0.083	0.971	0.009	S	1	25
CCO36180.1 hypothetical protein BN14_10308 [Rhizoctonia solani AG-1 IB]	YES	0.927	25	178	13.55	13.49	0		o	178	0.002	0.239	0.863	0.083	S	2	25
CCO36187.1 arabinan endo-1,5-alpha-L-arabinosidase [Rhizoctonia solani AG-1 IB]	YES	1	21	314	4.49	4.39	0		o	314	0.052	0.096	0.824	0.056	S	2	21
CCO36193.1 hypothetical protein BN14_10321 [Rhizoctonia solani AG-1 IB]	YES	0.998	19	215	0.95	0.89	0		o	215	0.203	0.113	0.022	0.025	C	5	37
CCO36210.1 Putative hydrolase Mb2248c [Rhizoctonia solani AG-1 IB]	YES	0.999	16	454	0.07	0	0		o	454	0.035	0.226	0.39	0.177	S	5	16
CCO36240.1 hypothetical protein BN14_10371 [Rhizoctonia solani AG-1 IB]	YES	1	18	315	1.23	1.19	0		o	315	0.205	0.053	0.094	0.056	C	5	79
CCO36270.1 putative FAD-linked oxidoreductase ygaK [Rhizoctonia solani AG-1 IB]	YES	0.995	25	473	4.7	4.34	0		o	473	0.002	0.164	0.971	0.022	S	1	25
CCO36291.1 Extracellular metalloproteinase mep [Rhizoctonia solani AG-1 IB]	YES	1	23	768	10.36	10.36	0		o	768	0.352	0.316	0.485	0.004	S	5	23
CCO36340.1 tyrosinase, putative [Rhizoctonia solani AG-1 IB]	YES	0.997	19	543	1.59	1.57	0		o	543	0.161	0.048	0.833	0.066	S	2	19
CCO36344.1 hypothetical protein BN14_10478 [Rhizoctonia solani AG-1 IB]	YES	0.997	19	209	7.54	7.05	0		o	209	0.141	0.047	0.536	0.013	S	4	19
CCO36356.1 hypothetical protein BN14_10490 [Rhizoctonia solani AG-1 IB]	YES	0.997	21	353	5.25	5.22	0		o	353	0.056	0.205	0.747	0.044	S	3	21
CCO36357.1 hypothetical protein BN14_10491 [Rhizoctonia solani AG-1 IB]	YES	0.999	17	916	0.37	0.07	0		o	916	0.079	0.079	0.453	0.043	S	4	17
CCO36366.1 hypothetical protein BN14_10500 [Rhizoctonia solani AG-1 IB]	YES	0.997	21	374	25.04	7.17	0		o	374	0.056	0.205	0.747	0.044	S	3	21
CCO36367.1 hypothetical protein BN14_10501 [Rhizoctonia solani AG-1 IB]	YES	0.999	17	916	0.46	0.14	0		o	916	0.063	0.145	0.367	0.052	S	4	17
CCO36371.1 hypothetical protein BN14_10505 [Rhizoctonia solani AG-1 IB]	YES	0.999	18	411	0.9	0.89	0		o	411	0.839	0.027	0.393	0.013	C	3	17
CCO36372.1 hypothetical protein BN14_10506 [Rhizoctonia solani AG-1 IB]	YES	0.995	18	418	0.62	0.61	0		o	418	0.305	0.043	0.37	0.131	S	5	18
CCO36399.1 Galactose oxidase Short=GAO [Rhizoctonia solani AG-1 IB]	YES	1	20	566	6.13	6.06	0		o	566	0.01	0.074	0.954	0.079	S	1	20
CCO36400.1 hypothetical protein BN14_10534 [Rhizoctonia solani AG-1 IB]	YES	0.999	20	440	1.28	1.24	0		o	440	0.047	0.166	0.476	0.152	S	4	20
CCO36403.1 hypothetical protein BN14_10537 [Rhizoctonia solani AG-1 IB]	YES	0.999	17	361	11.42	11.37	0		o	361	0.088	0.043	0.219	0.137	S	5	17
CCO36415.1 hypothetical protein BN14_10549 [Rhizoctonia solani AG-1 IB]	YES	0.994	20	199	0.91	0.84	0		o	199	0.008	0.313	0.618	0.167	S	4	20
CCO36430.1 hypothetical protein BN14_10564 [Rhizoctonia solani AG-1 IB]	YES	0.999	24	626	16.42	12.51	0		o	626	0.024	0.239	0.726	0.024	S	3	24
CCO36466.1 hypothetical protein BN14_10601 [Rhizoctonia solani AG-1 IB]	YES	0.999	21	216	0.03	0.01	0		o	216	0.254	0.226	0.129	0.028	C	5	96
CCO36468.1 3-phytase A [Rhizoctonia solani AG-1 IB]	YES	0.976	21	980	3.05	2.97	0		o	980	0.027	0.152	0.402	0.205	S	5	21
CCO36476.1 laccase, multicopper oxidase, benzenediol:oxygen oxidorectuctase [Rhizoctonia solani AG-1 IB]	YES	1	19	579	1.1	1.09	0		o	579	0.042	0.053	0.921	0.03	S	1	19
CCO36484.1 hypothetical protein BN14_10620 [Rhizoctonia solani AG-1 IB]	YES	0.998	24	348	4.08	3.99	0		o	348	0.204	0.113	0.459	0.082	S	4	24
CCO36499.1 Bifunctional xylanase/deacetylase Includes: RecName: Full=Endo-1,4-beta-xylanase D [Rhizoctonia solani AG-1 IB]	YES	0.999	19	221	1.74	1.74	0		o	221	0.088	0.219	0.747	0.037	S	3	19
CCO36532.1 Minor extracellular protease vpr [Rhizoctonia solani AG-1 IB]	YES	1	18	704	0.28	0.07	0		o	704	0.097	0.041	0.723	0.14	S	3	18
CCO36534.1 endo-1,4-beta-xylanase [Rhizoctonia solani AG-1 IB]	YES	0.989	20	317	0.8	0.79	0		o	317	0.108	0.074	0.276	0.393	_	5	-
CCO36549.1 polygalacturonase [Rhizoctonia solani AG-1 IB]	YES	0.994	16	373	0.22	0.1	0		o	373	0.325	0.055	0.624	0.036	S	4	16
CCO36572.1 hypothetical protein BN14_10712 [Rhizoctonia solani AG-1 IB]	YES	0.997	23	201	58.23	17.71	0		o	201	0.002	0.11	0.987	0.01	S	1	23
CCO36590.1 hypothetical protein BN14_10731 [Rhizoctonia solani AG-1 IB]	YES	0.995	18	862	14.76	14.7	1	Yes	i2-24o	862	0.11	0.118	0.366	0.059	S	4	18
CCO36595.1 peptidyl-Lys metalloendopeptidase [Rhizoctonia solani AG-1 IB]	YES	0.993	19	352	7.52	7.51	0		o	352	0.483	0.042	0.42	0.018	C	5	16
CCO36613.1 O-methylsterigmatocystin oxidoreductase Short=OMST oxidoreductase [Rhizoctonia solani AG-1 IB]	YES	0.968	20	460	12.64	8.52	0		o	460	0.004	0.028	0.888	0.424	S	3	20
CCO36640.1 hypothetical protein BN14_10782 [Rhizoctonia solani AG-1 IB]	YES	1	22	264	0.41	0.4	0		o	264	0.604	0.072	0.3	0.007	C	4	56
CCO36642.1 cutinase [Rhizoctonia solani AG-1 IB]	YES	0.999	18	208	3.73	3.4	0		o	208	0.047	0.03	0.932	0.028	S	1	18
CCO36646.1 hypothetical protein BN14_10788 [Rhizoctonia solani AG-1 IB]	YES	0.999	18	302	16.59	16.59	0		o	302	0.318	0.019	0.191	0.011	C	5	47
CCO36647.1 hypothetical protein BN14_10789 [Rhizoctonia solani AG-1 IB]	YES	0.997	19	192	1.98	1.62	0		o	192	0.206	0.03	0.592	0.166	S	4	19
CCO36657.1 bacterial leucyl aminopeptidase [Rhizoctonia solani AG-1 IB]	YES	0.998	19	420	0.02	0.02	0		o	420	0.32	0.035	0.118	0.211	C	5	31
CCO36692.1 hypothetical protein BN14_10835 [Rhizoctonia solani AG-1 IB]	YES	0.998	17	460	0.09	0.09	0		o	460	0.379	0.117	0.309	0.149	C	5	16
CCO36700.1 hypothetical protein BN14_10843 [Rhizoctonia solani AG-1 IB]	YES	0.998	15	139	0.04	0.03	0		o	139	0.366	0.084	0.187	0.089	C	5	58
CCO36720.1 polygalacturonase [Rhizoctonia solani AG-1 IB]	YES	0.999	17	361	0.44	0.36	0		o	361	0.087	0.265	0.405	0.065	S	5	17
CCO36721.1 hypothetical protein BN14_10864 [Rhizoctonia solani AG-1 IB]	YES	1	18	314	2.79	2.78	0		o	314	0.248	0.031	0.054	0.088	C	5	79
CCO36727.1 hypothetical protein BN14_10870 [Rhizoctonia solani AG-1 IB]	YES	0.982	23	190	66.47	21.85	1	Yes	i7-29o	190	0.003	0.199	0.97	0.004	S	2	23
CCO36728.1 hypothetical protein BN14_10871 [Rhizoctonia solani AG-1 IB]	YES	0.999	19	177	0.67	0.67	0		o	177	0.021	0.072	0.802	0.061	S	2	19
CCO36730.1 hypothetical protein BN14_10873 [Rhizoctonia solani AG-1 IB]	YES	0.999	21	483	19.43	19.43	1	Yes	i2-24o	483	0.022	0.04	0.892	0.076	S	1	21
CCO36740.1 hypothetical protein BN14_10884 [Rhizoctonia solani AG-1 IB]	YES	0.999	18	369	0.5	0.48	0		o	369	0.219	0.057	0.621	0.018	S	3	18
CCO36775.1 hypothetical protein BN14_10919 [Rhizoctonia solani AG-1 IB]	YES	0.995	15	66	0.01	0.01	0		o	66	0.131	0.07	0.683	0.293	S	4	15
CCO36777.1 hypothetical protein BN14_10921 [Rhizoctonia solani AG-1 IB]	YES	0.999	28	941	12.07	12.06	0		o	941	0.335	0.236	0.102	0.032	C	5	18
CCO36779.1 hypothetical protein BN14_10923 [Rhizoctonia solani AG-1 IB]	YES	0.987	19	281	16.6	16.6	1	Yes	i2-24o	281	0.111	0.006	0.956	0.073	S	1	19
CCO36789.1 putative endo-beta-1,4-glucanase D Short=Endoglucanase D [Rhizoctonia solani AG-1 IB]	YES	0.999	17	211	0.08	0.08	0		o	211	0.1	0.087	0.377	0.287	S	5	17
CCO36790.1 deuterolysin M35 metalloprotease [Rhizoctonia solani AG-1 IB]	YES	0.999	19	331	0.55	0.55	0		o	331	0.041	0.024	0.688	0.099	S	3	19
CCO36796.1 hypothetical protein BN14_10940 [Rhizoctonia solani AG-1 IB]	YES	0.999	17	460	0.11	0.1	0		o	460	0.262	0.228	0.248	0.12	C	5	16
CCO36809.1 hypothetical protein BN14_10955 [Rhizoctonia solani AG-1 IB]	YES	0.977	27	482	22.43	2.11	0		o	482	0.331	0.088	0.116	0.048	C	4	44
CCO36815.1 hypothetical protein BN14_10961 [Rhizoctonia solani AG-1 IB]	YES	1	18	315	0.86	0.82	0		o	315	0.192	0.06	0.066	0.073	C	5	79
CCO36826.1 hypothetical protein BN14_10972 [Rhizoctonia solani AG-1 IB]	YES	1	17	276	0.02	0.02	0		o	276	0.3	0.2	0.492	0.022	S	5	17
CCO36827.1 hypothetical protein BN14_10973 [Rhizoctonia solani AG-1 IB]	YES	0.91	23	148	25.28	19.86	1	Yes	o4-26i	148	0.003	0.13	0.924	0.006	S	2	23
CCO36856.1 hypothetical protein BN14_11003 [Rhizoctonia solani AG-1 IB]	YES	0.998	19	215	0.96	0.89	0		o	215	0.203	0.113	0.022	0.025	C	5	37
CCO36873.1 Peptidyl-Lys metalloendopeptidase Short=MEP [Rhizoctonia solani AG-1 IB]	YES	0.999	17	119	0.04	0.04	0		o	119	0.627	0.028	0.44	0.016	C	5	73
CCO36878.1 arabinan endo-1,5-alpha-L-arabinosidase [Rhizoctonia solani AG-1 IB]	YES	0.998	21	317	0.46	0.42	0		o	317	0.041	0.194	0.766	0.038	S	3	21
CCO36904.1 hypothetical protein BN14_11051 [Rhizoctonia solani AG-1 IB]	YES	1	17	276	0.02	0.02	0		o	276	0.302	0.201	0.492	0.022	S	5	17
CCO36916.1 hypothetical protein BN14_11064 [Rhizoctonia solani AG-1 IB]	YES	0.987	23	208	63.06	23.36	1	Yes	i7-29o	208	0.005	0.147	0.976	0.005	S	1	23
CCO36917.1 hypothetical protein BN14_11065 [Rhizoctonia solani AG-1 IB]	YES	0.999	19	177	0.67	0.66	0		o	177	0.023	0.07	0.789	0.059	S	2	19
CCO36995.1 cutinase [Rhizoctonia solani AG-1 IB]	YES	0.999	18	209	4.4	4.4	0		o	209	0.018	0.068	0.85	0.084	S	2	18
CCO36996.1 cutinase [Rhizoctonia solani AG-1 IB]	YES	0.998	18	209	0.38	0.34	0		o	209	0.032	0.068	0.77	0.133	S	2	18
CCO37016.1 hypothetical protein BN14_11166 [Rhizoctonia solani AG-1 IB]	YES	1	19	232	4.49	4.39	0		o	232	0.052	0.12	0.792	0.018	S	2	19
CCO37021.1 hypothetical protein BN14_11171 [Rhizoctonia solani AG-1 IB]	YES	1	19	460	0.01	0	0		o	460	0.007	0.219	0.433	0.106	S	4	19
CCO37025.1 putative endo-beta-1,4-glucanase D Short=Endoglucanase D [Rhizoctonia solani AG-1 IB]	YES	1	19	306	4.42	4.29	0		o	306	0.022	0.104	0.585	0.087	S	3	19
CCO37026.1 hypothetical protein BN14_11176 [Rhizoctonia solani AG-1 IB]	YES	0.991	16	426	4.11	4.05	0		o	426	0.461	0.017	0.546	0.097	S	5	16
CCO37027.1 hypothetical protein BN14_11177 [Rhizoctonia solani AG-1 IB]	YES	0.99	19	411	3.59	3.44	0		o	411	0.512	0.028	0.425	0.091	C	5	9
CCO37032.1 hypothetical protein BN14_11182 [Rhizoctonia solani AG-1 IB]	YES	1	20	247	0.66	0.16	0		o	247	0.081	0.039	0.574	0.125	S	3	20
CCO37041.1 similar to proprotein convertase subtilisin/kexin type 9 preproprotein [Rhizoctonia solani AG-1 IB]	YES	0.996	18	332	1.41	1.13	0		o	332	0.136	0.099	0.549	0.424	S	5	18
CCO37043.1 Extracellular metalloprotease 1 [Rhizoctonia solani AG-1 IB]	YES	1	18	292	2.19	1.59	0		o	292	0.464	0.116	0.502	0.008	S	5	18
CCO37049.1 putative feruloyl esterase B-1 [Rhizoctonia solani AG-1 IB]	YES	0.981	19	547	0.08	0.06	0		o	547	0.03	0.049	0.786	0.154	S	2	19
CCO37059.1 putative feruloyl esterase B-1 [Rhizoctonia solani AG-1 IB]	YES	0.988	19	486	0.06	0.03	0		o	486	0.045	0.033	0.765	0.186	S	3	19
CCO37061.1 carbohydrate esterase family 4 protein [Rhizoctonia solani AG-1 IB]	YES	0.995	21	391	0.18	0.15	0		o	391	0.468	0.162	0.698	0.01	S	4	21
CCO37081.1 hypothetical protein BN14_11232 [Rhizoctonia solani AG-1 IB]	YES	1	20	597	0.93	0.93	0		o	597	0.156	0.167	0.554	0.06	S	4	20
CCO37090.1 hypothetical protein BN14_11241 [Rhizoctonia solani AG-1 IB]	YES	1	18	314	2.8	2.78	0		o	314	0.21	0.031	0.042	0.101	C	5	79
CCO37093.1 Lipase [Rhizoctonia solani AG-1 IB]	YES	1	18	307	5.95	5.11	0		o	307	0.06	0.149	0.769	0.02	S	2	18
CCO37106.1 hypothetical protein BN14_11257 [Rhizoctonia solani AG-1 IB]	YES	0.996	18	318	1.76	1.73	0		o	318	0.234	0.051	0.363	0.155	S	5	18
CCO37107.1 cathepsin D [Rhizoctonia solani AG-1 IB]	YES	0.999	18	411	0.61	0.6	0		o	411	0.872	0.042	0.32	0.012	C	3	57
CCO37108.1 polygalacturonase [Rhizoctonia solani AG-1 IB]	YES	1	18	364	1.58	1.56	0		o	364	0.145	0.103	0.73	0.013	S	3	18
CCO37113.1 putative serine-rich protein C13G6,10c [Rhizoctonia solani AG-1 IB]	YES	1	20	267	2.06	1.96	0		o	267	0.122	0.072	0.769	0.055	S	2	20
CCO37120.1 polygalacturonase [Rhizoctonia solani AG-1 IB]	YES	1	18	364	1.58	1.56	0		o	364	0.145	0.103	0.73	0.013	S	3	18
CCO37123.1 hypothetical protein BN14_11274 [Rhizoctonia solani AG-1 IB]	YES	0.999	17	366	0.17	0.15	0		o	366	0.038	0.41	0.581	0.022	S	5	17
CCO37164.1 Cutinase [Rhizoctonia solani AG-1 IB]	YES	1	18	204	0.65	0.55	0		o	204	0.047	0.029	0.953	0.079	S	1	18							CCO35132.1
CCO37186.1 Fruiting body protein SC7 [Rhizoctonia solani AG-1 IB]	YES	1	20	176	0.86	0.83	0		o	176	0.134	0.125	0.578	0.067	S	3	20							CCO27411.1
CCO37188.1 polygalacturonase [Rhizoctonia solani AG-1 IB]	YES	0.998	16	360	0.11	0.09	0		o	360	0.152	0.229	0.368	0.045	S	5	16							CCO29652.1
CCO37189.1 Fruiting body protein SC7 [Rhizoctonia solani AG-1 IB]	YES	1	20	176	1.03	0.98	0		o	176	0.111	0.17	0.463	0.071	S	4	20							CCO30279.1
CCO37207.1 bacterial leucyl aminopeptidase [Rhizoctonia solani AG-1 IB]	YES	0.998	19	420	0.02	0.02	0		o	420	0.32	0.035	0.118	0.211	C	5	31							CCO32238.1
CCO37263.1 carboxypeptidase C [Rhizoctonia solani AG-1 IB]	YES	0.999	18	488	0.08	0.01	0		o	488	0.041	0.428	0.539	0.04	S	5	18							CCO35695.1
CCO37280.1 Peptidyl-Lys metalloendopeptidase Short=MEP [Rhizoctonia solani AG-1 IB]	YES	1	19	169	0.37	0.36	0		o	169	0.451	0.057	0.755	0.009	S	4	19							CCO30932.1
CCO37283.1 Minor extracellular protease vpr [Rhizoctonia solani AG-1 IB]	YES	1	18	704	0.76	0.07	0		o	704	0.097	0.041	0.723	0.14	S	3	18							CCO27938.1
CCO37340.1 hypothetical protein BN14_11495 [Rhizoctonia solani AG-1 IB]	YES	1	26	762	11.75	0.92	0		o	762	0.092	0.185	0.751	0.007	S	3	26							CCO28464.1
CCO37348.1 hypothetical protein BN14_11503 [Rhizoctonia solani AG-1 IB]	YES	0.997	19	209	12.28	11.5	0		o	209	0.152	0.028	0.74	0.011	S	3	19							CCO35140.1
CCO37362.1 hypothetical protein BN14_11517 [Rhizoctonia solani AG-1 IB]	YES	0.999	20	193	7.53	7.53	0		o	193	0.043	0.157	0.679	0.002	S	3	20							CCO36590.1
CCO37385.1 Cutinase [Rhizoctonia solani AG-1 IB]	YES	1	18	204	0.65	0.55	0		o	204	0.047	0.029	0.953	0.079	S	1	18							CCO36730.1
CCO37389.1 hypothetical protein BN14_11545 [Rhizoctonia solani AG-1 IB]	YES	1	19	317	12.81	11.56	0		o	317	0.031	0.194	0.821	0.045	S	2	19							CCO36779.1
CCO37396.1 putative protein PB2B2,06c [Rhizoctonia solani AG-1 IB]	YES	0.988	18	493	0.03	0.01	0		o	493	0.131	0.17	0.412	0.245	S	5	18							CCO30522.1
CCO37401.1 hypothetical protein BN14_11557 [Rhizoctonia solani AG-1 IB]	YES	0.999	19	94	1.27	1.27	0		o	94	0.038	0.111	0.951	0.024	S	1	19							CCO31770.1
CCO37402.1 hypothetical protein BN14_11558 [Rhizoctonia solani AG-1 IB]	YES	1	19	123	2.64	2.64	0		o	123	0.054	0.026	0.968	0.043	S	1	19
CCO37419.1 Putative hydrolase Mb2247c [Rhizoctonia solani AG-1 IB]	YES	0.999	20	257	0.95	0.4	0		o	257	0.071	0.05	0.561	0.079	S	3	20							CCO34520.1
CCO37420.1 endo-1,4-beta-xylanase [Rhizoctonia solani AG-1 IB]	YES	0.995	20	293	3.49	3.47	0		o	293	0.067	0.096	0.253	0.643	_	4	-							CCO26047.1
CCO37441.1 hypothetical protein BN14_11597 [Rhizoctonia solani AG-1 IB]	YES	0.999	17	129	1.22	1.2	0		o	129	0.022	0.304	0.374	0.224	S	5	17							CCO27501.1
CCO37445.1 Putative endoglucanase type K [Rhizoctonia solani AG-1 IB]	YES	0.999	20	445	10.22	1.35	0		o	445	0.202	0.064	0.67	0.032	S	3	20							CCO27688.1
CCO37453.1 hypothetical protein BN14_11609 [Rhizoctonia solani AG-1 IB]	YES	1	24	386	3.29	3.27	0		o	386	0.009	0.099	0.956	0.012	S	1	24							CCO28297.1
CCO37471.1 hypothetical protein BN14_11627 [Rhizoctonia solani AG-1 IB]	YES	0.994	18	268	3.52	3.51	0		o	268	0.07	0.444	0.517	0.02	S	5	18							CCO28361.1
CCO37487.1 Pectinesterase Short=PE [Rhizoctonia solani AG-1 IB]	YES	0.994	22	318	5.98	5.2	0		o	318	0.284	0.064	0.699	0.015	S	3	22							CCO28628.1
CCO37491.1 hypothetical protein BN14_11647 [Rhizoctonia solani AG-1 IB]	YES	0.999	19	123	0.89	0.89	0		o	123	0.035	0.097	0.944	0.029	S	1	19							CCO29128.1
CCO37497.1 hypothetical protein BN14_11653 [Rhizoctonia solani AG-1 IB]	YES	1	24	386	3.29	3.27	0		o	386	0.009	0.099	0.956	0.012	S	1	24
CCO37500.1 Extracellular metalloproteinase 10 [Rhizoctonia solani AG-1 IB]	YES	0.999	20	490	0.49	0.47	0		o	490	0.04	0.288	0.611	0.027	S	4	20							CCO30278.1
CCO37507.1 deuterolysin M35 metalloprotease [Rhizoctonia solani AG-1 IB]	YES	0.994	19	352	9.62	9.61	0		o	352	0.412	0.041	0.492	0.012	S	5	19							CCO31848.1
CCO37519.1 hypothetical protein BN14_11675 [Rhizoctonia solani AG-1 IB]	YES	0.996	20	255	0.94	0.89	0		o	255	0.025	0.395	0.706	0.01	S	4	20							CCO32608.1
CCO37540.1 hypothetical protein BN14_11696 [Rhizoctonia solani AG-1 IB]	YES	0.987	20	390	6.9	6.83	0		o	390	0.029	0.018	0.935	0.27	S	2	20							CCO33208.1
CCO37560.1 hypothetical protein BN14_11716 [Rhizoctonia solani AG-1 IB]	YES	0.999	20	199	0.9	0.65	0		o	199	0.035	0.132	0.827	0.02	S	2	20							CCO33209.1
CCO37562.1 hypothetical protein BN14_11718 [Rhizoctonia solani AG-1 IB]	YES	0.999	19	321	0.33	0.33	0		o	321	0.034	0.168	0.517	0.016	S	4	19							CCO33262.1
CCO37580.1 Extracellular metalloproteinase 10 [Rhizoctonia solani AG-1 IB]	YES	0.999	20	317	7.97	7.96	0		o	317	0.173	0.052	0.667	0.139	S	3	20							CCO33866.1
CCO37581.1 hypothetical protein BN14_11737 [Rhizoctonia solani AG-1 IB]	YES	0.998	20	542	3.65	3.65	0		o	542	0.234	0.075	0.571	0.023	S	4	20							CCO33976.1
CCO37585.1 hypothetical protein BN14_11741 [Rhizoctonia solani AG-1 IB]	YES	0.999	20	193	8.19	8.19	0		o	193	0.03	0.113	0.801	0.002	S	2	20							CCO38000.1
CCO37586.1 hypothetical protein BN14_11742 [Rhizoctonia solani AG-1 IB]	YES	1	19	120	9.53	9.5	0		o	120	0.046	0.041	0.928	0.071	S	1	19							CCO38041.1
CCO37594.1 hypothetical protein BN14_11750 [Rhizoctonia solani AG-1 IB]	YES	1	21	585	0.94	0.94	0		o	585	0.031	0.081	0.93	0.017	S	1	21							CCO38048.1
CCO37609.1 Endoplasmin AltName: Full=94 kDa glucose-regulated protein [Rhizoctonia solani AG-1 IB]	YES	0.973	20	830	0.08	0.05	0		o	830	0.018	0.396	0.151	0.406	_	5	-							CCO38053.1
CCO37630.1 Endoplasmin AltName: Full=94 kDa glucose-regulated protein [Rhizoctonia solani AG-1 IB]	YES	0.973	20	830	0.08	0.05	0		o	830	0.017	0.402	0.138	0.412	_	5	-							CCO30889.1
CCO37649.1 carboxypeptidase C [Rhizoctonia solani AG-1 IB]	YES	0.999	18	488	0.09	0.02	0		o	488	0.022	0.453	0.668	0.023	S	4	18							CCO31924.1
CCO37654.1 hypothetical protein BN14_11812 [Rhizoctonia solani AG-1 IB]	YES	0.999	17	511	0.01	0.01	0		o	511	0.308	0.194	0.237	0.044	C	5	16							CCO33736.1
CCO37700.1 Beta-glucanase [Rhizoctonia solani AG-1 IB]	YES	1	17	284	0.11	0.11	0		o	284	0.021	0.158	0.917	0.025	S	2	17							CCO35765.1
CCO37725.1 Pathogenesis-related protein 5 Short=PR-5 [Rhizoctonia solani AG-1 IB]	YES	0.999	16	162	5.04	5.04	0		o	162	0.02	0.172	0.471	0.081	S	4	16
CCO37726.1 Thaumatin-like protein 2 AltName: Full=PpAZ8 [Rhizoctonia solani AG-1 IB]	YES	0.997	15	189	7.05	7.04	0		o	189	0.071	0.146	0.63	0.048	S	3	15
CCO37741.1 hypothetical protein BN14_11900 [Rhizoctonia solani AG-1 IB]	YES	0.999	23	160	11.14	11.04	0		o	160	0.064	0.062	0.887	0.053	S	1	23							CCO26451.1
CCO37770.1 tyrosinase, putative [Rhizoctonia solani AG-1 IB]	YES	0.999	19	252	0.12	0.11	0		o	252	0.179	0.039	0.808	0.101	S	2	19							CCO27760.1
CCO37792.1 pectate lyase, putative [Rhizoctonia solani AG-1 IB]	YES	0.999	22	251	1.52	1.52	0		o	251	0.563	0.038	0.741	0.005	S	5	22							CCO28079.1
CCO37793.1 pectate lyase, putative [Rhizoctonia solani AG-1 IB]	YES	0.999	22	251	1.56	1.55	0		o	251	0.618	0.036	0.714	0.005	S	5	22							CCO31311.1
CCO37799.1 multicopper oxidases [Rhizoctonia solani AG-1 IB]	YES	0.999	20	547	2.21	2.18	0		o	547	0.025	0.122	0.868	0.024	S	2	20							CCO31843.1
CCO37806.1 alpha-amylase [Rhizoctonia solani AG-1 IB]	YES	0.985	21	637	12.93	12.59	1	Yes	i7-24o	637	0.012	0.331	0.441	0.033	S	5	21							CCO32509.1
CCO37817.1 hypothetical protein BN14_11977 [Rhizoctonia solani AG-1 IB]	YES	0.997	22	170	3.65	3.65	0		o	170	0.449	0.068	0.738	0.018	S	4	22							CCO33853.1
CCO37820.1 hypothetical protein BN14_11980 [Rhizoctonia solani AG-1 IB]	YES	0.999	20	130	0.66	0.66	0		o	130	0.025	0.084	0.912	0.043	S	1	20							CCO35832.1
CCO37821.1 hypothetical protein BN14_11981 [Rhizoctonia solani AG-1 IB]	YES	0.999	22	216	13.7	13.48	1	Yes	i7-26o	216	0.005	0.135	0.969	0.037	S	1	22							CCO37821.1
CCO37850.1 hypothetical protein BN14_12010 [Rhizoctonia solani AG-1 IB]	YES	1	18	355	0.11	0.11	0		o	355	0.069	0.048	0.795	0.154	S	2	18							CCO37994.1
CCO37859.1 hypothetical protein BN14_12019 [Rhizoctonia solani AG-1 IB]	YES	0.998	20	329	0.5	0.5	0		o	329	0.111	0.095	0.589	0.021	S	3	20							CCO26424.1
CCO37872.1 pectate lyase, putative [Rhizoctonia solani AG-1 IB]	YES	0.999	22	248	6.07	6.06	0		o	248	0.386	0.042	0.87	0.011	S	3	22							CCO26703.1
CCO37880.1 putative endo-beta-1,4-glucanase D Short=Endoglucanase D [Rhizoctonia solani AG-1 IB]	YES	1	18	234	0.36	0.18	0		o	234	0.121	0.042	0.447	0.017	S	4	18							CCO27091.1
CCO37887.1 Proteinase R [Rhizoctonia solani AG-1 IB]	YES	1	19	380	13.09	12.87	0		o	380	0.108	0.057	0.929	0.025	S	1	19							CCO27675.1
CCO37897.1 hypothetical protein BN14_12057 [Rhizoctonia solani AG-1 IB]	YES	1	20	164	16.31	7.92	0		o	164	0.166	0.047	0.836	0.026	S	2	20							CCO28365.1
CCO37923.1 oxalate decarboxylase [Rhizoctonia solani AG-1 IB]	YES	1	15	460	0.21	0.2	0		o	460	0.85	0.108	0.157	0.011	C	2	42							CCO28378.1
CCO37925.1 hypothetical protein BN14_12085 [Rhizoctonia solani AG-1 IB]	YES	0.994	28	342	26.69	16.77	1	Yes	i9-31o	342	0.041	0.143	0.48	0.08	S	4	28							CCO28780.1
CCO37929.1 putative endo-beta-1,4-glucanase D Short=Endoglucanase D [Rhizoctonia solani AG-1 IB]	YES	1	18	234	0.32	0.14	0		o	234	0.129	0.04	0.411	0.015	S	4	18							CCO29731.1
CCO37930.1 carbonic anhydrase [Rhizoctonia solani AG-1 IB]	YES	0.991	23	192	1.02	1.01	0		o	192	0.014	0.053	0.847	0.069	S	2	23							CCO29848.1
CCO37957.1 aldose 1-epimerase [Rhizoctonia solani AG-1 IB]	YES	0.999	19	183	5.78	5.78	0		o	183	0.014	0.087	0.858	0.148	S	2	19							CCO30012.1
CCO37961.1 hypothetical protein BN14_12121 [Rhizoctonia solani AG-1 IB]	YES	0.966	17	83	0.12	0.12	0		o	83	0.153	0.047	0.735	0.11	S	3	17							CCO30031.1
CCO37983.1 hypothetical protein BN14_12144 [Rhizoctonia solani AG-1 IB]	YES	0.994	20	126	0.05	0.05	0		o	126	0.106	0.022	0.859	0.048	S	2	20							CCO30271.1
CCO37994.1 hypothetical protein BN14_12155 [Rhizoctonia solani AG-1 IB]	YES	0.999	22	216	13.7	13.48	1	Yes	i7-26o	216	0.005	0.135	0.969	0.037	S	1	22							CCO30280.1
CCO37996.1 hypothetical protein BN14_12157 [Rhizoctonia solani AG-1 IB]	YES	1	19	199	2.04	1.93	0		o	199	0.038	0.225	0.633	0.034	S	3	19							CCO30304.1
CCO38000.1 hypothetical protein BN14_12161 [Rhizoctonia solani AG-1 IB]	YES	0.992	17	162	19.15	19.14	1	Yes	i5-27o	162	0.006	0.127	0.93	0.033	S	1	17							CCO31412.1
CCO38004.1 endo-1,6-alpha-mannosidase [Rhizoctonia solani AG-1 IB]	YES	0.998	18	167	8.91	7.86	0		o	167	0.066	0.04	0.864	0.156	S	2	18							CCO32083.1
CCO38006.1 putative pectate lyase E [Rhizoctonia solani AG-1 IB]	YES	1	22	92	4.96	4.96	0		o	92	0.593	0.034	0.795	0.004	S	4	22							CCO32829.1
CCO38011.1 glucosylceramidase [Rhizoctonia solani AG-1 IB]	YES	1	18	242	1.94	1.69	0		o	242	0.018	0.307	0.641	0.14	S	4	18
CCO38041.1 hypothetical protein BN14_12204 [Rhizoctonia solani AG-1 IB]	YES	0.992	17	116	19.36	19.36	1	Yes	i5-27o	116	0.006	0.124	0.943	0.032	S	1	17							CCO33371.1
CCO38048.1 hypothetical protein BN14_12211 [Rhizoctonia solani AG-1 IB]	YES	1	20	100	20.83	20.81	1	Yes	i5-27o	100	0.021	0.027	0.969	0.033	S	1	20							CCO33406.1
CCO38050.1 hypothetical protein BN14_12213 [Rhizoctonia solani AG-1 IB]	YES	0.997	23	202	25.24	21.1	1	Yes	i7-29o	202	0.004	0.334	0.951	0.004	S	2	23							CCO34917.1
CCO38053.1 hypothetical protein BN14_12216 [Rhizoctonia solani AG-1 IB]	YES	1	20	109	22.26	22.17	1	Yes	i5-27o	109	0.009	0.038	0.982	0.029	S	1	20							CCO35068.1
CCO38055.1 hypothetical protein BN14_12218 [Rhizoctonia solani AG-1 IB]	YES	1	26	318	0.57	0.55	0		o	318	0.099	0.234	0.595	0.013	S	4	26							CCO35503.1
CCO38065.1 hypothetical protein BN14_12228 [Rhizoctonia solani AG-1 IB]	YES	1	22	251	2.02	2.01	0		o	251	0.514	0.054	0.743	0.003	S	4	22							CCO35987.1
CCO38092.1 hypothetical protein BN14_12257 [Rhizoctonia solani AG-1 IB]	YES	0.983	23	194	55.87	21.06	1	Yes	i7-29o	194	0.006	0.047	0.953	0.014	S	1	23							CCO36102.1
CCO38115.1 hypothetical protein BN14_12280 [Rhizoctonia solani AG-1 IB]	YES	1	22	248	1.54	1.53	0		o	248	0.563	0.054	0.667	0.006	S	5	22							CCO36727.1
CCO38116.1 pectate lyase, putative [Rhizoctonia solani AG-1 IB]	YES	1	22	248	1.63	1.62	0		o	248	0.618	0.041	0.692	0.005	S	5	22							CCO36916.1
CCO38132.1 hypothetical protein BN14_12297 [Rhizoctonia solani AG-1 IB]	YES	1	22	200	1.28	1.28	0		o	200	0.532	0.062	0.656	0.005	S	5	22							CCO38050.1
CCO38167.1 hypothetical protein BN14_12332 [Rhizoctonia solani AG-1 IB]	YES	0.999	19	145	2.96	2.96	0		o	145	0.026	0.033	0.984	0.028	S	1	19							CCO38092.1
CCO38192.1 hypothetical protein BN14_12357 [Rhizoctonia solani AG-1 IB]	YES	0.999	20	130	0.66	0.66	0		o	130	0.024	0.087	0.913	0.043	S	1	20							CCO37925.1
CCO38193.1 hypothetical protein BN14_12358 [Rhizoctonia solani AG-1 IB]	YES	1	22	134	8.86	8.86	0		o	134	0.013	0.038	0.982	0.033	S	1	22							CCO27829.1
CCO38237.1 hypothetical protein BN14_12405 [Rhizoctonia solani AG-1 IB]	YES	1	20	131	12.49	12.45	0		o	131	0.019	0.049	0.968	0.009	S	1	20							CCO34015.1
CCO38248.1 hypothetical protein BN14_12416 [Rhizoctonia solani AG-1 IB]	YES	0.999	20	119	3.67	3.67	0		o	119	0.036	0.081	0.963	0.02	S	1	20							CCO33981.1
CCO38251.1 hypothetical protein BN14_12419 [Rhizoctonia solani AG-1 IB]	YES	0.999	19	94	1.27	1.27	0		o	94	0.038	0.111	0.951	0.024	S	1	19							CCO29268.1
																								CCO29751.1
																								CCO30283.1
																								CCO34280.1
																								CCO36827.1
																								CCO27039.1

## Sheet: AG2-2IIIB
	SignalP 2.0			TMHMM						TargetP
Query name	Secreted?	Signal peptide probability (SignalP-HMM)	Cleavage site	Length	SignalP 2.0+F1:K1	First60	Helices	One helix that overlaps secretion sequence	Topology	Len	cTP	mTP	SP	other	Loc	RC	TPlen
CUA66566.1 Cytochrome P450 4V2 [Rhizoctonia solani]	YES	0.957	24	595	12.91	11.33	0		o	595	0.007	0.133	0.584	0.272	S	4	24
CUA66567.1 Cytochrome P450 86A1 [Rhizoctonia solani]	YES	0.927	25	492	21.15	20.4	1	Yes	i5-24o	492	0.004	0.245	0.79	0.043	S	3	25
CUA66570.1 hypothetical protein RSOLAG22IIIB_00010 [Rhizoctonia solani]	YES	0.994	26	542	22.39	21	1	Yes	i5-27o	542	0.006	0.255	0.638	0.06	S	4	26
CUA66571.1 Cytochrome P450 89A2 [Rhizoctonia solani]	YES	0.998	19	483	21.53	20.87	1	Yes	i2-24o	483	0.003	0.34	0.747	0.046	S	3	19
CUA66577.1 Signal peptidase complex subunit SPC3 [Rhizoctonia solani]	YES	0.916	19	162	0.26	0.1	0		o	162	0.122	0.106	0.342	0.417	_	5	-
CUA66613.1 hypothetical protein RSOLAG22IIIB_00054 [Rhizoctonia solani]	YES	1	19	365	0.25	0.25	0		o	365	0.308	0.164	0.633	0.018	S	4	19
CUA66621.1 hypothetical protein RSOLAG22IIIB_00062 [Rhizoctonia solani]	YES	0.998	24	480	2.92	2.63	0		o	480	0.116	0.081	0.756	0.019	S	2	24
CUA66641.1 hypothetical protein RSOLAG22IIIB_00082 [Rhizoctonia solani]	YES	1	26	613	6.85	0.63	0		o	613	0.082	0.103	0.767	0.025	S	2	26
CUA66657.1 hypothetical protein RSOLAG22IIIB_00098 [Rhizoctonia solani]	YES	0.941	20	552	0.55	0.49	0		o	552	0.655	0.018	0.122	0.081	C	3	50
CUA66708.1 hypothetical protein RSOLAG22IIIB_00154 [Rhizoctonia solani]	YES	0.999	21	263	9.72	9.37	0		o	263	0.006	0.225	0.946	0.026	S	2	21
CUA66725.1 hypothetical protein RSOLAG22IIIB_00172 [Rhizoctonia solani]	YES	0.989	19	527	2.75	1.63	0		o	527	0.199	0.043	0.532	0.061	S	4	19
CUA66726.1 hypothetical protein RSOLAG22IIIB_00173 [Rhizoctonia solani]	YES	0.998	17	154	3.9	3.9	0		o	154	0.093	0.055	0.613	0.095	S	3	17
CUA66736.1 hypothetical protein RSOLAG22IIIB_00183 [Rhizoctonia solani]	YES	0.975	18	308	0.4	0.32	0		o	308	0.013	0.28	0.575	0.162	S	4	18
CUA66737.1 ABC transporter G family member 9 [Rhizoctonia solani]	YES	1	19	572	0.4	0.34	0		o	572	0.051	0.217	0.755	0.031	S	3	19
CUA66744.1 hypothetical protein RSOLAG22IIIB_00191 [Rhizoctonia solani]	YES	1	21	533	0.09	0.06	0		o	533	0.12	0.124	0.636	0.102	S	3	21
CUA66747.1 ERO1-like protein 2 [Rhizoctonia solani]	YES	0.987	21	530	15.2	15.2	0		o	530	0.085	0.247	0.288	0.073	S	5	21
CUA66756.1 hypothetical protein RSOLAG22IIIB_00203 [Rhizoctonia solani]	YES	1	20	130	4.05	4.05	0		o	130	0.024	0.038	0.853	0.114	S	2	20
CUA66771.1 hypothetical protein RSOLAG22IIIB_00219 [Rhizoctonia solani]	YES	1	21	558	10.9	4.18	0		o	558	0.063	0.029	0.86	0.046	S	2	21
CUA66790.1 hypothetical protein RSOLAG22IIIB_00238 [Rhizoctonia solani]	YES	0.998	19	186	14.18	14.17	0		o	186	0.038	0.087	0.796	0.087	S	2	19
CUA66795.1 Endo-xylogalacturonan hydrolase A [Rhizoctonia solani]	YES	0.988	22	400	14.35	14.26	0		o	400	0.015	0.057	0.973	0.016	S	1	22
CUA66816.1 hypothetical protein RSOLAG22IIIB_00264 [Rhizoctonia solani]	YES	0.998	16	327	0.13	0.12	0		o	327	0.046	0.109	0.693	0.175	S	3	16
CUA66838.1 endo-beta-mannanase [Rhizoctonia solani]	YES	0.982	21	438	1.06	0.95	0		o	438	0.046	0.078	0.298	0.225	S	5	21
CUA66839.1 endo-beta-mannanase [Rhizoctonia solani]	YES	0.995	19	444	0.5	0.4	0		o	444	0.047	0.046	0.411	0.087	S	4	19
CUA66856.1 hypothetical protein RSOLAG22IIIB_00305 [Rhizoctonia solani]	YES	0.995	21	227	0.12	0.12	0		o	227	0.413	0.136	0.224	0.069	C	5	20
CUA66861.1 hypothetical protein RSOLAG22IIIB_00310 [Rhizoctonia solani]	YES	1	19	67	3.5	3.5	0		o	67	0.164	0.321	0.38	0.045	S	5	19
CUA66868.1 hypothetical protein RSOLAG22IIIB_00317 [Rhizoctonia solani]	YES	0.999	20	384	2.75	2.66	0		o	384	0.063	0.075	0.654	0.047	S	3	20
CUA66914.1 hypothetical protein RSOLAG22IIIB_00364 [Rhizoctonia solani]	YES	0.995	18	268	0.19	0.18	0		o	268	0.021	0.083	0.816	0.106	S	2	18
CUA66937.1 hypothetical protein RSOLAG22IIIB_00387 [Rhizoctonia solani]	YES	0.998	20	615	6.15	6.14	0		o	615	0.131	0.212	0.261	0.126	S	5	20
CUA66939.1 Extracellular metalloproteinase mep [Rhizoctonia solani]	YES	1	20	593	3.42	3.41	0		o	593	0.067	0.165	0.692	0.044	S	3	20
CUA66940.1 putative pectate lyase E [Rhizoctonia solani]	YES	1	22	624	2.02	1.8	0		o	624	0.209	0.036	0.88	0.021	S	2	22
CUA66943.1 Peptidoglycan-N-acetylglucosamine deacetylase [Rhizoctonia solani]	YES	0.998	18	253	0.72	0.71	0		o	253	0.128	0.183	0.65	0.104	S	3	18
CUA66946.1 hypothetical protein RSOLAG22IIIB_02853 [Rhizoctonia solani]	YES	1	17	204	0.41	0.39	0		o	204	0.63	0.024	0.033	0.023	C	3	59
CUA66951.1 hypothetical protein RSOLAG22IIIB_02859 [Rhizoctonia solani]	YES	0.989	20	722	40.64	17.64	0		o	722	0.005	0.119	0.902	0.04	S	2	20
CUA66953.1 hypothetical protein RSOLAG22IIIB_02861 [Rhizoctonia solani]	YES	1	17	182	0.08	0.08	0		o	182	0.29	0.133	0.795	0.008	S	3	17
CUA66957.1 hypothetical protein RSOLAG22IIIB_02865 [Rhizoctonia solani]	YES	1	17	180	0.16	0.16	0		o	180	0.373	0.09	0.712	0.016	S	4	17
CUA66958.1 hypothetical protein RSOLAG22IIIB_02866 [Rhizoctonia solani]	YES	0.999	17	182	0.08	0.08	0		o	182	0.235	0.112	0.436	0.046	S	4	17
CUA66974.1 laccase, multicopper oxidase, benzenediol:oxygen oxidorectuctase [Rhizoctonia solani]	YES	0.998	17	519	0.18	0.17	0		o	519	0.023	0.347	0.357	0.073	S	5	17
CUA66978.1 hypothetical protein RSOLAG22IIIB_02888 [Rhizoctonia solani]	YES	1	19	315	0.09	0.09	0		o	315	0.028	0.154	0.777	0.04	S	2	19
CUA67004.1 putative cutinase Mb2006c [Rhizoctonia solani]	YES	1	18	207	0.37	0.28	0		o	207	0.082	0.02	0.975	0.029	S	1	18
CUA67039.1 Dynein alpha chain, flagellar outer arm [Rhizoctonia solani]	YES	1	20	759	0.03	0	0		o	759	0.036	0.22	0.264	0.098	S	5	20
CUA67040.1 alpha 1,3-glucosidase [Rhizoctonia solani]	YES	0.999	19	973	0.02	0.01	0		o	973	0.086	0.187	0.357	0.093	S	5	19
CUA67042.1 hypothetical protein RSOLAG22IIIB_02960 [Rhizoctonia solani]	YES	0.994	21	413	0.35	0.29	0		o	413	0.01	0.213	0.942	0.022	S	2	21
CUA67048.1 Glucan endo-1,3-alpha-glucosidase agn1 [Rhizoctonia solani]	YES	1	17	517	0.28	0.27	0		o	517	0.225	0.101	0.699	0.049	S	3	17
CUA67049.1 Subtilisin-like protease 8 [Rhizoctonia solani]	YES	1	17	514	3.4	2.71	0		o	514	0.198	0.054	0.737	0.035	S	3	17
CUA67062.1 hypothetical protein RSOLAG22IIIB_02980 [Rhizoctonia solani]	YES	0.999	20	139	6.68	0.16	0		o	139	0.057	0.021	0.853	0.074	S	2	20
CUA67072.1 endo-1,4-beta-xylanase [Rhizoctonia solani]	YES	0.996	24	409	0.42	0.18	0		o	409	0.002	0.121	0.934	0.052	S	1	24
CUA67092.1 hypothetical protein RSOLAG22IIIB_07179 [Rhizoctonia solani]	YES	0.973	19	431	3.73	3.73	0		o	431	0.068	0.027	0.85	0.246	S	2	19
CUA67094.1 hypothetical protein RSOLAG22IIIB_07183 [Rhizoctonia solani]	YES	0.999	17	540	0.06	0.01	0		o	540	0.14	0.063	0.605	0.077	S	3	17
CUA67098.1 hypothetical protein RSOLAG22IIIB_13243 [Rhizoctonia solani]	YES	1	19	328	0.44	0.42	0		o	328	0.296	0.089	0.267	0.026	C	5	36
CUA67113.1 cutinase Cut4 [Rhizoctonia solani]	YES	0.999	18	209	0.27	0.27	0		o	209	0.106	0.048	0.909	0.045	S	1	18
CUA67116.1 Leucine aminopeptidase A [Rhizoctonia solani]	YES	1	17	403	9.9	9.89	0		o	403	0.047	0.029	0.676	0.089	S	3	17
CUA67123.1 bacterial leucyl aminopeptidase [Rhizoctonia solani]	YES	0.993	21	803	1.18	0.17	0		o	803	0.753	0.014	0.181	0.099	C	3	13
CUA67128.1 hypothetical protein RSOLAG22IIIB_07207 [Rhizoctonia solani]	YES	0.995	22	504	13.41	9.4	0		o	504	0.009	0.063	0.484	0.297	S	5	22
CUA67142.1 Cellulose-growth-specific protein [Rhizoctonia solani]	YES	0.999	19	312	0.3	0.28	0		o	312	0.048	0.03	0.914	0.043	S	1	19
CUA67149.1 putative endo-beta-1,4-glucanase D [Rhizoctonia solani]	YES	0.998	24	518	3.61	3.56	0		o	518	0.061	0.022	0.94	0.028	S	1	24
CUA67150.1 putative endo-beta-1,4-glucanase D [Rhizoctonia solani]	YES	0.998	19	321	1.03	1.02	0		o	321	0.028	0.03	0.976	0.045	S	1	19
CUA67158.1 hypothetical protein RSOLAG22IIIB_13277 [Rhizoctonia solani]	YES	1	18	390	0.15	0.09	0		o	390	0.826	0.042	0.202	0.013	C	2	23
CUA67162.1 hypothetical protein RSOLAG22IIIB_13286 [Rhizoctonia solani]	YES	0.928	18	388	3.3	3.29	0		o	388	0.004	0.074	0.983	0.08	S	1	18
CUA67169.1 hypothetical protein RSOLAG22IIIB_07237 [Rhizoctonia solani]	YES	1	17	191	3.15	3.15	0		o	191	0.123	0.043	0.797	0.087	S	2	17
CUA67180.1 Superoxide dismutase [Cu-Zn] [Prionace glauca] [Rhizoctonia solani]	YES	1	21	183	8.07	8.06	0		o	183	0.021	0.232	0.92	0.006	S	2	21
CUA67189.1 hypothetical protein RSOLAG22IIIB_13299 [Rhizoctonia solani]	YES	0.996	21	331	0.05	0.03	0		o	331	0.073	0.066	0.865	0.055	S	2	21
CUA67209.1 Extracellular metalloproteinase 4 [Rhizoctonia solani]	YES	0.982	18	780	0.15	0.14	0		o	780	0.78	0.467	0.137	0.003	C	4	15
CUA67228.1 hypothetical protein RSOLAG22IIIB_07281 [Rhizoctonia solani]	YES	0.999	21	512	12.27	12.25	0		o	512	0.039	0.427	0.807	0.009	S	4	21
CUA67229.1 hypothetical protein RSOLAG22IIIB_07282 [Rhizoctonia solani]	YES	0.999	21	512	8.47	8.46	0		o	512	0.032	0.535	0.755	0.007	S	4	21
CUA67243.1 hypothetical protein RSOLAG22IIIB_13337 [Rhizoctonia solani]	YES	0.998	19	444	1.73	1.57	0		o	444	0.03	0.027	0.956	0.068	S	1	19
CUA67256.1 O-methylsterigmatocystin oxidoreductase [Rhizoctonia solani]	YES	0.948	18	512	31.79	11.19	0		o	512	0.185	0.089	0.174	0.176	C	5	59
CUA67275.1 hypothetical protein RSOLAG22IIIB_07322 [Rhizoctonia solani]	YES	0.998	18	116	2.08	2.08	0		o	116	0.201	0.09	0.537	0.02	S	4	18
CUA67276.1 O-methylsterigmatocystin oxidoreductase [Rhizoctonia solani]	YES	0.953	18	513	27.26	1.37	0		o	513	0.029	0.215	0.087	0.448	_	4	-
CUA67282.1 hypothetical protein RSOLAG22IIIB_13361 [Rhizoctonia solani]	YES	0.993	24	517	1.14	1.07	0		o	517	0.039	0.069	0.522	0.257	S	4	24
CUA67284.1 hypothetical protein RSOLAG22IIIB_07325 [Rhizoctonia solani]	YES	1	20	220	3.14	3.05	0		o	220	0.035	0.078	0.888	0.022	S	1	20
CUA67301.1 alpha-N-arabinofuranosidase [Rhizoctonia solani]	YES	0.992	19	325	1.77	1.61	0		o	325	0.019	0.155	0.58	0.181	S	4	19
CUA67314.1 Extracellular metalloprotease SMAC_06893 [Rhizoctonia solani]	YES	0.996	20	282	30.82	19.17	0		o	282	0.044	0.028	0.935	0.023	S	1	20
CUA67315.1 Extracellular metalloprotease VDBG_01143 [Rhizoctonia solani]	YES	0.998	20	297	23.72	12.4	0		o	297	0.037	0.184	0.805	0.018	S	2	20
CUA67316.1 Extracellular metalloprotease SMAC_06893 [Rhizoctonia solani]	YES	0.998	20	293	2.6	1.33	0		o	293	0.04	0.055	0.81	0.03	S	2	20
CUA67317.1 Extracellular metalloprotease GLRG_06511 [Rhizoctonia solani]	YES	0.998	21	301	14.64	14.61	1	Yes	i2-24o	301	0.013	0.502	0.67	0.009	S	5	21
CUA67324.1 hypothetical protein RSOLAG22IIIB_07361 [Rhizoctonia solani]	YES	1	24	317	8.4	8.38	0		o	317	0.009	0.112	0.89	0.018	S	2	24
CUA67325.1 Endochitinase 1 [Rhizoctonia solani]	YES	0.999	18	550	0.45	0.35	0		o	550	0.493	0.061	0.522	0.018	S	5	18
CUA67331.1 endo-1,4-beta-xylanase [Rhizoctonia solani]	YES	0.998	20	317	3.17	3.15	0		o	317	0.121	0.057	0.262	0.454	_	5	-
CUA67340.1 hypothetical protein RSOLAG22IIIB_13403 [Rhizoctonia solani]	YES	0.986	22	372	5.23	4.78	0		o	372	0.135	0.096	0.105	0.05	C	5	32
CUA67345.1 Valine--tRNA ligase [Rhizoctonia solani]	YES	0.996	18	705	1.43	0.07	0		o	705	0.164	0.136	0.22	0.047	S	5	18
CUA67347.1 putative protein Mb0912 [Mycobacterium bovis AF2122/97] [Rhizoctonia solani]	YES	0.991	18	445	11.31	11.2	0		o	445	0.131	0.055	0.779	0.035	S	2	18
CUA67349.1 hypothetical protein RSOLAG22IIIB_07378 [Rhizoctonia solani]	YES	0.993	19	311	2.29	2.28	0		o	311	0.029	0.05	0.704	0.216	S	3	19
CUA67373.1 hypothetical protein RSOLAG22IIIB_03013 [Rhizoctonia solani]	YES	0.997	24	309	0.27	0.26	0		o	309	0.009	0.274	0.735	0.028	S	3	24
CUA67391.1 hypothetical protein RSOLAG22IIIB_03032 [Rhizoctonia solani]	YES	0.995	16	299	0.02	0.02	0		o	299	0.067	0.273	0.335	0.243	S	5	16
CUA67393.1 hypothetical protein RSOLAG22IIIB_03034 [Rhizoctonia solani]	YES	1	16	194	0.01	0.01	0		o	194	0.274	0.111	0.619	0.06	S	4	16
CUA67394.1 hypothetical protein RSOLAG22IIIB_03035 [Rhizoctonia solani]	YES	0.997	20	593	24.77	7.15	0		o	593	0.302	0.037	0.299	0.023	C	5	65
CUA67395.1 hypothetical protein RSOLAG22IIIB_03036 [Rhizoctonia solani]	YES	0.998	17	195	0.14	0.14	0		o	195	0.084	0.187	0.738	0.075	S	3	17
CUA67425.1 hypothetical protein RSOLAG22IIIB_03069 [Rhizoctonia solani]	YES	0.999	18	657	0.08	0.04	0		o	657	0.039	0.113	0.667	0.096	S	3	18
CUA67439.1 endo-1,4-beta-xylanase [Rhizoctonia solani]	YES	0.999	23	720	15.01	14.43	0		o	720	0.026	0.072	0.898	0.027	S	1	23
CUA67459.1 hypothetical protein RSOLAG22IIIB_03108 [Rhizoctonia solani]	YES	1	18	397	0.07	0.04	0		o	397	0.018	0.143	0.492	0.349	S	5	18
CUA67466.1 putative feruloyl esterase B-1 [Rhizoctonia solani]	YES	0.994	18	1554	0.04	0.02	0		o	1554	0.055	0.075	0.669	0.3	S	4	18
CUA67473.1 putative protein XCC2094 [Xanthomonas campestris pv, campestris str. ATCC 33913] [Rhizoctonia solani]	YES	0.999	21	548	2.15	2.09	0		o	548	0.026	0.048	0.801	0.161	S	2	21
CUA67476.1 hypothetical protein RSOLAG22IIIB_03128 [Rhizoctonia solani]	YES	0.996	20	267	2.08	1.42	0		o	267	0.038	0.206	0.349	0.091	S	5	20
CUA67486.1 peptidyl-Lys metalloendopeptidase [Rhizoctonia solani]	YES	1	18	404	0.07	0.06	0		o	404	0.582	0.099	0.389	0.016	C	5	16
CUA67490.1 Fruiting body protein SC7 [Rhizoctonia solani]	YES	0.998	19	287	19.37	19.35	1	Yes	i7-26o	287	0.11	0.043	0.042	0.108	C	5	54
CUA67504.1 hypothetical protein RSOLAG22IIIB_07391 [Rhizoctonia solani]	YES	0.999	23	132	19.26	19.26	1	Yes	i5-24o	132	0.003	0.045	0.996	0.023	S	1	23
CUA67506.1 Mucin-2 [Rhizoctonia solani]	YES	0.984	30	797	0.29	0.29	0		o	797	0.304	0.021	0.284	0.018	C	5	29
CUA67515.1 hypothetical protein RSOLAG22IIIB_07405 [Rhizoctonia solani]	YES	0.951	17	223	1.89	0.15	0		o	223	0.218	0.023	0.141	0.125	C	5	54
CUA67516.1 hypothetical protein RSOLAG22IIIB_07406 [Rhizoctonia solani]	YES	0.999	18	185	6.07	1.28	0		o	185	0.187	0.108	0.361	0.077	S	5	18
CUA67531.1 hypothetical protein RSOLAG22IIIB_07412 [Rhizoctonia solani]	YES	0.996	22	255	0.19	0.19	0		o	255	0.677	0.015	0.447	0.01	C	4	68
CUA67532.1 Putative hydrolase Mb2248c [Rhizoctonia solani]	YES	0.967	26	597	18.26	17.04	1	Yes	i9-26o	597	0.022	0.137	0.489	0.14	S	4	26
CUA67563.1 hypothetical protein RSOLAG22IIIB_07437 [Rhizoctonia solani]	YES	1	17	257	0.26	0.24	0		o	257	0.103	0.154	0.849	0.043	S	2	17
CUA67565.1 hypothetical protein RSOLAG22IIIB_07439 [Rhizoctonia solani]	YES	0.998	18	428	0.05	0.04	0		o	428	0.118	0.106	0.682	0.116	S	3	18
CUA67575.1 hypothetical protein RSOLAG22IIIB_13455 [Rhizoctonia solani]	YES	0.998	18	320	0.64	0.49	0		o	320	0.12	0.092	0.573	0.068	S	3	18
CUA67577.1 Alkali-sensitive linkage protein 1 [Rhizoctonia solani]	YES	0.993	26	402	21.69	20.73	1	Yes	i7-29o	402	0.002	0.197	0.931	0.048	S	2	26
CUA67587.1 hypothetical protein RSOLAG22IIIB_13460 [Rhizoctonia solani]	YES	0.993	22	260	0.16	0.16	0		o	260	0.804	0.013	0.69	0.005	C	5	71
CUA67606.1 hypothetical protein RSOLAG22IIIB_07469 [Rhizoctonia solani]	YES	1	19	188	3.21	3.21	0		o	188	0.089	0.439	0.455	0.019	S	5	19
CUA67609.1 hypothetical protein RSOLAG22IIIB_07472 [Rhizoctonia solani]	YES	0.999	23	146	17.74	17.54	1	Yes	i7-29o	146	0.027	0.022	0.98	0.04	S	1	23
CUA67612.1 hypothetical protein RSOLAG22IIIB_07475 [Rhizoctonia solani]	YES	0.999	21	166	4.08	4.01	0		o	166	0.084	0.009	0.943	0.106	S	1	21
CUA67658.1 hypothetical protein RSOLAG22IIIB_07505 [Rhizoctonia solani]	YES	1	20	289	0.4	0.4	0		o	289	0.192	0.141	0.328	0.009	S	5	20
CUA67663.1 78 kDa glucose-regulated protein homolog [Rhizoctonia solani]	YES	0.911	16	689	9.41	9.23	0		o	689	0.018	0.079	0.932	0.073	S	1	16
CUA67692.1 ISWI chromatin-remodeling complex ATPase ISW2 [Rhizoctonia solani]	YES	0.995	19	1380	2.22	2.15	0		o	1380	0.012	0.044	0.788	0.038	S	2	19
CUA67737.1 Diphthamide biosynthesis protein 1 [Cryptococcus neoformans var, neoformans B-3501A] [Rhizoctonia solani]	YES	1	18	692	3.8	3.47	0		o	692	0.056	0.104	0.513	0.011	S	3	18
CUA67748.1 hypothetical protein RSOLAG22IIIB_03175 [Rhizoctonia solani]	YES	0.999	20	171	2.84	2.84	0		o	171	0.098	0.05	0.853	0.017	S	2	20
CUA67767.1 hypothetical protein RSOLAG22IIIB_03194 [Rhizoctonia solani]	YES	0.944	22	568	0.11	0.09	0		o	568	0.11	0.148	0.359	0.018	S	4	22
CUA67830.1 tripeptidyl-peptidase I [Rhizoctonia solani]	YES	0.999	19	584	6.26	6.08	0		o	584	0.01	0.391	0.544	0.014	S	5	19
CUA67839.1 hypothetical protein RSOLAG22IIIB_03269 [Rhizoctonia solani]	YES	0.993	15	414	0.04	0.04	0		o	414	0.07	0.058	0.63	0.302	S	4	15
CUA67840.1 putative exopolygalacturonase C [Rhizoctonia solani]	YES	0.997	15	421	0.04	0.04	0		o	421	0.101	0.093	0.474	0.335	S	5	15
CUA67851.1 hypothetical protein RSOLAG22IIIB_03282 [Rhizoctonia solani]	YES	0.942	20	306	19.66	19.66	1	Yes	i5-27o	306	0.017	0.066	0.661	0.168	S	3	20
CUA67860.1 Polysaccharide monooxygenase Cel61a [Rhizoctonia solani]	YES	0.998	19	336	0.66	0.66	0		o	336	0.069	0.033	0.794	0.137	S	2	19
CUA67861.1 Endoglucanase-4 [Rhizoctonia solani]	YES	0.998	18	257	1.08	1.07	0		o	257	0.046	0.054	0.764	0.151	S	2	18
CUA67880.1 hypothetical protein RSOLAG22IIIB_07573 [Rhizoctonia solani]	YES	0.923	23	116	20.53	20.53	1	Yes	i7-26o	116	0.004	0.037	0.993	0.048	S	1	23
CUA67888.1 hypothetical protein RSOLAG22IIIB_13557 [Rhizoctonia solani]	YES	0.998	17	385	8.23	8.21	0		o	385	0.078	0.266	0.784	0.013	S	3	17
CUA67896.1 hypothetical protein RSOLAG22IIIB_07587 [Rhizoctonia solani]	YES	0.999	22	255	13.43	13.41	0		o	255	0.126	0.066	0.872	0.01	S	2	22
CUA67897.1 DNA ligase 4 [Rhizoctonia solani]	YES	0.957	17	1150	0	0	0		o	1150	0.733	0.084	0.033	0.279	C	3	38
CUA67900.1 hypothetical protein RSOLAG22IIIB_13561 [Rhizoctonia solani]	YES	1	24	383	6.76	6.71	0		o	383	0.006	0.103	0.968	0.011	S	1	24
CUA67904.1 hypothetical protein RSOLAG22IIIB_13569 [Rhizoctonia solani]	YES	1	15	303	0.15	0.04	0		o	303	0.135	0.131	0.265	0.033	S	5	15
CUA67917.1 rhamnogalacturonase B [Rhizoctonia solani]	YES	0.998	17	540	0.97	0.79	0		o	540	0.013	0.171	0.588	0.151	S	3	17
CUA67918.1 hypothetical protein RSOLAG22IIIB_07606 [Rhizoctonia solani]	YES	1	19	481	18.72	17.43	1	Yes	i7-29o	481	0.016	0.42	0.754	0.021	S	4	19
CUA67926.1 hypothetical protein RSOLAG22IIIB_07610 [Rhizoctonia solani]	YES	0.999	19	397	10.11	10.01	0		o	397	0.012	0.056	0.94	0.021	S	1	19
CUA67927.1 hypothetical protein RSOLAG22IIIB_07611 [Rhizoctonia solani]	YES	0.998	19	381	2.06	2.02	0		o	381	0.015	0.222	0.603	0.077	S	4	19
CUA67932.1 Putative uncharacterized oxidoreductase YDR541C [Saccharomyces cerevisiae S288c] [Rhizoctonia solani]	YES	0.926	18	350	13.28	13.28	0		o	350	0.19	0.154	0.154	0.363	_	5	-
CUA67933.1 hypothetical protein RSOLAG22IIIB_07618 [Rhizoctonia solani]	YES	0.999	19	188	13.28	12.83	0		o	188	0.117	0.029	0.579	0.008	S	3	19
CUA67955.1 hypothetical protein RSOLAG22IIIB_07637 [Rhizoctonia solani]	YES	0.999	19	188	12.8	12.29	0		o	188	0.07	0.036	0.667	0.012	S	3	19
CUA67959.1 putative pectin lyase F-2 [Rhizoctonia solani]	YES	0.999	19	538	10.15	10.13	0		o	538	0.019	0.056	0.928	0.019	S	1	19
CUA67979.1 Coatomer subunit alpha [Rhizoctonia solani]	YES	0.978	24	1982	0.3	0.02	0		o	1982	0.029	0.129	0.599	0.239	S	4	24
CUA68015.1 putative protein Mb0912 [Mycobacterium bovis AF2122/97] [Rhizoctonia solani]	YES	0.991	20	444	0.13	0.13	0		o	444	0.03	0.288	0.777	0.047	S	3	20
CUA68019.1 Pectate lyase E [Rhizoctonia solani]	YES	1	23	266	1.52	1.5	0		o	266	0.325	0.031	0.789	0.029	S	3	23
CUA68021.1 putative protein Mb0912 [Mycobacterium bovis AF2122/97] [Rhizoctonia solani]	YES	0.997	16	450	6.2	6.19	0		o	450	0.07	0.193	0.711	0.105	S	3	16
CUA68023.1 hypothetical protein RSOLAG22IIIB_07703 [Rhizoctonia solani]	YES	0.995	21	330	0.05	0.02	0		o	330	0.087	0.077	0.846	0.056	S	2	21
CUA68032.1 putative pectate lyase C [Rhizoctonia solani]	YES	0.999	20	421	14.54	14.36	0		o	421	0.049	0.013	0.896	0.073	S	1	20
CUA68033.1 putative pectate lyase C [Rhizoctonia solani]	YES	0.999	21	420	12.38	11.62	0		o	420	0.04	0.015	0.946	0.029	S	1	21
CUA68037.1 DNA polymerase 1 [Rhizoctonia solani]	YES	0.999	20	702	0.09	0.01	0		o	702	0.41	0.056	0.281	0.141	C	5	41
CUA68056.1 hypothetical protein RSOLAG22IIIB_07730 [Rhizoctonia solani]	YES	0.931	28	862	20.46	20.46	1	Yes	i7-29o	862	0.007	0.138	0.832	0.102	S	2	28
CUA68062.1 hypothetical protein RSOLAG22IIIB_07737 [Rhizoctonia solani]	YES	0.996	28	663	20.25	20.24	1	Yes	i7-29o	663	0.006	0.116	0.869	0.079	S	2	28
CUA68078.1 hypothetical protein RSOLAG22IIIB_03316 [Rhizoctonia solani]	YES	0.994	21	151	21.04	21.02	1	Yes	i2-24o	151	0.004	0.056	0.982	0.014	S	1	21
CUA68088.1 phosphatidylinositol 4-kinase [Rhizoctonia solani]	YES	0.984	21	1044	13.08	5.66	0		o	1044	0.003	0.139	0.933	0.05	S	2	21
CUA68096.1 Pectinesterase [Rhizoctonia solani]	YES	1	21	314	0.23	0.16	0		o	314	0.332	0.032	0.703	0.017	S	4	21
CUA68102.1 Peptidyl-Lys metalloendopeptidase [Rhizoctonia solani]	YES	1	19	278	9.88	9.86	0		o	278	0.077	0.054	0.896	0.032	S	1	19
CUA68103.1 deuterolysin M35 metalloprotease [Rhizoctonia solani]	YES	1	19	351	6	5.98	0		o	351	0.208	0.045	0.934	0.009	S	2	19
CUA68114.1 hypothetical protein RSOLAG22IIIB_03353 [Rhizoctonia solani]	YES	1	19	186	35.75	21.8	1	Yes	i5-27o	186	0.027	0.054	0.969	0.026	S	1	19
CUA68128.1 hypothetical protein RSOLAG22IIIB_03367 [Rhizoctonia solani]	YES	0.998	19	283	1.93	1.83	0		o	283	0.021	0.028	0.967	0.037	S	1	19
CUA68151.1 Reticuline oxidase-like protein [Rhizoctonia solani]	YES	0.999	24	493	0.87	0.85	0		o	493	0.085	0.02	0.678	0.034	S	3	24
CUA68158.1 putative glycosidase Rv0584 [Rhizoctonia solani]	YES	0.997	17	814	0.36	0.03	0		o	814	0.029	0.105	0.642	0.183	S	3	17
CUA68178.1 putative endo-beta-1,4-glucanase D [Rhizoctonia solani]	YES	1	19	230	0.51	0.5	0		o	230	0.033	0.313	0.533	0.02	S	4	19
CUA68180.1 hypothetical protein RSOLAG22IIIB_03419 [Rhizoctonia solani]	YES	0.999	16	154	2.24	2.23	0		o	154	0.452	0.132	0.268	0.007	C	5	42
CUA68190.1 hypothetical protein RSOLAG22IIIB_03429 [Rhizoctonia solani]	YES	0.998	30	261	20.83	19.41	1	Yes	i13-35o	261	0.004	0.048	0.881	0.086	S	2	30
CUA68193.1 putative peptidyl-tRNA hydrolase 2 [Rhizoctonia solani]	YES	0.908	21	188	20.54	20.44	1	Yes	i7-26o	188	0.028	0.078	0.949	0.058	S	1	21
CUA68196.1 hypothetical protein RSOLAG22IIIB_03435 [Rhizoctonia solani]	YES	0.999	22	988	0.12	0.06	0		o	988	0.095	0.101	0.867	0.031	S	2	22
CUA68220.1 Alpha-mannosidase 2C1 [Rhizoctonia solani]	YES	0.995	18	1163	1.25	0.07	0		o	1163	0.034	0.204	0.644	0.114	S	3	18
CUA68237.1 hypothetical protein RSOLAG22IIIB_13653 [Rhizoctonia solani]	YES	0.998	20	330	0.36	0.36	0		o	330	0.109	0.135	0.446	0.011	S	4	20
CUA68255.1 hypothetical protein RSOLAG22IIIB_07785 [Rhizoctonia solani]	YES	0.996	17	272	13.47	13.47	0		o	272	0.011	0.135	0.921	0.023	S	2	17
CUA68269.1 Hemocyanin 2-c chain [Rhizoctonia solani]	YES	0.999	16	314	0.07	0.01	0		o	314	0.111	0.114	0.626	0.1	S	3	16
CUA68271.1 hypothetical protein RSOLAG22IIIB_07800 [Rhizoctonia solani]	YES	0.942	27	482	0.04	0.03	0		o	482	0.128	0.078	0.7	0.157	S	3	27
CUA68272.1 hypothetical protein RSOLAG22IIIB_07801 [Rhizoctonia solani]	YES	1	22	257	3.18	3.18	0		o	257	0.143	0.068	0.825	0.012	S	2	22
CUA68309.1 hypothetical protein RSOLAG22IIIB_07837 [Rhizoctonia solani]	YES	0.998	18	185	0.97	0.4	0		o	185	0.078	0.261	0.664	0.019	S	3	18
CUA68310.1 hypothetical protein RSOLAG22IIIB_07838 [Rhizoctonia solani]	YES	0.995	18	214	3.12	3.11	0		o	214	0.075	0.241	0.474	0.036	S	4	18
CUA68324.1 hypothetical protein RSOLAG22IIIB_13691 [Rhizoctonia solani]	YES	0.999	19	171	0.94	0.94	0		o	171	0.03	0.216	0.882	0.019	S	2	19
CUA68334.1 hypothetical protein RSOLAG22IIIB_07856 [Rhizoctonia solani]	YES	0.988	25	174	8.26	8.24	0		o	174	0.027	0.072	0.935	0.085	S	1	25
CUA68352.1 Lipase [Rhizoctonia solani]	YES	0.981	18	302	21.6	19.2	1	Yes	i2-24o	302	0.164	0.061	0.3	0.127	S	5	18
CUA68378.1 hypothetical protein RSOLAG22IIIB_07893 [Rhizoctonia solani]	YES	0.998	19	238	0.76	0.76	0		o	238	0.266	0.062	0.708	0.066	S	3	19
CUA68390.1 hypothetical protein RSOLAG22IIIB_07908 [Rhizoctonia solani]	YES	0.99	16	512	0.08	0	0		o	512	0.081	0.172	0.332	0.369	_	5	-
CUA68395.1 gastricsin [Rhizoctonia solani]	YES	0.993	18	400	0.05	0.04	0		o	400	0.233	0.02	0.538	0.154	S	4	18
CUA68402.1 hypothetical protein RSOLAG22IIIB_07920 [Rhizoctonia solani]	YES	0.999	18	120	0.55	0.55	0		o	120	0.078	0.138	0.721	0.172	S	3	18
CUA68403.1 putative endo-beta-1,4-glucanase D [Rhizoctonia solani]	YES	1	18	275	3.54	3.35	0		o	275	0.026	0.188	0.484	0.152	S	4	18
CUA68406.1 hypothetical protein RSOLAG22IIIB_07924 [Rhizoctonia solani]	YES	0.998	22	565	29.44	13.81	0		o	565	0.014	0.02	0.841	0.019	S	1	22
CUA68407.1 Minor extracellular protease vpr [Rhizoctonia solani]	YES	0.998	16	881	0.66	0.03	0		o	881	0.218	0.122	0.624	0.018	S	3	16
CUA68410.1 arabinogalactan endo-1,4-beta-galactosidase [Rhizoctonia solani]	YES	0.999	19	352	0.12	0	0		o	352	0.016	0.252	0.877	0.051	S	2	19
CUA68413.1 hypothetical protein RSOLAG22IIIB_07932 [Rhizoctonia solani]	YES	0.999	17	460	0.3	0.3	0		o	460	0.286	0.132	0.5	0.032	S	4	17
CUA68444.1 hypothetical protein RSOLAG22IIIB_03481 [Rhizoctonia solani]	YES	0.996	16	379	2.13	2.02	0		o	379	0.193	0.058	0.701	0.164	S	3	16
CUA68445.1 hypothetical protein RSOLAG22IIIB_03482 [Rhizoctonia solani]	YES	1	18	390	0.47	0.29	0		o	390	0.125	0.186	0.73	0.075	S	3	18
CUA68464.1 Cytochrome c oxidase assembly protein COX11, mitochondrial [Rhizoctonia solani]	YES	0.998	18	424	51.26	22.52	1	Yes	i5-27o	424	0.01	0.028	0.969	0.069	S	1	18
CUA68465.1 hypothetical protein RSOLAG22IIIB_03502 [Rhizoctonia solani]	YES	0.94	19	105	4.98	4.98	0		o	105	0.082	0.257	0.312	0.214	S	5	19
CUA68479.1 hypothetical protein RSOLAG22IIIB_03516 [Rhizoctonia solani]	YES	0.982	22	542	1.61	1.6	0		o	542	0.004	0.35	0.895	0.026	S	3	22
CUA68481.1 hypothetical protein RSOLAG22IIIB_03518 [Rhizoctonia solani]	YES	0.999	16	373	22.38	4.73	0		o	373	0.078	0.107	0.538	0.176	S	4	16
CUA68482.1 hypothetical protein RSOLAG22IIIB_03519 [Rhizoctonia solani]	YES	1	20	212	2.8	0.03	0		o	212	0.277	0.026	0.928	0.019	S	2	20
CUA68483.1 hypothetical protein RSOLAG22IIIB_03520 [Rhizoctonia solani]	YES	0.999	17	230	4.7	3.42	0		o	230	0.032	0.044	0.754	0.027	S	2	17
CUA68488.1 hypothetical protein RSOLAG22IIIB_03525 [Rhizoctonia solani]	YES	0.998	17	385	8.24	8.21	0		o	385	0.078	0.266	0.784	0.013	S	3	17
CUA68510.1 putative WD repeat-containing protein C17D11,16 [Schizosaccharomyces pombe 972h-] [Rhizoctonia solani]	YES	0.912	17	529	0	0	0		o	529	0.236	0.222	0.054	0.466	_	4	-
CUA68513.1 hypothetical protein RSOLAG22IIIB_03551 [Rhizoctonia solani]	YES	0.973	18	253	11.09	10.59	0		o	253	0.007	0.325	0.791	0.034	S	3	18
CUA68514.1 hypothetical protein RSOLAG22IIIB_03552 [Rhizoctonia solani]	YES	0.996	20	340	2.78	2.78	0		o	340	0.009	0.063	0.958	0.059	S	1	20
CUA68539.1 hypothetical protein RSOLAG22IIIB_03577 [Rhizoctonia solani]	YES	1	20	309	0.54	0.48	0		o	309	0.122	0.024	0.923	0.036	S	1	20
CUA68541.1 hypothetical protein RSOLAG22IIIB_03579 [Rhizoctonia solani]	YES	0.999	18	337	0.16	0.14	0		o	337	0.038	0.1	0.66	0.038	S	3	18
CUA68548.1 hypothetical protein RSOLAG22IIIB_03587 [Rhizoctonia solani]	YES	0.939	31	632	2.54	2.38	0		o	632	0.064	0.022	0.649	0.097	S	3	31
CUA68573.1 hypothetical protein RSOLAG22IIIB_13750 [Rhizoctonia solani]	YES	0.998	23	172	4.62	4.61	0		o	172	0.039	0.089	0.913	0.05	S	1	23
CUA68574.1 hypothetical protein RSOLAG22IIIB_13751 [Rhizoctonia solani]	YES	0.999	21	330	0.89	0.88	0		o	330	0.345	0.053	0.163	0.063	C	5	14
CUA68578.1 hypothetical protein RSOLAG22IIIB_07955 [Rhizoctonia solani]	YES	0.986	18	414	0.88	0.85	0		o	414	0.107	0.024	0.515	0.289	S	4	18
CUA68600.1 Girdin [Rhizoctonia solani]	YES	0.949	19	1484	0.08	0.03	0		o	1484	0.063	0.027	0.548	0.361	S	5	19
CUA68607.1 O-methylsterigmatocystin oxidoreductase [Rhizoctonia solani]	YES	0.969	24	514	25.65	20.77	1	Yes	i7-29o	514	0.015	0.095	0.784	0.214	S	3	24
CUA68608.1 O-methylsterigmatocystin oxidoreductase [Rhizoctonia solani]	YES	0.936	24	516	20.82	20.66	1	Yes	i7-26o	516	0.104	0.063	0.494	0.423	S	5	24
CUA68637.1 hypothetical protein RSOLAG22IIIB_08015 [Rhizoctonia solani]	YES	0.993	24	162	16.89	16.89	0		o	162	0.016	0.056	0.949	0.01	S	1	24
CUA68640.1 hypothetical protein RSOLAG22IIIB_13783 [Rhizoctonia solani]	YES	1	20	315	10.66	9.63	0		o	315	0.028	0.312	0.495	0.022	S	5	20
CUA68673.1 hypothetical protein RSOLAG22IIIB_13795 [Rhizoctonia solani]	YES	0.998	19	121	5.06	5.06	0		o	121	0.039	0.154	0.855	0.05	S	2	19
CUA68677.1 putative FAD-linked oxidoreductase YvdP [Rhizoctonia solani]	YES	0.998	21	486	0.34	0.25	0		o	486	0.1	0.042	0.826	0.047	S	2	21
CUA68697.1 Valine--tRNA ligase [Rhizoctonia solani]	YES	0.96	23	909	33.55	21.73	1	Yes	i7-24o	909	0.002	0.07	0.959	0.042	S	1	23
CUA68724.1 Polysaccharide monooxygenase Cel61a [Rhizoctonia solani]	YES	0.998	19	249	14.01	13.74	0		o	249	0.036	0.086	0.796	0.092	S	2	19
CUA68734.1 polysaccharide lyase family 14 protein [Rhizoctonia solani]	YES	0.997	19	404	2.21	2.18	0		o	404	0.444	0.078	0.118	0.007	C	4	41
CUA68744.1 putative endo-1,3(4)-beta-glucanase ACLA_073210 [Rhizoctonia solani]	YES	1	18	435	0.27	0.2	0		o	435	0.363	0.042	0.033	0.09	C	4	83
CUA68762.1 hypothetical protein RSOLAG22IIIB_03621 [Rhizoctonia solani]	YES	0.997	22	340	1.77	1.75	0		o	340	0.029	0.267	0.772	0.039	S	3	22
CUA68767.1 hypothetical protein RSOLAG22IIIB_03626 [Rhizoctonia solani]	YES	0.999	20	141	19.99	19.99	1	Yes	i5-27o	141	0.011	0.045	0.977	0.011	S	1	20
CUA68769.1 Putative vacuolar protein sorting-associated protein TDA6 [Rhizoctonia solani]	YES	0.999	26	454	2.07	1.93	0		o	454	0.018	0.136	0.872	0.049	S	2	26
CUA68773.1 Fruiting body protein SC7 [Rhizoctonia solani]	YES	0.995	19	589	16.76	16.74	1	Yes	i7-26o	589	0.483	0.053	0.141	0.008	C	4	7
CUA68777.1 Cannabidiolic acid synthase [Rhizoctonia solani]	YES	0.99	21	538	7.4	6.58	0		o	538	0.009	0.067	0.741	0.034	S	2	21
CUA68807.1 putative pectinesterase A [Rhizoctonia solani]	YES	0.988	23	322	22.27	22.06	1	Yes	i7-29o	322	0.003	0.146	0.916	0.023	S	2	23
CUA68850.1 Lipase [Rhizoctonia solani]	YES	1	21	302	3.92	3.22	0		o	302	0.05	0.047	0.95	0.026	S	1	21
CUA68852.1 Subtilisin-like protease 8 [Rhizoctonia solani]	YES	0.995	24	403	17.14	15.61	1	Yes	i5-27o	403	0.009	0.07	0.743	0.079	S	2	24
CUA68853.1 hypothetical protein RSOLAG22IIIB_03719 [Rhizoctonia solani]	YES	0.999	19	193	12.54	12.54	1	Yes	i7-24o	193	0.022	0.092	0.935	0.015	S	1	19
CUA68875.1 peptidyl-Lys metalloendopeptidase [Rhizoctonia solani]	YES	0.999	17	360	3.12	3.12	0		o	360	0.311	0.014	0.864	0.028	S	3	17
CUA68887.1 Rhamnogalacturonan acetylesterase [Rhizoctonia solani]	YES	0.997	19	262	21.62	21.51	1	Yes	o4-26i	262	0.097	0.096	0.802	0.031	S	2	19
CUA68896.1 hypothetical protein RSOLAG22IIIB_08144 [Rhizoctonia solani]	YES	0.96	23	192	69.36	23.94	1	Yes	i7-24o	192	0.002	0.081	0.965	0.033	S	1	23
CUA68897.1 hypothetical protein RSOLAG22IIIB_08145 [Rhizoctonia solani]	YES	0.997	23	157	16.57	16.43	1	Yes	i7-29o	157	0.003	0.165	0.961	0.016	S	2	23
CUA68906.1 hypothetical protein RSOLAG22IIIB_13852 [Rhizoctonia solani]	YES	1	17	565	0.08	0.08	0		o	565	0.299	0.047	0.468	0.018	S	5	17
CUA68913.1 hypothetical protein RSOLAG22IIIB_08157 [Rhizoctonia solani]	YES	1	15	303	0.33	0.04	0		o	303	0.136	0.126	0.255	0.035	S	5	15
CUA68914.1 hypothetical protein RSOLAG22IIIB_08159 [Rhizoctonia solani]	YES	0.998	17	224	0.19	0.18	0		o	224	0.225	0.062	0.109	0.01	C	5	61
CUA68925.1 Alkali-sensitive linkage protein 1 [Rhizoctonia solani]	YES	1	23	270	5.5	5.04	0		o	270	0.097	0.035	0.911	0.012	S	1	23
CUA68926.1 Alkali-sensitive linkage protein 1 [Rhizoctonia solani]	YES	1	19	286	1.58	0.44	0		o	286	0.034	0.191	0.588	0.078	S	4	19
CUA68929.1 hypothetical protein RSOLAG22IIIB_08174 [Rhizoctonia solani]	YES	0.999	20	289	13.03	13.03	0		o	289	0.021	0.031	0.979	0.012	S	1	20
CUA68943.1 hypothetical protein RSOLAG22IIIB_13868 [Rhizoctonia solani]	YES	0.997	22	231	0.53	0.53	0		o	231	0.359	0.062	0.124	0.069	C	4	9
CUA68946.1 hypothetical protein RSOLAG22IIIB_08199 [Rhizoctonia solani]	YES	0.99	21	461	10.96	5.26	0		o	461	0.056	0.108	0.843	0.06	S	2	21
CUA68962.1 hypothetical protein RSOLAG22IIIB_13882 [Rhizoctonia solani]	YES	0.999	17	191	2.29	2.29	0		o	191	0.02	0.256	0.663	0.041	S	3	17
CUA68993.1 hypothetical protein RSOLAG22IIIB_08245 [Rhizoctonia solani]	YES	0.999	18	380	5.29	5.26	0		o	380	0.012	0.307	0.732	0.039	S	3	18
CUA68994.1 hypothetical protein RSOLAG22IIIB_08246 [Rhizoctonia solani]	YES	1	18	380	9.39	9.38	0		o	380	0.01	0.231	0.83	0.032	S	3	18
CUA68995.1 Exopolygalacturonase [Rhizoctonia solani]	YES	0.996	17	417	0	0	0		o	417	0.449	0.283	0.092	0.042	C	5	44
CUA68996.1 hypothetical protein RSOLAG22IIIB_08248 [Rhizoctonia solani]	YES	0.997	17	430	0.01	0.01	0		o	430	0.392	0.21	0.4	0.011	S	5	17
CUA68997.1 chondroitinase AC precursor [Rhizoctonia solani]	YES	0.999	23	803	0.21	0.16	0		o	803	0.023	0.105	0.767	0.314	S	3	23
CUA69002.1 hypothetical protein RSOLAG22IIIB_08254 [Rhizoctonia solani]	YES	1	19	243	0.97	0.97	0		o	243	0.229	0.036	0.703	0.054	S	3	19
CUA69014.1 putative endo-beta-1,4-glucanase D [Rhizoctonia solani]	YES	1	19	321	5.02	5.01	0		o	321	0.063	0.064	0.727	0.026	S	2	19
CUA69032.1 protein disulfide isomerase family A, member 6 [Rhizoctonia solani]	YES	1	18	362	0.59	0.59	0		o	362	0.06	0.064	0.723	0.156	S	3	18
CUA69052.1 hypothetical protein RSOLAG22IIIB_08302 [Rhizoctonia solani]	YES	1	18	200	0.16	0.16	0		o	200	0.179	0.084	0.088	0.257	_	5	-
CUA69053.1 hypothetical protein RSOLAG22IIIB_13922 [Rhizoctonia solani]	YES	0.999	21	330	0.97	0.96	0		o	330	0.305	0.055	0.195	0.058	C	5	14
CUA69094.1 hypothetical protein RSOLAG22IIIB_03772 [Rhizoctonia solani]	YES	0.903	21	71	22.65	22.65	1	Yes	i7-29o	71	0.015	0.279	0.642	0.047	S	4	21
CUA69097.1 hypothetical protein RSOLAG22IIIB_03775 [Rhizoctonia solani]	YES	0.956	21	232	0.42	0.41	0		o	232	0.047	0.05	0.724	0.384	S	4	21
CUA69142.1 Myosin-4 [Rhizoctonia solani]	YES	0.998	22	1999	4.28	4.28	0		o	1999	0.1	0.169	0.643	0.048	S	3	22
CUA69150.1 hypothetical protein RSOLAG22IIIB_03828 [Rhizoctonia solani]	YES	0.993	16	232	0	0	0		o	232	0.028	0.174	0.634	0.088	S	3	16
CUA69155.1 hypothetical protein RSOLAG22IIIB_03833 [Rhizoctonia solani]	YES	0.995	19	681	20.01	18.91	1	Yes	i5-24o	681	0.024	0.08	0.741	0.101	S	2	19
CUA69160.1 oligosaccharyltransferase complex subunit alpha (ribophorin I) [Rhizoctonia solani]	YES	0.992	25	496	19.62	12.69	0		o	496	0.004	0.183	0.944	0.04	S	2	25
CUA69173.1 hypothetical protein RSOLAG22IIIB_03853 [Rhizoctonia solani]	YES	0.998	16	349	0.21	0.12	0		o	349	0.502	0.055	0.437	0.038	C	5	43
CUA69174.1 hypothetical protein RSOLAG22IIIB_03854 [Rhizoctonia solani]	YES	0.997	19	216	0.09	0.09	0		o	216	0.515	0.087	0.028	0.012	C	3	44
CUA69182.1 Pyranose dehydrogenase 1 [Rhizoctonia solani]	YES	0.991	23	962	2.6	2.58	0		o	962	0.007	0.232	0.652	0.153	S	3	23
CUA69183.1 Oxygen-dependent choline dehydrogenase [Rhizoctonia solani]	YES	0.991	17	629	2.47	2.47	0		o	629	0.008	0.047	0.894	0.297	S	3	17
CUA69186.1 hypothetical protein RSOLAG22IIIB_08313 [Rhizoctonia solani]	YES	0.993	18	970	69.6	11.84	0		o	970	0.081	0.015	0.847	0.08	S	2	18
CUA69212.1 hypothetical protein RSOLAG22IIIB_08338 [Rhizoctonia solani]	YES	1	16	220	0.02	0.02	0		o	220	0.607	0.118	0.18	0.033	C	3	40
CUA69264.1 hypothetical protein RSOLAG22IIIB_08388 [Rhizoctonia solani]	YES	1	18	487	1.42	1.12	0		o	487	0.014	0.018	0.961	0.124	S	1	18
CUA69265.1 hypothetical protein RSOLAG22IIIB_08389 [Rhizoctonia solani]	YES	1	22	257	2.59	2.59	0		o	257	0.282	0.042	0.752	0.009	S	3	22
CUA69279.1 hypothetical protein RSOLAG22IIIB_08403 [Rhizoctonia solani]	YES	1	16	143	1.5	1.49	0		o	143	0.018	0.251	0.784	0.005	S	3	16
CUA69286.1 Retinol dehydrogenase 14 [Rhizoctonia solani]	YES	0.97	24	354	1.02	0.84	0		o	354	0.048	0.093	0.585	0.094	S	3	24
CUA69309.1 Glucose oxidase [Rhizoctonia solani]	YES	0.983	18	628	0.15	0.13	0		o	628	0.035	0.108	0.561	0.298	S	4	18
CUA69310.1 hypothetical protein RSOLAG22IIIB_08434 [Rhizoctonia solani]	YES	0.996	17	628	0.85	0.84	0		o	628	0.011	0.064	0.85	0.283	S	3	17
CUA69317.1 hypothetical protein RSOLAG22IIIB_13999 [Rhizoctonia solani]	YES	0.978	19	290	0.71	0.71	0		o	290	0.32	0.214	0.499	0.02	S	5	19
CUA69319.1 hypothetical protein RSOLAG22IIIB_08440 [Rhizoctonia solani]	YES	1	24	383	6.77	6.72	0		o	383	0.006	0.101	0.966	0.012	S	1	24
CUA69322.1 laccase, multicopper oxidase, benzenediol:oxygen oxidorectuctase [Rhizoctonia solani]	YES	1	19	580	1.96	1.69	0		o	580	0.073	0.187	0.754	0.014	S	3	19
CUA69327.1 laccase, multicopper oxidase, benzenediol:oxygen oxidorectuctase [Rhizoctonia solani]	YES	0.999	19	599	0.5	0.49	0		o	599	0.014	0.101	0.755	0.049	S	2	19
CUA69328.1 laccase, multicopper oxidase, benzenediol:oxygen oxidorectuctase [Rhizoctonia solani]	YES	1	19	793	1.25	0.29	0		o	793	0.012	0.189	0.741	0.133	S	3	19
CUA69329.1 hypothetical protein RSOLAG22IIIB_08450 [Rhizoctonia solani]	YES	0.987	19	97	3.5	3.5	0		o	97	0.055	0.044	0.939	0.015	S	1	19
CUA69337.1 hypothetical protein RSOLAG22IIIB_14004 [Rhizoctonia solani]	YES	0.992	19	88	15.48	15.37	0		o	88	0.074	0.072	0.617	0.074	S	3	19
CUA69351.1 Extracellular metalloprotease 1 [Rhizoctonia solani]	YES	0.996	18	288	9.05	8.99	0		o	288	0.228	0.112	0.56	0.049	S	4	18
CUA69352.1 Extracellular metalloprotease PODANS_2_14170 [Rhizoctonia solani]	YES	0.999	18	286	3.58	2.67	0		o	286	0.085	0.167	0.546	0.056	S	4	18
CUA69353.1 Extracellular metalloprotease SMAC_06893 [Rhizoctonia solani]	YES	0.999	18	283	2.13	1.79	0		o	283	0.222	0.038	0.598	0.03	S	4	18
CUA69402.1 Cellobiose dehydrogenase [Rhizoctonia solani]	YES	0.951	21	572	10.5	9.33	0		o	572	0.093	0.167	0.385	0.104	S	4	21
CUA69416.1 WD repeat and SOCS box-containing protein 1 [Rhizoctonia solani]	YES	0.981	28	745	19.71	19.71	1	Yes	i12-31o	745	0.001	0.099	0.975	0.031	S	1	28
CUA69426.1 saccharopepsin [Rhizoctonia solani]	YES	0.997	17	402	0.16	0.15	0		o	402	0.448	0.096	0.168	0.184	C	4	46
CUA69437.1 agmatinase [Rhizoctonia solani]	YES	1	20	404	0.03	0.02	0		o	404	0.225	0.208	0.203	0.085	C	5	10
CUA69452.1 Tetrahydrocannabinolic acid synthase [Rhizoctonia solani]	YES	0.973	21	586	0.04	0.03	0		o	586	0.189	0.076	0.388	0.201	S	5	21
CUA69457.1 hypothetical protein RSOLAG22IIIB_08473 [Rhizoctonia solani]	YES	1	20	227	0.18	0.18	0		o	227	0.043	0.153	0.615	0.038	S	3	20
CUA69460.1 hypothetical protein RSOLAG22IIIB_14020 [Rhizoctonia solani]	YES	0.999	17	229	4.67	3.42	0		o	229	0.029	0.049	0.77	0.027	S	2	17
CUA69464.1 hypothetical protein RSOLAG22IIIB_08477 [Rhizoctonia solani]	YES	1	20	963	0.07	0.03	0		o	963	0.059	0.059	0.838	0.074	S	2	20
CUA69505.1 hypothetical protein RSOLAG22IIIB_08514 [Rhizoctonia solani]	YES	0.997	18	221	8.95	8.87	0		o	221	0.438	0.069	0.309	0.011	C	5	82
CUA69520.1 endo-1,4-beta-xylanase [Rhizoctonia solani]	YES	0.995	25	364	0.44	0.33	0		o	364	0.044	0.205	0.57	0.081	S	4	25
CUA69524.1 hypothetical protein RSOLAG22IIIB_14052 [Rhizoctonia solani]	YES	0.99	16	379	7.09	7	0		o	379	0.054	0.388	0.4	0.178	S	5	16
CUA69544.1 putative pectinesterase A [Rhizoctonia solani]	YES	1	18	293	0.36	0.27	0		o	293	0.273	0.05	0.673	0.023	S	4	18
CUA69551.1 hypothetical protein RSOLAG22IIIB_08559 [Rhizoctonia solani]	YES	0.996	17	654	8.61	1.24	0		o	654	0.155	0.258	0.379	0.055	S	5	17
CUA69552.1 hypothetical protein RSOLAG22IIIB_08560 [Rhizoctonia solani]	YES	1	16	205	2.4	1.99	0		o	205	0.022	0.116	0.779	0.151	S	2	16
CUA69553.1 GM16818 gene product from transcript GM16818-RA [Rhizoctonia solani]	YES	0.999	18	398	0.46	0.45	0		o	398	0.062	0.029	0.954	0.088	S	1	18
CUA69560.1 hypothetical protein RSOLAG22IIIB_08567 [Rhizoctonia solani]	YES	0.987	18	407	0.38	0.12	0		o	407	0.031	0.295	0.44	0.053	S	5	18
CUA69562.1 hypothetical protein RSOLAG22IIIB_08569 [Rhizoctonia solani]	YES	0.999	18	148	10.67	10.66	0		o	148	0.175	0.073	0.366	0.016	S	5	18
CUA69594.1 arabinan endo-1,5-alpha-L-arabinosidase [Rhizoctonia solani]	YES	1	20	313	4.03	3.89	0		o	313	0.093	0.072	0.805	0.03	S	2	20
CUA69595.1 NAD(P)H-dependent glycerol-3-phosphate dehydrogenase [Rhizoctonia solani]	YES	0.918	24	390	3.36	0.04	0		o	390	0.019	0.36	0.141	0.409	_	5	-
CUA69600.1 hypothetical protein RSOLAG22IIIB_03971 [Rhizoctonia solani]	YES	1	20	267	0.23	0.23	0		o	267	0.286	0.157	0.525	0.014	S	4	20
CUA69605.1 fucosidase, alpha-L-1, tissue [Rhizoctonia solani]	YES	0.998	20	749	15.57	15.56	1	Yes	i5-27o	749	0.005	0.2	0.945	0.009	S	2	20
CUA69615.1 putative alpha-galactosidase D [Rhizoctonia solani]	YES	1	18	537	0.59	0.53	0		o	537	0.049	0.412	0.677	0.047	S	4	18
CUA69632.1 hypothetical protein RSOLAG22IIIB_04007 [Rhizoctonia solani]	YES	0.999	21	247	1.55	1.55	0		o	247	0.137	0.023	0.895	0.013	S	2	21
CUA69646.1 hypothetical protein RSOLAG22IIIB_04023 [Rhizoctonia solani]	YES	0.999	23	824	53	23.93	1	Yes	i7-29o	824	0.002	0.051	0.991	0.053	S	1	23
CUA69653.1 hypothetical protein RSOLAG22IIIB_04031 [Rhizoctonia solani]	YES	1	19	439	11.06	11	0		o	439	0.396	0.116	0.273	0.021	C	5	34
CUA69656.1 Phosphatidylglycerol/phosphatidylinositol transfer protein [Rhizoctonia solani]	YES	0.998	19	175	0.99	0.98	0		o	175	0.164	0.084	0.887	0.009	S	2	19
CUA69678.1 Hemocyanin G-type, units Oda to Odg [Enteroctopus dofleini] [Rhizoctonia solani]	YES	1	18	311	0.08	0.08	0		o	311	0.226	0.133	0.769	0.012	S	3	18
CUA69679.1 Tyrosinase [Rhizoctonia solani]	YES	1	17	319	1.47	1.47	0		o	319	0.482	0.09	0.681	0.015	S	5	17
CUA69688.1 hypothetical protein RSOLAG22IIIB_14084 [Rhizoctonia solani]	YES	0.995	19	400	1.05	0.78	0		o	400	0.119	0.095	0.088	0.122	_	5	-
CUA69689.1 hypothetical protein RSOLAG22IIIB_08613 [Rhizoctonia solani]	YES	0.991	19	68	16.3	16.3	1	Yes	o5-22i	68	0.058	0.056	0.893	0.062	S	1	19
CUA69690.1 hypothetical protein RSOLAG22IIIB_08615 [Rhizoctonia solani]	YES	0.997	20	163	0.05	0.05	0		o	163	0.391	0.37	0.121	0.01	C	5	53
CUA69695.1 hypothetical protein RSOLAG22IIIB_08621 [Rhizoctonia solani]	YES	0.999	25	232	9.66	9.65	0		o	232	0.004	0.21	0.828	0.026	S	2	25
CUA69706.1 hypothetical protein RSOLAG22IIIB_08633 [Rhizoctonia solani]	YES	1	20	916	0.62	0.49	0		o	916	0.068	0.07	0.788	0.06	S	2	20
CUA69707.1 Fruiting body protein SC14 [Rhizoctonia solani]	YES	1	19	175	0.14	0.11	0		o	175	0.157	0.066	0.591	0.045	S	3	19
CUA69727.1 hypothetical protein RSOLAG22IIIB_14101 [Rhizoctonia solani]	YES	0.999	21	570	6.23	6.22	0		o	570	0.061	0.521	0.551	0.006	S	5	21
CUA69728.1 TNFR/NGFR cysteine-rich region family protein [Rhizoctonia solani]	YES	1	17	283	0.23	0.02	0		o	283	0.177	0.009	0.118	0.051	C	5	15
CUA69737.1 hypothetical protein RSOLAG22IIIB_08659 [Rhizoctonia solani]	YES	0.996	23	98	19.56	19.56	1	Yes	i7-24o	98	0.006	0.019	0.992	0.047	S	1	23
CUA69738.1 hypothetical protein RSOLAG22IIIB_08660 [Rhizoctonia solani]	YES	1	17	207	0.84	0.73	0		o	207	0.105	0.034	0.851	0.037	S	2	17
CUA69739.1 hypothetical protein RSOLAG22IIIB_08661 [Rhizoctonia solani]	YES	1	17	207	0.75	0.71	0		o	207	0.099	0.036	0.854	0.04	S	2	17
CUA69740.1 hypothetical protein RSOLAG22IIIB_08662 [Rhizoctonia solani]	YES	0.966	21	739	4.3	1.09	0		o	739	0.065	0.029	0.377	0.118	S	4	21
CUA69741.1 hypothetical protein RSOLAG22IIIB_08663 [Rhizoctonia solani]	YES	0.979	23	96	20.12	20.12	1	Yes	i5-24o	96	0.005	0.019	0.996	0.027	S	1	23
CUA69743.1 Glucoamylase I [Rhizoctonia solani]	YES	0.998	18	208	0.03	0.02	0		o	208	0.069	0.307	0.336	0.237	S	5	18
CUA69749.1 hypothetical protein RSOLAG22IIIB_08672 [Rhizoctonia solani]	YES	1	19	696	0.77	0.31	0		o	696	0.017	0.351	0.393	0.067	S	5	19
CUA69768.1 hypothetical protein RSOLAG22IIIB_08689 [Rhizoctonia solani]	YES	0.994	18	523	19.84	1.71	0		o	523	0.01	0.019	0.906	0.059	S	1	18
CUA69769.1 Minor extracellular protease vpr [Rhizoctonia solani]	YES	1	16	907	0.44	0.11	0		o	907	0.064	0.158	0.764	0.037	S	2	16
CUA69773.1 Endoglucanase-7 [Rhizoctonia solani]	YES	1	17	221	0.98	0.87	0		o	221	0.034	0.211	0.362	0.228	S	5	17
CUA69777.1 hypothetical protein RSOLAG22IIIB_08697 [Rhizoctonia solani]	YES	0.916	16	177	0.12	0.12	0		o	177	0.106	0.319	0.525	0.036	S	4	16
CUA69790.1 hypothetical protein RSOLAG22IIIB_08709 [Rhizoctonia solani]	YES	0.94	16	276	54.08	20.74	0		o	276	0.051	0.166	0.373	0.291	S	5	128
CUA69799.1 hypothetical protein RSOLAG22IIIB_08720 [Rhizoctonia solani]	YES	1	19	227	2.3	2.28	0		o	227	0.098	0.107	0.865	0.02	S	2	19
CUA69807.1 hypothetical protein RSOLAG22IIIB_08734 [Rhizoctonia solani]	YES	1	17	339	0.37	0.32	0		o	339	0.04	0.131	0.605	0.173	S	3	17
CUA69809.1 hypothetical protein RSOLAG22IIIB_04060 [Rhizoctonia solani]	YES	1	18	388	1.3	1.27	0		o	388	0.113	0.047	0.823	0.023	S	2	18
CUA69811.1 epoxide hydrolase, putative [Rhizoctonia solani]	YES	0.998	22	412	2.58	2.57	0		o	412	0.072	0.304	0.448	0.09	S	5	22
CUA69815.1 hypothetical protein RSOLAG22IIIB_04067 [Rhizoctonia solani]	YES	0.999	17	218	0.06	0.04	0		o	218	0.062	0.054	0.883	0.1	S	2	17
CUA69816.1 Thaumatin-like protein 1 [Rhizoctonia solani]	YES	0.999	25	255	1.72	1.72	0		o	255	0.013	0.144	0.751	0.018	S	2	25
CUA69854.1 hypothetical protein RSOLAG22IIIB_04109 [Rhizoctonia solani]	YES	1	22	587	2.98	2.97	0		o	587	0.132	0.03	0.866	0.027	S	2	22
CUA69856.1 hypothetical protein RSOLAG22IIIB_04111 [Rhizoctonia solani]	YES	0.977	22	392	2.67	2.65	0		o	392	0.061	0.035	0.689	0.415	S	4	22
CUA69872.1 hypothetical protein RSOLAG22IIIB_04128 [Rhizoctonia solani]	YES	0.999	17	118	1.47	1.47	0		o	118	0.051	0.113	0.852	0.017	S	2	17
CUA69873.1 hypothetical protein RSOLAG22IIIB_04129 [Rhizoctonia solani]	YES	0.989	17	153	3.5	3.49	0		o	153	0.048	0.239	0.424	0.139	S	5	17
CUA69884.1 hypothetical protein RSOLAG22IIIB_04140 [Rhizoctonia solani]	YES	1	19	350	2.46	2.44	0		o	350	0.021	0.068	0.465	0.057	S	4	19
CUA69885.1 hypothetical protein RSOLAG22IIIB_04141 [Rhizoctonia solani]	YES	0.998	19	585	0.24	0.09	0		o	585	0.052	0.33	0.508	0.011	S	5	19
CUA69909.1 Fruiting body protein SC7 [Rhizoctonia solani]	YES	0.999	20	192	2.8	2.78	0		o	192	0.059	0.139	0.484	0.066	S	4	20
CUA69913.1 Putative hydrolase Mb2248c [Rhizoctonia solani]	YES	0.943	24	545	0.37	0.24	0		o	545	0.239	0.198	0.254	0.003	S	5	24
CUA69914.1 cellobiohydrolase celD [Rhizoctonia solani]	YES	1	21	448	0.03	0.03	0		o	448	0.264	0.059	0.911	0.003	S	2	21
CUA69920.1 hypothetical protein RSOLAG22IIIB_08764 [Rhizoctonia solani]	YES	1	18	410	1.68	1.62	0		o	410	0.48	0.013	0.794	0.043	S	4	18
CUA69921.1 Cellobiose dehydrogenase [Rhizoctonia solani]	YES	1	19	551	0.19	0.01	0		o	551	0.071	0.077	0.668	0.226	S	3	19
CUA69924.1 hypothetical protein RSOLAG22IIIB_08768 [Rhizoctonia solani]	YES	0.997	23	133	19.5	19.5	1	Yes	i5-24o	133	0.004	0.049	0.996	0.018	S	1	23
CUA69935.1 hypothetical protein RSOLAG22IIIB_08778 [Rhizoctonia solani]	YES	0.999	19	531	7.6	1.73	0		o	531	0.009	0.294	0.806	0.146	S	3	19
CUA69941.1 alpha-amylase [Rhizoctonia solani]	YES	0.936	21	791	13.97	13.76	1	Yes	i7-24o	791	0.01	0.255	0.446	0.095	S	5	21
CUA69942.1 Rhamnogalacturonan acetylesterase [Rhizoctonia solani]	YES	0.998	19	260	22.41	22.27	1	Yes	o4-26i	260	0.067	0.146	0.766	0.03	S	2	19
CUA69943.1 hypothetical protein RSOLAG22IIIB_08786 [Rhizoctonia solani]	YES	0.996	19	2058	15.28	15.1	1	Yes	i3-25o	2058	0.031	0.173	0.794	0.046	S	2	19
CUA69944.1 hypothetical protein RSOLAG22IIIB_08787 [Rhizoctonia solani]	YES	1	21	246	4.38	4.17	0		o	246	0.016	0.072	0.954	0.028	S	1	21
CUA69947.1 hypothetical protein RSOLAG22IIIB_14164 [Rhizoctonia solani]	YES	0.997	20	172	12.8	12.4	0		o	172	0.139	0.022	0.96	0.027	S	1	20
CUA69960.1 hypothetical protein RSOLAG22IIIB_08803 [Rhizoctonia solani]	YES	0.999	18	360	2.67	0.11	0		o	360	0.562	0.088	0.251	0.014	C	4	28
CUA69962.1 hypothetical protein RSOLAG22IIIB_08805 [Rhizoctonia solani]	YES	0.99	22	352	0.82	0.82	0		o	352	0.085	0.016	0.674	0.117	S	3	22
CUA69974.1 hypothetical protein RSOLAG22IIIB_08819 [Rhizoctonia solani]	YES	0.974	18	301	3.39	3.32	0		o	301	0.041	0.317	0.509	0.012	S	5	18
CUA69980.1 Superoxide dismutase [Cu-Zn] [Prionace glauca] [Rhizoctonia solani]	YES	0.999	21	191	0.42	0.42	0		o	191	0.032	0.044	0.933	0.047	S	1	21
CUA69982.1 Extracellular superoxide dismutase [Cu-Zn] [Rhizoctonia solani]	YES	1	19	179	2.73	2.72	0		o	179	0.023	0.155	0.901	0.021	S	2	19
CUA69994.1 hypothetical protein RSOLAG22IIIB_08836 [Rhizoctonia solani]	YES	0.971	21	496	4.42	3.32	0		o	496	0.022	0.2	0.236	0.156	S	5	21
CUA70003.1 putative protein Mb0912 [Mycobacterium bovis AF2122/97] [Rhizoctonia solani]	YES	0.983	23	447	0.35	0.28	0		o	447	0.01	0.147	0.922	0.072	S	2	23
CUA70004.1 triacylglycerol lipase [Rhizoctonia solani]	YES	0.973	22	464	4.4	4.33	0		o	464	0.077	0.138	0.451	0.243	S	4	22
CUA70009.1 hypothetical protein RSOLAG22IIIB_08850 [Rhizoctonia solani]	YES	1	19	132	0.87	0.87	0		o	132	0.254	0.015	0.919	0.009	S	2	19
CUA70031.1 hypothetical protein RSOLAG22IIIB_08873 [Rhizoctonia solani]	YES	1	20	295	0.74	0.74	0		o	295	0.358	0.017	0.413	0.05	S	5	20
CUA70038.1 hypothetical protein RSOLAG22IIIB_08882 [Rhizoctonia solani]	YES	1	20	201	15.54	11.58	0		o	201	0.063	0.065	0.764	0.023	S	2	20
CUA70062.1 GDSL esterase/lipase 2 [Rhizoctonia solani]	YES	1	21	366	2.12	0.48	0		o	366	0.074	0.036	0.716	0.008	S	2	21
CUA70100.1 hypothetical protein RSOLAG22IIIB_00446 [Rhizoctonia solani]	YES	1	22	289	21.02	20.57	1	Yes	i5-27o	289	0.015	0.068	0.962	0.038	S	1	22
CUA70113.1 hypothetical protein RSOLAG22IIIB_00459 [Rhizoctonia solani]	YES	0.993	20	254	1.24	1.14	0		o	254	0.124	0.095	0.477	0.113	S	4	20
CUA70137.1 hypothetical protein RSOLAG22IIIB_00485 [Rhizoctonia solani]	YES	0.999	19	305	0.73	0.73	0		o	305	0.065	0.142	0.533	0.014	S	4	19
CUA70152.1 putative endo-beta-1,4-glucanase D [Rhizoctonia solani]	YES	0.999	16	578	4.72	4.43	0		o	578	0.058	0.161	0.495	0.096	S	4	16
CUA70172.1 hypothetical protein RSOLAG22IIIB_00520 [Rhizoctonia solani]	YES	0.995	23	258	0.42	0.37	0		o	258	0.021	0.226	0.736	0.05	S	3	23
CUA70173.1 hypothetical protein RSOLAG22IIIB_00521 [Rhizoctonia solani]	YES	0.996	23	258	11.29	11.29	0		o	258	0.019	0.052	0.987	0.013	S	1	23
CUA70196.1 hypothetical protein RSOLAG22IIIB_00546 [Rhizoctonia solani]	YES	0.999	21	551	0.33	0.29	0		o	551	0.142	0.191	0.879	0.002	S	2	21
CUA70207.1 glycoside hydrolase family protein [Rhizoctonia solani]	YES	1	21	1049	14.2	0.02	0		o	1049	0.072	0.039	0.866	0.077	S	2	21
CUA70245.1 prolyl 4-hydroxylase, beta polypeptide [Rhizoctonia solani]	YES	0.996	20	516	2.1	2.1	0		o	516	0.023	0.021	0.951	0.117	S	1	20
CUA70270.1 hypothetical protein RSOLAG22IIIB_00623 [Rhizoctonia solani]	YES	0.996	21	191	3.99	3.99	0		o	191	0.158	0.126	0.75	0.011	S	3	21
CUA70303.1 hypothetical protein RSOLAG22IIIB_00658 [Rhizoctonia solani]	YES	1	22	400	2.2	2.14	0		o	400	0.011	0.443	0.629	0.033	S	5	22
CUA70309.1 hypothetical protein RSOLAG22IIIB_00664 [Rhizoctonia solani]	YES	0.933	33	115	22.85	6.64	0		o	115	0.018	0.155	0.416	0.333	S	5	33
CUA70326.1 hypothetical protein RSOLAG22IIIB_00683 [Rhizoctonia solani]	YES	0.955	24	155	3.25	1.82	0		o	155	0.161	0.043	0.318	0.108	S	5	24
CUA70328.1 Chitin deacetylase [Rhizoctonia solani]	YES	1	18	433	3.4	0.79	0		o	433	0.129	0.125	0.275	0.064	S	5	18
CUA70356.1 hypothetical protein RSOLAG22IIIB_00715 [Rhizoctonia solani]	YES	0.999	20	501	4.13	3.4	0		o	501	0.188	0.103	0.198	0.006	S	5	20
CUA70370.1 Meiotic sister chromatid recombination protein 1 [Saccharomyces cerevisiae S288c] [Rhizoctonia solani]	YES	1	18	494	0.72	0.41	0		o	494	0.128	0.031	0.793	0.131	S	2	18
CUA70381.1 hypothetical protein RSOLAG22IIIB_00741 [Rhizoctonia solani]	YES	0.999	19	231	28.24	18.21	1	Yes	i7-29o	231	0.036	0.082	0.699	0.023	S	2	19
CUA70386.1 putative glycosidase Rv0584 [Rhizoctonia solani]	YES	0.995	18	789	0.18	0.14	0		o	789	0.03	0.127	0.674	0.249	S	3	18
CUA70403.1 hypothetical protein RSOLAG22IIIB_00766 [Rhizoctonia solani]	YES	0.995	18	278	0.2	0.19	0		o	278	0.279	0.025	0.832	0.065	S	3	18
CUA70442.1 adenylosuccinate lyase [Rhizoctonia solani]	YES	0.999	20	618	5.63	5.03	0		o	618	0.074	0.016	0.936	0.024	S	1	20
CUA70446.1 hypothetical protein RSOLAG22IIIB_04184 [Rhizoctonia solani]	YES	0.998	22	251	0.81	0.81	0		o	251	0.204	0.063	0.706	0.021	S	3	22
CUA70478.1 hypothetical protein RSOLAG22IIIB_04216 [Rhizoctonia solani]	YES	1	19	333	0.19	0.18	0		o	333	0.279	0.018	0.492	0.087	S	4	19
CUA70496.1 hypothetical protein RSOLAG22IIIB_08910 [Rhizoctonia solani]	YES	0.999	20	186	41.72	15.3	0		o	186	0.018	0.074	0.858	0.039	S	2	20
CUA70503.1 hypothetical protein RSOLAG22IIIB_08917 [Rhizoctonia solani]	YES	0.996	18	364	5.55	5.55	0		o	364	0.177	0.05	0.507	0.028	S	4	18
CUA70506.1 hypothetical protein RSOLAG22IIIB_08920 [Rhizoctonia solani]	YES	0.964	21	321	0.28	0.28	0		o	321	0.007	0.033	0.861	0.22	S	2	21
CUA70512.1 Extracellular metalloprotease VDBG_01143 [Rhizoctonia solani]	YES	0.998	20	293	0.71	0.64	0		o	293	0.45	0.04	0.555	0.034	S	5	20
CUA70516.1 Peptide-N4-(N-acetyl-beta-glucosaminyl)asparagineamidase A [Rhizoctonia solani]	YES	0.99	23	643	0.14	0.07	0		o	643	0.036	0.052	0.617	0.189	S	3	23
CUA70522.1 hypothetical protein RSOLAG22IIIB_14223 [Rhizoctonia solani]	YES	0.993	22	127	22.33	22.29	1	Yes	o4-26i	127	0.01	0.133	0.873	0.063	S	2	22
CUA70548.1 hypothetical protein RSOLAG22IIIB_08962 [Rhizoctonia solani]	YES	1	17	508	0.13	0.12	0		o	508	0.143	0.102	0.524	0.102	S	4	17
CUA70549.1 hypothetical protein RSOLAG22IIIB_08963 [Rhizoctonia solani]	YES	0.999	18	1033	0.14	0.08	0		o	1033	0.179	0.1	0.365	0.12	S	5	18
CUA70581.1 78 kDa glucose-regulated protein homolog [Rhizoctonia solani]	YES	0.945	32	869	33.6	21.24	1	Yes	i13-30o	869	0.004	0.079	0.984	0.035	S	1	32
CUA70590.1 tRNA-dihydrouridine synthase 1 [Rhizoctonia solani]	YES	0.998	20	1022	0.36	0.2	0		o	1022	0.053	0.183	0.705	0.166	S	3	20
CUA70591.1 Glucan endo-1,6-beta-glucosidase B [Rhizoctonia solani]	YES	0.992	20	535	1.82	0.99	0		o	535	0.051	0.23	0.488	0.18	S	4	20
CUA70592.1 Metallocarboxypeptidase A-like protein MCYG_01475 [Rhizoctonia solani]	YES	0.999	20	261	11.64	11.62	0		o	261	0.011	0.153	0.933	0.048	S	2	20
CUA70606.1 Cellulose-growth-specific protein [Rhizoctonia solani]	YES	0.996	19	316	20.03	19.73	1	Yes	i7-29o	316	0.022	0.087	0.822	0.055	S	2	19
CUA70619.1 Cellulose-growth-specific protein [Rhizoctonia solani]	YES	0.999	19	247	1.51	1.51	0		o	247	0.122	0.137	0.369	0.124	S	4	19
CUA70620.1 Cellulose-growth-specific protein [Rhizoctonia solani]	YES	0.986	19	247	23.19	22.5	1	Yes	i7-29o	247	0.027	0.062	0.778	0.075	S	2	19
CUA70621.1 hypothetical protein RSOLAG22IIIB_09046 [Rhizoctonia solani]	YES	1	17	409	1.89	1.81	0		o	409	0.203	0.019	0.563	0.109	S	4	17
CUA70629.1 Endochitinase 1 [Rhizoctonia solani]	YES	0.999	19	458	1.19	1.17	0		o	458	0.022	0.128	0.897	0.152	S	2	19
CUA70640.1 hypothetical protein RSOLAG22IIIB_04234 [Rhizoctonia solani]	YES	0.999	20	600	0.65	0.07	0		o	600	0.054	0.03	0.914	0.057	S	1	20
CUA70641.1 hypothetical protein RSOLAG22IIIB_04235 [Rhizoctonia solani]	YES	0.997	20	148	5.21	5.06	0		o	148	0.012	0.025	0.973	0.032	S	1	20
CUA70656.1 hypothetical protein RSOLAG22IIIB_04250 [Rhizoctonia solani]	YES	1	16	455	8.04	0.13	0		o	455	0.514	0.081	0.133	0.045	C	4	68
CUA70667.1 Lipase [Rhizoctonia solani]	YES	1	21	302	8.15	6.7	0		o	302	0.075	0.047	0.887	0.013	S	1	21
CUA70670.1 hypothetical protein RSOLAG22IIIB_04266 [Rhizoctonia solani]	YES	1	19	258	0.79	0.66	0		o	258	0.043	0.37	0.725	0.005	S	4	19
CUA70671.1 Lipase [Rhizoctonia solani]	YES	0.999	18	319	1.53	1.41	0		o	319	0.04	0.048	0.932	0.107	S	1	18
CUA70672.1 Lipase [Rhizoctonia solani]	YES	1	18	316	0.47	0.46	0		o	316	0.062	0.036	0.941	0.049	S	1	18
CUA70699.1 hypothetical protein RSOLAG22IIIB_04295 [Rhizoctonia solani]	YES	1	16	205	17.16	15.6	0		o	205	0.014	0.198	0.687	0.237	S	3	16
CUA70715.1 putative protein PB2B2,06c [Rhizoctonia solani]	YES	0.997	15	603	0.03	0	0		o	603	0.117	0.124	0.485	0.264	S	4	15
CUA70729.1 putative protein Mb0912 [Mycobacterium bovis AF2122/97] [Rhizoctonia solani]	YES	0.99	23	447	2.1	2.04	0		o	447	0.02	0.076	0.939	0.072	S	1	23
CUA70730.1 hypothetical protein RSOLAG22IIIB_09058 [Rhizoctonia solani]	YES	0.988	22	468	6.47	6.43	0		o	468	0.058	0.122	0.614	0.197	S	3	22
CUA70740.1 Chromosome partition protein MukB [Rhizoctonia solani]	YES	0.999	19	1945	0.88	0.7	0		o	1945	0.058	0.028	0.972	0.028	S	1	19
CUA70746.1 putative protein Mb0912 [Mycobacterium bovis AF2122/97] [Rhizoctonia solani]	YES	0.997	17	460	4.91	4.83	0		o	460	0.074	0.047	0.899	0.025	S	1	17
CUA70763.1 expansin family protein [Rhizoctonia solani]	YES	1	20	225	0.19	0.19	0		o	225	0.055	0.173	0.747	0.024	S	3	20
CUA70772.1 hypothetical protein RSOLAG22IIIB_09107 [Rhizoctonia solani]	YES	0.984	17	409	1.19	1.09	0		o	409	0.718	0.022	0.559	0.025	C	5	16
CUA70773.1 Aspartic protease [Rhizoctonia solani]	YES	0.91	18	228	3.45	3.14	0		o	228	0.128	0.034	0.712	0.232	S	3	18
CUA70784.1 glucosylceramidase [Rhizoctonia solani]	YES	1	18	497	1.74	0.91	0		o	497	0.018	0.358	0.6	0.152	S	4	18
CUA70788.1 hypothetical protein RSOLAG22IIIB_09125 [Rhizoctonia solani]	YES	1	17	68	9.27	9.27	0		o	68	0.201	0.235	0.477	0.026	S	4	17
CUA70795.1 hypothetical protein RSOLAG22IIIB_09132 [Rhizoctonia solani]	YES	0.994	19	294	1.08	1.08	0		o	294	0.034	0.085	0.837	0.152	S	2	19
CUA70796.1 hypothetical protein RSOLAG22IIIB_09133 [Rhizoctonia solani]	YES	0.999	19	1063	14.46	0.08	0		o	1063	0.032	0.251	0.435	0.149	S	5	19
CUA70821.1 hypothetical protein RSOLAG22IIIB_09160 [Rhizoctonia solani]	YES	0.999	18	205	26.52	25.54	0		o	205	0.055	0.041	0.83	0.116	S	2	18
CUA70825.1 hypothetical protein RSOLAG22IIIB_09164 [Rhizoctonia solani]	YES	0.998	18	546	0.64	0.45	0		o	546	0.064	0.037	0.686	0.062	S	2	18
CUA70833.1 hypothetical protein RSOLAG22IIIB_09173 [Rhizoctonia solani]	YES	0.991	18	229	0.1	0.1	0		o	229	0.316	0.077	0.162	0.015	C	5	56
CUA70840.1 hypothetical protein RSOLAG22IIIB_04321 [Rhizoctonia solani]	YES	0.999	20	596	6.48	6.47	0		o	596	0.132	0.205	0.387	0.067	S	5	20
CUA70879.1 hypothetical protein RSOLAG22IIIB_04364 [Rhizoctonia solani]	YES	1	21	623	4.1	4.09	0		o	623	0.046	0.359	0.796	0.003	S	3	21
CUA70881.1 putative protein At1g18480 [Arabidopsis thaliana] [Rhizoctonia solani]	YES	0.916	29	383	1.78	1.61	0		o	383	0.188	0.069	0.382	0.072	S	5	29
CUA70889.1 hypothetical protein RSOLAG22IIIB_04377 [Rhizoctonia solani]	YES	0.998	21	421	0.1	0.09	0		o	421	0.068	0.058	0.536	0.064	S	3	21
CUA70906.1 Cytochrome P450 1A2 [Rhizoctonia solani]	YES	0.924	33	532	10.49	8.88	0		o	532	0.017	0.093	0.694	0.08	S	2	33
CUA70933.1 hypothetical protein RSOLAG22IIIB_09207 [Rhizoctonia solani]	YES	0.993	22	785	17.51	17.49	1	Yes	i7-25o	785	0.113	0.199	0.733	0.001	S	3	22
CUA70940.1 Lysosomal aspartic protease [Rhizoctonia solani]	YES	0.983	23	384	9.52	9.16	0		o	384	0.131	0.093	0.561	0.069	S	3	23
CUA70952.1 hypothetical protein RSOLAG22IIIB_09227 [Rhizoctonia solani]	YES	0.975	17	820	0.28	0.27	0		o	820	0.009	0.512	0.573	0.109	S	5	17
CUA70997.1 hypothetical protein RSOLAG22IIIB_09284 [Rhizoctonia solani]	YES	0.994	21	182	13.96	13.96	0		o	182	0.043	0.033	0.966	0.042	S	1	21
CUA71007.1 hypothetical protein RSOLAG22IIIB_09294 [Rhizoctonia solani]	YES	0.999	22	460	14.85	14.73	1	Yes	i7-26o	460	0.008	0.043	0.987	0.052	S	1	22
CUA71016.1 hypothetical protein RSOLAG22IIIB_04407 [Rhizoctonia solani]	YES	0.999	18	223	16.74	16.74	1	Yes	i5-22o	223	0.173	0.039	0.455	0.018	S	4	18
CUA71026.1 hypothetical protein RSOLAG22IIIB_04418 [Rhizoctonia solani]	YES	0.997	17	208	0.11	0.09	0		o	208	0.089	0.067	0.726	0.092	S	2	17
CUA71029.1 hypothetical protein RSOLAG22IIIB_04421 [Rhizoctonia solani]	YES	0.999	18	244	11.88	11.88	0		o	244	0.297	0.052	0.016	0.04	C	4	47
CUA71036.1 hypothetical protein RSOLAG22IIIB_04428 [Rhizoctonia solani]	YES	0.971	18	426	0.2	0.19	0		o	426	0.024	0.161	0.899	0.05	S	2	18
CUA71048.1 hypothetical protein RSOLAG22IIIB_04440 [Rhizoctonia solani]	YES	0.999	18	321	18.86	18.86	1	Yes	i5-27o	321	0.168	0.012	0.214	0.023	S	5	18
CUA71049.1 Endoglucanase cel12C [Rhizoctonia solani]	YES	1	19	258	1.24	1.22	0		o	258	0.276	0.053	0.733	0.031	S	3	19
CUA71052.1 hypothetical protein RSOLAG22IIIB_04444 [Rhizoctonia solani]	YES	1	19	131	5.67	5.67	0		o	131	0.054	0.022	0.546	0.019	S	3	19
CUA71053.1 hypothetical protein RSOLAG22IIIB_04446 [Rhizoctonia solani]	YES	1	16	258	12.24	12.24	0		o	258	0.202	0.098	0.066	0.04	C	5	15
CUA71059.1 hypothetical protein RSOLAG22IIIB_04453 [Rhizoctonia solani]	YES	0.972	16	587	17.62	17.61	1	Yes	i5-24o	587	0.03	0.249	0.567	0.123	S	4	16
CUA71060.1 hypothetical protein RSOLAG22IIIB_04454 [Rhizoctonia solani]	YES	0.992	20	302	4.24	4.23	0		o	302	0.022	0.149	0.361	0.263	S	5	20
CUA71062.1 hypothetical protein RSOLAG22IIIB_04456 [Rhizoctonia solani]	YES	0.993	18	415	5.05	4.99	0		o	415	0.438	0.012	0.51	0.1	S	5	18
CUA71064.1 hypothetical protein RSOLAG22IIIB_04458 [Rhizoctonia solani]	YES	0.999	19	260	6.25	6.2	0		o	260	0.024	0.05	0.845	0.219	S	2	19
CUA71081.1 oxalate decarboxylase [Rhizoctonia solani]	YES	1	17	467	0.14	0.14	0		o	467	0.625	0.028	0.568	0.012	C	5	53
CUA71082.1 hypothetical protein RSOLAG22IIIB_04478 [Rhizoctonia solani]	YES	0.992	18	311	20.9	20.9	1	Yes	i5-27o	311	0.033	0.039	0.277	0.02	S	4	18
CUA71109.1 Bifunctional glutamate/proline--tRNA ligase [Rhizoctonia solani]	YES	1	23	989	5.5	5.39	0		o	989	0.047	0.045	0.938	0.015	S	1	23
CUA71120.1 Cytochrome P450 3A6 [Rhizoctonia solani]	YES	0.941	25	493	23.42	21.99	1	Yes	i7-29o	493	0.011	0.144	0.849	0.017	S	2	25
CUA71128.1 hypothetical protein RSOLAG22IIIB_09342 [Rhizoctonia solani]	YES	0.994	25	152	20.2	20.04	1	Yes	i7-29o	152	0.015	0.052	0.946	0.035	S	1	25
CUA71146.1 hypothetical protein RSOLAG22IIIB_09367 [Rhizoctonia solani]	YES	0.999	16	350	1.97	0.01	0		o	350	0.071	0.128	0.593	0.211	S	4	16
CUA71182.1 Hexose oxidase [Rhizoctonia solani]	YES	0.997	21	453	0.16	0.06	0		o	453	0.127	0.042	0.626	0.09	S	3	21
CUA71185.1 hypothetical protein RSOLAG22IIIB_04489 [Rhizoctonia solani]	YES	0.991	22	405	0.55	0.55	0		o	405	0.037	0.016	0.8	0.147	S	2	22
CUA71187.1 hypothetical protein RSOLAG22IIIB_04491 [Rhizoctonia solani]	YES	0.997	22	191	2.32	2.29	0		o	191	0.005	0.733	0.819	0.001	S	5	22
CUA71213.1 hypothetical protein RSOLAG22IIIB_04517 [Rhizoctonia solani]	YES	0.999	23	163	9.9	9.72	0		o	163	0.025	0.033	0.94	0.03	S	1	23
CUA71215.1 Putative pectinesterase/pectinesterase inhibitor 26 [Rhizoctonia solani]	YES	0.993	18	404	0.12	0.02	0		o	404	0.034	0.053	0.555	0.168	S	4	18
CUA71224.1 Ribonuclease T2 [Rhizoctonia solani]	YES	0.992	18	257	0.03	0.03	0		o	257	0.16	0.034	0.411	0.228	S	5	18
CUA71228.1 Endochitinase B1 [Rhizoctonia solani]	YES	0.999	25	587	22.28	21.46	1	Yes	i7-29o	587	0.025	0.085	0.944	0.003	S	1	25
CUA71231.1 hypothetical protein RSOLAG22IIIB_04535 [Rhizoctonia solani]	YES	0.994	20	187	3.7	3.68	0		o	187	0.003	0.321	0.84	0.011	S	3	20
CUA71232.1 hypothetical protein RSOLAG22IIIB_04536 [Rhizoctonia solani]	YES	0.99	20	128	7.88	7.82	0		o	128	0.008	0.011	0.986	0.069	S	1	20
CUA71235.1 hypothetical protein RSOLAG22IIIB_04539 [Rhizoctonia solani]	YES	0.995	20	177	9.73	9.7	0		o	177	0.003	0.332	0.896	0.012	S	3	20
CUA71236.1 hypothetical protein RSOLAG22IIIB_04540 [Rhizoctonia solani]	YES	0.994	20	191	13.06	13.02	0		o	191	0.008	0.018	0.98	0.04	S	1	20
CUA71237.1 hypothetical protein RSOLAG22IIIB_04541 [Rhizoctonia solani]	YES	0.922	23	649	17.63	17.25	1	Yes	i5-22o	649	0.524	0.45	0.041	0.008	C	5	38
CUA71242.1 glucoamylase [Rhizoctonia solani]	YES	0.992	15	570	0.06	0.03	0		o	570	0.179	0.156	0.399	0.077	S	4	15
CUA71252.1 Putative endoglucanase type K [Rhizoctonia solani]	YES	0.999	17	223	0.6	0.4	0		o	223	0.234	0.046	0.501	0.057	S	4	17
CUA71274.1 hypothetical protein RSOLAG22IIIB_09446 [Rhizoctonia solani]	YES	0.976	33	635	23.05	10.16	0		o	635	0.006	0.09	0.873	0.137	S	2	33
CUA71280.1 hypothetical protein RSOLAG22IIIB_09453 [Rhizoctonia solani]	YES	0.992	19	188	5.93	5.93	0		o	188	0.295	0.085	0.538	0.019	S	4	19
CUA71283.1 hypothetical protein RSOLAG22IIIB_09456 [Rhizoctonia solani]	YES	0.997	20	324	0.27	0.27	0		o	324	0.164	0.075	0.526	0.017	S	4	20
CUA71285.1 hypothetical protein RSOLAG22IIIB_09458 [Rhizoctonia solani]	YES	0.998	20	371	0.58	0.58	0		o	371	0.074	0.086	0.765	0.031	S	2	20
CUA71288.1 hypothetical protein RSOLAG22IIIB_09461 [Rhizoctonia solani]	YES	0.999	19	421	1.26	1.2	0		o	421	0.143	0.053	0.873	0.04	S	2	19
CUA71298.1 hypothetical protein RSOLAG22IIIB_09472 [Rhizoctonia solani]	YES	0.998	21	882	2.69	2.57	0		o	882	0.089	0.038	0.609	0.138	S	3	21
CUA71303.1 hypothetical protein RSOLAG22IIIB_09477 [Rhizoctonia solani]	YES	1	20	368	21.46	9.97	0		o	368	0.021	0.093	0.874	0.07	S	2	20
CUA71310.1 hypothetical protein RSOLAG22IIIB_09489 [Rhizoctonia solani]	YES	0.999	20	178	1.28	1.28	0		o	178	0.138	0.217	0.6	0.012	S	4	20
CUA71313.1 Polysaccharide monooxygenase Cel61a [Rhizoctonia solani]	YES	0.998	18	425	0.14	0.06	0		o	425	0.097	0.068	0.743	0.074	S	2	18
CUA71317.1 hypothetical protein RSOLAG22IIIB_09498 [Rhizoctonia solani]	YES	0.999	22	617	2.11	2.1	0		o	617	0.131	0.035	0.929	0.01	S	2	22
CUA71318.1 Protein GET1 [Rhizoctonia solani]	YES	0.961	19	253	26.87	8.78	0		o	253	0.014	0.021	0.941	0.065	S	1	19
CUA71344.1 hypothetical protein RSOLAG22IIIB_04557 [Rhizoctonia solani]	YES	0.997	20	315	0.71	0.71	0		o	315	0.067	0.106	0.781	0.021	S	2	20
CUA71345.1 hypothetical protein RSOLAG22IIIB_04558 [Rhizoctonia solani]	YES	1	20	134	0.02	0.02	0		o	134	0.073	0.129	0.614	0.052	S	3	20
CUA71348.1 hypothetical protein RSOLAG22IIIB_04561 [Rhizoctonia solani]	YES	0.998	20	330	0.35	0.35	0		o	330	0.06	0.127	0.66	0.016	S	3	20
CUA71389.1 hypothetical protein RSOLAG22IIIB_04604 [Rhizoctonia solani]	YES	0.999	19	1092	13.82	13.81	1	Yes	i7-29o	1092	0.202	0.048	0.524	0.005	S	4	19
CUA71392.1 hypothetical protein RSOLAG22IIIB_04607 [Rhizoctonia solani]	YES	1	19	362	0.35	0.33	0		o	362	0.294	0.053	0.894	0.007	S	2	19
CUA71421.1 hypothetical protein RSOLAG22IIIB_09529 [Rhizoctonia solani]	YES	0.998	17	118	2.07	2.07	0		o	118	0.084	0.079	0.636	0.088	S	3	17
CUA71424.1 Autophagy-related protein 2 [Histoplasma capsulatum NAm1] [Rhizoctonia solani]	YES	1	17	683	0.05	0.01	0		o	683	0.688	0.079	0.099	0.036	C	3	28
CUA71443.1 hypothetical protein RSOLAG22IIIB_09555 [Rhizoctonia solani]	YES	0.999	23	139	18.46	18.46	1	Yes	o5-27i	139	0.003	0.056	0.989	0.026	S	1	23
CUA71458.1 hypothetical protein RSOLAG22IIIB_09573 [Rhizoctonia solani]	YES	0.99	20	385	12.59	12.35	0		o	385	0.194	0.04	0.594	0.068	S	4	20
CUA71470.1 Hemocyanin A-type, units Ode to Odg, partial [Enteroctopus dofleini] [Rhizoctonia solani]	YES	1	17	315	0.92	0.88	0		o	315	0.235	0.078	0.746	0.02	S	3	17
CUA71473.1 epoxide hydrolase, putative [Rhizoctonia solani]	YES	0.997	22	1201	1.66	1.17	0		o	1201	0.047	0.257	0.398	0.225	S	5	22
CUA71502.1 hypothetical protein RSOLAG22IIIB_09631 [Rhizoctonia solani]	YES	1	19	504	13.28	12.89	0		o	504	0.068	0.069	0.848	0.058	S	2	19
CUA71506.1 hypothetical protein RSOLAG22IIIB_09636 [Rhizoctonia solani]	YES	0.999	16	261	0.47	0.29	0		o	261	0.223	0.047	0.175	0.068	C	5	48
CUA71508.1 hypothetical protein RSOLAG22IIIB_09638 [Rhizoctonia solani]	YES	0.999	20	597	10.8	10.76	0		o	597	0.045	0.198	0.619	0.057	S	3	20
CUA71510.1 hypothetical protein RSOLAG22IIIB_09641 [Rhizoctonia solani]	YES	1	23	308	5.43	5.43	0		o	308	0.196	0.029	0.674	0.02	S	3	23
CUA71511.1 Endoglucanase-4 [Rhizoctonia solani]	YES	0.999	18	300	3.23	3.19	0		o	300	0.149	0.129	0.27	0.048	S	5	18
CUA71526.1 Carbonic anhydrase [Rhizoctonia solani]	YES	0.996	18	708	0.19	0.17	0		o	708	0.434	0.015	0.647	0.049	S	4	18
CUA71541.1 hypothetical protein RSOLAG22IIIB_04660 [Rhizoctonia solani]	YES	0.998	18	320	0.43	0.29	0		o	320	0.1	0.085	0.592	0.108	S	3	18
CUA71542.1 hypothetical protein RSOLAG22IIIB_04661 [Rhizoctonia solani]	YES	0.975	21	331	0.3	0.3	0		o	331	0.007	0.048	0.951	0.114	S	1	21
CUA71590.1 hypothetical protein RSOLAG22IIIB_09679 [Rhizoctonia solani]	YES	0.997	20	797	0.22	0.22	0		o	797	0.632	0.516	0.254	0.002	C	5	24
CUA71592.1 hypothetical protein RSOLAG22IIIB_09681 [Rhizoctonia solani]	YES	0.999	18	364	0.07	0.06	0		o	364	0.082	0.189	0.581	0.189	S	4	18
CUA71597.1 hypothetical protein RSOLAG22IIIB_09686 [Rhizoctonia solani]	YES	0.999	19	609	0.71	0.61	0		o	609	0.01	0.286	0.718	0.021	S	3	19
CUA71609.1 hypothetical protein RSOLAG22IIIB_09699 [Rhizoctonia solani]	YES	0.981	20	522	1.39	1.16	0		o	522	0.033	0.354	0.555	0.055	S	4	20
CUA71610.1 hypothetical protein RSOLAG22IIIB_09700 [Rhizoctonia solani]	YES	1	17	142	0.12	0.04	0		o	142	0.129	0.046	0.811	0.135	S	2	17
CUA71611.1 hypothetical protein RSOLAG22IIIB_09701 [Rhizoctonia solani]	YES	0.995	15	524	0.03	0.02	0		o	524	0.229	0.014	0.695	0.084	S	3	15
CUA71613.1 hypothetical protein RSOLAG22IIIB_09707 [Rhizoctonia solani]	YES	1	17	253	0.93	0.1	0		o	253	0.277	0.31	0.362	0.012	S	5	17
CUA71619.1 Rhamnogalacturonan acetylesterase [Rhizoctonia solani]	YES	0.998	17	255	14.97	14.96	0		o	255	0.071	0.164	0.714	0.028	S	3	17
CUA71629.1 peptidyl-Lys metalloendopeptidase [Rhizoctonia solani]	YES	1	18	351	14.01	14	0		o	351	0.158	0.015	0.881	0.022	S	2	18
CUA71639.1 hypothetical protein RSOLAG22IIIB_09742 [Rhizoctonia solani]	YES	0.999	20	385	10.17	10.02	0		o	385	0.248	0.04	0.532	0.042	S	4	20
CUA71647.1 hypothetical protein RSOLAG22IIIB_09752 [Rhizoctonia solani]	YES	0.964	23	116	20.53	20.53	1	Yes	i7-26o	116	0.004	0.039	0.992	0.036	S	1	23
CUA71665.1 hypothetical protein RSOLAG22IIIB_04711 [Rhizoctonia solani]	YES	0.994	20	465	0.06	0.06	0		o	465	0.064	0.074	0.443	0.106	S	4	20
CUA71672.1 Alkaline protease 2 [Rhizoctonia solani]	YES	0.999	23	395	13.88	13.85	0		o	395	0.063	0.224	0.498	0.024	S	4	23
CUA71674.1 Subtilisin-like protease CPC735_013710 [Rhizoctonia solani]	YES	1	20	401	16.68	16.55	1	Yes	i7-29o	401	0.4	0.048	0.376	0.023	C	5	54
CUA71681.1 hypothetical protein RSOLAG22IIIB_04727 [Rhizoctonia solani]	YES	1	17	201	12.48	5.5	0		o	201	0.333	0.074	0.631	0.008	S	4	17
CUA71684.1 hypothetical protein RSOLAG22IIIB_04730 [Rhizoctonia solani]	YES	0.998	20	415	8.67	8.64	0		o	415	0.421	0.039	0.337	0.101	C	5	62
CUA71686.1 hypothetical protein RSOLAG22IIIB_04732 [Rhizoctonia solani]	YES	0.994	20	226	3.42	3.33	0		o	226	0.057	0.068	0.876	0.058	S	1	20
CUA71741.1 hypothetical protein RSOLAG22IIIB_09778 [Rhizoctonia solani]	YES	0.994	18	229	0.28	0.28	0		o	229	0.422	0.067	0.254	0.01	C	5	56
CUA71748.1 SCO-spondin [Rhizoctonia solani]	YES	0.999	19	450	0.72	0.7	0		o	450	0.059	0.025	0.941	0.062	S	1	19
CUA71750.1 Putative lipase ATG15 [Rhizoctonia solani]	YES	0.996	17	410	2.63	1.99	0		o	410	0.027	0.185	0.818	0.053	S	2	17
CUA71788.1 hypothetical protein RSOLAG22IIIB_09839 [Rhizoctonia solani]	YES	0.999	19	224	29.04	11.14	0		o	224	0.016	0.026	0.912	0.078	S	1	137
CUA71789.1 hypothetical protein RSOLAG22IIIB_09840 [Rhizoctonia solani]	YES	0.991	23	130	19.6	19.6	1	Yes	i5-24o	130	0.004	0.037	0.997	0.026	S	1	23
CUA71798.1 endo-1,4-beta-xylanase [Rhizoctonia solani]	YES	0.999	20	322	9.78	9.71	0		o	322	0.004	0.335	0.786	0.345	S	3	20
CUA71803.1 Glucan 1,4-alpha-maltotetraohydrolase [Rhizoctonia solani]	YES	1	18	678	0.12	0.11	0		o	678	0.316	0.073	0.162	0.069	C	5	64
CUA71806.1 hypothetical protein RSOLAG22IIIB_09864 [Rhizoctonia solani]	YES	0.972	25	574	32.24	14.09	0		o	574	0.03	0.038	0.72	0.014	S	2	25
CUA71808.1 putative protein PB2B2,06c [Rhizoctonia solani]	YES	0.999	17	631	0.09	0.09	0		o	631	0.064	0.103	0.69	0.166	S	3	17
CUA71822.1 hypothetical protein RSOLAG22IIIB_09880 [Rhizoctonia solani]	YES	0.998	19	238	0.76	0.76	0		o	238	0.266	0.062	0.707	0.066	S	3	19
CUA71869.1 hypothetical protein RSOLAG22IIIB_04815 [Rhizoctonia solani]	YES	0.997	18	450	1.75	1.44	0		o	450	0.01	0.108	0.843	0.081	S	2	18
CUA71890.1 hypothetical protein RSOLAG22IIIB_09891 [Rhizoctonia solani]	YES	1	21	571	0.12	0.08	0		o	571	0.352	0.064	0.368	0.017	S	5	21
CUA71900.1 hypothetical protein RSOLAG22IIIB_09901 [Rhizoctonia solani]	YES	1	21	272	7.53	6.51	0		o	272	0.017	0.049	0.656	0.086	S	3	21
CUA71908.1 hypothetical protein RSOLAG22IIIB_09912 [Rhizoctonia solani]	YES	1	19	409	0.2	0.14	0		o	409	0.212	0.15	0.413	0.01	S	4	19
CUA71924.1 Pyranose dehydrogenase 1 [Rhizoctonia solani]	YES	0.999	20	598	10.3	10.28	0		o	598	0.006	0.065	0.977	0.019	S	1	20
CUA71925.1 protein disulfide isomerase family A, member 6 [Rhizoctonia solani]	YES	1	18	377	0.58	0.58	0		o	377	0.06	0.063	0.723	0.156	S	3	18
CUA71929.1 Glucan endo-1,6-beta-glucosidase B [Rhizoctonia solani]	YES	0.997	21	557	0.31	0.26	0		o	557	0.034	0.305	0.554	0.133	S	4	21
CUA71953.1 palmitoyl-protein thioesterase [Rhizoctonia solani]	YES	0.999	18	350	0.03	0.03	0		o	350	0.057	0.122	0.627	0.03	S	3	18
CUA71958.1 hypothetical protein RSOLAG22IIIB_09973 [Rhizoctonia solani]	YES	0.999	19	219	0.37	0.36	0		o	219	0.014	0.026	0.978	0.041	S	1	19
CUA71972.1 hypothetical protein RSOLAG22IIIB_09989 [Rhizoctonia solani]	YES	0.999	17	191	3.12	3.12	0		o	191	0.015	0.326	0.629	0.04	S	4	17
CUA72003.1 hypothetical protein RSOLAG22IIIB_04862 [Rhizoctonia solani]	YES	0.999	20	149	16.42	16.21	0		o	149	0.341	0.053	0.671	0.017	S	4	20
CUA72024.1 hypothetical protein RSOLAG22IIIB_04885 [Rhizoctonia solani]	YES	1	18	458	2.98	2.71	0		o	458	0.057	0.081	0.732	0.044	S	2	18
CUA72054.1 hypothetical protein RSOLAG22IIIB_10025 [Rhizoctonia solani]	YES	0.999	19	219	0.29	0.29	0		o	219	0.004	0.066	0.982	0.042	S	1	19
CUA72058.1 palmitoyl-protein thioesterase [Rhizoctonia solani]	YES	0.999	18	350	0.58	0.58	0		o	350	0.029	0.136	0.749	0.052	S	2	18
CUA72068.1 polygalacturonase [Rhizoctonia solani]	YES	0.999	16	359	0.05	0.03	0		o	359	0.564	0.283	0.202	0.014	C	4	49
CUA72086.1 hypothetical protein RSOLAG22IIIB_10059 [Rhizoctonia solani]	YES	1	19	409	0.22	0.14	0		o	409	0.209	0.154	0.426	0.009	S	4	19
CUA72094.1 hypothetical protein RSOLAG22IIIB_10068 [Rhizoctonia solani]	YES	0.996	18	77	0.7	0.69	0		o	77	0.053	0.181	0.684	0.127	S	3	18
CUA72119.1 hypothetical protein RSOLAG22IIIB_10105 [Rhizoctonia solani]	YES	1	19	164	15.69	15.63	0		o	164	0.064	0.014	0.919	0.046	S	1	19
CUA72146.1 hypothetical protein RSOLAG22IIIB_00808 [Rhizoctonia solani]	YES	0.998	17	274	0.14	0.13	0		o	274	0.227	0.106	0.201	0.062	C	5	53
CUA72148.1 hypothetical protein RSOLAG22IIIB_00811 [Rhizoctonia solani]	YES	0.999	15	419	0.05	0.05	0		o	419	0.119	0.116	0.594	0.216	S	4	15
CUA72210.1 hypothetical protein RSOLAG22IIIB_00873 [Rhizoctonia solani]	YES	0.998	20	310	0.07	0.07	0		o	310	0.825	0.018	0.04	0.014	C	2	62
CUA72238.1 Protein OS-9 homolog [Rhizoctonia solani]	YES	0.997	23	483	0.03	0.03	0		o	483	0.014	0.304	0.309	0.076	S	5	23
CUA72246.1 hypothetical protein RSOLAG22IIIB_00911 [Rhizoctonia solani]	YES	0.999	18	491	0.9	0.88	0		o	491	0.033	0.045	0.945	0.079	S	1	18
CUA72247.1 hypothetical protein RSOLAG22IIIB_00912 [Rhizoctonia solani]	YES	0.998	18	495	0.17	0.17	0		o	495	0.033	0.142	0.601	0.174	S	3	18
CUA72248.1 hypothetical protein RSOLAG22IIIB_00913 [Rhizoctonia solani]	YES	0.999	18	1810	0.42	0.41	0		o	1810	0.08	0.127	0.697	0.053	S	3	18
CUA72320.1 hypothetical protein RSOLAG22IIIB_00986 [Rhizoctonia solani]	YES	1	19	297	0.31	0.29	0		o	297	0.171	0.077	0.48	0.078	S	4	19
CUA72380.1 1,3-beta-glucanosyltransferase gel3 [Rhizoctonia solani]	YES	1	18	546	25.93	0.08	0		o	546	0.021	0.52	0.652	0.041	S	5	18
CUA72453.1 hypothetical protein RSOLAG22IIIB_01122 [Rhizoctonia solani]	YES	0.9	16	697	8.25	0.43	0		o	697	0.179	0.197	0.052	0.344	_	5	-
CUA72460.1 DNA polymerase phi subunit [Rhizoctonia solani]	YES	0.942	17	1176	0.27	0	0		o	1176	0.049	0.174	0.149	0.702	_	3	-
CUA72467.1 hypothetical protein RSOLAG22IIIB_01137 [Rhizoctonia solani]	YES	0.998	23	163	2.24	2.17	0		o	163	0.023	0.058	0.878	0.077	S	1	23
CUA72468.1 dynein heavy chain 1, cytosolic [Rhizoctonia solani]	YES	0.999	23	1334	1.39	1.38	0		o	1334	0.022	0.073	0.902	0.035	S	1	23
CUA72493.1 hypothetical protein RSOLAG22IIIB_01164 [Rhizoctonia solani]	YES	0.999	19	155	15.42	0.24	0		o	155	0.306	0.017	0.017	0.123	C	5	13
CUA72503.1 Extracellular exo-alpha-L-arabinofuranosidase [Rhizoctonia solani]	YES	0.999	15	399	3.32	3.32	0		o	399	0.08	0.199	0.724	0.093	S	3	15
CUA72543.1 hypothetical protein RSOLAG22IIIB_04942 [Rhizoctonia solani]	YES	1	19	227	20.76	20.72	1	Yes	i3-25o	227	0.037	0.113	0.814	0.065	S	2	19
CUA72560.1 hypothetical protein RSOLAG22IIIB_10115 [Rhizoctonia solani]	YES	0.947	21	538	1.55	1.54	0		o	538	0.026	0.046	0.85	0.302	S	3	21
CUA72568.1 hypothetical protein RSOLAG22IIIB_10124 [Rhizoctonia solani]	YES	1	18	365	3.39	0.13	0		o	365	0.061	0.12	0.779	0.123	S	2	18
CUA72570.1 hypothetical protein RSOLAG22IIIB_10126 [Rhizoctonia solani]	YES	0.967	21	271	0.35	0.28	0		o	271	0.049	0.084	0.571	0.532	S	5	21
CUA72582.1 peptidyl-Lys metalloendopeptidase [Rhizoctonia solani]	YES	0.997	20	356	2.11	2.11	0		o	356	0.212	0.046	0.821	0.02	S	2	20
CUA72597.1 alkaline phosphatase [Rhizoctonia solani]	YES	0.996	18	569	1.03	1.01	0		o	569	0.225	0.149	0.188	0.032	C	5	33
CUA72598.1 hypothetical protein RSOLAG22IIIB_10160 [Rhizoctonia solani]	YES	0.994	18	288	3.28	1.69	0		o	288	0.011	0.248	0.462	0.104	S	4	18
CUA72599.1 hypothetical protein RSOLAG22IIIB_10161 [Rhizoctonia solani]	YES	0.992	16	511	1.7	0.3	0		o	511	0.116	0.11	0.178	0.069	S	5	16
CUA72606.1 Aqualysin-1 [Rhizoctonia solani]	YES	1	18	1180	18.92	13.86	0		o	1180	0.005	0.112	0.924	0.046	S	1	18
CUA72608.1 Cuticle-degrading protease [Rhizoctonia solani]	YES	1	19	380	13.29	11.03	0		o	380	0.027	0.173	0.894	0.056	S	2	19
CUA72638.1 hypothetical protein RSOLAG22IIIB_04956 [Rhizoctonia solani]	YES	0.951	17	554	1.51	0.52	0		o	554	0.121	0.016	0.265	0.513	_	4	-
CUA72644.1 Extracellular metalloproteinase MEP [Rhizoctonia solani]	YES	0.999	20	589	0.52	0.49	0		o	589	0.204	0.134	0.253	0.057	S	5	20
CUA72655.1 endo-1,4-beta-xylanase [Rhizoctonia solani]	YES	0.998	20	322	17.51	17.39	1	Yes	i2-24o	322	0.037	0.103	0.403	0.277	S	5	20
CUA72658.1 hypothetical protein RSOLAG22IIIB_04978 [Rhizoctonia solani]	YES	0.975	22	756	0.89	0.87	0		o	756	0.016	0.16	0.698	0.208	S	3	22
CUA72659.1 hypothetical protein RSOLAG22IIIB_04979 [Rhizoctonia solani]	YES	0.997	23	1105	3.94	3.89	0		o	1105	0.002	0.219	0.949	0.05	S	2	23
CUA72660.1 hypothetical protein RSOLAG22IIIB_04980 [Rhizoctonia solani]	YES	1	22	283	0.65	0.64	0		o	283	0.512	0.045	0.342	0.021	C	5	57
CUA72711.1 hypothetical protein RSOLAG22IIIB_10245 [Rhizoctonia solani]	YES	0.999	20	341	1.75	0.71	0		o	341	0.016	0.311	0.417	0.156	S	5	20
CUA72720.1 Peptidyl-Lys metalloendopeptidase [Rhizoctonia solani]	YES	0.994	19	860	15.2	15.17	0		o	860	0.045	0.026	0.952	0.015	S	1	19
CUA72721.1 hypothetical protein RSOLAG22IIIB_10256 [Rhizoctonia solani]	YES	0.968	19	1218	2.46	2.46	0		o	1218	0.072	0.397	0.49	0.028	S	5	19
CUA72751.1 hypothetical protein RSOLAG22IIIB_05009 [Rhizoctonia solani]	YES	0.969	20	455	4.94	4.86	0		o	455	0.009	0.067	0.927	0.076	S	1	20
CUA72799.1 hypothetical protein RSOLAG22IIIB_10298 [Rhizoctonia solani]	YES	0.999	23	132	19.25	19.25	1	Yes	i5-24o	132	0.004	0.034	0.997	0.025	S	1	23
CUA72803.1 Endoglucanase-4 [Rhizoctonia solani]	YES	0.987	18	277	3.19	3.17	0		o	277	0.24	0.041	0.498	0.136	S	4	18
CUA72814.1 hypothetical protein RSOLAG22IIIB_10317 [Rhizoctonia solani]	YES	0.992	22	161	38.13	21.98	1	Yes	i7-29o	161	0.012	0.07	0.852	0.008	S	2	22
CUA72834.1 hypothetical protein RSOLAG22IIIB_10339 [Rhizoctonia solani]	YES	0.916	16	586	10.12	0.1	0		o	586	0.223	0.202	0.279	0.259	S	5	16
CUA72847.1 putative protein Mb0912 [Mycobacterium bovis AF2122/97] [Rhizoctonia solani]	YES	0.974	16	445	0.17	0.16	0		o	445	0.231	0.136	0.355	0.308	S	5	16
CUA72849.1 hypothetical protein RSOLAG22IIIB_10360 [Rhizoctonia solani]	YES	0.995	24	169	20.75	20.73	1	Yes	o10-32i	169	0.005	0.069	0.985	0.014	S	1	24
CUA72850.1 hypothetical protein RSOLAG22IIIB_10361 [Rhizoctonia solani]	YES	0.999	24	176	13.82	13.82	0		o	176	0.003	0.318	0.908	0.005	S	3	24
CUA72852.1 hypothetical protein RSOLAG22IIIB_10363 [Rhizoctonia solani]	YES	1	22	216	8.19	5.89	0		o	216	0.05	0.135	0.83	0.035	S	2	22
CUA72869.1 Acetylcholinesterase [Rhizoctonia solani]	YES	0.995	20	516	1.27	0.94	0		o	516	0.041	0.061	0.856	0.052	S	2	20
CUA72889.1 hypothetical protein RSOLAG22IIIB_05078 [Rhizoctonia solani]	YES	0.999	16	795	1.15	1.03	0		o	795	0.215	0.155	0.205	0.024	C	5	74
CUA72896.1 laccase, multicopper oxidase, benzenediol:oxygen oxidorectuctase [Rhizoctonia solani]	YES	1	19	516	0.37	0.35	0		o	516	0.101	0.15	0.59	0.026	S	3	19
CUA72901.1 laccase, multicopper oxidase, benzenediol:oxygen oxidorectuctase [Rhizoctonia solani]	YES	1	18	527	0.41	0.4	0		o	527	0.254	0.13	0.189	0.031	C	5	54
CUA72909.1 hypothetical protein RSOLAG22IIIB_10379 [Rhizoctonia solani]	YES	0.998	20	330	0.57	0.57	0		o	330	0.09	0.105	0.522	0.023	S	3	20
CUA72915.1 hypothetical protein RSOLAG22IIIB_10385 [Rhizoctonia solani]	YES	0.998	20	330	0.3	0.3	0		o	330	0.167	0.083	0.41	0.012	S	4	20
CUA72945.1 Hemocyanin G-type, units Oda to Odg [Enteroctopus dofleini] [Rhizoctonia solani]	YES	0.998	16	315	0.61	0.6	0		o	315	0.055	0.403	0.44	0.127	S	5	16
CUA72967.1 hypothetical protein RSOLAG22IIIB_10445 [Rhizoctonia solani]	YES	0.999	19	556	10.37	10.02	0		o	556	0.058	0.086	0.755	0.091	S	2	19
CUA72968.1 2-succinyl-5-enolpyruvyl-6-hydroxy-3-cyclohexene-1-carboxylate synthase [Rhizoctonia solani]	YES	1	16	620	0.21	0.04	0		o	620	0.557	0.076	0.222	0.033	C	4	73
CUA72979.1 polysaccharide lyase family 14 protein [Rhizoctonia solani]	YES	0.998	19	404	0.72	0.69	0		o	404	0.514	0.057	0.106	0.01	C	3	41
CUA72988.1 hypothetical protein RSOLAG22IIIB_05120 [Rhizoctonia solani]	YES	0.999	16	249	0.21	0.18	0		o	249	0.379	0.047	0.149	0.025	C	4	47
CUA72989.1 hypothetical protein RSOLAG22IIIB_05121 [Rhizoctonia solani]	YES	0.99	18	170	15.26	5.38	0		o	170	0.038	0.3	0.747	0.038	S	3	18
CUA72990.1 hypothetical protein RSOLAG22IIIB_05122 [Rhizoctonia solani]	YES	0.985	19	148	28.56	13.46	0		o	148	0.009	0.033	0.931	0.15	S	2	19
CUA72991.1 hypothetical protein RSOLAG22IIIB_05123 [Rhizoctonia solani]	YES	0.998	19	146	14.93	14.89	0		o	146	0.205	0.057	0.482	0.023	S	4	19
CUA73003.1 hypothetical protein RSOLAG22IIIB_05135 [Rhizoctonia solani]	YES	0.999	20	601	9.57	9.54	0		o	601	0.486	0.061	0.495	0.07	S	5	20
CUA73035.1 DnaJ homolog subfamily C member 3 [Rhizoctonia solani]	YES	0.998	18	545	0.32	0.31	0		o	545	0.447	0.318	0.056	0.016	C	5	28
CUA73059.1 FK506-binding protein 2 [Rhizoctonia solani]	YES	0.999	19	138	1.32	1.25	0		o	138	0.017	0.1	0.9	0.121	S	2	19
CUA73074.1 hypothetical protein RSOLAG22IIIB_10523 [Rhizoctonia solani]	YES	1	16	382	4.57	4.55	0		o	382	0.029	0.083	0.894	0.076	S	1	16
CUA73105.1 hypothetical protein RSOLAG22IIIB_10535 [Rhizoctonia solani]	YES	1	17	358	0.1	0.07	0		o	358	0.113	0.261	0.449	0.028	S	5	17
CUA73111.1 hypothetical protein RSOLAG22IIIB_10541 [Rhizoctonia solani]	YES	1	20	594	0.61	0.6	0		o	594	0.109	0.109	0.691	0.028	S	3	20
CUA73115.1 hypothetical protein RSOLAG22IIIB_10545 [Rhizoctonia solani]	YES	0.999	16	359	0.08	0.06	0		o	359	0.539	0.23	0.341	0.011	C	5	49
CUA73117.1 hypothetical protein RSOLAG22IIIB_10548 [Rhizoctonia solani]	YES	0.981	23	220	27.05	17.91	1	Yes	i7-29o	220	0.004	0.444	0.825	0.033	S	4	23
CUA73118.1 hypothetical protein RSOLAG22IIIB_10549 [Rhizoctonia solani]	YES	0.998	20	112	0.62	0.6	0		o	112	0.254	0.078	0.587	0.108	S	4	20
CUA73133.1 Laccase-7 [Rhizoctonia solani]	YES	0.996	19	538	0.16	0.13	0		o	538	0.018	0.404	0.594	0.018	S	5	19
CUA73137.1 Oxygen-dependent choline dehydrogenase [Rhizoctonia solani]	YES	0.998	15	569	2.04	1.1	0		o	569	0.05	0.084	0.736	0.315	S	3	15
CUA73149.1 hypothetical protein RSOLAG22IIIB_10589 [Rhizoctonia solani]	YES	1	18	369	1.18	1.14	0		o	369	0.256	0.018	0.493	0.04	S	4	18
CUA73152.1 hypothetical protein RSOLAG22IIIB_10592 [Rhizoctonia solani]	YES	0.982	28	426	21.94	20.35	1	Yes	i7-29o	426	0.001	0.202	0.888	0.011	S	2	28
CUA73153.1 hypothetical protein RSOLAG22IIIB_10593 [Rhizoctonia solani]	YES	0.959	28	400	20.73	20.07	1	Yes	i7-29o	400	0.001	0.208	0.795	0.014	S	3	28
CUA73154.1 hypothetical protein RSOLAG22IIIB_10594 [Rhizoctonia solani]	YES	0.996	20	182	4.91	4.9	0		o	182	0.015	0.048	0.946	0.038	S	1	20
CUA73157.1 hypothetical protein RSOLAG22IIIB_10597 [Rhizoctonia solani]	YES	0.962	19	325	1.68	1.67	0		o	325	0.036	0.155	0.566	0.119	S	3	19
CUA73169.1 hypothetical protein RSOLAG22IIIB_10611 [Rhizoctonia solani]	YES	1	18	416	0.75	0.46	0		o	416	0.462	0.032	0.192	0.087	C	4	58
CUA73186.1 hypothetical protein RSOLAG22IIIB_05187 [Rhizoctonia solani]	YES	0.944	22	430	1.92	1.92	0		o	430	0.025	0.015	0.753	0.155	S	3	22
CUA73191.1 PHB depolymerase family esterase [Rhizoctonia solani]	YES	1	20	354	5.66	5.47	0		o	354	0.005	0.107	0.9	0.033	S	2	20
CUA73193.1 hypothetical protein RSOLAG22IIIB_05196 [Rhizoctonia solani]	YES	1	20	300	0.53	0.52	0		o	300	0.631	0.063	0.303	0.004	C	4	33
CUA73215.1 Chitin deacetylase [Rhizoctonia solani]	YES	0.999	21	311	10.98	10.98	0		o	311	0.063	0.045	0.976	0.02	S	1	21
CUA73225.1 Plasma membrane ATPase [Rhizoctonia solani]	YES	0.997	21	771	2.53	2.5	0		o	771	0.076	0.035	0.616	0.139	S	3	21
CUA73231.1 Endoglucanase-4 [Rhizoctonia solani]	YES	1	18	300	4.99	4.93	0		o	300	0.222	0.086	0.238	0.099	S	5	18
CUA73236.1 putative cutinase Mb2006c [Rhizoctonia solani]	YES	0.991	18	211	0.17	0.16	0		o	211	0.024	0.402	0.829	0.007	S	3	18
CUA73237.1 hypothetical protein RSOLAG22IIIB_10650 [Rhizoctonia solani]	YES	0.992	18	502	0.53	0.37	0		o	502	0.061	0.032	0.804	0.076	S	2	18
CUA73267.1 putative rhamnogalacturonate lyase B [Rhizoctonia solani]	YES	0.996	20	643	0	0	0		o	643	0.437	0.105	0.408	0.017	C	5	38
CUA73269.1 putative rhamnogalacturonate lyase B [Rhizoctonia solani]	YES	0.998	21	1050	0.3	0.19	0		o	1050	0.079	0.069	0.648	0.077	S	3	21
CUA73281.1 hypothetical protein RSOLAG22IIIB_05228 [Rhizoctonia solani]	YES	0.995	19	192	17.52	17.51	1	Yes	i2-24o	192	0.029	0.071	0.809	0.006	S	2	19
CUA73293.1 peptidyl-Lys metalloendopeptidase [Rhizoctonia solani]	YES	0.999	17	349	0.03	0.01	0		o	349	0.445	0.03	0.597	0.022	S	5	17
CUA73294.1 peptidyl-Lys metalloendopeptidase [Rhizoctonia solani]	YES	0.999	17	348	0.03	0.01	0		o	348	0.534	0.031	0.513	0.024	C	5	65
CUA73312.1 hypothetical protein RSOLAG22IIIB_05260 [Rhizoctonia solani]	YES	0.999	17	366	7.69	0.39	0		o	366	0.05	0.074	0.907	0.128	S	2	17
CUA73314.1 alpha-amylase [Rhizoctonia solani]	YES	0.999	19	478	0.13	0.03	0		o	478	0.4	0.23	0.167	0.03	C	5	44
CUA73315.1 alpha-amylase [Rhizoctonia solani]	YES	0.999	19	474	0.49	0.15	0		o	474	0.484	0.135	0.253	0.013	C	4	41
CUA73321.1 hypothetical protein RSOLAG22IIIB_10699 [Rhizoctonia solani]	YES	1	17	68	6.9	6.88	0		o	68	0.383	0.025	0.889	0.032	S	3	17
CUA73322.1 hypothetical protein RSOLAG22IIIB_10700 [Rhizoctonia solani]	YES	0.996	23	199	37.42	17.02	0		o	199	0.002	0.212	0.912	0.019	S	2	23
CUA73334.1 peptidyl-Lys metalloendopeptidase [Rhizoctonia solani]	YES	0.999	17	353	7.69	7.69	0		o	353	0.037	0.01	0.973	0.071	S	1	17
CUA73335.1 hypothetical protein RSOLAG22IIIB_10715 [Rhizoctonia solani]	YES	0.999	20	522	24.07	21.09	1	Yes	i7-29o	522	0.026	0.072	0.922	0.036	S	1	20
CUA73338.1 hypothetical protein RSOLAG22IIIB_10719 [Rhizoctonia solani]	YES	0.997	18	221	5.5	5.28	0		o	221	0.469	0.047	0.349	0.017	C	5	56
CUA73345.1 Aqualysin-1 [Rhizoctonia solani]	YES	1	18	1199	21.76	18.53	1	Yes	i5-24o	1199	0.149	0.06	0.603	0.067	S	3	18
CUA73347.1 Cuticle-degrading protease [Rhizoctonia solani]	YES	1	19	380	13.2	11.02	0		o	380	0.027	0.173	0.894	0.056	S	2	19
CUA73371.1 hypothetical protein RSOLAG22IIIB_10762 [Rhizoctonia solani]	YES	0.999	18	406	0.57	0.5	0		o	406	0.056	0.076	0.739	0.13	S	2	18
CUA73375.1 hypothetical protein RSOLAG22IIIB_10766 [Rhizoctonia solani]	YES	0.999	18	406	0.5	0.47	0		o	406	0.102	0.08	0.534	0.144	S	4	18
CUA73400.1 DnaJ-related protein spj1 [Schizosaccharomyces pombe 972h-] [Rhizoctonia solani]	YES	0.993	22	403	19.52	19.52	1	Yes	i5-27o	403	0.006	0.014	0.995	0.062	S	1	22
CUA73403.1 Fruiting body protein SC7 [Rhizoctonia solani]	YES	0.999	20	183	3.12	3.07	0		o	183	0.059	0.139	0.484	0.066	S	4	20
CUA73432.1 putative endo-beta-1,4-glucanase D [Rhizoctonia solani]	YES	0.999	18	234	0.43	0.25	0		o	234	0.089	0.038	0.459	0.032	S	4	18
CUA73445.1 hypothetical protein RSOLAG22IIIB_10795 [Rhizoctonia solani]	YES	0.994	21	166	15.93	15.81	1	Yes	i5-27o	166	0.077	0.008	0.955	0.069	S	1	21
CUA73466.1 putative endo-beta-1,4-glucanase D [Rhizoctonia solani]	YES	1	19	471	4.56	4.23	0		o	471	0.094	0.054	0.615	0.064	S	3	19
CUA73468.1 hypothetical protein RSOLAG22IIIB_10826 [Rhizoctonia solani]	YES	0.999	17	387	0.13	0.04	0		o	387	0.059	0.162	0.333	0.044	S	5	17
CUA73604.1 hypothetical protein RSOLAG22IIIB_10906 [Rhizoctonia solani]	YES	0.996	21	166	14.14	14.02	0		o	166	0.088	0.014	0.945	0.061	S	1	21
CUA73649.1 hypothetical protein RSOLAG22IIIB_01184 [Rhizoctonia solani]	YES	1	17	162	7.74	7.74	0		o	162	0.044	0.044	0.942	0.032	S	1	17
CUA73714.1 hypothetical protein RSOLAG22IIIB_01229 [Rhizoctonia solani]	YES	1	21	579	9.64	9.62	0		o	579	0.052	0.024	0.945	0.009	S	1	21
CUA73800.1 Fruiting body protein SC14 [Rhizoctonia solani]	YES	0.999	20	187	0.56	0.44	0		o	187	0.144	0.118	0.335	0.033	S	5	20
CUA73801.1 hypothetical protein RSOLAG22IIIB_01318 [Rhizoctonia solani]	YES	1	20	153	5.17	5.09	0		o	153	0.068	0.087	0.713	0.099	S	2	20
CUA73811.1 gamma-glutamyltranspeptidase [Rhizoctonia solani]	YES	1	20	567	21.87	19.02	1	Yes	i7-26o	567	0.008	0.075	0.949	0.022	S	1	20
CUA73814.1 putative glycosidase C21B10,07 [Schizosaccharomyces pombe 972h-] [Rhizoctonia solani]	YES	0.999	17	313	0.19	0.18	0		o	313	0.132	0.047	0.539	0.074	S	3	17
CUA73846.1 hypothetical protein RSOLAG22IIIB_01365 [Rhizoctonia solani]	YES	0.999	20	619	3.52	3.5	0		o	619	0.01	0.125	0.932	0.063	S	1	20
CUA73847.1 hypothetical protein RSOLAG22IIIB_01366 [Rhizoctonia solani]	YES	0.996	20	122	3.43	3.42	0		o	122	0.203	0.105	0.776	0.041	S	3	20
CUA73916.1 putative pectinesterase A [Rhizoctonia solani]	YES	1	21	314	0.18	0.11	0		o	314	0.395	0.042	0.821	0.009	S	3	21
CUA73917.1 putative pectinesterase A [Rhizoctonia solani]	YES	0.998	22	307	1.08	0.84	0		o	307	0.132	0.056	0.507	0.029	S	4	22
CUA73933.1 putative pectinesterase A [Rhizoctonia solani]	YES	1	21	316	0.3	0.26	0		o	316	0.225	0.042	0.776	0.02	S	3	21
CUA73952.1 arabinan endo-1,5-alpha-L-arabinosidase [Rhizoctonia solani]	YES	0.997	21	314	13.34	13.01	1	Yes	i7-29o	314	0.062	0.068	0.857	0.054	S	2	21
CUA73953.1 arabinan endo-1,5-alpha-L-arabinosidase [Rhizoctonia solani]	YES	0.996	24	309	0.11	0.03	0		o	309	0.3	0.029	0.646	0.107	S	4	24
CUA73954.1 arabinan endo-1,5-alpha-L-arabinosidase [Rhizoctonia solani]	YES	0.999	21	481	4.41	4.38	0		o	481	0.184	0.023	0.925	0.051	S	2	21
CUA73972.1 GPI-anchor transamidase [Rhizoctonia solani]	YES	0.954	31	416	26.04	18.59	1	Yes	i7-24o	416	0.005	0.148	0.985	0.012	S	1	31
CUA73980.1 O-methylsterigmatocystin oxidoreductase [Rhizoctonia solani]	YES	1	21	490	21.43	19.27	1	Yes	i2-24o	490	0.012	0.361	0.649	0.014	S	4	21
CUA73985.1 lysozyme [Rhizoctonia solani]	YES	0.998	20	232	3.33	2.7	0		o	232	0.061	0.1	0.816	0.187	S	2	20
CUA74001.1 hypothetical protein RSOLAG22IIIB_01522 [Rhizoctonia solani]	YES	1	20	396	11.36	0.97	0		o	396	0.727	0.072	0.133	0.023	C	3	57
CUA74006.1 hypothetical protein RSOLAG22IIIB_05352 [Rhizoctonia solani]	YES	0.986	25	152	20.81	20.58	1	Yes	i7-29o	152	0.02	0.036	0.95	0.041	S	1	25
CUA74011.1 hypothetical protein RSOLAG22IIIB_05357 [Rhizoctonia solani]	YES	0.902	21	477	0.05	0.05	0		o	477	0.059	0.064	0.795	0.073	S	2	21
CUA74013.1 hypothetical protein RSOLAG22IIIB_05359 [Rhizoctonia solani]	YES	0.986	25	152	20.82	20.62	1	Yes	i7-29o	152	0.018	0.036	0.961	0.048	S	1	25
CUA74020.1 hypothetical protein RSOLAG22IIIB_05366 [Rhizoctonia solani]	YES	0.999	16	523	0.05	0.04	0		o	523	0.623	0.564	0.043	0.004	C	5	44
CUA74021.1 hypothetical protein RSOLAG22IIIB_05367 [Rhizoctonia solani]	YES	0.998	19	1128	0.09	0.06	0		o	1128	0.017	0.449	0.764	0.009	S	4	19
CUA74031.1 hypothetical protein RSOLAG22IIIB_05378 [Rhizoctonia solani]	YES	0.999	20	182	8.86	8.86	0		o	182	0.016	0.029	0.95	0.052	S	1	20
CUA74051.1 Polyporopepsin [Rhizoctonia solani]	YES	0.96	15	633	0.1	0.09	0		o	633	0.357	0.038	0.223	0.057	C	5	48
CUA74065.1 hypothetical protein RSOLAG22IIIB_10942 [Rhizoctonia solani]	YES	1	18	254	0.69	0.69	0		o	254	0.436	0.068	0.08	0.019	C	4	25
CUA74068.1 hypothetical protein RSOLAG22IIIB_10945 [Rhizoctonia solani]	YES	0.935	23	167	21.96	21.4	1	Yes	o4-26i	167	0.024	0.021	0.99	0.026	S	1	23
CUA74070.1 hypothetical protein RSOLAG22IIIB_10948 [Rhizoctonia solani]	YES	0.999	18	315	2.41	2.36	0		o	315	0.339	0.024	0.058	0.046	C	4	74
CUA74094.1 hypothetical protein RSOLAG22IIIB_10980 [Rhizoctonia solani]	YES	0.991	21	119	12.1	12.1	0		o	119	0.021	0.023	0.931	0.073	S	1	21
CUA74113.1 hypothetical protein RSOLAG22IIIB_05403 [Rhizoctonia solani]	YES	0.999	23	398	9.96	8.69	0		o	398	0.002	0.552	0.83	0.008	S	4	23
CUA74138.1 hypothetical protein RSOLAG22IIIB_05428 [Rhizoctonia solani]	YES	0.997	16	397	0.22	0.2	0		o	397	0.111	0.151	0.427	0.137	S	4	16
CUA74166.1 hypothetical protein RSOLAG22IIIB_10998 [Rhizoctonia solani]	YES	1	19	151	14.1	14.06	0		o	151	0.02	0.046	0.935	0.123	S	1	19
CUA74172.1 hypothetical protein RSOLAG22IIIB_11006 [Rhizoctonia solani]	YES	1	19	226	1.84	1.84	0		o	226	0.026	0.101	0.651	0.157	S	3	19
CUA74192.1 glucosylceramidase [Rhizoctonia solani]	YES	1	18	497	1.82	0.91	0		o	497	0.015	0.36	0.608	0.167	S	4	18
CUA74207.1 Subtilisin-like protease 6 [Rhizoctonia solani]	YES	0.999	18	513	25.28	1.26	0		o	513	0.241	0.076	0.577	0.056	S	4	18
CUA74238.1 hypothetical protein RSOLAG22IIIB_05468 [Rhizoctonia solani]	YES	0.999	17	134	4.81	3.09	0		o	134	0.017	0.22	0.677	0.133	S	3	17
CUA74239.1 hypothetical protein RSOLAG22IIIB_05469 [Rhizoctonia solani]	YES	1	19	524	18.68	17.42	1	Yes	i7-29o	524	0.017	0.41	0.748	0.021	S	4	19
CUA74262.1 hypothetical protein RSOLAG22IIIB_11073 [Rhizoctonia solani]	YES	1	16	383	1.41	1.39	0		o	383	0.048	0.115	0.832	0.049	S	2	16
CUA74267.1 Lipase [Rhizoctonia solani]	YES	0.999	18	294	0.7	0.59	0		o	294	0.097	0.02	0.823	0.095	S	2	18
CUA74268.1 Lipase [Rhizoctonia solani]	YES	0.999	18	303	0.41	0.15	0		o	303	0.033	0.086	0.815	0.097	S	2	18
CUA74276.1 hypothetical protein RSOLAG22IIIB_11091 [Rhizoctonia solani]	YES	0.998	21	667	4.59	0.04	0		o	667	0.429	0.024	0.758	0.015	S	4	21
CUA74303.1 hypothetical protein RSOLAG22IIIB_11125 [Rhizoctonia solani]	YES	1	18	113	29.65	29.65	0		o	113	0.359	0.026	0.268	0.005	C	5	80
CUA74304.1 hypothetical protein RSOLAG22IIIB_11126 [Rhizoctonia solani]	YES	0.999	15	137	0.63	0.62	0		o	137	0.234	0.16	0.369	0.05	S	5	15
CUA74305.1 Thaumatin-like protein 1 [Rhizoctonia solani]	YES	0.997	18	254	0.13	0.13	0		o	254	0.038	0.189	0.331	0.08	S	5	18
CUA74321.1 arabinogalactan endo-1,4-beta-galactosidase [Rhizoctonia solani]	YES	0.995	19	289	0.35	0	0		o	289	0.037	0.11	0.862	0.101	S	2	19
CUA74329.1 hypothetical protein RSOLAG22IIIB_05491 [Rhizoctonia solani]	YES	0.997	20	203	11.32	11.32	0		o	203	0.173	0.04	0.484	0.131	S	4	20
CUA74341.1 hypothetical protein RSOLAG22IIIB_05503 [Rhizoctonia solani]	YES	0.999	22	255	13.91	13.9	0		o	255	0.097	0.05	0.886	0.013	S	2	22
CUA74365.1 putative endo-beta-1,4-glucanase D [Rhizoctonia solani]	YES	1	20	470	8.12	6.97	0		o	470	0.119	0.039	0.654	0.049	S	3	20
CUA74383.1 hypothetical protein RSOLAG22IIIB_11177 [Rhizoctonia solani]	YES	0.995	21	437	0.2	0.2	0		o	437	0.116	0.093	0.565	0.107	S	3	21
CUA74406.1 hypothetical protein RSOLAG22IIIB_11203 [Rhizoctonia solani]	YES	0.999	18	380	5.31	5.27	0		o	380	0.016	0.255	0.756	0.036	S	3	18
CUA74418.1 hypothetical protein RSOLAG22IIIB_11217 [Rhizoctonia solani]	YES	0.994	18	312	3.53	2.37	0		o	312	0.009	0.221	0.426	0.137	S	4	18
CUA74419.1 hypothetical protein RSOLAG22IIIB_11218 [Rhizoctonia solani]	YES	0.986	16	511	1.29	0.29	0		o	511	0.126	0.115	0.158	0.068	S	5	16
CUA74426.1 hypothetical protein RSOLAG22IIIB_05535 [Rhizoctonia solani]	YES	1	19	377	24.92	6.95	0		o	377	0.025	0.097	0.892	0.038	S	2	19
CUA74468.1 hypothetical protein RSOLAG22IIIB_11223 [Rhizoctonia solani]	YES	0.998	20	325	0.78	0.78	0		o	325	0.041	0.116	0.802	0.025	S	2	20
CUA74469.1 gamma-aminobutyric acid (GABA) A receptor, subunit epsilon [Rhizoctonia solani]	YES	0.998	20	330	0.46	0.46	0		o	330	0.182	0.086	0.388	0.008	S	4	20
CUA74470.1 hypothetical protein RSOLAG22IIIB_11225 [Rhizoctonia solani]	YES	0.999	20	134	0.01	0.01	0		o	134	0.063	0.149	0.633	0.052	S	3	20
CUA74472.1 hypothetical protein RSOLAG22IIIB_11227 [Rhizoctonia solani]	YES	0.998	20	348	0.56	0.56	0		o	348	0.11	0.084	0.764	0.016	S	2	20
CUA74474.1 hypothetical protein RSOLAG22IIIB_11229 [Rhizoctonia solani]	YES	0.998	20	345	0.73	0.73	0		o	345	0.056	0.095	0.794	0.023	S	2	20
CUA74494.1 hypothetical protein RSOLAG22IIIB_11251 [Rhizoctonia solani]	YES	0.946	18	713	0.09	0	0		o	713	0.664	0.021	0.189	0.362	C	4	24
CUA74542.1 hypothetical protein RSOLAG22IIIB_05602 [Rhizoctonia solani]	YES	0.998	19	412	2.83	2.45	0		o	412	0.503	0.064	0.603	0.022	S	5	19
CUA74543.1 hypothetical protein RSOLAG22IIIB_05603 [Rhizoctonia solani]	YES	1	19	413	6.49	6.18	0		o	413	0.722	0.06	0.442	0.007	C	4	32
CUA74544.1 hypothetical protein RSOLAG22IIIB_05604 [Rhizoctonia solani]	YES	0.998	19	412	1.61	1.36	0		o	412	0.789	0.11	0.226	0.003	C	3	78
CUA74582.1 hypothetical protein RSOLAG22IIIB_11320 [Rhizoctonia solani]	YES	1	17	387	0.05	0.02	0		o	387	0.037	0.211	0.357	0.025	S	5	17
CUA74614.1 hypothetical protein RSOLAG22IIIB_05621 [Rhizoctonia solani]	YES	1	19	182	1.19	1.19	0		o	182	0.063	0.136	0.67	0.149	S	3	19
CUA74616.1 hypothetical protein RSOLAG22IIIB_05623 [Rhizoctonia solani]	YES	0.988	20	492	0.18	0.09	0		o	492	0.036	0.025	0.909	0.111	S	2	20
CUA74618.1 hypothetical protein RSOLAG22IIIB_05625 [Rhizoctonia solani]	YES	0.994	19	291	1.44	1.44	0		o	291	0.034	0.07	0.845	0.17	S	2	19
CUA74619.1 hypothetical protein RSOLAG22IIIB_05626 [Rhizoctonia solani]	YES	0.999	19	154	1.26	1.26	0		o	154	0.054	0.034	0.672	0.057	S	2	19
CUA74630.1 hypothetical protein RSOLAG22IIIB_05638 [Rhizoctonia solani]	YES	0.999	21	242	7.42	7.41	0		o	242	0.074	0.167	0.737	0.019	S	3	21
CUA74658.1 hypothetical protein RSOLAG22IIIB_11377 [Rhizoctonia solani]	YES	0.934	19	123	17.17	17.17	1	Yes	i2-21o	123	0.008	0.571	0.729	0.005	S	5	19
CUA74663.1 protein-histidine kinase [Rhizoctonia solani]	YES	0.996	24	1864	1.51	1.49	0		o	1864	0.039	0.061	0.875	0.033	S	1	24
CUA74669.1 carboxypeptidase C [Rhizoctonia solani]	YES	0.999	17	487	2.42	2.23	0		o	487	0.018	0.126	0.751	0.156	S	3	17
CUA74699.1 hypothetical protein RSOLAG22IIIB_05668 [Rhizoctonia solani]	YES	0.999	16	774	1.71	0.02	0		o	774	0.133	0.2	0.66	0.031	S	3	16
CUA74705.1 hypothetical protein RSOLAG22IIIB_05674 [Rhizoctonia solani]	YES	1	18	316	0.44	0.41	0		o	316	0.402	0.059	0.176	0.018	C	4	65
CUA74717.1 Pectinesterase [Rhizoctonia solani]	YES	0.999	17	307	0.1	0.08	0		o	307	0.288	0.108	0.46	0.032	S	5	17
CUA74723.1 polygalacturonase [Rhizoctonia solani]	YES	0.999	18	363	19.66	19.05	1	Yes	i7-29o	363	0.006	0.083	0.971	0.012	S	1	18
CUA74729.1 L-sorbose 1-dehydrogenase [Rhizoctonia solani]	YES	0.983	18	2486	5.93	0.16	0		o	2486	0.146	0.06	0.703	0.069	S	3	18
CUA74771.1 ATP-dependent Clp protease ATP-binding subunit ClpX [Pelobacter carbinolicus DSM 2380] [Rhizoctonia solani]	YES	0.989	17	722	7.53	6.85	0		o	722	0.152	0.058	0.909	0.011	S	2	17
CUA74791.1 Polysaccharide monooxygenase Cel61a [Rhizoctonia solani]	YES	0.998	17	437	0.61	0.34	0		o	437	0.032	0.277	0.46	0.205	S	5	17
CUA74801.1 hypothetical protein RSOLAG22IIIB_11495 [Rhizoctonia solani]	YES	1	19	69	9.38	9.38	0		o	69	0.102	0.037	0.953	0.011	S	1	19
CUA74802.1 hypothetical protein RSOLAG22IIIB_11496 [Rhizoctonia solani]	YES	1	23	258	12.31	12.31	0		o	258	0.114	0.13	0.846	0.011	S	2	23
CUA74808.1 hypothetical protein RSOLAG22IIIB_11504 [Rhizoctonia solani]	YES	0.999	18	299	0.36	0.35	0		o	299	0.375	0.093	0.094	0.028	C	4	25
CUA74809.1 hypothetical protein RSOLAG22IIIB_11505 [Rhizoctonia solani]	YES	0.936	32	329	23.78	19.54	0		o	329	0.05	0.056	0.276	0.052	S	4	32
CUA74812.1 hypothetical protein RSOLAG22IIIB_11509 [Rhizoctonia solani]	YES	0.999	18	130	8.8	8.43	0		o	130	0.27	0.028	0.055	0.06	C	4	79
CUA74820.1 hypothetical protein RSOLAG22IIIB_05715 [Rhizoctonia solani]	YES	0.927	24	277	19.83	19.79	1	Yes	i2-24o	277	0.122	0.015	0.929	0.035	S	1	24
CUA74825.1 oxalate decarboxylase [Rhizoctonia solani]	YES	1	17	468	1.08	1.08	0		o	468	0.809	0.035	0.089	0.006	C	2	56
CUA74828.1 oxalate decarboxylase [Rhizoctonia solani]	YES	0.998	17	452	0.73	0.73	0		o	452	0.378	0.14	0.174	0.03	C	4	54
CUA74843.1 hypothetical protein RSOLAG22IIIB_05740 [Rhizoctonia solani]	YES	0.999	18	266	0.33	0.24	0		o	266	0.025	0.153	0.281	0.546	_	4	-
CUA74850.1 hypothetical protein RSOLAG22IIIB_05747 [Rhizoctonia solani]	YES	0.977	38	312	10.22	10.21	0		o	312	0.266	0.144	0.094	0.05	C	5	42
CUA74852.1 similar to exopolygalacturonase [Rhizoctonia solani]	YES	0.999	17	437	0.18	0.18	0		o	437	0.086	0.067	0.793	0.097	S	2	17
CUA74854.1 hypothetical protein RSOLAG22IIIB_05751 [Rhizoctonia solani]	YES	0.999	16	101	1.13	1.13	0		o	101	0.053	0.412	0.72	0.008	S	4	16
CUA74859.1 hypothetical protein RSOLAG22IIIB_11520 [Rhizoctonia solani]	YES	0.997	17	554	3.48	1.38	0		o	554	0.085	0.014	0.436	0.333	S	5	17
CUA74865.1 hypothetical protein RSOLAG22IIIB_11526 [Rhizoctonia solani]	YES	0.991	19	325	1.72	1.63	0		o	325	0.011	0.147	0.782	0.121	S	2	19
CUA74866.1 GDSL-like lipase/acylhydrolase domain protein [Rhizoctonia solani]	YES	0.988	17	359	17.64	17.63	1	Yes	i5-24o	359	0.113	0.023	0.523	0.142	S	4	17
CUA74873.1 hypothetical protein RSOLAG22IIIB_11537 [Rhizoctonia solani]	YES	0.989	26	111	21.24	21.24	1	Yes	o10-32i	111	0.013	0.129	0.729	0.045	S	2	26
CUA74883.1 hypothetical protein RSOLAG22IIIB_11555 [Rhizoctonia solani]	YES	1	17	314	0.58	0.56	0		o	314	0.053	0.096	0.596	0.137	S	3	17
CUA74884.1 hypothetical protein RSOLAG22IIIB_11556 [Rhizoctonia solani]	YES	0.995	21	338	6.14	6.11	0		o	338	0.02	0.297	0.726	0.011	S	3	21
CUA74885.1 hypothetical protein RSOLAG22IIIB_11557 [Rhizoctonia solani]	YES	0.999	18	197	16.02	12.24	0		o	197	0.125	0.021	0.808	0.014	S	2	18
CUA74893.1 Collagen alpha-5(IV) chain [Rhizoctonia solani]	YES	0.962	21	1186	0.18	0.18	0		o	1186	0.017	0.042	0.904	0.366	S	3	21
CUA74909.1 hypothetical protein RSOLAG22IIIB_01541 [Rhizoctonia solani]	YES	1	20	311	1.91	1.91	0		o	311	0.206	0.07	0.7	0.052	S	3	20
CUA74934.1 hypothetical protein RSOLAG22IIIB_01567 [Rhizoctonia solani]	YES	0.949	23	249	8.88	8.71	0		o	249	0.023	0.217	0.343	0.094	S	5	23
CUA74942.1 extracellular protease [Rhizoctonia solani]	YES	0.999	18	352	6.3	6.25	0		o	352	0.079	0.061	0.895	0.008	S	1	18
CUA74943.1 peptidyl-Lys metalloendopeptidase [Rhizoctonia solani]	YES	1	17	350	1.42	1.2	0		o	350	0.413	0.062	0.789	0.011	S	4	17
CUA75011.1 putative FAD-linked oxidoreductase YvdP [Rhizoctonia solani]	YES	0.993	19	493	0.9	0.63	0		o	493	0.123	0.061	0.323	0.069	S	4	19
CUA75012.1 hypothetical protein RSOLAG22IIIB_01648 [Rhizoctonia solani]	YES	1	18	384	14.24	12.47	0		o	384	0.042	0.2	0.74	0.052	S	3	18
CUA75024.1 putative protein Mb0912 [Mycobacterium bovis AF2122/97] [Rhizoctonia solani]	YES	0.998	20	450	0.21	0.18	0		o	450	0.093	0.318	0.673	0.013	S	4	20
CUA75069.1 hypothetical protein RSOLAG22IIIB_01709 [Rhizoctonia solani]	YES	0.992	17	434	0.52	0.09	0		o	434	0.619	0.048	0.536	0.008	C	5	27
CUA75074.1 hypothetical protein RSOLAG22IIIB_01714 [Rhizoctonia solani]	YES	1	20	354	4.64	4.5	0		o	354	0.018	0.053	0.891	0.029	S	1	20
CUA75084.1 hypothetical protein RSOLAG22IIIB_01725 [Rhizoctonia solani]	YES	0.973	19	124	18.48	18.48	1	Yes	i7-26o	124	0.006	0.299	0.869	0.008	S	3	19
CUA75086.1 hypothetical protein RSOLAG22IIIB_01727 [Rhizoctonia solani]	YES	0.999	20	426	2.08	2.07	0		o	426	0.399	0.154	0.234	0.002	C	5	5
CUA75089.1 Pectinesterase [Rhizoctonia solani]	YES	0.999	19	297	6.15	5.65	0		o	297	0.399	0.025	0.682	0.051	S	4	19
CUA75093.1 hypothetical protein RSOLAG22IIIB_01735 [Rhizoctonia solani]	YES	1	23	147	19.59	19.51	1	Yes	i7-26o	147	0.012	0.103	0.948	0.03	S	1	23
CUA75097.1 Pectinesterase [Rhizoctonia solani]	YES	0.999	20	313	4.58	4.05	0		o	313	0.081	0.067	0.801	0.019	S	2	20
CUA75109.1 hypothetical protein RSOLAG22IIIB_01752 [Rhizoctonia solani]	YES	0.986	24	485	0.75	0.73	0		o	485	0.003	0.58	0.727	0.005	S	5	24
CUA75114.1 hypothetical protein RSOLAG22IIIB_01757 [Rhizoctonia solani]	YES	1	20	818	1.47	1.43	0		o	818	0.782	0.314	0.064	0.002	C	3	46
CUA75118.1 UPF0586 protein [Rhizoctonia solani]	YES	0.957	25	503	17.49	17.16	1	Yes	i7-26o	503	0.124	0.03	0.339	0.025	S	4	25
CUA75125.1 Cellobiose dehydrogenase [Rhizoctonia solani]	YES	0.992	18	499	0.36	0.1	0		o	499	0.029	0.035	0.92	0.156	S	2	18
CUA75127.1 hypothetical protein RSOLAG22IIIB_01771 [Rhizoctonia solani]	YES	1	23	140	6.92	6.92	0		o	140	0.472	0.168	0.581	0.017	S	5	23
CUA75139.1 hypothetical protein RSOLAG22IIIB_01785 [Rhizoctonia solani]	YES	0.979	24	311	2.99	2.96	0		o	311	0.047	0.018	0.972	0.092	S	1	24
CUA75140.1 Hemocyanin G-type, units Oda to Odg [Enteroctopus dofleini] [Rhizoctonia solani]	YES	0.988	16	682	29.2	0.15	0		o	682	0.098	0.258	0.344	0.124	S	5	16
CUA75141.1 Hemocyanin G-type, units Oda to Odg [Enteroctopus dofleini] [Rhizoctonia solani]	YES	0.996	16	318	0.3	0	0		o	318	0.067	0.098	0.816	0.076	S	2	16
CUA75172.1 hypothetical protein RSOLAG22IIIB_01820 [Rhizoctonia solani]	YES	0.972	22	198	14.86	13.59	0		o	198	0.029	0.047	0.727	0.035	S	2	22
CUA75174.1 ADP-ribosylation factor-like protein 8A [Gallus gallus] [Rhizoctonia solani]	YES	0.981	20	181	0.3	0.3	0		o	181	0.068	0.058	0.824	0.033	S	2	20
CUA75204.1 hypothetical protein RSOLAG22IIIB_05770 [Rhizoctonia solani]	YES	0.97	24	75	17.06	17.06	1	Yes	o5-24i	75	0.147	0.078	0.628	0.051	S	3	24
CUA75218.1 O-methylsterigmatocystin oxidoreductase [Rhizoctonia solani]	YES	0.99	16	527	32.7	18.37	0		o	527	0.119	0.204	0.409	0.047	S	4	16
CUA75233.1 hypothetical protein RSOLAG22IIIB_11594 [Rhizoctonia solani]	YES	0.999	18	143	2.03	1.49	0		o	143	0.126	0.072	0.577	0.108	S	3	18
CUA75251.1 hypothetical protein RSOLAG22IIIB_11616 [Rhizoctonia solani]	YES	1	24	117	13.15	13.15	0		o	117	0.006	0.02	0.979	0.016	S	1	24
CUA75264.1 putative pectate lyase A [Rhizoctonia solani]	YES	1	20	222	17.35	15.85	0		o	222	0.026	0.31	0.469	0.024	S	5	20
CUA75266.1 Protein rds1 [Schizosaccharomyces pombe 972h-] [Rhizoctonia solani]	YES	1	16	262	0.78	0.02	0		o	262	0.373	0.237	0.523	0.006	S	5	16
CUA75270.1 hypothetical protein RSOLAG22IIIB_05807 [Rhizoctonia solani]	YES	0.99	21	461	7.74	5.3	0		o	461	0.056	0.108	0.843	0.06	S	2	21
CUA75277.1 hypothetical protein RSOLAG22IIIB_05814 [Rhizoctonia solani]	YES	0.997	20	172	13.09	12.53	0		o	172	0.15	0.023	0.956	0.024	S	1	20
CUA75279.1 hypothetical protein RSOLAG22IIIB_05816 [Rhizoctonia solani]	YES	0.997	20	172	12.82	12.42	0		o	172	0.135	0.021	0.963	0.029	S	1	20
CUA75283.1 Protein ROT1 [Rhizoctonia solani]	YES	0.999	18	200	2.79	2.78	0		o	200	0.015	0.027	0.931	0.132	S	2	18
CUA75287.1 hypothetical protein RSOLAG22IIIB_05825 [Rhizoctonia solani]	YES	1	20	74	16.95	16.95	0		o	74	0.033	0.054	0.966	0.018	S	1	20
CUA75301.1 hypothetical protein RSOLAG22IIIB_11626 [Rhizoctonia solani]	YES	0.997	22	120	6.68	6.6	0		o	120	0.015	0.028	0.964	0.085	S	1	22
CUA75302.1 hypothetical protein RSOLAG22IIIB_11627 [Rhizoctonia solani]	YES	0.995	21	119	15.02	15.01	0		o	119	0.018	0.02	0.954	0.051	S	1	21
CUA75334.1 FK506-binding protein 2 [Rhizoctonia solani]	YES	0.999	19	620	1.21	1.2	0		o	620	0.02	0.123	0.858	0.132	S	2	19
CUA75338.1 hypothetical protein RSOLAG22IIIB_05840 [Rhizoctonia solani]	YES	0.988	22	458	2.36	1.93	0		o	458	0.018	0.027	0.828	0.03	S	2	22
CUA75339.1 hypothetical protein RSOLAG22IIIB_05841 [Rhizoctonia solani]	YES	0.999	22	507	13.53	13.2	0		o	507	0.009	0.02	0.874	0.019	S	1	22
CUA75354.1 hypothetical protein RSOLAG22IIIB_05859 [Rhizoctonia solani]	YES	1	20	295	0.94	0.93	0		o	295	0.184	0.022	0.558	0.064	S	4	20
CUA75368.1 Major DNA-binding protein [Rhizoctonia solani]	YES	0.96	23	698	38.29	23.21	1	Yes	i7-24o	698	0.002	0.078	0.954	0.038	S	1	86
CUA75369.1 hypothetical protein RSOLAG22IIIB_11691 [Rhizoctonia solani]	YES	1	15	313	0.07	0.07	0		o	313	0.798	0.069	0.172	0.009	C	2	87
CUA75380.1 hypothetical protein RSOLAG22IIIB_11704 [Rhizoctonia solani]	YES	0.999	17	199	0.11	0.1	0		o	199	0.373	0.046	0.71	0.023	S	4	17
CUA75404.1 putative endo-beta-1,4-glucanase D [Rhizoctonia solani]	YES	1	21	234	11.02	10.68	0		o	234	0.014	0.161	0.771	0.024	S	2	21
CUA75408.1 putative endo-beta-1,4-glucanase D [Rhizoctonia solani]	YES	1	18	252	2.08	1.55	0		o	252	0.028	0.246	0.457	0.073	S	4	18
CUA75452.1 hypothetical protein RSOLAG22IIIB_11744 [Rhizoctonia solani]	YES	0.999	18	369	1.74	1.58	0		o	369	0.228	0.022	0.467	0.051	S	4	18
CUA75462.1 O-methylsterigmatocystin oxidoreductase [Rhizoctonia solani]	YES	0.972	20	514	19.49	15.87	1	Yes	i7-26o	514	0.126	0.119	0.139	0.029	S	5	20
CUA75480.1 hypothetical protein RSOLAG22IIIB_05911 [Rhizoctonia solani]	YES	0.999	19	528	1.55	1.16	0		o	528	0.02	0.27	0.66	0.045	S	4	19
CUA75481.1 Endonuclease 3 [Rhizoctonia solani]	YES	0.999	19	396	4.6	4.59	0		o	396	0.054	0.101	0.654	0.081	S	3	19
CUA75483.1 hypothetical protein RSOLAG22IIIB_05914 [Rhizoctonia solani]	YES	0.998	18	582	6.56	5.4	0		o	582	0.139	0.103	0.423	0.02	S	4	18
CUA75487.1 hypothetical protein RSOLAG22IIIB_05918 [Rhizoctonia solani]	YES	0.997	20	403	7.02	6.99	0		o	403	0.96	0.005	0.188	0.009	C	2	63
CUA75490.1 hypothetical protein RSOLAG22IIIB_05921 [Rhizoctonia solani]	YES	0.989	17	421	2.95	2.51	0		o	421	0.76	0.022	0.279	0.017	C	3	57
CUA75491.1 hypothetical protein RSOLAG22IIIB_05922 [Rhizoctonia solani]	YES	0.997	20	389	7.07	7.05	0		o	389	0.007	0.327	0.794	0.03	S	3	20
CUA75494.1 hypothetical protein RSOLAG22IIIB_05925 [Rhizoctonia solani]	YES	0.994	18	208	0.16	0.09	0		o	208	0.073	0.157	0.227	0.164	S	5	18
CUA75496.1 hypothetical protein RSOLAG22IIIB_05927 [Rhizoctonia solani]	YES	0.998	21	292	0.24	0.19	0		o	292	0.034	0.378	0.466	0.009	S	5	21
CUA75502.1 hypothetical protein RSOLAG22IIIB_11779 [Rhizoctonia solani]	YES	0.998	18	517	4.76	4.37	0		o	517	0.073	0.051	0.704	0.015	S	2	18
CUA75537.1 alpha-L-fucosidase [Rhizoctonia solani]	YES	0.989	21	800	1.86	1.83	0		o	800	0.028	0.208	0.77	0.028	S	3	21
CUA75546.1 hypothetical protein RSOLAG22IIIB_05944 [Rhizoctonia solani]	YES	0.999	19	782	0.01	0.01	0		o	782	0.089	0.152	0.366	0.111	S	4	19
CUA75547.1 hypothetical protein RSOLAG22IIIB_05945 [Rhizoctonia solani]	YES	1	19	754	0.01	0.01	0		o	754	0.08	0.193	0.251	0.116	S	5	19
CUA75548.1 beta-glucosidase [Rhizoctonia solani]	YES	1	19	719	0.52	0.01	0		o	719	0.085	0.232	0.246	0.102	S	5	19
CUA75553.1 hypothetical protein RSOLAG22IIIB_05951 [Rhizoctonia solani]	YES	1	15	270	0.18	0.04	0		o	270	0.318	0.079	0.668	0.052	S	4	15
CUA75556.1 alpha-L-fucosidase [Rhizoctonia solani]	YES	0.992	22	871	12.48	12.33	1	Yes	i5-22o	871	0.005	0.219	0.944	0.048	S	2	22
CUA75557.1 hypothetical protein RSOLAG22IIIB_05955 [Rhizoctonia solani]	YES	1	15	346	0.07	0.06	0		o	346	0.068	0.177	0.356	0.273	S	5	15
CUA75559.1 hypothetical protein RSOLAG22IIIB_05957 [Rhizoctonia solani]	YES	0.999	19	223	1.02	1.01	0		o	223	0.054	0.019	0.955	0.073	S	1	19
CUA75603.1 Mannan endo-1,4-beta-mannosidase C [Rhizoctonia solani]	YES	0.999	19	406	0.16	0.16	0		o	406	0.126	0.165	0.434	0.185	S	4	19
CUA75606.1 hypothetical protein RSOLAG22IIIB_05971 [Rhizoctonia solani]	YES	1	19	141	2.78	2.77	0		o	141	0.007	0.184	0.449	0.006	S	4	19
CUA75616.1 hypothetical protein RSOLAG22IIIB_05981 [Rhizoctonia solani]	YES	0.997	18	443	17.01	1.72	0		o	443	0.004	0.282	0.835	0.103	S	3	18
CUA75619.1 hypothetical protein RSOLAG22IIIB_05984 [Rhizoctonia solani]	YES	1	22	530	17.08	15.95	1	Yes	i5-27o	530	0.003	0.138	0.97	0.026	S	1	22
CUA75620.1 hypothetical protein RSOLAG22IIIB_05985 [Rhizoctonia solani]	YES	1	22	332	2.29	2.26	0		o	332	0.019	0.08	0.942	0.039	S	1	22
CUA75622.1 hypothetical protein RSOLAG22IIIB_05987 [Rhizoctonia solani]	YES	0.997	21	622	13.41	13.4	0		o	622	0.014	0.522	0.622	0.008	S	5	21
CUA75640.1 alpha-amylase [Rhizoctonia solani]	YES	0.994	19	595	10.45	7.89	0		o	595	0.02	0.17	0.695	0.223	S	3	19
CUA75641.1 alpha-amylase [Rhizoctonia solani]	YES	0.999	17	570	3.31	1.82	0		o	570	0.047	0.387	0.538	0.022	S	5	17
CUA75663.1 hypothetical protein RSOLAG22IIIB_05996 [Rhizoctonia solani]	YES	0.999	25	81	17.89	17.89	1	Yes	i7-25o	81	0.004	0.445	0.849	0.035	S	3	25
CUA75666.1 Sexual differentiation process putative subtilase-type proteinase isp6 [Schizosaccharomyces pombe 972h-] [Rhizoctonia solani]	YES	1	18	360	5.49	3.78	0		o	360	0.066	0.043	0.867	0.106	S	2	18
CUA75667.1 Cuticle-degrading protease [Rhizoctonia solani]	YES	1	17	381	17.69	17.42	1	Yes	i5-24o	381	0.016	0.079	0.95	0.062	S	1	17
CUA75668.1 Cuticle-degrading protease [Rhizoctonia solani]	YES	1	17	383	8.44	5.88	0		o	383	0.1	0.088	0.86	0.055	S	2	17
CUA75670.1 hypothetical protein RSOLAG22IIIB_06003 [Rhizoctonia solani]	YES	0.999	19	306	0.67	0.67	0		o	306	0.037	0.07	0.817	0.024	S	2	19
CUA75678.1 hypothetical protein RSOLAG22IIIB_06012 [Rhizoctonia solani]	YES	0.999	19	353	13.16	13.1	0		o	353	0.317	0.167	0.256	0.024	C	5	52
CUA75680.1 hypothetical protein RSOLAG22IIIB_06014 [Rhizoctonia solani]	YES	0.995	28	748	1.28	1.24	0		o	748	0.005	0.083	0.984	0.032	S	1	28
CUA75681.1 Glucan 1,3-beta-glucosidase [Rhizoctonia solani]	YES	0.994	25	773	9.96	8.38	0		o	773	0.02	0.203	0.885	0.012	S	2	25
CUA75694.1 proline-rich protein [Rhizoctonia solani]	YES	1	17	334	0.24	0.24	0		o	334	0.067	0.275	0.678	0.018	S	3	17
CUA75699.1 hypothetical protein RSOLAG22IIIB_11928 [Rhizoctonia solani]	YES	0.982	28	431	21.58	20.32	1	Yes	i7-29o	431	0.001	0.188	0.901	0.01	S	2	28
CUA75701.1 hypothetical protein RSOLAG22IIIB_11930 [Rhizoctonia solani]	YES	0.997	20	182	3.57	3.54	0		o	182	0.012	0.058	0.946	0.03	S	1	20
CUA75721.1 Putative hydrolase Mb2248c [Rhizoctonia solani]	YES	0.98	26	597	20.75	17.72	1	Yes	i9-26o	597	0.034	0.116	0.45	0.217	S	4	26
CUA75732.1 hypothetical protein RSOLAG22IIIB_06039 [Rhizoctonia solani]	YES	0.998	18	246	23.25	22.71	1	Yes	i7-29o	246	0.01	0.045	0.915	0.08	S	1	18
CUA75739.1 hypothetical protein RSOLAG22IIIB_06046 [Rhizoctonia solani]	YES	1	18	636	3.93	3.72	0		o	636	0.061	0.025	0.835	0.059	S	2	18
CUA75741.1 polygalacturonase [Rhizoctonia solani]	YES	0.986	16	370	1.39	1.37	0		o	370	0.387	0.024	0.861	0.025	S	3	16
CUA75752.1 tripeptidyl-peptidase I [Rhizoctonia solani]	YES	0.995	15	548	0.5	0.14	0		o	548	0.238	0.148	0.239	0.092	S	5	15
CUA75758.1 hypothetical protein RSOLAG22IIIB_11969 [Rhizoctonia solani]	YES	0.999	20	378	10.14	10.13	0		o	378	0.004	0.079	0.984	0.083	S	1	20
CUA75762.1 hypothetical protein RSOLAG22IIIB_11973 [Rhizoctonia solani]	YES	0.915	19	131	4.14	4.14	0		o	131	0.045	0.045	0.888	0.201	S	2	19
CUA75772.1 polygalacturonase [Rhizoctonia solani]	YES	0.998	18	363	20.69	20.09	1	Yes	i7-29o	363	0.004	0.123	0.976	0.014	S	1	18
CUA75786.1 Endochitinase 1 [Rhizoctonia solani]	YES	1	18	1009	0.42	0.26	0		o	1009	0.588	0.065	0.476	0.017	C	5	58
CUA75789.1 putative endo-beta-1,4-glucanase D [Rhizoctonia solani]	YES	0.994	18	411	0.09	0.09	0		o	411	0.071	0.03	0.856	0.165	S	2	18
CUA75793.1 putative dipeptidyl-aminopeptidase B [Rhizoctonia solani]	YES	1	22	502	1.6	1.55	0		o	502	0.087	0.123	0.586	0.011	S	3	22
CUA75812.1 hypothetical protein RSOLAG22IIIB_12000 [Rhizoctonia solani]	YES	1	22	411	1.79	1.77	0		o	411	0.22	0.055	0.222	0.053	S	5	22
CUA75819.1 hypothetical protein RSOLAG22IIIB_12009 [Rhizoctonia solani]	YES	0.999	20	378	12.19	12.19	0		o	378	0.005	0.073	0.981	0.084	S	1	20
CUA75831.1 beta-fructofuranosidase [Rhizoctonia solani]	YES	1	31	688	0.1	0.08	0		o	688	0.633	0.563	0.008	0.02	C	5	26
CUA75832.1 Xyloglucanase [Rhizoctonia solani]	YES	1	19	154	0.11	0.11	0		o	154	0.026	0.258	0.525	0.129	S	4	19
CUA75833.1 Pyranose dehydrogenase 3 [Rhizoctonia solani]	YES	0.992	16	679	3.53	2.64	0		o	679	0.009	0.087	0.904	0.207	S	2	16
CUA75863.1 Protein priA [Rhizoctonia solani]	YES	0.998	23	301	1.19	1.18	0		o	301	0.069	0.119	0.398	0.184	S	4	23
CUA75933.1 hypothetical protein RSOLAG22IIIB_01936 [Rhizoctonia solani]	YES	0.999	18	474	0.74	0.66	0		o	474	0.025	0.051	0.386	0.064	S	4	18
CUA75945.1 hypothetical protein RSOLAG22IIIB_01948 [Rhizoctonia solani]	YES	0.998	22	439	0.42	0.39	0		o	439	0.713	0.038	0.19	0.015	C	3	27
CUA75961.1 hypothetical protein RSOLAG22IIIB_01964 [Rhizoctonia solani]	YES	0.999	19	540	14.64	11.48	0		o	540	0.07	0.089	0.702	0.088	S	2	19
CUA75964.1 hypothetical protein RSOLAG22IIIB_01967 [Rhizoctonia solani]	YES	1	19	489	2.54	2.45	0		o	489	0.019	0.145	0.69	0.11	S	3	19
CUA75975.1 hypothetical protein RSOLAG22IIIB_01979 [Rhizoctonia solani]	YES	0.999	18	331	17.01	0.98	0		o	331	0.043	0.075	0.736	0.18	S	3	18
CUA75987.1 hypothetical protein RSOLAG22IIIB_01991 [Rhizoctonia solani]	YES	0.999	20	306	12.3	12.29	0		o	306	0.02	0.044	0.979	0.01	S	1	20
CUA75988.1 hypothetical protein RSOLAG22IIIB_01992 [Rhizoctonia solani]	YES	1	20	255	12.18	12.16	0		o	255	0.019	0.023	0.985	0.016	S	1	20
CUA76001.1 Protein priA [Rhizoctonia solani]	YES	0.998	22	304	8.23	8.23	0		o	304	0.008	0.141	0.818	0.075	S	2	22
CUA76011.1 indoleamine 2,3-dioxygenase [Rhizoctonia solani]	YES	0.999	24	503	15.01	14.94	0		o	503	0.188	0.069	0.632	0.029	S	3	24
CUA76081.1 hypothetical protein RSOLAG22IIIB_02089 [Rhizoctonia solani]	YES	0.939	25	456	14.95	14.95	0		o	456	0.019	0.157	0.823	0.255	S	3	25
CUA76134.1 Oxygen-dependent choline dehydrogenase [Rhizoctonia solani]	YES	0.992	18	630	0.12	0.11	0		o	630	0.135	0.082	0.641	0.07	S	3	18
CUA76150.1 hypothetical protein RSOLAG22IIIB_12085 [Rhizoctonia solani]	YES	0.999	19	475	12.15	10.49	0		o	475	0.031	0.049	0.905	0.073	S	1	19
CUA76163.1 Cell surface glycoprotein 1 [Rhizoctonia solani]	YES	0.999	17	1181	28.45	0	0		o	1181	0.153	0.099	0.459	0.075	S	4	17
CUA76174.1 Acidic mammalian chitinase [Rhizoctonia solani]	YES	0.999	17	1071	0.46	0.45	0		o	1071	0.294	0.246	0.002	0.021	C	5	75
CUA76175.1 hypothetical protein RSOLAG22IIIB_06133 [Rhizoctonia solani]	YES	0.994	22	1018	0.07	0.04	0		o	1018	0.029	0.162	0.546	0.177	S	4	22
CUA76181.1 Chitinase A1 [Rhizoctonia solani]	YES	0.997	17	833	0.3	0.22	0		o	833	0.612	0.229	0.079	0.011	C	4	43
CUA76186.1 hypothetical protein RSOLAG22IIIB_12099 [Rhizoctonia solani]	YES	0.999	22	363	0.05	0.01	0		o	363	0.075	0.062	0.378	0.046	S	4	22
CUA76188.1 hypothetical protein RSOLAG22IIIB_12102 [Rhizoctonia solani]	YES	0.999	19	314	1.47	1.44	0		o	314	0.042	0.135	0.789	0.008	S	2	19
CUA76219.1 peptidyl-Lys metalloendopeptidase [Rhizoctonia solani]	YES	1	22	379	15.64	15.56	0		o	379	0.316	0.027	0.548	0.015	S	4	22
CUA76236.1 Endoglucanase-4 [Rhizoctonia solani]	YES	0.999	18	362	6.44	6.43	0		o	362	0.058	0.034	0.849	0.143	S	2	18
CUA76241.1 hypothetical protein RSOLAG22IIIB_12144 [Rhizoctonia solani]	YES	0.997	22	266	0.5	0.5	0		o	266	0.03	0.16	0.825	0.055	S	2	22
CUA76265.1 hypothetical protein RSOLAG22IIIB_06171 [Rhizoctonia solani]	YES	0.993	22	257	1.04	1.04	0		o	257	0.824	0.015	0.647	0.005	C	5	77
CUA76304.1 hypothetical protein RSOLAG22IIIB_12186 [Rhizoctonia solani]	YES	1	17	541	0.11	0	0		o	541	0.15	0.082	0.47	0.127	S	4	17
CUA76346.1 3-phytase A [Rhizoctonia solani]	YES	0.998	21	982	0.52	0.48	0		o	982	0.028	0.134	0.58	0.089	S	3	21
CUA76359.1 hypothetical protein RSOLAG22IIIB_12240 [Rhizoctonia solani]	YES	0.995	21	948	0.61	0.58	0		o	948	0.023	0.163	0.534	0.096	S	4	21
CUA76360.1 hypothetical protein RSOLAG22IIIB_12242 [Rhizoctonia solani]	YES	1	19	227	1.62	1.61	0		o	227	0.054	0.05	0.934	0.047	S	1	19
CUA76392.1 hypothetical protein RSOLAG22IIIB_06256 [Rhizoctonia solani]	YES	0.992	24	639	0.28	0.24	0		o	639	0.027	0.124	0.706	0.033	S	3	24
CUA76415.1 hypothetical protein RSOLAG22IIIB_12267 [Rhizoctonia solani]	YES	1	22	444	1.78	1.77	0		o	444	0.227	0.055	0.225	0.053	C	5	16
CUA76417.1 hypothetical protein RSOLAG22IIIB_12269 [Rhizoctonia solani]	YES	1	19	712	0.58	0.49	0		o	712	0.012	0.325	0.432	0.079	S	5	19
CUA76429.1 hypothetical protein RSOLAG22IIIB_12288 [Rhizoctonia solani]	YES	0.999	20	355	9.73	7.56	0		o	355	0.009	0.447	0.523	0.072	S	5	20
CUA76436.1 putative pectin lyase F-2 [Rhizoctonia solani]	YES	0.999	18	364	4.94	4.93	0		o	364	0.033	0.128	0.694	0.022	S	3	18
CUA76437.1 hypothetical protein RSOLAG22IIIB_06268 [Rhizoctonia solani]	YES	0.996	17	434	0	0	0		o	434	0.451	0.258	0.095	0.052	C	5	44
CUA76439.1 chondroitinase AC precursor [Rhizoctonia solani]	YES	1	25	809	1.49	1.38	0		o	809	0.003	0.105	0.972	0.143	S	1	25
CUA76440.1 hypothetical protein RSOLAG22IIIB_06271 [Rhizoctonia solani]	YES	0.997	18	221	5.68	5.59	0		o	221	0.468	0.045	0.365	0.016	C	5	56
CUA76441.1 hypothetical protein RSOLAG22IIIB_06272 [Rhizoctonia solani]	YES	1	22	800	0.09	0.04	0		o	800	0.024	0.307	0.488	0.189	S	5	22
CUA76449.1 general transcription factor IIA, 1-like [Rhizoctonia solani]	YES	1	19	576	0.1	0.1	0		o	576	0.271	0.038	0.66	0.045	S	4	19
CUA76451.1 Endonuclease 3 [Rhizoctonia solani]	YES	0.993	22	353	1.58	1.57	0		o	353	0.019	0.136	0.801	0.095	S	2	22
CUA76474.1 putative glycosidase C21B10,07 [Schizosaccharomyces pombe 972h-] [Rhizoctonia solani]	YES	0.987	17	329	6.64	6.61	0		o	329	0.022	0.283	0.56	0.154	S	4	17
CUA76484.1 glycoside hydrolase family 5 protein [Rhizoctonia solani]	YES	0.991	20	459	0.24	0.23	0		o	459	0.159	0.027	0.601	0.055	S	3	20
CUA76485.1 amidase [Rhizoctonia solani]	YES	0.992	25	554	29.42	22.06	1	Yes	i7-29o	554	0.023	0.032	0.947	0.021	S	1	25
CUA76486.1 hypothetical protein RSOLAG22IIIB_06290 [Rhizoctonia solani]	YES	1	22	256	20.24	20.23	1	Yes	i7-29o	256	0.013	0.041	0.976	0.02	S	1	22
CUA76495.1 Endo-beta-1,4-glucanase D [Rhizoctonia solani]	YES	1	18	236	2.2	2.19	0		o	236	0.036	0.043	0.777	0.041	S	2	18
CUA76506.1 hypothetical protein RSOLAG22IIIB_06311 [Rhizoctonia solani]	YES	0.97	18	113	0.27	0.27	0		o	113	0.045	0.037	0.962	0.054	S	1	18
CUA76507.1 hypothetical protein RSOLAG22IIIB_06312 [Rhizoctonia solani]	YES	0.998	18	556	3	0.01	0		o	556	0.032	0.162	0.641	0.078	S	3	18
CUA76513.1 hypothetical protein RSOLAG22IIIB_06318 [Rhizoctonia solani]	YES	0.983	18	116	4.43	4.43	0		o	116	0.019	0.037	0.96	0.062	S	1	18
CUA76542.1 hypothetical protein RSOLAG22IIIB_12358 [Rhizoctonia solani]	YES	0.998	20	134	0.04	0.04	0		o	134	0.09	0.084	0.644	0.076	S	3	20
CUA76543.1 hypothetical protein RSOLAG22IIIB_12359 [Rhizoctonia solani]	YES	0.998	20	330	0.32	0.32	0		o	330	0.111	0.07	0.482	0.019	S	4	20
CUA76549.1 Superoxide dismutase [Cu-Zn] [Prionace glauca] [Rhizoctonia solani]	YES	0.999	21	183	15.96	15.94	0		o	183	0.009	0.223	0.948	0.009	S	2	21
CUA76556.1 hypothetical protein RSOLAG22IIIB_06339 [Rhizoctonia solani]	YES	0.999	19	478	1.28	0.74	0		o	478	0.064	0.048	0.873	0.024	S	1	19
CUA76558.1 putative pectinesterase A [Rhizoctonia solani]	YES	0.997	18	308	0.21	0.07	0		o	308	0.457	0.078	0.538	0.02	S	5	18
CUA76571.1 hypothetical protein RSOLAG22IIIB_06354 [Rhizoctonia solani]	YES	0.997	19	515	0.09	0.09	0		o	515	0.18	0.041	0.819	0.057	S	2	19
CUA76575.1 hypothetical protein RSOLAG22IIIB_06358 [Rhizoctonia solani]	YES	0.987	17	487	0.56	0.55	0		o	487	0.091	0.065	0.454	0.434	S	5	17
CUA76586.1 polygalacturonase [Rhizoctonia solani]	YES	0.999	18	364	0.17	0.16	0		o	364	0.388	0.111	0.536	0.019	S	5	18
CUA76592.1 hypothetical protein RSOLAG22IIIB_12383 [Rhizoctonia solani]	YES	0.999	15	640	1.49	0.02	0		o	640	0.305	0.111	0.194	0.172	C	5	39
CUA76593.1 Minor extracellular protease vpr [Rhizoctonia solani]	YES	0.998	16	910	0.04	0.01	0		o	910	0.291	0.251	0.413	0.032	S	5	16
CUA76599.1 hypothetical protein RSOLAG22IIIB_12393 [Rhizoctonia solani]	YES	0.995	22	331	30.1	14	0		o	331	0.007	0.201	0.908	0.028	S	2	22
CUA76605.1 hypothetical protein RSOLAG22IIIB_12400 [Rhizoctonia solani]	YES	0.997	19	477	18.48	13.75	0		o	477	0.029	0.044	0.93	0.055	S	1	19
CUA76606.1 hypothetical protein RSOLAG22IIIB_12401 [Rhizoctonia solani]	YES	0.974	18	244	0.22	0.21	0		o	244	0.151	0.29	0.389	0.045	S	5	18
CUA76613.1 hypothetical protein RSOLAG22IIIB_06374 [Rhizoctonia solani]	YES	0.999	20	271	2.63	2.6	0		o	271	0.362	0.021	0.382	0.032	S	5	20
CUA76614.1 hypothetical protein RSOLAG22IIIB_06375 [Rhizoctonia solani]	YES	0.999	20	287	0.8	0.78	0		o	287	0.587	0.017	0.241	0.019	C	4	15
CUA76641.1 hypothetical protein RSOLAG22IIIB_12425 [Rhizoctonia solani]	YES	0.999	17	540	0.06	0.01	0		o	540	0.145	0.06	0.589	0.079	S	3	17
CUA76645.1 hypothetical protein RSOLAG22IIIB_12431 [Rhizoctonia solani]	YES	0.999	17	251	3.48	0.07	0		o	251	0.245	0.07	0.142	0.109	C	5	36
CUA76651.1 putative endo-1,3(4)-beta-glucanase ACLA_073210 [Rhizoctonia solani]	YES	0.994	15	424	6.83	6.47	0		o	424	0.125	0.045	0.114	0.108	C	5	13
CUA76653.1 putative glycosidase C21B10,07 [Schizosaccharomyces pombe 972h-] [Rhizoctonia solani]	YES	0.999	18	413	1.33	1.2	0		o	413	0.121	0.048	0.075	0.073	C	5	14
CUA76654.1 hypothetical protein RSOLAG22IIIB_02121 [Rhizoctonia solani]	YES	1	18	449	2.83	2.55	0		o	449	0.158	0.051	0.08	0.094	C	5	36
CUA76655.1 putative endo-1,3(4)-beta-glucanase ACLA_073210 [Rhizoctonia solani]	YES	1	18	435	0.6	0.56	0		o	435	0.295	0.067	0.039	0.067	C	4	36
CUA76677.1 Meiotically up-regulated gene 157 protein [Schizosaccharomyces pombe 972h-] [Rhizoctonia solani]	YES	1	19	522	1.11	0.02	0		o	522	0.154	0.075	0.331	0.16	S	5	19
CUA76681.1 hypothetical protein RSOLAG22IIIB_02148 [Rhizoctonia solani]	YES	1	20	219	2.88	2.86	0		o	219	0.063	0.058	0.881	0.011	S	1	20
CUA76701.1 hypothetical protein RSOLAG22IIIB_02169 [Rhizoctonia solani]	YES	1	24	150	2.74	1.26	0		o	150	0.018	0.106	0.108	0.009	S	5	24
CUA76708.1 Protein priA [Rhizoctonia solani]	YES	0.998	20	248	1.75	1.73	0		o	248	0.226	0.032	0.762	0.05	S	3	20
CUA76780.1 endo-1,4-beta-xylanase [Rhizoctonia solani]	YES	1	18	350	2.67	2.66	0		o	350	0.238	0.102	0.784	0.018	S	3	18
CUA76783.1 hypothetical protein RSOLAG22IIIB_02257 [Rhizoctonia solani]	YES	0.999	18	391	0.51	0.11	0		o	391	0.157	0.034	0.652	0.29	S	4	18
CUA76817.1 Alkali-sensitive linkage protein 1 [Rhizoctonia solani]	YES	0.99	32	392	21.25	20.66	1	Yes	i7-26o	392	0	0.143	0.818	0.028	S	2	32
CUA76819.1 putative glycosidase C21B10,07 [Schizosaccharomyces pombe 972h-] [Rhizoctonia solani]	YES	0.968	26	454	15.34	14.83	0		o	454	0.166	0.097	0.269	0.082	S	5	26
CUA76821.1 hypothetical protein RSOLAG22IIIB_02297 [Rhizoctonia solani]	YES	0.998	16	395	0.03	0.02	0		o	395	0.536	0.066	0.532	0.033	C	5	9
CUA76823.1 54S ribosomal protein L19, mitochondrial [Rhizoctonia solani]	YES	0.968	20	146	0.1	0.09	0		o	146	0.317	0.193	0.322	0.034	S	5	20
CUA76851.1 ABC transporter related [Rhizoctonia solani]	YES	0.909	15	741	49.87	0	0		o	741	0.081	0.097	0.21	0.751	_	3	-
CUA76861.1 Unsaturated chondroitin disaccharide hydrolase [Rhizoctonia solani]	YES	0.998	19	466	2.74	0.1	0		o	466	0.442	0.024	0.827	0.032	S	4	19
CUA76916.1 hypothetical protein RSOLAG22IIIB_02396 [Rhizoctonia solani]	YES	0.997	18	208	0.13	0.08	0		o	208	0.076	0.042	0.883	0.081	S	1	18
CUA76917.1 hypothetical protein RSOLAG22IIIB_02397 [Rhizoctonia solani]	YES	1	17	190	13.37	6.98	0		o	190	0.037	0.096	0.521	0.127	S	4	17
CUA76926.1 hypothetical protein RSOLAG22IIIB_02406 [Rhizoctonia solani]	YES	0.994	19	144	3.1	0.03	0		o	144	0.137	0.031	0.014	0.22	_	5	-
CUA76929.1 hypothetical protein RSOLAG22IIIB_02409 [Rhizoctonia solani]	YES	1	20	384	9.77	9.75	0		o	384	0.028	0.062	0.863	0.023	S	1	20
CUA76939.1 hypothetical protein RSOLAG22IIIB_06403 [Rhizoctonia solani]	YES	0.995	19	394	1.05	0.78	0		o	394	0.11	0.096	0.089	0.125	_	5	-
CUA76949.1 Putative cytochrome P450 CYP13A10 [Caenorhabditis elegans] [Rhizoctonia solani]	YES	0.957	27	540	18.5	18.45	1	Yes	i12-30o	540	0.003	0.419	0.506	0.193	S	5	27
CUA76963.1 Minor extracellular protease vpr [Rhizoctonia solani]	YES	0.999	16	910	0.02	0.01	0		o	910	0.276	0.264	0.419	0.033	S	5	16
CUA76964.1 hypothetical protein RSOLAG22IIIB_12448 [Rhizoctonia solani]	YES	0.992	20	640	1.48	0.01	0		o	640	0.364	0.142	0.124	0.17	C	5	28
CUA76970.1 polygalacturonase [Rhizoctonia solani]	YES	0.999	18	364	0.37	0.35	0		o	364	0.166	0.089	0.666	0.032	S	3	18
CUA77012.1 Cytochrome P450 71A1 [Rhizoctonia solani]	YES	0.998	19	724	26.37	7.89	0		o	724	0.121	0.018	0.96	0.093	S	1	19
CUA77018.1 Rhamnogalacturonan acetylesterase [Rhizoctonia solani]	YES	0.995	17	255	15.06	15.05	0		o	255	0.056	0.177	0.693	0.038	S	3	17
CUA77031.1 glycosyl hydrolase family 10 protein [Rhizoctonia solani]	YES	0.995	20	314	4.83	4.82	0		o	314	0.093	0.055	0.198	0.499	_	4	-
CUA77033.1 Minor extracellular protease vpr [Rhizoctonia solani]	YES	1	16	917	0.26	0.23	0		o	917	0.068	0.075	0.727	0.062	S	2	16
CUA77034.1 hypothetical protein RSOLAG22IIIB_06471 [Rhizoctonia solani]	YES	0.999	17	289	1.91	1.9	0		o	289	0.157	0.039	0.931	0.008	S	2	17
CUA77043.1 Hemocyanin G-type, units Oda to Odg [Enteroctopus dofleini] [Rhizoctonia solani]	YES	0.996	18	348	8.39	8.35	0		o	348	0.058	0.034	0.892	0.118	S	2	18
CUA77052.1 hypothetical protein RSOLAG22IIIB_12514 [Rhizoctonia solani]	YES	1	19	221	24.87	23.19	1	Yes	i5-27o	221	0.025	0.011	0.991	0.015	S	1	19
CUA77060.1 hypothetical protein RSOLAG22IIIB_12524 [Rhizoctonia solani]	YES	0.999	22	380	0.07	0.03	0		o	380	0.048	0.058	0.688	0.059	S	2	22
CUA77077.1 Lipase [Rhizoctonia solani]	YES	0.993	20	503	22.85	0.55	0		o	503	0.022	0.506	0.513	0.028	S	5	20
CUA77084.1 Lipase [Rhizoctonia solani]	YES	0.984	20	303	15.34	13.92	0		o	303	0.089	0.062	0.605	0.095	S	3	20
CUA77093.1 hypothetical protein RSOLAG22IIIB_12538 [Rhizoctonia solani]	YES	1	18	257	0.64	0.64	0		o	257	0.018	0.031	0.888	0.127	S	2	18
CUA77094.1 putative protein Mb0912 [Mycobacterium bovis AF2122/97] [Rhizoctonia solani]	YES	1	23	446	0.3	0.3	0		o	446	0.041	0.415	0.688	0.014	S	4	23
CUA77095.1 putative protein Mb0912 [Mycobacterium bovis AF2122/97] [Rhizoctonia solani]	YES	0.999	20	440	10.96	10.04	0		o	440	0.008	0.034	0.958	0.094	S	1	20
CUA77099.1 hypothetical protein RSOLAG22IIIB_12546 [Rhizoctonia solani]	YES	0.995	26	528	9.43	9.42	0		o	528	0.014	0.316	0.638	0.01	S	4	26
CUA77101.1 hypothetical protein RSOLAG22IIIB_12550 [Rhizoctonia solani]	YES	0.997	23	209	38.74	22.41	1	Yes	i7-29o	209	0.003	0.275	0.954	0.004	S	2	23
CUA77111.1 hypothetical protein RSOLAG22IIIB_12562 [Rhizoctonia solani]	YES	0.998	17	357	3.72	3.71	0		o	357	0.13	0.045	0.256	0.178	S	5	17
CUA77113.1 hypothetical protein RSOLAG22IIIB_06503 [Rhizoctonia solani]	YES	0.998	21	146	19.82	19.19	1	Yes	i7-29o	146	0.013	0.088	0.962	0.023	S	1	21
CUA77129.1 hypothetical protein RSOLAG22IIIB_06520 [Rhizoctonia solani]	YES	0.992	18	255	0.02	0.02	0		o	255	0.126	0.1	0.57	0.134	S	3	18
CUA77155.1 hypothetical protein RSOLAG22IIIB_12577 [Rhizoctonia solani]	YES	0.999	19	251	10.51	10.18	0		o	251	0.391	0.033	0.74	0.016	S	4	19
CUA77168.1 hypothetical protein RSOLAG22IIIB_06542 [Rhizoctonia solani]	YES	0.904	25	318	2.12	2.12	0		o	318	0.07	0.028	0.848	0.111	S	2	102
CUA77171.1 putative 1,4-beta-D-glucan cellobiohydrolase A [Rhizoctonia solani]	YES	1	18	344	0	0	0		o	344	0.131	0.299	0.344	0.035	S	5	18
CUA77192.1 glycosyl hydrolase family 7 protein [Rhizoctonia solani]	YES	1	19	517	0.25	0.1	0		o	517	0.07	0.266	0.494	0.028	S	4	19
CUA77202.1 hypothetical protein RSOLAG22IIIB_12596 [Rhizoctonia solani]	YES	1	20	217	1.69	0.03	0		o	217	0.307	0.028	0.931	0.015	S	2	20
CUA77203.1 hypothetical protein RSOLAG22IIIB_12598 [Rhizoctonia solani]	YES	0.998	24	133	7.1	7.07	0		o	133	0.014	0.058	0.936	0.023	S	1	24
CUA77204.1 hypothetical protein RSOLAG22IIIB_12599 [Rhizoctonia solani]	YES	0.998	16	387	22.66	4.72	0		o	387	0.108	0.097	0.558	0.156	S	3	16
CUA77233.1 hypothetical protein RSOLAG22IIIB_06588 [Rhizoctonia solani]	YES	0.999	22	257	5.35	5.35	0		o	257	0.262	0.02	0.842	0.01	S	3	22
CUA77257.1 Cellulose-growth-specific protein [Rhizoctonia solani]	YES	1	18	286	0.44	0.43	0		o	286	0.086	0.107	0.67	0.067	S	3	18
CUA77258.1 hypothetical protein RSOLAG22IIIB_12642 [Rhizoctonia solani]	YES	0.998	21	209	0.07	0.06	0		o	209	0.037	0.447	0.666	0.004	S	4	21
CUA77288.1 Pathogenesis-related protein 5 [Rhizoctonia solani]	YES	0.994	16	253	2.02	2.02	0		o	253	0.025	0.198	0.406	0.103	S	4	16
CUA77301.1 putative glycosidase C21B10,07 [Schizosaccharomyces pombe 972h-] [Rhizoctonia solani]	YES	0.999	17	314	0.09	0.08	0		o	314	0.117	0.076	0.648	0.119	S	3	17
CUA77304.1 Endoglucanase-4 [Rhizoctonia solani]	YES	1	18	286	0.82	0.79	0		o	286	0.076	0.107	0.7	0.057	S	3	18
CUA77309.1 alkaline phosphatase [Rhizoctonia solani]	YES	0.998	21	563	0.06	0.05	0		o	563	0.322	0.163	0.337	0.023	S	5	21
CUA77335.1 Oxygen-dependent choline dehydrogenase [Rhizoctonia solani]	YES	1	18	593	2.85	2.84	0		o	593	0.006	0.049	0.896	0.245	S	2	18
CUA77345.1 hypothetical protein RSOLAG22IIIB_12696 [Rhizoctonia solani]	YES	0.999	17	357	5.57	5.56	0		o	357	0.099	0.044	0.386	0.135	S	4	17
CUA77353.1 hypothetical protein RSOLAG22IIIB_06666 [Rhizoctonia solani]	YES	0.999	17	68	9.04	9.03	0		o	68	0.2	0.021	0.93	0.047	S	2	17
CUA77354.1 hypothetical protein RSOLAG22IIIB_06667 [Rhizoctonia solani]	YES	0.996	23	199	44.79	18.73	1	Yes	i7-29o	199	0.003	0.279	0.926	0.005	S	2	23
CUA77356.1 hypothetical protein RSOLAG22IIIB_06671 [Rhizoctonia solani]	YES	1	22	80	7.32	7.32	0		o	80	0.084	0.167	0.673	0.008	S	3	22
CUA77359.1 hypothetical protein RSOLAG22IIIB_06674 [Rhizoctonia solani]	YES	0.998	23	209	28.24	20.02	1	Yes	i7-29o	209	0.009	0.056	0.994	0.013	S	1	23
CUA77361.1 hypothetical protein RSOLAG22IIIB_06676 [Rhizoctonia solani]	YES	0.999	23	209	30.78	19.76	1	Yes	i7-29o	209	0.067	0.053	0.988	0.002	S	1	23
CUA77363.1 hypothetical protein RSOLAG22IIIB_06678 [Rhizoctonia solani]	YES	0.997	23	209	30.64	20.68	1	Yes	i7-29o	209	0.042	0.06	0.982	0.002	S	1	23
CUA77365.1 hypothetical protein RSOLAG22IIIB_06680 [Rhizoctonia solani]	YES	0.997	23	163	5.59	5.58	0		o	163	0.061	0.02	0.859	0.069	S	2	23
CUA77367.1 Reticuline oxidase [Rhizoctonia solani]	YES	0.994	19	1324	1.37	0.28	0		o	1324	0.037	0.178	0.348	0.042	S	5	19
CUA77368.1 hypothetical protein RSOLAG22IIIB_06683 [Rhizoctonia solani]	YES	0.96	23	855	49.31	23.35	1	Yes	i7-24o	855	0.002	0.063	0.96	0.044	S	1	23
CUA77369.1 Oxalate decarboxylase OxdC [Bacillus subtilis subsp, subtilis str. 168] [Rhizoctonia solani]	YES	0.998	18	347	0.19	0.05	0		o	347	0.815	0.097	0.069	0.011	C	2	51
CUA77373.1 hypothetical protein RSOLAG22IIIB_06688 [Rhizoctonia solani]	YES	0.999	20	290	2.25	2.25	0		o	290	0.087	0.093	0.371	0.014	S	4	20
CUA77386.1 putative cutinase Mb2006c [Rhizoctonia solani]	YES	0.999	19	206	0.15	0.08	0		o	206	0.125	0.019	0.948	0.028	S	1	19
CUA77387.1 putative cutinase Mb2006c [Rhizoctonia solani]	YES	0.999	19	206	0.17	0.17	0		o	206	0.076	0.029	0.959	0.01	S	1	19
CUA77388.1 hypothetical protein RSOLAG22IIIB_12722 [Rhizoctonia solani]	YES	0.999	18	138	35.15	21.07	0		o	138	0.004	0.123	0.907	0.05	S	2	18
CUA77396.1 Hemocyanin A-type, units Ode to Odg, partial [Enteroctopus dofleini] [Rhizoctonia solani]	YES	1	17	315	2.91	2.85	0		o	315	0.214	0.086	0.708	0.021	S	3	17
CUA77405.1 hypothetical protein RSOLAG22IIIB_02417 [Rhizoctonia solani]	YES	1	20	609	3	1.21	0		o	609	0.011	0.065	0.865	0.028	S	2	20
CUA77419.1 hypothetical protein RSOLAG22IIIB_02432 [Rhizoctonia solani]	YES	0.998	23	86	29.96	23.12	0		o	86	0.044	0.043	0.8	0.058	S	2	23
CUA77445.1 hypothetical protein RSOLAG22IIIB_02459 [Rhizoctonia solani]	YES	0.999	17	462	1.61	1.6	0		o	462	0.009	0.284	0.734	0.038	S	3	17
CUA77477.1 hypothetical protein RSOLAG22IIIB_02492 [Rhizoctonia solani]	YES	0.998	17	206	9.9	2.3	0		o	206	0.055	0.111	0.333	0.146	S	5	17
CUA77487.1 hypothetical protein RSOLAG22IIIB_02502 [Rhizoctonia solani]	YES	1	21	312	0.41	0.4	0		o	312	0.04	0.079	0.9	0.016	S	1	21
CUA77508.1 hypothetical protein RSOLAG22IIIB_02523 [Rhizoctonia solani]	YES	0.902	31	381	20.6	20.6	1	Yes	i5-27o	381	0.001	0.382	0.93	0.006	S	3	31
CUA77576.1 hypothetical protein RSOLAG22IIIB_02593 [Rhizoctonia solani]	YES	1	19	765	0.13	0.13	0		o	765	0.013	0.026	0.956	0.202	S	2	19
CUA77582.1 Beta-glucuronidase [Rhizoctonia solani]	YES	0.996	15	515	2.66	2.65	0		o	515	0.54	0.023	0.62	0.013	S	5	15
CUA77597.1 hypothetical protein RSOLAG22IIIB_02614 [Rhizoctonia solani]	YES	1	19	388	1.47	1.33	0		o	388	0.08	0.106	0.799	0.021	S	2	19
CUA77605.1 hypothetical protein RSOLAG22IIIB_02622 [Rhizoctonia solani]	YES	0.995	18	673	0.52	0.17	0		o	673	0.061	0.233	0.297	0.072	S	5	145
CUA77616.1 Gly-Xaa carboxypeptidase [Rhizoctonia solani]	YES	1	17	997	30.07	14.23	0		o	997	0.076	0.163	0.587	0.022	S	3	17
CUA77632.1 hypothetical protein RSOLAG22IIIB_02650 [Rhizoctonia solani]	YES	1	21	222	23.83	4.44	0		o	222	0.041	0.061	0.913	0.037	S	1	21
CUA77662.1 hypothetical protein RSOLAG22IIIB_12754 [Rhizoctonia solani]	YES	0.999	19	265	10.23	10.14	0		o	265	0.369	0.035	0.737	0.017	S	4	19
CUA77666.1 hypothetical protein RSOLAG22IIIB_12759 [Rhizoctonia solani]	YES	1	18	299	0.15	0.1	0		o	299	0.245	0.049	0.713	0.055	S	3	18
CUA77686.1 hypothetical protein RSOLAG22IIIB_06722 [Rhizoctonia solani]	YES	0.987	20	843	4.79	3.42	0		o	843	0.081	0.137	0.027	0.162	_	5	-
CUA77699.1 hypothetical protein RSOLAG22IIIB_12769 [Rhizoctonia solani]	YES	0.996	18	175	8.3	8.3	0		o	175	0.066	0.09	0.743	0.031	S	2	18
CUA77716.1 putative cutinase Mb2006c [Rhizoctonia solani]	YES	0.999	19	206	0.04	0.03	0		o	206	0.144	0.017	0.97	0.021	S	1	19
CUA77731.1 ATP-dependent DNA helicase Q-like 4A [Rhizoctonia solani]	YES	0.998	15	1163	2.32	2.06	0		o	1163	0.151	0.067	0.698	0.092	S	3	15
CUA77748.1 hypothetical protein RSOLAG22IIIB_12820 [Rhizoctonia solani]	YES	0.987	20	450	1	0.76	0		o	450	0.007	0.048	0.986	0.032	S	1	20
CUA77783.1 hypothetical protein RSOLAG22IIIB_06790 [Rhizoctonia solani]	YES	0.991	19	96	0.11	0.1	0		o	96	0.094	0.164	0.604	0.065	S	3	19
CUA77784.1 putative glycosidase C21B10,07 [Schizosaccharomyces pombe 972h-] [Rhizoctonia solani]	YES	0.996	21	382	2.23	2.23	0		o	382	0.029	0.231	0.417	0.246	S	5	21
CUA77791.1 hypothetical protein RSOLAG22IIIB_06799 [Rhizoctonia solani]	YES	0.997	23	156	20.2	20.19	1	Yes	i7-26o	156	0.004	0.028	0.985	0.022	S	1	23
CUA77810.1 hypothetical protein RSOLAG22IIIB_12847 [Rhizoctonia solani]	YES	0.959	20	193	1.2	1.06	0		o	193	0.028	0.128	0.283	0.261	S	5	20
CUA77834.1 hypothetical protein RSOLAG22IIIB_06821 [Rhizoctonia solani]	YES	0.99	15	225	2.31	2.31	0		o	225	0.083	0.067	0.766	0.138	S	2	15
CUA77846.1 laccase TilA, putative [Rhizoctonia solani]	YES	0.99	19	565	0.2	0.13	0		o	565	0.013	0.349	0.792	0.043	S	3	19
CUA77859.1 hypothetical protein RSOLAG22IIIB_06832 [Rhizoctonia solani]	YES	0.999	19	230	0.36	0.33	0		o	230	0.04	0.052	0.794	0.107	S	2	19
CUA77861.1 hypothetical protein RSOLAG22IIIB_06834 [Rhizoctonia solani]	YES	1	20	337	4.32	4.23	0		o	337	0.066	0.037	0.939	0.036	S	1	20
CUA77864.1 hypothetical protein RSOLAG22IIIB_06837 [Rhizoctonia solani]	YES	0.994	16	430	0.01	0.01	0		o	430	0.015	0.027	0.884	0.195	S	2	16
CUA77876.1 hypothetical protein RSOLAG22IIIB_12878 [Rhizoctonia solani]	YES	0.995	20	345	2.21	2.21	0		o	345	0.029	0.099	0.882	0.02	S	2	20
CUA77879.1 hypothetical protein RSOLAG22IIIB_12883 [Rhizoctonia solani]	YES	1	23	258	10.37	10.37	0		o	258	0.092	0.166	0.839	0.009	S	2	23
CUA77893.1 hypothetical protein RSOLAG22IIIB_12900 [Rhizoctonia solani]	YES	0.998	21	324	4.5	4.5	0		o	324	0.051	0.077	0.711	0.012	S	2	21
CUA77894.1 hypothetical protein RSOLAG22IIIB_12903 [Rhizoctonia solani]	YES	0.996	22	254	13.64	9.99	0		o	254	0.015	0.188	0.762	0.076	S	3	22
CUA77895.1 hypothetical protein RSOLAG22IIIB_12904 [Rhizoctonia solani]	YES	0.997	22	254	9.03	8.5	0		o	254	0.163	0.109	0.863	0.009	S	2	22
CUA77896.1 hypothetical protein RSOLAG22IIIB_12905 [Rhizoctonia solani]	YES	0.997	22	256	15.87	13.92	0		o	256	0.035	0.139	0.868	0.013	S	2	22
CUA77917.1 Proprotein convertase subtilisin/kexin type 5 [Rhizoctonia solani]	YES	0.999	19	554	0.37	0.37	0		o	554	0.135	0.116	0.19	0.144	S	5	19
CUA77926.1 hypothetical protein RSOLAG22IIIB_06879 [Rhizoctonia solani]	YES	0.999	16	214	3.29	3.19	0		o	214	0.086	0.136	0.398	0.035	S	4	16
CUA77942.1 hypothetical protein RSOLAG22IIIB_12927 [Rhizoctonia solani]	YES	1	17	251	6.58	0.11	0		o	251	0.135	0.061	0.209	0.111	S	5	17
CUA77943.1 hypothetical protein RSOLAG22IIIB_12929 [Rhizoctonia solani]	YES	1	20	69	19.69	19.69	1	Yes	o5-27i	69	0.208	0.106	0.728	0.03	S	3	20
CUA77971.1 aminopeptidase Y [Rhizoctonia solani]	YES	1	16	516	3.28	3.28	0		o	516	0.069	0.146	0.727	0.154	S	3	16
CUA78006.1 Pectinesterase [Rhizoctonia solani]	YES	1	18	333	0.72	0.62	0		o	333	0.016	0.445	0.623	0.019	S	5	18
CUA78011.1 hypothetical protein RSOLAG22IIIB_12985 [Rhizoctonia solani]	YES	0.998	22	259	2.26	2.26	0		o	259	0.386	0.016	0.86	0.012	S	3	22
CUA78026.1 aminopeptidase Y [Rhizoctonia solani]	YES	0.999	16	516	1.32	1.28	0		o	516	0.141	0.129	0.663	0.146	S	3	16
CUA78039.1 putative feruloyl esterase B-2 [Rhizoctonia solani]	YES	0.997	21	541	0.1	0.06	0		o	541	0.043	0.157	0.336	0.168	S	5	21
CUA78043.1 putative phosphomutase PMU1 [Saccharomyces cerevisiae S288c] [Rhizoctonia solani]	YES	0.998	20	312	9.62	9.49	0		o	312	0.201	0.017	0.963	0.041	S	2	20
CUA78100.1 hypothetical protein RSOLAG22IIIB_02717 [Rhizoctonia solani]	YES	0.999	19	353	0.33	0.33	0		o	353	0.368	0.299	0.246	0.006	C	5	13
CUA78134.1 hypothetical protein RSOLAG22IIIB_02752 [Rhizoctonia solani]	YES	0.999	23	493	14.25	14.24	1	Yes	i2-24o	493	0.022	0.041	0.874	0.059	S	1	23
CUA78135.1 Cathepsin D [Rhizoctonia solani]	YES	1	16	458	3.35	0.43	0		o	458	0.439	0.058	0.486	0.058	S	5	16
CUA78206.1 protein disulfide-isomerase [Rhizoctonia solani]	YES	0.989	17	248	0.46	0.45	0		o	248	0.027	0.188	0.532	0.116	S	4	17
CUA78214.1 hypothetical protein RSOLAG22IIIB_02833 [Rhizoctonia solani]	YES	0.952	21	360	1.2	0.06	0		o	360	0.026	0.255	0.527	0.224	S	4	21
CUA78220.1 hypothetical protein RSOLAG22IIIB_02839 [Rhizoctonia solani]	YES	0.952	20	623	0	0	0		o	623	0.416	0.137	0.141	0.016	C	4	37
CUA78229.1 hypothetical protein RSOLAG22IIIB_06937 [Rhizoctonia solani]	YES	1	18	348	18.01	2.58	0		o	348	0.144	0.043	0.784	0.042	S	2	18
CUA78231.1 Endo-beta-1,4-glucanase D [Rhizoctonia solani]	YES	0.999	20	452	1.06	0.99	0		o	452	0.126	0.046	0.734	0.017	S	2	20
CUA78253.1 hypothetical protein RSOLAG22IIIB_06949 [Rhizoctonia solani]	YES	0.999	20	427	20.99	20.08	1	Yes	i7-29o	427	0.002	0.196	0.982	0.019	S	2	20
CUA78266.1 hypothetical protein RSOLAG22IIIB_06963 [Rhizoctonia solani]	YES	1	15	207	4.63	0.86	0		o	207	0.077	0.107	0.461	0.241	S	4	15
CUA78270.1 hypothetical protein RSOLAG22IIIB_06967 [Rhizoctonia solani]	YES	1	18	444	0.05	0.02	0		o	444	0.124	0.044	0.715	0.086	S	3	18
CUA78276.1 hypothetical protein RSOLAG22IIIB_06973 [Rhizoctonia solani]	YES	1	20	422	28.78	14.98	0		o	422	0.598	0.023	0.286	0.006	C	4	40
CUA78278.1 hypothetical protein RSOLAG22IIIB_06975 [Rhizoctonia solani]	YES	0.995	23	162	10.43	10.41	0		o	162	0.157	0.035	0.869	0.019	S	2	23
CUA78314.1 Putative NADPH-dependent methylglyoxal reductase GRP2 [Rhizoctonia solani]	YES	0.919	28	353	20.03	20.02	1	Yes	i7-29o	353	0.018	0.073	0.88	0.167	S	2	28
CUA78326.1 hypothetical protein RSOLAG22IIIB_13082 [Rhizoctonia solani]	YES	0.996	18	348	2.29	2.29	0		o	348	0.194	0.026	0.786	0.055	S	3	18
CUA78361.1 hypothetical protein RSOLAG22IIIB_13099 [Rhizoctonia solani]	YES	1	18	268	0.07	0.07	0		o	268	0.208	0.058	0.167	0.122	C	5	12
CUA78367.1 hypothetical protein RSOLAG22IIIB_07026 [Rhizoctonia solani]	YES	1	17	540	0.12	0	0		o	540	0.138	0.09	0.487	0.106	S	4	17
CUA78377.1 hypothetical protein RSOLAG22IIIB_07037 [Rhizoctonia solani]	YES	1	18	185	11.86	4.65	0		o	185	0.138	0.059	0.538	0.069	S	3	18
CUA78388.1 hypothetical protein RSOLAG22IIIB_13111 [Rhizoctonia solani]	YES	0.99	20	172	17.47	17.43	1	Yes	o5-24i	172	0.063	0.022	0.967	0.062	S	1	20
CUA78404.1 hypothetical protein RSOLAG22IIIB_07055 [Rhizoctonia solani]	YES	0.997	23	258	1.3	1.3	0		o	258	0.093	0.205	0.68	0.02	S	3	23
CUA78405.1 Chitin deacetylase [Rhizoctonia solani]	YES	0.998	21	252	0.3	0.3	0		o	252	0.397	0.21	0.699	0.007	S	4	21
CUA78409.1 Acetylcholinesterase [Rhizoctonia solani]	YES	0.993	20	512	0.62	0.46	0		o	512	0.027	0.029	0.697	0.191	S	3	20
CUA78418.1 hypothetical protein RSOLAG22IIIB_07071 [Rhizoctonia solani]	YES	1	18	443	0.76	0.72	0		o	443	0.047	0.276	0.408	0.06	S	5	18
CUA78419.1 tyrosinase [Rhizoctonia solani]	YES	1	25	320	0.01	0.01	0		o	320	0.227	0.123	0.51	0.018	S	4	25
CUA78420.1 hypothetical protein RSOLAG22IIIB_07073 [Rhizoctonia solani]	YES	0.997	18	353	1.53	1.52	0		o	353	0.067	0.014	0.961	0.085	S	1	18
CUA78421.1 hypothetical protein RSOLAG22IIIB_13127 [Rhizoctonia solani]	YES	0.97	22	311	0.06	0.06	0		o	311	0.108	0.043	0.459	0.134	S	4	22
CUA78426.1 hypothetical protein RSOLAG22IIIB_13134 [Rhizoctonia solani]	YES	1	20	427	24.05	21.11	1	Yes	i7-29o	427	0.002	0.234	0.982	0.015	S	2	20
CUA78435.1 hypothetical protein RSOLAG22IIIB_13146 [Rhizoctonia solani]	YES	1	23	557	2.96	2.94	0		o	557	0.019	0.147	0.673	0.07	S	3	23
CUA78439.1 hypothetical protein RSOLAG22IIIB_07076 [Rhizoctonia solani]	YES	1	20	67	15.61	15.61	1	Yes	o5-27i	67	0.249	0.064	0.836	0.025	S	3	20
CUA78440.1 Endoglucanase-7 [Rhizoctonia solani]	YES	0.999	17	247	1.43	1.35	0		o	247	0.04	0.252	0.39	0.167	S	5	17
CUA78458.1 hypothetical protein RSOLAG22IIIB_13155 [Rhizoctonia solani]	YES	0.997	22	254	9.03	8.5	0		o	254	0.163	0.109	0.863	0.009	S	2	22
CUA78459.1 hypothetical protein RSOLAG22IIIB_13156 [Rhizoctonia solani]	YES	0.998	22	254	9.73	8.7	0		o	254	0.017	0.169	0.754	0.067	S	3	22
CUA78461.1 hypothetical protein RSOLAG22IIIB_13160 [Rhizoctonia solani]	YES	1	23	556	5.56	5.52	0		o	556	0.024	0.294	0.487	0.019	S	5	23
CUA78482.1 hypothetical protein RSOLAG22IIIB_07109 [Rhizoctonia solani]	YES	0.998	15	143	3.12	3.12	0		o	143	0.023	0.293	0.595	0.053	S	4	15
CUA78496.1 hypothetical protein RSOLAG22IIIB_13187 [Rhizoctonia solani]	YES	0.995	20	134	19.17	19.17	1	Yes	i2-24o	134	0.071	0.036	0.952	0.041	S	1	20
CUA78498.1 hypothetical protein RSOLAG22IIIB_13189 [Rhizoctonia solani]	YES	0.997	20	130	13.3	13.3	0		o	130	0.125	0.022	0.959	0.031	S	1	20
CUA78500.1 hypothetical protein RSOLAG22IIIB_13194 [Rhizoctonia solani]	YES	0.999	21	368	1.51	1.43	0		o	368	0.416	0.034	0.224	0.051	C	5	14
CUA78511.1 Neutral trehalase [Rhizoctonia solani]	YES	0.999	22	728	2.87	2.7	0		o	728	0.028	0.022	0.686	0.039	S	2	22
CUA78515.1 epoxide hydrolase, putative [Rhizoctonia solani]	YES	1	17	546	0.14	0.12	0		o	546	0.052	0.093	0.824	0.054	S	2	17
CUA78519.1 hypothetical protein RSOLAG22IIIB_07135 [Rhizoctonia solani]	YES	1	20	181	19.13	15.6	0		o	181	0.059	0.058	0.919	0.025	S	1	20
CUA78521.1 polygalacturonase [Rhizoctonia solani]	YES	1	17	361	0.9	0.82	0		o	361	0.118	0.223	0.481	0.01	S	4	17
CUA78524.1 polygalacturonase [Rhizoctonia solani]	YES	0.997	18	364	0.77	0.64	0		o	364	0.046	0.084	0.667	0.071	S	3	18
CUA78531.1 hypothetical protein RSOLAG22IIIB_13208 [Rhizoctonia solani]	YES	0.997	22	176	21.5	21.5	1	Yes	i2-24o	176	0.007	0.074	0.965	0.017	S	1	22
CUA78541.1 Extracellular metalloprotease SMAC_06893 [Rhizoctonia solani]	YES	1	18	290	2.43	1.38	0		o	290	0.549	0.11	0.448	0.008	C	5	33
CUA78543.1 L-sorbosone dehydrogenase [Rhizoctonia solani]	YES	0.999	17	491	8.43	1.05	0		o	491	0.47	0.07	0.127	0.012	C	4	59
CUA78544.1 Aqualysin-1 [Rhizoctonia solani]	YES	0.998	19	367	28.76	20.73	1	Yes	i7-29o	367	0.12	0.038	0.726	0.069	S	2	19
CUA78552.1 hypothetical protein RSOLAG22IIIB_13215 [Rhizoctonia solani]	YES	0.992	21	564	18.58	18.48	1	Yes	i7-26o	564	0.456	0.049	0.385	0.022	C	5	36
CUA78556.1 peptidyl-Lys metalloendopeptidase [Rhizoctonia solani]	YES	1	18	351	17.51	17.49	0		o	351	0.217	0.011	0.834	0.012	S	2	18
CUA78560.1 hypothetical protein RSOLAG22IIIB_13227 [Rhizoctonia solani]	YES	1	20	595	9.55	9.53	0		o	595	0.305	0.074	0.489	0.037	S	5	20
CUA78561.1 hypothetical protein RSOLAG22IIIB_13228 [Rhizoctonia solani]	YES	0.992	21	563	19.6	19.38	1	Yes	i5-27o	563	0.511	0.044	0.516	0.023	S	5	21
