# Supplementary material for: Comparative secretome analysis of Rhizoctonia solani isolates with different host ranges reveals unique secretomes and cell death inducing effectors
Source: Sci Rep. 2017 Sep 5;7:10410. doi: 10.1038/s41598-017-10405-y (PMC5585356; doi:10.1038/s41598-017-10405-y)
Supplement: Supplementary file 4 — Supplementary Data S3 [file 41598_2017_10405_MOESM4_ESM.xls]

## Sheet: A) Combined secretome
Supplementary Data S3. Summary of combined secretome characteristics
							Wolf Psort analysis		Motif analysis (position)												Repeats		pfam domains			Flanking intergenic region				Nucleotide localisation signal	RNA-seq RsAG8 infection of wheat roots 2 days post inoculation		Presence/absence called from mapping AG8 genomic illumina reads	Diversifying selection		Machine learning prediction of putative effectors	BLAST hit isolate proteomes (number hits)			BLAST hit fungal plant-pathogens (species names and abreviations are in the second worksheet)
Tribe number	ID	Sequence	Length	Number of cysteine in entire protein	Length of mature protein	Small cysteine rich (percent cysteine in mature protein after secretion signal cleavage)	ER location	Extracellular location	CHXC	GIFYALSTR	HVLVXXP	KFLAK	LIAR	LXLFLAK	RQHHKRXXXXXXXXXHRRHK	RXLR	YXSL[RK]	[F/L]XLYLALK	[YFW].C	[R/K/H]X[L/M/I/F/Y/W]X	Repeat	Count	Accession	Domain name	evalue	Strand	5' FIR	3' FIR	Has 1 FIR >1Kb?	motifs (position)	Significantly UP-reg >2 fold	Significantly DOWN-reg >2 fold	81	Entire protein dn/ds YN00	site-specific diversifying selection ( CODEML P-value>0.05)	EffectorP candidates	AG8	AG1-IA	AG3	Bgh	GGTG	MGG	MAPG	Mellp1	PGTG	PTRT	UM	SNOT	VDAG
Tribe 309	AG1IA_00048	MHGRPGLVLLPFFVAPTAQRSLVTRCLREHARSPNESNLDAHYQVPRSGLWNAWERVVGQREKLADPSFDIEVETKWKDDLPLDAYHPPDTTRTLVENEPGSLGDSQAKLAPMPSSTLPPSTVSQLVPKLRWSNIGLNYHWGTKSYDFERDRVPFPDDIRGVCVDAVQRVDWTGVWEGVADGMEWKDGVDWDIWERTYGCNLEPDAAIFLIGGLSRDIEPIPILLRSGDVVIMSGPGCRRAYHGVPRILENSTPAYLTELENQDRGDQLISEYIKNARINCNVRQVFPSTQESTEGSRRLRDPSRWVNYNINFDTSAVLGLISMNGFARRLGLGGKDKDKEPLSPIVPTQPEPGPQQPVPPQQQPLPPQQQQQQQQQSPIVPPINPAVIDGKALTNGIR…	1023	5	1003	Not SCR		Yes	-	-	-	-	-	-	-	25	-	-	198	-	QPEPGPQ...QPVPPQQ...QPLPPQQ...	3				+	52	61	No				+	-			0	1	0
Tribe 103	AG1IA_00058	MRFPQIVLSILALVPFLGALASSSTNTEFLRRQGANSIAAVFSSTQSKLAQLVPEGTQSINDPELASTTISSVLDFTNILNAAMDTFNTGDEGLLIDLDGRKLDDVQMAEKIVQLWQSIGKVVLLVKDSGSATVAEVVHMIAFNLELSYEDILRVAQGVAKLPNVVETAKANQDLMAGIVDSILGSALVDSLSLTE	196	0	175	Not SCR		Yes	-	-	-	-	-	-	-	-	-	-	-	-	-	-				+	91	5264	Yes				-	0.19		Yes	0	1	0
Tribe 138	AG1IA_00085	MRLSTIFGSVLVLGTFVSASDVLDLNNDTFKTTVDGEELILVEFFAPWCGHCKALAPQYEEAATTLKAAGIKLAKVDCTENSDLCQANGVGGYPTLKVFRHGKDKEYSGPRKADGIVSYMKKQALPALSSVTGETHSKFIKDDKVVVVAYVDSDSDDLAKAIKAAAEDHRDDYLFGLATDAAAIKEAGVTAPALVVYKTFDEGRVDLPAASVKSATSESLVSFIKENSVPLLDEISGENYANYAQSGIPLAYLFLDPTESNKDAKVAEFTSVAKKFKGKINFVWIDAIKYAEHGKALNLLEAKWPAFVIDDMANSLKYPHDQSGELTPASVTTLVESYLSGSLKPLLKSEAVPESNDGPVFTLVGSQFEDVIFDDSKDVLAEFYAPWCGHCKRLAPIYD…	509	6	490	Not SCR		Yes	-	-	-	-	-	-	-	-	-	-	-	-	-	-	PF00085.15	Thioredoxin	1.6e-31	-	170	253	No				+	0.1			0	1	0	8	8	7	14	1	3	6	8	6	9
Tribe 89	AG1IA_00123	MPRVLATSLLVLHAAAQLAYAQNPENQANSIVPYTVPSEPRYDYAEVLHKVPTLPSLPSRTPWLTGEIFNRACCFTMPSARASWVPTDVWRGVEIRVLIVLVPMVKIYRVVTLRPQTPWLGCSFSIQSNSVLICFGVAQKWGLPMAWTLTQLSYNVHVFSEAMQAVNEYDEALEGIKWGIDYLVNCISSPDQFVGQVSGSALLETPTSILDTLGRPKSTRCGLLGESNVLKASHTSTRRTLPPRFLVNHLQRSRLPR	257	6	236	Not SCR		Yes	-	-	-	-	-	-	-	-	-	-	-	-	-	-	PF00759.14	Glyco_hydro_9	3.5e-11	-	1682	558	Yes				+	-			0	1	0					1
Tribe 427	AG1IA_00153	MGMPSMCIGRIAVLCLLPAAALAAPLQETPRQLDQLKGLIGGGGQQKGQGGAANPLGALGGAGGLDKLLGQATGAAAKQNRRSRTRRQLDQLKGLVGGGQNGQAAGGIDGLIGQLTGGANKNQCI	125	3	102	Not SCR		Yes	-	-	-	-	-	-	-	-	-	-	-	-	GAANPL...GALG--...GAGG-L...	3				+	619	480	No				-	-		Yes	0	1	0
Tribe 9	AG1IA_00157	MHFAVITATLFGVVGVSAVPLDAPELVIRAPAAVITKCTQPRTVALTYVFDDGPYVNTRKLVDLLDSNGAKGTWFVNDGCIYDSSNAGAVKYVFDKGHQVLCTELFRPPYGEYDDEVREVAGSLGQKGSSASSRRMRWMKASQSKNDYKNLVSKNPNNVLTLNHETYAKGYKMVTVAQCLGQSPYKSTGSPSPRDSKDTPL	201	4	183	Not SCR		Yes	-	-	-	-	-	-	-	-	-	-	-	-	-	-	PF01522.16	Polysacc_deac_1	2.7e-07	-	412	915	No				-	0.12		Yes	0	1	0		2	1	3	2	4	2	1	2	4
Tribe 2	AG1IA_00174	MKWVALALAVAPSVLGHCKQQRPCPSPRWLLIYMMTVTMQYLWVNGVDQGQNTYLRVPPSNNPVTDVTSTDIRCNVNGLTGSATGTKANVPAGANITLEWHQHAQRTGEDAISVDRSVRVDALLWHAAVQVYIAKAPSTAASFDGSGTVWTKIYSSGLISASSQTWATDVVRHLSIVVCVPGRPHRANNPSGQLKWWKALVYSAQEHSEWRLSHSRRNHSACAQISVVNGGSASPPKIALPGAYKGSDPGITVNIYNGLTSYTAPGGTVWSG	272	5	256	Not SCR		Yes	-	-	-	-	-	-	-	-	-	-	-	-	-	-	PF03443.9	Glyco_hydro_61	9.6e-18	+	432	813	No				+	0.14			0	1	0	1	1	12	11			16		14	13
Tribe 91	AG1IA_00273	MKFVSFGAVLGLASLASGCTIPADWNRSVATTIRNVAKSRNASQRLMLALFETGWVESHLGVFQQRPSQGWCTPSSLCLDVTHATNAFIDKAVRVATSSMTPGQLAQAVQVSAYPDRYDAAESKARSIISALGDVQA	137	3	119	Not SCR		Yes	-	-	-	-	-	-	-	-	-	-	-	-	-	-				-	1059	1237	Yes				-	0.08		Yes	0	1	0
Tribe 30	AG1IA_00304	MLFSTISLLALGASSAFAVPHLNATIPRLCGTSPSAEKIAAAEAHFVANKLSPKVSATATTISVYWHVIQAGTSLTQGNIPDSQITGSISAMNTHYASSGLTFVLAGTTRTTNANWFNSAAPDTSYQTAMKTALRQGSAAALNVYTVGFKSGSGAGLLGYATFPSDYASNPKDDGVVILYSSVPGGSATNYNQGKSLTHETGHWLGLYHTFQGGCSGSGDYVSDTPPEGSAASGCPTGRDTCSGGGVDPIHNYMDYSYDSCMTEFTAGQITRFKSQIATYRGIRSPYASPVNQPRGNSLGTCLNQLRHRYRLLIWMQYDTLTQFVLARRRGKAQWSPPVPRSSSTRVPLVTSAAMLFSALSALAFGISAALAAPYYNHTISRSCGIADAQKSAELIAAA…	637	11	619	Not SCR		Yes	-	-	-	-	-	-	-	-	-	-	-	-	-	-	PF05572.8	Peptidase_M43	6.8e-20	-	866	839	No				+	-			0	1	2		2	2				2	6	2	1
Tribe 310	AG1IA_00359	MASGYNISVCLVVWCVLSTCLGGPIIRSLRSWFQDMVDSAEHSMNARDRRRRAGVHEPGEEWEMGRTRRNPMLT	74	3	52	Not SCR			-	-	-	-	-	-	-	27	-	-	-	-	-	-				-	131	252	No				-	-			0	1	0
Tribe 163	AG1IA_00410	MHGTVKALIIAAVASQASANPVNKASAKNPAAQPPYHLFPAVRQVATATATATGSSPAPEPTLPTFPFPGSNGTYYICSFPSSNSTTNSTESATSTSSLSIKTVPVTSIATATSLSSTPISGTTTISTLSSYIPVPTPTEFTVVGLSTTAIIECIAVPTGVRPHPPPPANVSSAPSVPFPTSTPGTVTSAPGTVTSGTLIPSFTYLPMVMDSCFAAHAFNDVHAGDSVISIIQCLDWDLRSA	242	4	223	Not SCR		Yes	-	-	-	-	-	-	-	-	-	-	76	-	TSTPGTV-...TSAPGTV-...--TSGTLI...	3	PF10395.4	Utp8	0.95	+	150	435	No				-	0.74	Yes		0	1	0
Tribe 233	AG1IA_00431	MLLTALLFPLLARAAVIPELISQDDSVILSDDYKVPITLGVMSRCPDALLCEGVFNHVVSEVSDKIDIGLAFIGKLNDSEPLYGVTCMHGEYECAGNIHELCAIAHASSHDEWWPFLRCLNYNGRNQIGLEDASRKCARVVGIDWDKSGIGACVAGDEGKRLLRESVEYSKRNQITTSCTIIINGKVRCIRDSTWKECDDGHTPADFVRRINSEYDKLNYKRHHSNLTEISM	232	11	218	Not SCR		Yes	-	-	-	-	-	-	-	-	-	-	92	-	-	-	PF03227.11	GILT	3.4e-11	-	118	260	No				+	-		Yes	0	1	0					1	1
Tribe 312	AG1IA_00454	MNLRVRIAFAIAFSFVRLEPVHAIYPPRESMVPVTNDSFYVYNPTILPNKAANVRWSLGLIRSRGSPSPNTPVLADLSTSRTCTAVSFSGGSIMKM	96	1	73	Not SCR		Yes	-	-	-	-	-	-	-	-	-	-	-	-	-	-				+	2261	2474	Yes				-	-			0	1	0
Tribe 131	AG1IA_00455	MAYALAYITVFATFALAQTMPQTWAEKYGPQEDMPFSGPLSFAHLPYTKCLEETSDSHAFDIAILGIPFDSAVTYRPGARFGPYGIRSGSRRISPYVGYTTAWASPSMYIAQRILLLQVPVIPFDIPMAMDQIDTAYNTLIRRPVATENNFSANTTRNAAKDGKPHPRIITLGGDHAVILPILRSLYSVYGEIAVVHFDSHLDTWPVQGFYGATNNTVTHGTMFWTAMNEGLIAKGNSIHAGIRCMMTGYRDIQNDQQVGFSMITTDDIEELGTDGIIQVIKRRVAGKPVYISIDIDVIDPALAPASKHNSNTLLNYGTTDIVIMCFQLEHPNLDDTNGTAILQTMNFVLANRLSTAESTVLVAAGIVHDLLSVLIGRAPSRVSFANPESMAGRRHWSA	399	3	382	Not SCR		Yes	-	-	-	-	-	-	-	-	-	-	-	-	-	-	PF00491.16	Arginase	1.8e-52	+	2474	357	Yes				-	0.17			0	1	0		2	2	2			1	1	2	1
Tribe 234	AG1IA_00488	MYNYKTLMIISLACASAVASALAVSNVLPEMPWATNPMDYNPAKITSAPENHGSKVQTGDTKSHSYSPSYEFHSADGWQSVPVSNLSYKYGNDTNVRSRSDQKRRQRSETKRGVKVDVSADIFGGSVGHAVGEAWNELRGIGKAQGVTITWYTGEDLQNPSCWPESDWAPTVSRARGLLHSVPASFG	187	2	166	Not SCR		Yes	-	-	-	-	-	-	-	-	-	-	-	-	-	-	PB010708	Pfam-B_10708	0.00087	+	501	261	No				+	-		Yes	0	1	0					4	2
Tribe 115	AG1IA_00508	MHFSITATFSALAFLASAVQASHTITLRDPKSSGGHQIIYAISRGVGLRVDNYSGSPYTGAARVDVPAKSSKSVVVPDGWDGRVCDVTASGSCANNCYGACSMAEFNMNSGALNWYDISNILAYTVPQKISSSCDSVTCTSAGCPCNQAYRPGDKTGTCGGTGPLDQAVRACGAAFSQLSSISAQKDKSTAYSELLQNILNLPQDQIPAALLTYVGLIVNRDQPGIVVARQVLSELAGALEKNKVEDRDARKKVIQDVLDTLQPRLVSYEEQTGALRLQMASLLEEEEEWVEAARVLMGISLDSGHRQVSSEEKLQIYIRIVRLLLEEGEHAQADTYCKRAALLIPSTSNRELQLSFKLSQARIADFNRRFYDAALRYNELSWVPELDEDDRANALSAA…	649	15	628	Not SCR		Yes	-	-	-	-	-	-	-	-	-	-	-	-	-	-	PF10602.4	RPN7	0.056	-	5311	198	Yes				+	-			0	1	0						1
Tribe 567	AG1IA_00529	MTSEFMNLILLIFTTCFRRLAVASTSNNHLDSVRLVLKDESIRAATVKYLVLKLERQTNICSWRSRKGGFIVRRKSATALSLLTVPQADPVDNSNGEQLPDGEERAEMFVQEATKYYETLEGLRKAIVNLREARISSAAIAPSSVQATLLAPGVNTEGLPGGENLHYALQESLVESEAWAALAQTIEALQTQTSLGVVDSGLSGVFGVPFDGNSLLVFGVPAPQSFLPHLGPVYLRCTL	239	3	216	Not SCR		Yes	-	-	-	-	-	-	-	-	-	-	-	-	-	-	PF10496.4	Syntaxin-18_N	0.27	+	500	311	No				+	-		Yes	0	1	0
Tribe 21	AG1IA_00634	MIAAAALALLPLVSAYSKTFVVPHVDGKDDSPAVIAALANYSSDSLILFQKGVTYNLWTPINFGSLTNSEVAFEGNATYPTSIAAVQAEVAKSVHLSRTLAQNQRHKRHAPRYHRSQLGLDRLARPTMVGRRPADEPPTWDPVQRDQWRDKGYETMAAYRLELCVEREQECSCAFPFNTDGFGAGGTNLLYENNHIANGDDCITVGNGSNGVHFRNNYCEGGHGMSIGSLGSGGSVASVQNVLFENVVMKNHLYGARFKSWTGGNGVARNITWRNIVLENVPFPIFVTQNYWDQNVSPCLGPKPSTGAVNNTHIEDMLFDNFSGSQLDTPYVEGSCVSDPCWYAVANATGKEIAIFDLYPNTTSNILARHISGIKPVNGAQPAVMCDPATVDNDVGFVC…	413	10	398	Not SCR		Yes	-	-	-	-	-	-	-	-	-	-	397	-	-	-	PF00295.12	Glyco_hydro_28	2.4e-35	+	624	158	No				+	0.09			0	1	0		1	1	1			3	1	2	9
Tribe 313	AG1IA_00648	MYLYFPPGLFTLALGARTLFSSSHLISSPSSPTPSLCVRVSYLVKSYPHPIPLRSDVLSLPHHTVARKRPKFI	73	1	58	Not SCR			-	-	-	-	-	-	-	-	-	-	-	-	-	-				+	3500	2616	Yes				+	-			0	1	0
Tribe 235	AG1IA_00651	MPSPALIVGGVIIAVGAGFAFKQFVYDPYLSHRLHEFMEDLHEQRNQRHRQPVEPHLASPRRGKSTSVDSFSEKRRASHDAGDAGLSTGTEMREVSSSASLRRRGPPFQRNSSDVEMAVIGDTFPLATFDKQVSSAPRQQAEITVRQEELPSIMPTPPATRSTPTTSPRPAPASPRSPFSDMHALSEISFDAHSSSDPFEDYQLSPPAMLSPPIVPATAPFSPFVLPQSPPNVTDAFVDVQARAQSPFVEVARSERPTSPWSELSAHSGETAGQQLHLRLSRTDSDSEKEGSESGSEGSWEHAHA	305	0	283	Not SCR		Yes	-	-	-	-	-	-	-	-	-	-	-	-	SEKEG...SE-SG...SEGSW...LSPPAM--...LSPPIVPA...	5				-	2665	393	Yes				-	0.13			1	1	1
Tribe 2	AG1IA_00667	MLFSSVLSAMALAVSSVSAHGYIGVLTANGKSYKGPVAGGPKIKSPIRQISTTSPYKDVNGPGMTCGRDAKNAALIADVDAGSKITMTWDDHPGDTWNHDLGPLMTYMTKVPEGQTADKFNPANAQWFKVAQDGLKSNGKWVQADLMSGGAHSVTIPKNIPSGQYLMRSEIIALHLADKRGGVEFYGNCIQFNVKNGAGGSNFLDGVTTAKFPGTYSLDDKGIHINVFNRLKSYPFPGPAIAKFASGGSVKATVSANSTSDDDETTTTKPDSGSSKSKSGNTKSKDEEKRCSEADPAKPASGSNKHNARSAVAGWTSRMHKRYLGAVAAPAPAVAPVSE	339	3	318	Not SCR		Yes	-	-	-	-	-	-	-	-	-	-	-	-	-	-	PF03443.9	Glyco_hydro_61	2e-47	-	2159	1818	Yes				+	0.13			0	1	0	1	17	17	13	2		21		24	19
Tribe 2	AG1IA_00669	MLFSSLVSFVALAAAGVNAHGYVDKIIADGKTYNGPIPGETNPKSPIRRISTIDPYKNPKGSGITCGEKSQLASVVAPITAGSDLTLSWVAHPNQAWPHEMGPLITWMAKVPAGQTADKFDASKGDFFKVHQEGQEGKKWYLERDVVKLGTTMSIPIPKELEDGDYIMRHEIIALHLADNKGGAEFYTSCFQLKVTGGTGTAKTTASETVRFPGAYDASNPGIYVPKVFDNGFKYKFPAYFYWRT	245	2	226	Not SCR		Yes	-	-	-	-	-	-	-	-	-	-	-	-	-	-	PF03443.9	Glyco_hydro_61	6.2e-46	-	606	367	No				+	0.06		Yes	0	1	1	1	16	16	14	2		2		23	18
Tribe 2	AG1IA_00706	MLFRTVIATLAAVAGVSAHGYIDKVTIGGKTFSGPYPFSNKNAASPIRKITTTFPITSANDANMNCGIDAAPAAQVAAANPGDKVTFSWKSGQNKNVRWGHSIGPIMTYLAQVPAGQTADKFDTRKAKFFKIDQTGQTGGAGTGWVQASIKGGKTYTTTLPNDLPAGDYIIRHELIALHFAQKKDGAQFYPGCVQIRVGGGSNAPKAISAQTVSFPGGYTENDKSLFVPNLFKGNFVYPFPGPQVVKSLGAASTKGASNVGNSTIIDEETEPKTCDSKKAKAKNDKRTPISHVTPDHGRVRSRVMRHLDPIRL	313	3	295	Not SCR		Yes	-	-	-	-	-	-	-	-	-	-	-	-	-	-	PF03443.9	Glyco_hydro_61	7e-48	+	8783	818	Yes				+	0.06			0	1	0	1	18	18	14	2		21		24	17
Tribe 314	AG1IA_00715	MGLISLLLLTALPMPYSTCTKRVWTTAKEIGVDVTIVPVDLAKGAHKDPAYIENYHPFGIIPVLEVGPDEDGTKIYESRAIARYLVAKYGKGSPLLPAASDAKAYGLFEQAASIEYSSFDPSASGLAFERVFGPMRGLEPNKDLVKKYVDTLDAKLDGYERILAKQKYLTFTLADLFHLPYGKMVYDLEPQLFSKREHLKNFTGGGKTFLLVLLGRRLRNSSSKQCRRSRLTIASRKRKRVNVECTNMGAVDRSLWRRTSPDLGVGLPCGYSRNHDC	277	5	258	Not SCR		Yes	-	-	-	-	-	-	-	-	-	-	-	-	-	-				+	798	6276	Yes				+	0.05			0	1	0
Tribe 185	AG1IA_00722	MWSAYLLSSTVLVGSACAQHYPVARQASTTSSSVAPPTSTCPNVPPLQTSWQYVAPPRNAKLDFGPPNVPQGKASNGQPKPGGPKGPKKIKNFILTIPDGFGPASEVFARDFVQWNNSATGWNRQLGSDTIQIGSIRTRSSDSYVTDSAASATAYSCAIKTYNGAIGIDEDGNPCGTVLEAAKRAGLKTGLVVTSRITHATPASFASHIYDRDQEDIIAEQLIGDQPLGPVVDLMLGGGLAFFWSAKKAGYNAFTNRAGFDALGGGKSAKLPYLGLFTPGHMSYEVDRDPKVEPSLLDMTKTALETLKRATKDTSRIDHAGHSNDLIGHLHEIIMYNEVVDYLKKWVDSNDDTVLIGTADHECAGLTVGGIVTTGEYQYNPVPLAGASHSSSYLASQWA…	493	5	475	Not SCR		Yes	-	-	-	-	-	-	-	-	-	-	155	-	-	-	PF00245.15	Alk_phosphatase	3.3e-75	+	1167	1712	Yes				+	-			0	1	1		2	2	2			1	1	1	2
Tribe 37	AG1IA_00723	MKCGTLVMVGSCLSWTLSSRGFVLLSDTTIGSMDPSPEPRDFAARIDMGYLNTVHCGRGFIPARLGYFTRHLLLPSAYANIDGPPCNNIFSGMYCVLDLSCYGTGLNSMPWAHVGHVFDILSPGPHTLEFHDSLQDKYGSVSKVKGILGKTYTSQIPDFCMRFWLRKSIVCFFIRNPSMRLQNLECDIWSGLIRHYRSSPQSTKKRSLTMTPTVVGITDHDALIKDINGSETKEIDMLLWCSKAALDLVGRGESEYSRAIKSCNPAITQAMPFLPIFSLVYRFVPTSLQRKLAEWVPIQLVRKLKNIVDIQDAKSILMQKRKALNEPGASNNARDIMSLLLKANSEADQRDQLPENQILGQMNTLMLAGHETTSGALSLVLQLLSLNIPLQERLREELQ…	534	13	516	Not SCR		Yes	-	-	-	-	-	-	-	-	-	-	-	-	-	-	PF01296.13	Galanin	0.26	+	1712	11671	Yes				-	0.12			0	1	0			1	1		1	2
Tribe 17	AG1IA_00724	MLVFQLTVSLLAGLASAVSIKRAAPVDGITGYATQNGGTTGGAGGTTTTFVTSVTTLAALRAAVTGESAKIVRISGIITGDGEVVDVGSKTTILGVGSNSGLTGGGFRVKVRRFVTASWNVFTNHFKTSLVGHSDKNSAEDSGHLRHNYFLNVNSRLPSLRFGTGHIYNNYYKNVATSGVDSRLGAQVLVESNVFDTVISPIATKLHGGYAVQRDNILINTTMNTDLVAGTLTTAPYTYSLDASNTVAATVTKSAGAGVITF	262	0	245	Not SCR		Yes	-	-	-	-	-	-	-	-	-	-	-	-	GGTT-...GGA--...GGTT-...--TTF...	4	PF00544.14	Pec_lyase_C	7.6e-19	+	11671	4330	Yes				-	0.05			0	1	0		2	1	1					2	9
Tribe 315	AG1IA_00729	MPSAALVLDAIHASTLLASWLLVQGRCVECQQTLFSAAKLAILSGIHKIRSLDSTGRTPSPISPKHPPSSHSGQRSPISDERYKPSSADGRLSPSHLQPLGSSTQRSVTPATQNFEASAEGPIKTMIPRPVGIIVLGHEAGYHTAAKDKRRIYKTGQVLGCLGPSPMGYNMVGDLPRCRRIPYTIIGKDPRKEAVPNFCPSCIDVQDMMEQQAMWEELEKLAHYTAAILMGSSVNVSLPWEDCPSEVRVETIWPDFDSNETTCTSIASLFHATRKASPSPSLAPTGSTRAGSPPSSVDPYALRAKSVVLLERAVRLSAQSERGSRPSSPRSPNQASGHPVVGDATRAAIKETDTAISNVLEQLPTERSIAALHPHTLLLCARVRLHETLMSQEHVSQVV…	493	9	463	Not SCR			-	-	-	-	-	-	-	-	-	-	-	-	-	-				-	199	147	No				+	-			0	1	0
Tribe 46	AG1IA_00737	MTPRNSLKFITIVTLASLARFSSAISICNTQRISWTPCGNATLPRECGRFEVPLDYADNAAGTGSLAVARLNATVSPRLGTIFINPGGPGESGVDWVLSDDMFLILNGTGGQYDIVSWDPRGVGSTVPRVDCFESRAEEKKFWNGSIRGSDSLEVRTDLRNTTARDEFYSHLDEVDEILIKFGKQCNSQSKDMLKYVGTAATVRDMVIVYGSINSSDANFNAFASHCAAAGPSKCAISQQNSTTESIRNWVFDLISVSDHIIDRTLELYLRAVQLAYDHTVATGGTVITSGQLRAFLWGSLYHPRQWPDLAQSLAQISAALSNPTSSSGTHQVRDFSRQVHPVPLVGRDNNASTSDPAKVYAYQAITCADAVDAGNSTTKQGFDAIVDITNNYTRIRGE…	477	10	453	Not SCR		Yes	-	-	-	-	-	-	-	-	-	-	-	-	-	-	PF08386.5	Abhydrolase_4	6.4e-09	-	138	3242	Yes				-	0.15			0	1	0		2	2	2					2	1
Tribe 316	AG1IA_00763	MFINAIFILSFGLLASDICRVGERDSKRIARLPCRPDVVGVLDRSVVRRTRDIFKFIFRATFERGKSL	68	2	53	3.77		Yes	-	-	-	-	-	-	-	-	-	-	-	-	-	-				-	226	251	No				-	-		Yes	0	1	0
Tribe 317	AG1IA_00776	MKSSTLISTPTLLLPVVTQAIAAARRAEEIRRYQEHQEEIKYREQQAARAAREAREAAAARKAFEEERRRLEEERRKQADERKKNEEQIVIAAWARYESGWQDLINGVNANGRPLTFYDIPWPVSMPARSFEELQSSAIEKFLLSPCHSPTKTRKMRLRAALMQWHPDVSCSLPSHLSYAYPKSPPCKFAQRFVDRIEESHRTAILTAVNSVARTITELMTKEGES	226	3	206	Not SCR			-	-	-	-	-	-	-	-	-	-	-	-	EEERRRL...EEERRKQ...	2				-	77	3398	Yes				+	0.23			0	1	0
Tribe 12	AG1IA_00783	MLHLATSLVSLWLATLPPAAFAAGSGPVVHGADGLSYVGTRNTTSRQDYFLGIPFAQPPVGRLRFKPPVAWAPGNTTEVNAAQFGAGCQQATGYVPTNNTLSEDCLTLNICELGQRLMVNSAVSMRYQPALTAITDGVPPGQEAYNAGGSNLGFKDQRLALEWIHKNIEYFGGDPNKVTLFGTSAGGVSASIQTLYNKGKIGGLFRGIILESGPPETDSQTAYSLHALRPDDPVREAAFHLIANATGCLGDPYVFECVRNAPADTLIQANKDVLAPYYRANVPAPTIFGPTYSPDDEFITEPIHDLIHSGKFAKVPIISGGIVPYPVIMISMSYTLQAQLDEGPVFFDGPAVNISSEQDIINWFTARFPALYIGMSNLTSITELLKFYPTSPAAGSPYG…	438	5	416	Not SCR		Yes	-	-	-	-	-	-	-	-	-	-	255	-	-	-	PF00135.23	COesterase	8.7e-20	+	1644	958	Yes				-	0.17			0	1	0	5	9	16	7	1	1	13	4	12	14
Tribe 58	AG1IA_00802	MGMANCLMLLIGGLSEYAQSFNVVTMAVGGAPAATTNSPHRASGRNVRIYNVARWLFSTLPFSQSTINSKSPSCEGRDGKNHQPSPRGSLSAYRIFFSMISKFALLAVTMLVGQSAMATPLAADSSSSGLEKRFSTLSGQWSSESEGSGRYTLYNNLWGQSYDTSGKQSTQATSYSGTTLAWKTTYSWAGSSYQVKSYANAALNTGLGKKLSAISSIPSTWKWSYTSASSSLIADVSYDLWLSNSASGTPSSAASTYEIMVWLSSRGGAGPAGSQIATVTVGGHSWKLYKGTVSTWTVYSFVATSEIASYSGDLKAFFTYLSSSQGLSTSQYLVGAQAGTEPFVGEFKINQMSHEGSDTKLAETKALRRSRRLTIVGGGVGNGVMRTALAIGQGHHAVT…	1158	12	1138	Not SCR		Yes	-	-	-	-	-	-	-	-	-	-	-	-	P...P...P...P...P...P...P...P...P...	9	PF01670.11	Glyco_hydro_12	3.8e-34	-	1882	376	Yes				+	-			0	1	0		2	2	2	7	2	2		3	3
Tribe 164	AG1IA_00823	MNPKTLAYLVVFFGLTAAVSPSATSRFTETDGISRQAPVLPSGNGSGLPPRPTGSADSQPHRPTGISAPSGLPGSFSGLPPAFSGVPQRPSGSLSGVPPPPPLGTPIKPTDLAARAFDTFSGSQIPPRPSGAVSGLPPAGSGTPPPFSGLPPRPSNASEAPASGLPPFSGAPPRPSGAPTGTPQGISGFPPAPSVQARAEPSLPAGSFTGRPPKPTGSFSGRPPAQSGKPHGRPQSGSRPAPTGPPPSGAPPAPSGAPESLIQARAEPSFPASPQSGRPPRPSGAASFSGVPPAFSGKPPAFSGVPSGFTGRPTGLPARPTGTAIPLTPSQLAGAAIQTDYEETSERGNTHAYALIEVTGWHSRDGQWVSTRLRNFNRLNSARKSVRIFDPR	392	0	374	Not SCR		Yes	-	-	-	-	-	-	-	-	-	-	-	-	SGLPPRP-...SNASEAPA...SGLPPF--...SGAPPRP-...SGAPTGT-...PSGAPPA...PSGAPES...SGLPGSF...SGLPPAF...SGVPQRP...--GSFTGRPPKPT...--GSFSGRPPA--...QSGKPHGRP----...	13				-	8904	2320	Yes				+	0.27			0	1	0
Tribe 318	AG1IA_00918	MSVWRIQALPHLLAQGFLLQQVLLPALPGPRKASLWLGVEPARYGPRAGQNL	52	0	24	Not SCR		Yes	-	-	-	-	-	-	-	-	-	-	-	-	-	-				+	2990	1295	Yes				-	-			0	1	0
Tribe 14	AG1IA_00925	MFRLSFFTTVLVFVMALVAFSAPIQSADIELVKLPVDSTVAVPAEIESRQETHTLEKRKNGKATWFNTGLGACGKVTNDNQLIVALGPGPYNNGKMCGKTITVKNTKNGKSTTAKVVDLCPSCGSSNIGKQYLSTDANHTHVMTQTFLLLHSRNLDLLILVSSVFHGASGVL	172	4	146	Not SCR		Yes	-	-	-	-	-	-	-	-	-	-	-	-	-	-	PF00967.12	Barwin	9.1e-05	+	1213	410	Yes				+	0.22		Yes	0	1	0		2		1	6	6	1	6
Tribe 153	AG1IA_00938	MSHALLLRLFLAPSFFSVHVALQYLKTYPDNIGITHYLTGRLREFDLKELEDVWGFICQSRRGTTKSESFAICQRVIHKCHDIVYGDPPEPAGGPYSSLPVHPRSRFGHKRVKPHAMPALVGMGTMLAGAPGMPALTPVSGQVAIEQGRREEPHQLSGVVRDLQDEGRVSTSSRTGSVVDEDEDTGYDSPAPGPSGPTPTPKPSKLSIFTHSTSSIQTVAAQAARTTPSLTTRPPRMSDDPFGQLDPPTPPSKQSTLPPVHSTPSIGLRPGLNRATSLNHYAHQESLLNQYDPFTQSQLLRGHYCRGEVQFLLTLESISNRLLVVPKLARVSALRAELTNLNNKLPAEICVPMWCPSSDKCSANSFVTQPHHRIVRIPPGESVVLNSAERAPYVLIMEF…	1017	15	996	Not SCR		Yes	-	-	-	-	-	-	-	-	-	-	56	-	-	-	PB014960	Pfam-B_14960	3.8e-07	+	179	94	No				+	0.11			0	1	0
Tribe 165	AG1IA_01042	MKFVAILAVTASVVTASVVQRSGTPMTQAAAQAKLQSAGIYASSSGGCTTKSNPTCTSYDGILSGTVDNVITLKNACGCAITITGGTETGHASGTYRNFTKFSHANGYKVDIRHASGIDAYVKNSFTKIGNRGDGYPQWKSAAGNIYCVRDNSILQTKLELMVSRYLQDEGSHWDV	176	5	160	Not SCR		Yes	-	-	-	-	-	-	-	-	-	-	-	-	-	-				+	12048	289	Yes				-	0.17		Yes	0	1	0
Tribe 319	AG1IA_01047	MQLTFLATLLAADKHVQPLRCNSVLCDQSIPLEYYIRKSLHEGLYLSFYSICTCQPGCIIWAGDPVNGPKERVNAMPRWYQYTHHVSASPLHTNVPLVALLVCHDTLSLLTVLSARASTLA	121	6	103	5.83		Yes	-	-	-	-	-	-	-	-	-	-	-	-	-	-				+	265	965	No				+	-		Yes	0	1	0
Tribe 41	AG1IA_01054	MRLSRIAVSTALLAQSLVSAGAVAPRATPLASTGYTDAVQWDKYSLFVHGQSGEFHPWRLPVPSLWPDIFQKMKAAGFNTVSIYIHWGTISPSKDVIDMNHYRDVKPIFEAAKAAGIFLIYRPGPYINAETSAGGIPHWVTTEVQGHLRTNASDYAAAWAPYVKAVSEAVKGYQVNEGGPVVAIQIENEYPQPENTGNPGKAGMMADLQAAVRKYGVVVPTTFNDAGMDRNYVSGLGKPRTSFRSSRADHLIHAFKSPGLDSCYNMTGPDYLDVAHKNLWAQNVKMFNAYMLYGGTSWGHLPFHKGLFLRNAPEFYKTDIVGNSTSGAVAVSDPAAFVTELRNPDTKAGFYIARQTYSPSTANLVFKLTVKASSNSIPVQITLAGRQSKVIVADFAFGS…	929	2	909	Not SCR		Yes	-	-	-	-	-	-	-	-	-	-	-	-	-	-	PF01301.14	Glyco_hydro_35	2.1e-48	+	447	363	No				+	0.06			0	1	0							2	2	2	2
Tribe 74	AG1IA_01088	MRVAALLLAIPSVLAFDYVVGVGKDETTGQLGMGFDPSSVRPQAGDKIVFEFRAGSHSAVESTFKDPCIPKPGGYNSGVITVADGTPVDSKGLPTTEYIVKDTNPVWFFDQAGGLCTKGAVFSINPELTHDGQNAGQFRANAEASDPTTASVAPTSSSASSTASSPSTGTSAGSASSPTTTANPSTNSAASMASFSMGAVLASLGACRCLMYSFLLIPIRIHLVPYYLASRNASVHMHALIESEIGNIASSKGPTNTGRLRGCYLYHRPRAKRYLTYGLILPLVSAADFDPLRSVHFPECDKATKILLSFVDGRNDGLDGVRRLIDDTTTDTLVAYSLNLSLATVAYPPTNSRTSSRLCYIHRSQSRLSVLCTIAPHFPTPLPERSLTFLPRAAWSAPS…	895	9	880	Not SCR		Yes	-	-	-	-	-	-	-	-	-	-	-	-	-	-	PF04366.7	DUF500	2.1e-38	+	288	462	No				+	-			0	1	0	1	5	4	2	1	2	4		3	6
Tribe 320	AG1IA_01092	MFKSLSLGSLAVAFLASGVVAQQPEWAQCGGINWTGEWKNLRFWSELRQG	50	1	29	3.45		Yes	-	-	-	-	-	-	-	-	-	-	-	-	-	-				+	575	2568	Yes				-	-			0	1	0
Tribe 218	AG1IA_01097	MVRIFAPIFSVLALSSAVLAVPMMGMSSEPSVSEPAPVVASSSSSSLMHDATSTSSANAHVSTTTMAHEATSTSAAMGHETTTSAAMGHETTTSTSSAPAHTTAAPSYGSGYANWGTDLNSCVQTKFGGGLSSASAPPPTTTTAAPVAGTGATHTVIVAPTKGVLRYVPFAVNASVGDTVRFMWGAGPHTVTKSSALTVCNKSADASTFASGQQNASFVFDQVVNNTEPTFFFCAVPNHCQKGMFGIINPPSAPAGSATSVGAMMSTWTSQNPDLAKMQTAVDAMAINTPAYNWASNMDVSSIPTEAHQSLVENVFYTRMFYAMNTGADQGASRPDGQPISIPKDVNTLLTGTAGNPGGANGAPAGATPSGTPVSAPVNSTPSPQPSANGAGSVAASSA…	413	4	393	Not SCR		Yes	-	-	-	-	-	-	-	-	-	-	232	-	HEATSTSAAMG...HE-TTTSAAMG...HE-TTTSTSSA...	3	PF02298.12	Cu_bind_like	0.00017	-	1289	344	Yes				+	-			0	1	0	1	4	5	1		1	4		3	6
Tribe 47	AG1IA_01129	MLRFGLLVFLASYLGIASAAFGVTSSGGRYIVDAGSPNPLVIKVDMQYPSSDHLSNINIYEVNQANCDITSLVYRGNEYQYQSTFSHIGSGLGSATVSATVPWFSNISHPTGQYVKITCVTSTLTHYYVVKSGGMYLSASTLLFYLKLLLDSTVYMATYITAQPSVGELRYIARLNRSFLPNGDPESYTDLGSETVEGSDVFRQSNGQTVSKFYSSERFIDDKVHYVSGNDVIISMVIPDPTSYEGSAGGPFFRDINRDRGSSYHALYWYMNSGHAQTETKRIGLMGPYAMVFSRSGVPSGNLDVSFFSQLGISGYVGTGGRGTVTGTASGVSTSYQRVVHWFNDVAPPMKAGTYTMVLYRDEFEIARKSVSVGAGSTVSSSIASNEATAAPAWRIGEF…	828	12	809	Not SCR		Yes	-	-	-	-	-	-	-	-	-	-	620	-	-	-	PF09284.5	RhgB_N	2.6e-87	+	1392	4401	Yes				+	-			0	1	0		3	1	1			2		5	7
Tribe 14	AG1IA_01150	MLSSFVTAVALAASISNVAAGPIRHASRGYAQDADILEDYTPYHIRYLALGCSGGHGSPFFEKCCHPLLRWQKLEDRPAECIPSPSASSSAVLAEPTASPIDEDPVPDYDDDCSEDEPTSAAPAPSPAPVTSSTYIAPEPTTPKPEPTSTSQPSSTKEPEPEPTKEPEPEPTTTKKPEPTKEPEPEPTSTKTTKSAEPEPTQGSGGGEVIEGGFATFFTQNNNAGACGDVHGDYDKVVALDYRRYGPLNQKSEHCGKFVQITNINNGKSVRAKVADACPSCVNGNCLDLSLGTFNAIAAESEGMVPIKWTFV	312	10	292	Not SCR		Yes	-	-	-	-	-	-	-	-	-	-	-	-	PEPTTPK...PEPTSTS...TKEPEPEP--...TKEPEPEPTT...TKKPEP----...TKEPEPEPTS...TKTTKSAE--...	7	PF03330.13	DPBB_1	7.9e-06	+	897	568	No				+	0.17			0	1	0		2		1	7	5	1	4	1	1
Tribe 1	AG1IA_01180	MRSTSAVVAALAACVAAAPSLKLTVTGPSVVTDVDNLTVKAIVTNTGAETVKLLKDPRTVLSDWRTNTFAIEGAAGTPAFTGIKVKYSPELALKSGDESKFAVLAPGQSFELTHDLAGVYNFTRSGAGDYKFSAGNVFQYVDSNGQLATVAAEAQSHKLKVGGSLASFKGAPKHDRSGIARRAIGYTSCSSTRQSQIATAANSANSYVSSANSYLAGISSGTTRYTTWFGTFTSSRFSTVKSHYSLIGTDATSTTYDCTCTESGTYAYVYPSSPGYVYLCGAFWNAPNTGTDSRAGTIVHEQSHFTVNGGTDDHVYGQSGAKSLAKSSPDQAIDNADNHEYFAENNPRALCFSVAEARSWYKVKGYRVFFLRSLVPRASGATAVTEFAIRIVLLVHVGG…	416	6	399	Not SCR		Yes	-	-	-	-	-	-	-	-	-	-	256	-	SANSYVS...SANSYLA...	2	PF04684.8	BAF1_ABF1	0.084	-	86	1732	Yes				+	0.05			0	1	0		1	1				1		1	3
Tribe 22	AG1IA_01330	MASRALTIFTLGLLQLSRAAQPARKGKPGTFEIVGNSGVSAQQLFLGANNKVYIIDKVENNPVSVNGTNTFRPMDIVTNTFCAGGNMLGDGRWINIGGNQPVKSGGATHVAGDPDDPYKNGDGGQSIRLMTCQGDSCEWGMDPVNMSTRRWYPTVEGLADGSVIIIGGNQYGGFVNSDGNNNPTIEYYPSRGNPVGLPMLMRTLPDLTIHTGMVFMQTNLGTQLYDTENNVEYPLADMPHAVRTYPASGATTMLPLTPANNWTATILFCGGSDLKPEQWRVSDPLVTYPADASCVSMTPDVSTDWKDEDTMPLGRTMGNFVILPNGKIFLGNGANTGVAGYGNESWVVGQSYADNPMYQPLMYDPELPAGSRFTSKGLSPSTIPRMYHSAATLLPDGSV…	1302	16	1283	Not SCR		Yes	-	-	-	-	-	-	-	-	-	-	832	-	-	-	PF07250.6	Glyoxal_oxid_N	8.7e-25	-	1552	282	Yes				+	-			0	1	0		1	3			1	2	2	1	1
Tribe 14	AG1IA_01348	MLFFGTLAVTASLVAAVAADHGHSLHARSHHHVDRSNLQKRFSGTATYYQTGMGACGQYNNPGDFQYGGGYPGPNCFKGINICGKGKCHYATIVDECPTCSHGSLDLSQGLFEFFAPTSDGVFQMTWSFADGGDDPKPTTSKKPDPPPPTTTWKPEPSPEPTTTWKPEPTTTWEEPKTTSTKRRTTTSTPPPEPTTSHEPSTTSTSYTPTSTPSSTSSTSTSTTESTTSVSSSVAVSTSAQVTATQSSAGPSSSSSGSVSVSAPAPTTSGLASGPGNNSGSGAASNLADANQVMLALGKMAVVANGGQ	308	6	289	Not SCR		Yes	-	-	-	-	-	-	-	-	-	-	-	-	KPDPPP-PTTTW--...KPEPSPEPTTTW--...KPE----PTTTWEE...	3	PF03330.13	DPBB_1	1e-05	+	62	5643	Yes				+	-			0	1	0		2		1	6	7		6		1
Tribe 321	AG1IA_01349	MLVAILYINPVALAALSPQHAVALVHEDHLGSSLFDLRALPRGIARASTLTSAYPCPSVNPTFFCHQHTRVAPFCLYISLFYVLLCSLSIPMSAISSNLGVISASDTELELSSGSQSDSDFEIVLVTQAVAGIVISDSDSGSLVSAPTDLSESSDDEHIFVQNITQSAPNTPRPPTFLPPRLDATPRPPAAIPRPIFEHGHESDASDREDDSSVGSLYDSDSDADGSVLTHARARTVTITHDRLETPTAHRPIAALGTVHGNESTATIRPALPTVLAAGTLRRSTPAGMHTPAITTNTIATILASAPLSPPTPSDVGDIPYAPFTPAPTAVPVPVPIVAPTASVPTQQSPKHAPPIPTASIVTKKMWSAMNIARVKLGFKPLEHTIRRQLNLDRKQQRK…	600	5	586	Not SCR		Yes	-	-	-	-	-	-	-	-	-	-	54	-	KEAQKAA...KKAAKEA...	2				+	5643	305	Yes				-	-			0	1	0
Tribe 236	AG1IA_01403	MKFLATACALAALANSALALPKITRVGRYLFNPDGSRFYIKGIAYQEQGRLAVTDDPNAFPEPDNFVDPLAMPDACKRDVPYLQRLTVNAIRVYSVNASLNHDDCMAALDAAGIYTMIDLSLPVNGSLDRSSPAWTTNLLDLYIGTIDVFSKYNVRTCLNVLAYNIGNEVVTDTNNTVAAPFIKAAARDVKAYLKSKGSSALVGYASTDGSGWRDPLANYLACDRDDDSLDIYGLNNYRWCGAGSFEGSYSSVQASFENFPVVAYFSEYGCVSRPPRLWTEASKSTRPQSYPLIDDLPVTAWQLLGGYGMIELSADNATVTTSDDYTRLQNVLSNITFVNEPTQSNAAPSTYPACPAASTDFLASSTLPPTPNTATCECIKANSFSCLFTPTTEQGVRG…	433	13	414	Not SCR		Yes	-	-	-	-	-	-	-	-	-	-	269	-	-	-	PF03198.9	Glyco_hydro_72	7e-75	-	66	568	No				+	0.09			0	1	0		4	2	3	1	1	3		5	1
Tribe 189	AG1IA_01420	MIIIDPSAVFLATLVTSTWVAPTPCLLQQTRIGISHEDLTGGCPRSAGITTCYVARLPSKLNENLDDGIRGSDMYTQSNFMIMVGLEATGATTKFTFKYFIDSALKSLSAYEMKMTQVVSEESDADGSLTKV	132	3	112	Not SCR		Yes	-	-	-	-	-	-	-	-	-	-	-	-	-	-				-	414	228	No				-	-			0	1	0
Tribe 322	AG1IA_01512	MKLIAFPAVLLLVASGAGARPQEDTRYYQCFSFTNDRTRPSYHKLRFPTYPFHNSIPYSQTSNKYSPSAYNDRGPNFRTYHGPTDHFTHCISNILGRELCCLGLADEQCCYGPMRASQGTRLGRFGCRNGHICVNAGRAVKLALK	145	8	126	6.35		Yes	-	-	-	-	-	-	-	-	-	-	28	-	-	-				+	579	3942	Yes				-	-		Yes	0	1	0
Tribe 323	AG1IA_01545	MCWLSLKLVILAWRLLASRDDSFSALGFLLGSHQNLGLGNLRPSAPFSGRPGSSIHPLERHMIEYGTHSATSLLGEGRINYLCRLFSQLPSAPRSYPLGGYLHDSSSSTPTLVSNLEIRSSIRVSLTIQAECFSCFSRTNRPTAFH	146	4	127	Not SCR		Yes	-	-	-	-	-	-	-	-	-	-	81	-	LGFL...LGS-...HQN-...LG--...LGN-...	5				+	745	507	No				-	-			0	1	0
Tribe 6	AG1IA_01548	MRLLFVAAAFPLISAYDLHVPTPNDEVVVVASTTNEHTPDAGKSIYSAPPVIKPGECTKPAVRREWRTLSNGDKKAWIDALKCAGNLPHSDALYKTRLSGGIPLINETSSHYDDWTYDTYTKSQVTARIAGTLIPSSAFSRLVATSTAQCRTGTGLWSPIFDSDPVYGLGTWGAEANDWHVTDGAFNETIRAYPVPHTIRRQWTPQPFDENVLFPLEYPNKQAWANETATHVKIQAIIDGNRGDSDMFFADIEGVREQGVRNAIQLAVGGDLAAPTTNPADPLFWLHHAVCFMREVIAHHTHAPAQMLDRVFAMWQAKYPENAESYSGGSMQALTEIDQWPTGLPPMVNTESLLPVSGLEAHDVAVEQVMSITSNYKNKAHLTSNSIWGLQVSTTVAAV…	432	5	417	Not SCR		Yes	-	-	-	-	-	-	-	-	-	-	-	-	-	-	PF00264.15	Tyrosinase	1.4e-05	-	390	9125	Yes				-	0.02			0	1	0		2	3	1	1	1			1
Tribe 568	AG1IA_01581	MSIYSRVLWRTLTSVCLVTTEVRAYIYEALTYLVQIHAQISEVARPVLDRTLNAIVDQIVQDALGFFRQVKRFGMGGMLRPNDYDPLLSPKACVLFSFMCTHLWPRPRPQMAQHPLSSSRAPHLTPSHLTRCTQATLEIEFFHQTLMRFCTPAALKTLTEIYETISRAYHRKPGQTEDLQQELDGVKKTLNDTRRATQIEFLCFKVPKKDKGESRKEREGTGDRTEKDRERGGSSRPPGERRRAAP	246	6	222	Not SCR			-	-	-	-	-	-	-	-	-	-	98	-	-	-	PF05493.8	ATP_synt_H	0.29	-	2856	901	Yes				+	-			0	1	0
Tribe 324	AG1IA_01593	MLPFALTLAAGAAWFAAPVLATSCTAFDSNFNLYAFGINGKDLSFGAQDGTPVPTTGGRPPFDGPNTQCFTSEYFNAIYFINADNSQPNAIHIFDATTQTWSTQQTTVPNGLDPTSMVAILDHDTNGNLYSVEMLERKAATPDPVAWGVTNPPNFDASNYKPVMALAQNHIHFLDTEGEGLARIFVIHFAYWQPEIQYYAPGNGAGTFPKKHGQVASFFTGDTQAQKKWAFVPDDLSGTYVSDINSNTTTVLPGPPASAGFASNPGGLMGRLSASPSALVYLSPANELHYIGVDQNNMAASAGNPWAKIASPELVAAAAADPTSTTSDATGTATATASGMTTSRATSTTSGAPSAASTSKSTNGAASLNMGMGTSLVVALVGFQAWLILQHHHHTFQTD…	797	6	776	Not SCR		Yes	-	-	-	-	-	-	-	-	-	-	783	-	AA-T-...AALI-...AA-KI...AAQY-...PGGEAPPPP...PGGEAPPPP...PGGAPPPGP...	7				-	3384	4095	Yes				+	-			0	1	0
Tribe 75	AG1IA_01603	MHLSYLLALASLITASPLGLSSGIRRRELPSPVEVDVAKQYLAKLVVAEPVLNPPYDRKKFPHWISTGGKCDTRERESLYMTKYFVEILTLKSLVAEYDGATWTDALDLDIDHVVPLKEGWISGAWNWTTERRKMFANDLVRPQLIAVTVSAAFLEWGANAPTKVSRIMSTKRREIRILLLGCPLFNPIVAEKTALTNYLSKCETPTFVSEELVLAPDMQK	221	3	206	Not SCR		Yes	-	-	-	-	-	-	-	-	-	-	-	-	-	-	PF07510.6	DUF1524	1.4e-06	+	3582	4034	Yes				-	0.22		Yes	0	1	0		1	1	2			1
Tribe 75	AG1IA_01604	MRSVYLISLAVLATASPLGIDPTIERRGSLPTPVSVATAKEYLSELKVAEPVVDPPYKRSGFKHWITIEGRCDTRESESSFVGTQPLKLLSIQNASPRQDFGLVSRRPISLASLRVLTYYPQTADYDGRSFTSATSLDIDHIVPLKEGWQAGAYNWTAKRREEFANDLIRPQLVAVSVSSLSCLK	185	2	170	Not SCR		Yes	-	-	-	-	-	-	-	-	-	-	-	-	-	-	PF07510.6	DUF1524	1.9e-06	+	4034	1194	Yes				-	0.28		Yes	0	1	0		1	1	2			1
Tribe 325	AG1IA_01605	MRFAYLIALAAVASAYPLNSDSASAVVAVVKRQPTPTPPKDSGKDTPTSPSWRVKV	56	0	41	Not SCR		Yes	-	-	-	-	-	-	-	-	-	-	-	-	-	-				+	1194	2293	Yes				-	-		Yes	0	1	0
Tribe 40	AG1IA_01651	MLARVIYLSAIASLVAAHGTITAVNGANGITGAGMGIDPNTPRDGTKAKPFQVDTSIIRDREIDSGKVGPCGRTTEKGALDMAAEMEAASSAGLPSATADGEIQMTLHQVNQDGAGPYTCDMSGDGGATWQSATVTKNVPGAFLGLSTATAEDFPLNVRVPANMQCAGGPNGDACVVRCRNATPAGPFGSCAAFTTANAGAAGGNKAAAAAAPSTKSAATGGNTAAAADENKQGGGIGGGLKKLLGGRSYPNRLDTSKRALSKPEDFSDEDAKDAELEAKLIAGLNKRAVSSADQFADQDAKDAELEEELIADLYKRMAPVEKKRVIRSRVVGSLNIANVSPVYLTYGLYGFVRRGRLGGEPSTGGHTGAHADRK	375	6	358	Not SCR		Yes	-	-	-	-	-	-	-	-	-	-	118	-	-	-	PF11327.3	DUF3129	5.1e-55	-	178	6510	Yes				+	0.23			0	1	0	8	8	7	5	1	7	5		3	5
Tribe 326	AG1IA_01674	MPSPLFPLVVVIYSGSRALTTATMPRPTRRPSPISLPHCPMDTLWEVDESLDVPCQQLRSVFEDDDEPVRNVTFPLPPRSIPQMKRFFSPRLSLPMHSAPRTRPPSRSPPKPIRAPPPAPRPVSPVILITRPVSPSSSASSSDTEPPRTPPAASAPLPAYVLAPPPPAEWESAIDALFEFDDEEEEVVLPKRATPTIILPTDSYLSFSPPSSPPPINFTHSPSSPLPPSMSVYASDSLPMSPTFSRPLGSPGLMPTSPTSPVQISWPVPTRPARSSRRMAPAPQHPHPHTLITLISLHVCPRGSSMKHEKSFTGAVYSVMILGHSIHGHGPSKKTVPRQIKRIYASILNIQFIPLPYLLLVMTRRQ	366	3	348	Not SCR			-	-	-	-	-	-	-	-	-	-	-	-	RPVSPVILIT...RPVSPSSSA-...	2				+	531	314	No				+	-			0	1	0
Tribe 42	AG1IA_01719	MALLVLTTLSAISGIGRAQYTATYLPNNVPAHTEEGQIGTNQLLTKKHAYSQNLYINSVEDFCLWAPPYSDGKNSSIGEVEEIVVSWCVKAGYGTRLIPDGTLKGAHFVQTPDYVQVTGWGDFTKMNIPKGDAGGELDPHGADGLGNPHGGLVFGNSFGKLQQYHEWTNFMSSTEFCVRACKDGPNAAKICNHIYDIMGCEWNMPGNYAQGVFENCMGDSSQPMGIYGSSTFHQGDPSTPQPHAAPKSSSCTSVSSVGNAGITTSSLSTLTTPPASSSTSRSGQTSASPTTSTANGARRLASSDALILGGTMFAAGAFVLGLCSVL	326	9	308	Not SCR		Yes	-	-	-	-	-	-	-	-	-	-	-	-	PHGADGLGN...PHGGLVFGN...	2	PF14636.1	FNIP_N	0.097	-	466	181	No				-	0.14			0	1	0					5	2		2
Tribe 23	AG1IA_01812	MLAFIRLFILTAPIALATPLVHTARDETQGQPVSIARTADRTVEASALFGTTSDSPNFTEIPTGLCIVPKYADEAGIGEEKTPLIAQQALDMCPRAQRIAVSVFRSPI	108	2	91	Not SCR		Yes	-	-	-	-	-	-	-	-	-	-	-	-	-	-				+	1827	146	Yes				+	0.13		Yes	0	1	0
Tribe 569	AG1IA_01829	MSLVSTVLAMTSSWPIPLSILFVAVFRLGTVHYARFYPCDLPLRFPNLYTRTRDHMELAKAHHGILIIRPFVPFTEISNKSFTGKKTPAQSETQLQWPKITTKEALECRELIPDQIYVIDEFLSVEECASFSKFITSLPLVATPPPKKATARHIRQLTGLLSSDRISFQSKEFAMTVFNAIWPHLPTLPCSEIKAADAIPAADLLNIRYGPGEYFGPHYDDSVRDKETGWWSEWTVLVYVTGKEDGVDGGETVFFGPTSGSKSNTEAIVPPLTRGSALIHSEFRHGRACMLHEGRQVKAGTKLVLRTDIMFARLPH	316	5	283	Not SCR		Yes	-	-	-	-	-	-	-	-	-	-	37	-	-	-	PF13640.1	2OG-FeII_Oxy_3	1e-07	+	1369	6636	Yes				-	-			0	1	0
Tribe 590	AG1IA_01834	MTRFWIAALAASAAVSNAVTVYKPDDREAQLTATASADAATYTGSAAYDPTVLNPPAPPEQFNRDFAVQLSPTEPQGLSIPHSGSYFGFSIELSVANRVIGTNSSVLAVPFLNHIINIANRGGKVRIRVGGNSESPRALIITNTSHVVAAQERALLRPEGLEGGKILIKTGQSATTTDTPHVEFAPELVKMLANVAQLVPSEMYLRSAADANRHHYSRQGLNFMDINDGMANQVQFAVLAEQLLGDSLHGIAVGNEPDLYELENHGKRPAPYPFDQYMTEWGNMANALAANPGYTNKNILMGPSTCCRSSNPNWSNGTPGLAGAGYLQRFANELKVVTVQRYPNNNCGTGEIRVPQEIYGNYLSHQLLSQHASEYAEFSNIVQAAGKPLYMLETNTAAC…	734	7	716	Not SCR		Yes	-	-	-	-	-	-	-	-	-	-	-	-	-	-				-	4613	4144	Yes				+	0.06			0	1	0				1			2		1	1
Tribe 327	AG1IA_01858	MCIHCLLLFAVLHLLSLSERVGAWVPLTNSPYDLRCCPGRCAIALGSTGSYLPVVRIYFWGWPIRCTRSICASTLTGSTMMSIFSLPKQRRMILDSNGISAAANTGSYILEEIILDSNGISAAGIPVSPADFPWATRRGHASRRNLRTTTTTHIIHNPKYPQHVHGPRSESFQCDSVITEIAQACQHWRALSKGLALYTLPIWTHDVPVFESDDPFSFPIPYFRSSPCPCLGLGAVNICALIWKAMAELVDARKTIRGFYERVAELDGGSGEVMPWMCPRQPVVIPTSLE	290	13	267	Not SCR		Yes	-	-	-	-	-	-	-	-	-	-	172	-	-----ILDSNGISAAANTGSY...ILEEIILDSNGISAAGIP---...	2				+	1032	1623	Yes				-	-			0	1	0
Tribe 237	AG1IA_01901	MRIFRSCTTPVIISATLARAALVDLTKANRREPLPDLPVELTLTADWSRAGFEGGNPLPDNSKGNQFNLFDGYNVIPNDGQDDTAGLQQAITAMSSQSVPDGTYRLIQLPAGTINLSYMIYVDTSYLIIRGAGPDPNAGGTKIVFRPDSDTKYDKIINDRWDLDSMEYKWDFQDEAGKRVFGTASGGWLWPGRSIFRIGSSQVAAKYTRQHAEAPKNRKDLFKGSVNYHWRSDEGKVKGWMVSQEKDKAGVMGTSTIRLNVTNTTWVTTADVTATDWWIGTSHRRRTKDSSSHWPLDFLSWGVETQNCQDWFTVTKRGADETGRYIELDRPLRFDVYRSSTGDGSSPMEDSEIFAKAMPIAHVVHHVGIEVIELTAFTLVATRNYGNLAPEQAMHGIVF…	431	2	411	Not SCR		Yes	-	-	-	-	-	-	-	-	-	-	-	-	VTNTTW...VTTAD-...VTATD-...	3				-	1024	131	Yes				+	-			0	1	0
Tribe 238	AG1IA_01921	MLALGFALVAGAVVGVAAAPNPTEPSGASVFNVGQQCSIKWDADATGTWKDMSIQLMTVKGEYIDALIAIAQNIDATDATKNTYTYTCPDVTPNSQIYFYQFSSPSDPKNLLWTTRWTLASASGETTPPSETTQPNGDKIGWGKGALVDPSTAVPAPAYLAGNNQAGSTNSTAAGAPSTVVISSTASQTGTLSITSTINPGPGVSSTTVVNTTPAASTGRAATTGAPSAGASANNQTTTTSANGALTNTAVSGFTLVGAFVAALGLF	267	2	249	Not SCR		Yes	-	-	-	-	-	-	-	-	-	-	86	-	-	-	PF10342.4	GPI-anchored	9.1e-10	-	5609	201	Yes				-	-			0	1	0					1	2
Tribe 328	AG1IA_01933	MAEFISLYNWVIFVLTTSAQDSGREAFENLGIYRHRLIVELAPKKLTTSKSDKRGSAVFEIRVDLGSSGYLSIQLIARRRFHAVTPSV	88	0	69	Not SCR			-	-	-	-	75	-	-	-	-	-	-	-	-	-				+	859	808	No				+	-		Yes	0	1	0
Tribe 219	AG1IA_01989	MSATPMQVPLIPFLTLQSLLSSGVPHAWPLEMFCAQVLEIPELSEAPVRVVWCHRHGVHDFILINCDVTTPAHDTVPLWLRIERRPDARGVGVLLNKPKPAMDTVKASTNVETLRGQCEPRDSFLYNHNERPREILKLKNIAEMCRYYTGHSGEYSLLGANCRWVCYVLLECLRESRPCYGGTWLPSGTDRPTADIRAAQLAKSHYLKDKHSACCGRQYLVYPNLGSLAKTTMSWTSIAIANSSQTITAEQDVLYHTPRSLPESIVPPATFNLTTNSGSDPGTRIGLVTSLRENSPGATASKNSALSNSTPSRSEPGTQNSIDRNATQIPQPLSASNNIANPPQHQHTTTPPAKNIVSQPSGDVSITSHCSGCQCADHAYSQIMSNTPQNGPEPHSSIP…	915	26	892	Not SCR		Yes	-	-	-	-	-	-	-	-	-	-	164	-	AQCSSRH...AQCSPRA...	2				-	400	396	No				-	-			0	1	0
Tribe 70	AG1IA_01991	MNKLFLYTIDFLVLCGLSFASALHKQNEASFDYIVVGSGPAGIVVADRLSEAGKKVLLIERWPQYCRNRRDRHAPVLTRFDIPGAFESFYDITAGIPYFWCRDLPALGGCIIGGGAAINSMLYWYPQDEDFATSNNWPVGFQNIAPYVSKLHNRLPSTDVPSPDGKRYLTQVYDVFKGVLDAQGYQSITINNQRNKKDKIYGYSSQRGTRTGPMGTYLQTALARPNFKLLAYTKALAVARNGSTITGVHTNNTEGMRYTDEVWLKGSCSALCSCIIWSGIGPADSLANVEATPESAPYLPPRSTYLDLPVGYNLQDNPSVSLVFSHPSVNAYQNFRPVWFNPNLTDAKQYVESQSGVLAQTSPRINWWKKYVGSDSKVRWMQGNVVSWSRYSFFWKSIN…	526	7	504	Not SCR		Yes	-	-	-	-	-	-	-	-	-	-	99	-	-	-	PF00732.14	GMC_oxred_N	3.5e-14	-	106	242	No				+	0.06			0	1	0		4	3	3			4	1	7	5
Tribe 50	AG1IA_02003	MKTVAWTGFLVAASAPVALAQGSSSTSTSHSFSTTRTTTSTTTQTSTSTSTSSPSGRPLYKNPNAPIEDRIKDLLPRMTVEDKVAQLIQGDINGWMDMNDPKDNTLTLKLVYAVTVGQKYLMENTTLGIPAIFQSEGLHGFTNNGTIFPSPLSMACSFNNDLIRKVAEVVSNEAEPLGITQIFAPVLDLGRELRWGRVEESFGEDHFINGEMGLAFVEGIQSGRRLNASTTAIARMAATCKHFAAFGTPHGGLNIAPVAGGERDLRSVYLRPFNRACLNALSIMTAYSSYDGIPAVTNKQWGYKYWAVSAAANQAILKVDLPMTLHGTCDSRECCAKKALENGLQGEMGGGTYTYLTLPEQIRAGKVSQTALDETVTYMLRTKFALGLFENPYPYANYT…	809	7	789	Not SCR		Yes	-	-	-	-	-	-	-	-	-	-	-	-	STTRTTT...STTTQT-...STSTSTS...	3	PF00933.16	Glyco_hydro_3	5.4e-46	-	644	2488	Yes				+	0.03			0	1	0		9	9	4		1	5	1	2	5
Tribe 147	AG1IA_02031	MVSAYSLTILALYLVSNSAALPIRRAIQIREEEHSHERILRAANVALKLNNPDNIQDAVFGLLGKAAAAAGELSALQDLDCLQTATADRAFTNAKAAGDVAGMTAALQYRVLERNTGKIGLESVQCTSFTPTNPEIAAVTQHQDPAAQGAATKNKAIVLALAKQIASIGGNPQDALETGTFQPGDLNDATAKGNTCDDANDAQGCIISRNLIVLDATADEITAAVGDANTGTDCTAVPVTITVTAGSESTPTSAPTTSIPAQAPGSTQDPAPVQTQAPQTSSSAAASTSQTKGPGSSSSTVTPASTTAPAPAPAPTTSSSSSQTQAPPPATTTSAAPSNGGNNGNNGGDSGNGGDNGGNNLQVFSQSLGGVVAPKVTASGNQFQVEGNSLFNDLRNALA…	444	9	424	Not SCR		Yes	-	-	-	-	-	-	-	38	-	-	-	-	APGSTQDP...APVQTQ--...GGNNGNN...GGDSGN-...GGDNGGN...	5				+	489	268	No				-	0.13	Yes		0	1	0		5	3		3	1	3		2	2
Tribe 329	AG1IA_02044	MFRSDSASPLLLVVAQPVSLCVFPAPERYFPHWFQTTTLPTILNPSPSALPLPQSPLRVADMVQGKTKGMQSKGPGRAANKDPKKGKRVVGQKFNTVVGYVLTQDPGSAEESSCCETRITAKGDLTLSAKINNSIERQMASAASSGKLTIMKSIAESSTSASTKSSKSSK	170	3	149	Not SCR		Yes	-	-	-	-	-	-	-	-	-	-	-	-	-	-				+	5869	243	Yes				+	-			0	1	0
Tribe 570	AG1IA_02087	MYTLSRLATAACLFASILGQAVNVPREFKKLSTSDLVSIATLRDVTYNVDHTNPKSHLAHILIPRPPDTANNTAVRNYLVKTMKDLNWDVEEDSFTSNTPYGEKRFTNVIATKNPEAPRRLVLAAHFDSKYFATYPDSQFVGATDSAAPCAMLLDLAQTLDGLLNERQKRIDAGQEDEDDNEAVNTTLQIIFFDGEEAFKDWTHTDSLYGARHLAEKWATTYLEPSSKRKLYPVQTVLSTIEHFVLLDLLGAPTPLIRSYFPSTAWLFDEMASAETRLGTAGALDESDFKWDPHKSGFFMPRTGYQSSWGGIEDDHIPFLERGVSILHIIASPFPRVWHTLDDANALHLPTMKHWNMVLRVFTAEYLGLRPANSSANQPRSESISKATEELVSLLAFLQ…	434	2	415	Not SCR		Yes	-	-	-	-	-	-	-	-	-	-	-	-	-	-	PF04389.12	Peptidase_M28	2.1e-33	-	187	60	No				+	-			0	1	0	1	1		1			1		2	1
Tribe 24	AG1IA_02116	MMHSLVLVGLLSFLSGILANTVQQFPIINEVIGGIPLANHSSSKSKIRLEANGAIKDAIAPGTLRYVENSGICETTKGVYQASGYADLTNPDTAPLALWLNGGPGSSSMIGLFQENGPCRMNEDELTVSHNPYSWNEHANMLYIDQPIGAGYSYGQEIVESSKVKEAAVALWNMLQIFFSDPKFSRYASRDFAIWTESYGGHYGPAVSAYFLSQNDAIDVGTVTGIKINLKVLSIGNGMTDPYAQYPEFITYALSNPYQRPLVSDSTITKANNSLYASPDGCLARIQRCNNQGSNTDCSLAQAICNGQVLDVLSGDYDVYDVRVKNPNPYPYNPTALLQNTTFMAQIGALSTWQAVSYDVYYNFAGNGDWMRSSSPDLEKVINAGVRTLVLAGDADYIC…	536	10	517	Not SCR		Yes	-	-	-	-	-	-	-	-	-	-	397	-	-	-	PF00450.17	Peptidase_S10	8.2e-73	+	515	1146	Yes				-	0.17			0	1	0	1	3	3	3	3	3	6	4	2	4
Tribe 330	AG1IA_02138	MPPMQLPILSSHLVLVLQLSSIEPTRLLPIRERRQTAPSPRHRAKSRPNDPSVTRSYASLGSGPVLPPSPSVHLPFHSLVQPRSLAACSAPRLANPGVANPQATLLTIQSPVACPRPFVPHPAAHLPDTTPLVLHLCIPLRTERALAPASALDGARVLRVGIWRHGQR	168	3	146	Not SCR		Yes	-	-	-	-	-	-	-	-	-	-	-	-	-	-				-	1869	112	Yes				-	-		Yes	0	1	0
Tribe 22	AG1IA_02150	MNSIRATRRATVALSLSALLASVAADPTVLPAPGQPTKTGTPGTFEIVGDSGVSAQQLFLGTDNRVYIVDKTENNPPKVGSPSHPAWATEYDVDTNKFRAMDIVTNSFCAGGAVLGNGTWLNVGGNQAITWGGLTASSQNGDTAPYYNGDGGKCRIRLLDPCEDKKCDWIETSMSTRRWYPTLETLEDGSMIIIGGNQWGGFVNSAGQNNPTYEFFPSKGDPVGLNILTKTLPANLFPLTWLLPSGNLFIQTNWGTEVFDYKSNTEYELDDIPHAVRTYPASGASIMLPLTPANNWTATVLFCGGSDLQPDQWVENWAIAAYPADATCVKMTPDVDAKWTDDDSLSSWLTGMYRTMPKWPGANFLASANQGVAGYGNVSWSIGQSYADQPVYKPIIYDP…	644	6	619	Not SCR		Yes	-	-	-	-	-	-	-	-	-	-	-	-	-	-	PF07250.6	Glyoxal_oxid_N	4.6e-45	-	866	10632	Yes				+	0.06			0	1	0		1	3			1	1	1	1	1
Tribe 88	AG1IA_02193	MLSKSLLTLLVSLSIPTTSLARDAQLFTLRHVHRTHSESGHIKWADVSQDTIRASEIGEETLDGSSTHTHSLHVQRMSVHRPVSQDAFQAARAHSRRRRKEKSVLGRFSLDREWGQSLGWNEDDVDGPAIDKRETVLALAKMTNNAYLSPEESGWYDLGGNWTADHNIGWEPDADGFRGHVFLSADNATAILSIKGTSAGLLGGGGPTVRKDKLNDNLMFSCCCAHVDWTWSTVCGCFGGGNKCDEDCVEDALTDESLFYPVGINLYNNLTYMYPNAKIWVIGHSLGGALASLIGTTFGAPTVAFEAPGERMAAQRLHLPMPPSTQHITHIYHTADPIAMGTCNGITSSCYLGGYAMESRCHLGQSIIYDTVTELHWSADIRTHGIVVVIEQLLAADWS…	469	12	448	Not SCR		Yes	-	-	-	-	-	-	-	-	-	-	220	-	-	-	PF01764.20	Lipase_3	4.8e-07	-	1603	78	Yes	RRRRKE (95)			+	0.07			0	1	0					1				1
Tribe 331	AG1IA_02218	MAVPGGVLLSPAARLLPPSSTAAPAAKIAYGPVNWGRPTSTLIGTVIVGSHSAYHIPPATLSIPPPAAAGSIWIGQFASLVCVLFCLTTPIRPWSSTDQYHGRSPSLRALFVALLVDTHLNSNIFTGWIHLMSNNKMEAPVPPPPLSWNFDTTTTPATPLKLDIANLSPVQIPTHPRTLHRLPTPDPSRTFNSSLGSDVSSALVLSPEQSEPTGTLSAADTGSETVQNSPKTAKLSVLQLNIHDFSHSIGRLAPPSTRISPLPSPTGTASEYGRRLASDHSPTRGTGSPMSPTESNGSPRSTTSRTSAFFASGFVKVHLPAPPALSFLDHVLLVHFGQQQQRRRQQHVCVQLWDGRRQR	359	3	337	Not SCR		Yes	-	-	-	-	-	-	-	-	-	-	-	-	IPP-ATL-S...IPPPAAAGS...	2				-	2482	250	Yes				+	-			0	1	0
Tribe 18	AG1IA_02234	MRSTATTFSLLSLAPALFASPVERCTDSCIRFGVSAWAGPLFQLTGTKLHATIVNGNGHTFNGQGEQYWDGLGSSGTTKPHPMMKIKSSGTFSNVVVKNSPQQCFSFGNSAALTVSKVTVDNSAGDAANSKSGGKAAGHNTDGFDVSVSNLTIEDSTVHNQDDCLAINKGSNIIFQRNTCTGGHGISVGSIDSDVTVSGVQILNNVVTNNDNGLRIKTKAAATGSTVSGITYTGNTVTGCKKYGVIIDQSYPDTLGTPGTGVKISVGGVTFSGTNTVSVVSGAKEVEVNCGSGSCTGTWNWSGLKVSGGSAGAINYSGITGFSL	324	8	305	Not SCR		Yes	-	-	-	-	-	-	-	-	-	-	-	-	-	-	PF00295.12	Glyco_hydro_28	3.3e-59	+	652	7607	Yes				+	0.05			1	1	1			1				3	1	1	5
Tribe 332	AG1IA_02242	MLFAVFAYVLLTGHLLTVKGSRYVSNRIKREALGYNRVTAIRTVNHPLMGRLRVTSPSSETETLLRLYYTTVKALALSSLSRPALPVEVILCICQLAGFVDPWPNRSLYTEVAFDRGAVDTSMESGSSNEIRPWLCSPPLSSLFLKKAWRAEPCIHPAEPVMSRTHAFRPDELIVRIARDPFNRGYKTDSEGKELGWKYLTTGTARQPITPLRTFDHCHEIWEWIEPGDSIEVAVDAAGWYFPNIRSEWGVSLRIYTLWEPSEAMLRLIYNLK	273	5	253	Not SCR		Yes	-	-	-	-	-	-	-	-	-	-	134	-	-	-				+	2326	4442	Yes				-	-			0	1	0
Tribe 85	AG1IA_02243	MLLGAYTHFYTFATMTRNYLLLGTTLSALATPALCWGQYGHEITATIAEAHLLPSTRQAICGLLPGAFKCHLAGVAAWPDLIKQDPENNARMTFLENATTLVLLAGHRIIIFSLPSLTARAILFLRTRGGVQDEALRFLVHFLGDLHQPFHLAGLYLGGNRVDVLWNGRKTNLHAVWDESLVNHMIIHTTDHTSPLPTSSSTPTLERERNIRIEEALRGSIYDAYTRSILIEGIHGRWANEIQEWISCPKPSVSLHDAQLRMAQGDLMFDDPVDVPVCPHHWTIKTHDMLCTYIWPFGLTDKTPPRELNTADYAERVRSELVVEKQLAIGGMRLAAVLNNVLASEDDKARYGLVPL	356	6	319	Not SCR		Yes	-	-	-	-	-	-	-	-	-	-	68	-	-	-	PF02265.11	S1-P1_nuclease	6.3e-41	+		3098	Yes				+	0.12			0	1	0		1	1				1		2	2
Tribe 252	AG1IA_02306	MPRLKTRMIWSVLIVATWVEVALAYSINATIYDTNTAHVTYSDTPIACKRWVNSWLFWKVCDSWVEPWAPSTYHLQGKVSTLHSSLNHQTASLSVDFKGTVTNIPSIISVLTDVVTRNRRLGVWSSIEPIN	131	2	107	Not SCR		Yes	-	-	-	-	-	-	-	-	-	-	-	-	-	-				-	1205	6328	Yes				-	-			0	1	0
Tribe 22	AG1IA_02374	MAAYLLLSLPLFQLSHALSVQQNSLVTIIPTNSLLGRAPPVLPSGWTYKSCVREPSSGRTLTGYSFTSSSMTVDLCVSACATRGYSLAGAEYANECYCGNSFAGAATGGGSVPPESECNMACAGDASQTCGAGNRLSVYANSQITPGAPALPPGWSSTSKCITEASTGRALTGNSFTSKGLTLDQCVDVCDQTGFQYAGAEYGAECYCSNSVSTANGGGVEVAASECNMNCAGNPQQKCGAGYRITLFSKTPSTDPIPTGWTKNFCTVDQSARVLDGYSFTDGSSMSPATCIAACAQPGVENGNECHCGNTIKQAYPTKDSDCRVSCSGDDAQFCGGGWRLMVYIKAPGTPTGSNAWTLVPGGNSGVVMTHVAVTTSDTMLVIDRKEDNPLLKADGKPA…	804	28	787	Not SCR		Yes	-	-	-	-	-	-	-	-	-	-	-	-	-	-	PF01822.14	WSC	1.8e-17	+	312	246	No				+	0.07			0	1	0	3	14	22	13		1	1	2	4	15
Tribe 571	AG1IA_02484	MNQVVMTWAIVAVFLTWHPGHFRVLSGPVQTYMADLTTQISPSHPSVGSDMGSESFIVRSESMAIPIDEEPVPPRPESPSTEKQGLLEALDQAHSALSKTRAENDDLREQLATAEAKAQDQADQIAMLRSKVEEARRGVMRLQTENRRASQLQAAANSQELRTSKRASFILPPTPASPGGLSPGKHIHRRISSMSEPSLADQLRLSGSPSSFVTSFPEHISGRVTPPGPSAEEFAKIRAELTACQQALQEATDAREASETAVRALREFIAENAVGETKSNSGSEGLQGLRLPPLPSDADVADVDATPKKSEEPKRGWGSWLKRGETSNSIPRPNLAPVSSATSLKVTPEDESVPASEPQFIF	362	1	339	Not SCR			-	-	-	-	-	-	-	-	-	-	-	-	-	-	PF13094.1	CENP-Q	0.045	-	222	1181	Yes				+	-			0	1	0
Tribe 124	AG1IA_02498	MVVLAPRFAPLLAFATSLAAVNALPYNPETEALGNVPFPALVPRPGELEARGHRHHHHHHHHHHHHHHKHKHNGRDLEALDIVEDMEDEDTPELRVPQKRRSGNPLRLERRKHRHDTKVYADDPVVISGDHNHVHTHTHGGHGHKHKHGHHGHGHGTKVYADDPLIVSGDRNHVHSHSHKKRSGVCEGSSLLEMSHTPMSGFAFDSPGAWRGFSHSAPGTVDLKRDLSLETERKRRGDHQHREGRSLELTMATKRGLLDNLVPLLAPVPGIAGVIDIVGGLSHAVLSESLASLIIAPKPSAAAMGIQSADGEQLPGYPINASNSTSTTMYLVPQDGTQANLGPTKKPVLVTMPMLQTKDNTVKLYCASYDPNSASPSQLTSQPCIYNPNAGLDTNSSST…	970	13	947	Not SCR		Yes	-	-	-	-	-	-	-	-	-	-	800	-	H...H...H...H...H...H...H...H...H...H...H...H...H...H...HGHKHK...HGHHG-...HGHGT-...	17	PF00967.12	Barwin	0.28	+	256	110	No				+	-			0	1	0		1		1	6	4		4
Tribe 572	AG1IA_02523	MEPRLCLYLGGVLGSLGAELRPIAVSTALARDLSFVPANLKSSITPPFSLVHAYYPIALDDDPAVSGPYTLAEMQALKVPGRVSNSGPPFNPKLGPSVGETLPLPILNFLLRRLALTLPGFQDVPKDVWSQHAQQILEALAAQDLSDSFDKGSISKRKILGFAVVIVAEYAVRGALGGVPGRGSHREKIQDKWDPNNPSDVLRAWDEMIYGFAYGTQMDELVELTAQTDDLTKLPPMLQATPLVTHENLSTSCASFLHYLLVVNPAGPTLVTLIKRVHGLLPYGLLRQTLRVSNAATLLSAVLRIFLQHTPSVRGFFSGKKGQNLLQTIMSSILGGDETRIMRRIRELDSSPDAGTPEQVAAIDDYVQNGTREEKLEIRDASVIESRSIVAIILLRNKL…	723	7	706	Not SCR		Yes	-	-	-	-	-	-	-	-	-	-	-	-	-	-	PF12828.2	PXB	5.7e-17	-	175	155	No				+	-			0	1	0
Tribe 20	AG1IA_02534	MLSLLSVLTLTFPFGAFSAMPDVSSVIGSVDKDAQLIKVGDVTPLSSSEVNSYVPYGWFASAAYCPPKSRDNCRVKRILSRIFNYTSMAETETKNSTVSRYVGWWPSHNSVVVGRQGTDFEKLYAAPPLHCVPRQLTFVDSSWPVITDVTLVQVPTDRFPMCSNEATIHLGFLESHKRSIDSISGAVEDILKEHHGAQMITVGHSLGAALATLDGMYMKQKLGYNVEVITRTFGGPRVGNKAFADCVDATVS	252	5	234	Not SCR		Yes	-	-	-	-	-	-	-	-	-	-	-	-	-	-	PF01764.20	Lipase_3	3.1e-18	+	4093	477	Yes				+	0.25			0	1	0		1	4	1			1	1	1	2
Tribe 20	AG1IA_02568	MAILSVLLFAGVAIGAPTLVDRSTTVSIMSAGVISTYAPYASLASAAYCSTANTWTCAQCKNLPGFVPYATGGDGDSVPKWYVGWWPAQSTVVVGHQGTNPAQLSGQPFFIFVPRRVEFSQGMRSIIWRVVFYNHAVQVHDGFMKAQAATATTILAGVKSLLSAHSATKVLAIGHSLGGAIATLDALYFRINLPPTVSIKAVTFGLPRVGNQAFADLIDSQITDFSYVTNEKDLVPILPGEISTGRLHGMTPNSPGPPFQAVSSDMFTQAARNI	274	3	259	Not SCR		Yes	-	-	-	-	-	-	-	-	-	-	55	-	-	-	PF01764.20	Lipase_3	3.4e-25	+	1000	977	No				-	0.21			0	1	0		1	3	1			1	1	1	2
Tribe 573	AG1IA_02578	MSRGCVANAFLLVMFTISALPSGHIASGDDYYDKVRHHPDVMNLEFEADDELNSTASRLTSPGEPITSSQAFMRGHGTFVEDEQVIASVAGTVERVNKDFCQGSSVDIHRYTPEVGDLVVGRITEASPRSSTAFRWKVDVNSRQDGLLMLSSVNLPGGVQRRKLESDELQMRTFFEESDLLVAEVQSLFSDGSISLHTRSLRYGKLRNGQLVQVPNGLVRRLKSHFFSLPCGVDLILGLNGYIWVSKHVKEINQVGEEGFDAEPIDTTTSRAIIRVCNIIRVLARHHVPLTDHLIEQAYEWVIDQNIEIVDILNEENGESLVANVPALIARR	332	4	306	Not SCR		Yes	-	-	-	-	328	-	-	-	-	-	-	-	-	-	PF14382.1	ECR1_N	2.4e-13	-	115	816	No				+	-			0	1	0
Tribe 72	AG1IA_02585	MIGYLVACFLPTVIACSGDHDHSHMKRMQPDATASSSWPSAPLEWGDINFLHTTDSHGWLLGHTKASQPEPNYSGDFGDFASFVVNMKQIADKKGVDLLLVDSGDLHDGTGLSDGFPPGQIDGQELYQYPIALDMHQNFAPRWNGRYLSSNVNITYTDKNGSLVDTPVGDRFVKFRTKHKRKVTAFGVLFDFTGNAANTTVQKVSAMVNEAWPAHSRNLMSLIAFPRDNWPIVFNAIRAVHPTTPIFIFGGHTHIRDCVQLDSRSMSLESGRYMETVGWMSAKLPKASNSSAPLSLTRRYLDPNRNTYTYHTQTKRFDTSKGKKITDGVSALAKAWNLTQVYGTAPQDYYLILTLLVNEVIPKALAIGNPSRASVPNTVIVNSGSQRFDLYAGPFTRND…	575	4	560	Not SCR		Yes	-	-	-	-	-	-	-	-	-	-	-	-	-	-	PB016430	Pfam-B_16430	0.00035	-	2646	376	Yes				+	0.04			0	1	0	1				1	1	1	1	1	1
Tribe 333	AG1IA_02629	MNIFVSTWALLAGGLIFALPMLHYRVKDHTELADEALARMDETGRVKEVDEVAHKS	56	0	38	Not SCR		Yes	-	-	-	-	-	-	-	-	-	-	-	-	-	-				-	582	1321	Yes				-	-			0	1	0
Tribe 202	AG1IA_02781	MVLRTPPRPPSAMLLNVIAYLGLVSLVSASPAYYLPRELAESKTSTYGKHGAVATEIKQCSDLGVELLKKGGNAADAMIGAQLCVGTVAAYHSGIGGGGFMLVRSPNGTYETIDFREFAPGAATELMYVNKTGSPSQVGGLAVAVPGELRGFEALHKRHGKLPWKKIFEPVIELSKGFEVSRELAKVLAGNLTYITEDPLWAAVYAPNGKVAVAGQTIRRPTYAKTLQRIANEGVNAFYTGSIAKNIISTAQNNGGIITLEDLESRLARLATLDATPSSGIIALSALGILENFDISNSSSINTTTHLLDEAIKFAYGQRMSIGDPAFVKNVTDLQTFYLQKSTSKELADKISLSTTFPSYYYNPDNYTAQRESGTSHLVAADASGLTFELTLLQDDFST…	538	2	509	Not SCR		Yes	-	-	-	-	-	-	-	-	-	-	-	-	-	-	PF01019.16	G_glu_transpept	4.4e-92	-	674	92	No				+	0.07			0	1	0			2							1
Tribe 13	AG1IA_02785	MLALSLATLAAASLARAATYSVTDTFIGSSFLSGFTHEAIADPTHGRVNYVDQSTAVSRNLTFASGNTFIMRADSTTTLNPSGPGRNSVRIQSRKQWSTHVEIMDVRHMPQGCGSWPSCDINRTTNTVNWPQAGEIDIIEGVNDQGPNAATLHTTPGCTQPYTRDQTGTTTNTNCDWTVNGNAGCGVQAPVANSYGPAFNSVGGGWYAMERTSTYIKVWFWPRNSGAVPSQVRNGASSIDTSTWGRPFALFVNSSCNIASKFGPENIIINLTFCGDWAGGVYGNSGCPGSCVERLLGYCRSPRLPVKSSKGYLSRKDKICTSTVSRRCAHFNPGVLVIESRKFKPAGIGKLSASYVRGVVDDINVELDLHERANMSRRQGNERSRLGEQRSKKKMPVRL…	756	19	739	Not SCR		Yes	-	-	-	-	-	-	-	-	-	-	-	-	LALS-...LAT--...LAAAS...LARA-...	4	PF00722.16	Glyco_hydro_16	0.00021	+	108	869	No				+	-			0	1	0	1	3	2	3	2	3	2	3	2	1
Tribe 44	AG1IA_02790	MYSPLCLLAVAACAVVSAAPIADVPVLMLSEAQINLVRQRLIEGSQLSWELGTSTQALLEYDYPSLSVYGPLGLKIPNPMDASLSPGSVYSVTDRIVQTRNPLIAEGFVSDSAVGDPPITDVSAWLIGLGVAMLLANFSGAAGGDYNTAIQQQLDYLLTKAPRNTDGAISHRIEQVQLWSDNVYMVPPFLAYYGALHNNASMMTEAFHQVQTYRNTLKVDRYTGLWRHIQLGENVDVGHWSTGNGWAAAGMMRVLATMANSPLGASYPNEQALLARWISGILTSAWAYQLPNGTLYNYADLSSPASVTPSYTASPSTAFSDASGTALLAATTYRLATHLVRHPTLTFQDNGASTTRSLTAILAGEGYSVRSLLDPAALARKGVSESIDPSTGWLQNVAN…	445	2	427	Not SCR		Yes	-	-	-	-	-	-	-	-	-	-	-	-	-	-	PF07470.8	Glyco_hydro_88	2.9e-16	-	905	132	No				+	0.1			0	1	1						2				1
Tribe 166	AG1IA_02876	MSSSLPQLTLVVAATLSNGIGTKGNLPWRLSREMAYFAKVTREGGPRSSSPNTVIMGRKTWESIKPQYRPLKGRLNVVISSSITNDLAPLSASEHPALLASSLDNSLSSMEAGNVFVIGGASIYAQALEHPATTRILLTRILEPAYEECDVFFPELKADEWTQAEHTDLEKWVGFEVAKGVQEEKGIKYEFQMWVKKQDSSP	202	1	183	Not SCR		Yes	-	-	-	-	-	-	-	-	-	-	-	-	-	-	PF00186.14	DHFR_1	7.5e-34	-	480	183	No				-	0.13			0	1	0
Tribe 334	AG1IA_02893	MTSMTLFCSSLIFHLHTCLHTYILHMIMLTRPVIQHRSTITYLSMDYHNRVNRVWFDGRCSAPCKCLWLGPWSAAPSHRQLAARPTHKDTPHSFNTRRYQQAQSYSLIRTRDISETGDPRPIVWNFRFDKVFDDIKMGYDDHVRGLLNSRCGRSGVPATLSPTPTADAFSLTSPRHGPHTSPHLTERSESPSCYSHQMSIDESSSDISDDISPYSSRLHPKRNDKYTSYVDPMRDSSDDERTEAQSESDVQASASNDTLSDNGMLRPVESDTSVSSALSAEAESTPDPRLSFLGPKTRMISKAPWEEDVGADEEALSDTEAPADALSLFAGKFKGKARSHSKTLERRLLGGGWARTSSDTRPSVDSSKRSMESSVASYIQTPTSPRNGSFSDAIRGVGG…	1015	13	980	Not SCR		Yes	-	-	-	-	-	-	-	-	-	-	-	-	-	-				+	6976	1877	Yes				+	-			0	1	0
Tribe 15	AG1IA_02928	MSNTHIVLVLAASTFLLAYKLCKGGKTYGPNLPPSPKSCPVIGNLFSVPAEHEHLGFMRLGEEASGESQADSTRIHHNLRQSFPFRLTHHFFKQLEKPANRSAIIPPILVLRSPPLALLMWPWRSHLP	128	2	110	Not SCR		Yes	-	-	-	-	-	-	-	-	-	-	-	-	-	-				+	5627	2003	Yes				-	-		Yes	0	1	0
Tribe 90	AG1IA_02934	MSTSSLRTFLTQGANLFILYSSLAILAVWAKNRHVEWFNERSGVRRKCYSGLTKMRLKFVALALTFCAIPSHALWCCCSQVDESSKDCCHRLGKGETFYSPKCGLWNGQTCDVGPDYLDQEKSLKSAMPRFSWQAAYVGCVPFKGPGNIALGTGSLEVNIQNRSDRGRILEKVAPGSKPRSL	182	10	152	Not SCR		Yes	-	-	-	-	-	-	-	-	-	-	75	-	-	-				+		1663	Yes				-	-		Yes	0	1	0
Tribe 93	AG1IA_02940	MRFYLSTALALVATVLAAPAQQSYECDVSGVNLALPSGISVPSGAKAKHIALGYGTQNYTCGATGTYASAGAVAKLLDISCLTKTDPELFRDIHEYAYNVKGRWDLIESFLGPYVHFLGHHYFISQSGGIAPKFDFGQSGHGYVVGAPSPDGSQNVDWLELENTSGNLSKYIFRVDTQGGQPPSSCKAGQSVQGSSTSSRTIRLMGWICG	210	5	193	Not SCR		Yes	-	-	-	-	-	-	-	-	-	-	24	-	-	-	PF11937.3	DUF3455	1.4e-20	+	192	2638	Yes				+	0.3		Yes	0	1	0	1	1	1	1		2	2		3
Tribe 104	AG1IA_02971	MQLVLHAVVCAQEPLTVCALAGLLNLTSARVNAALKPLWSILRVSNSDVEDRVSTLHASFPDYMLNSSRSGSFACDANAHNATLAKLCFERIERHIPQFNICNLPSSYLFDTEVTGIDEDVKRHVPLDLLYACQYWAAHLELGAWQNQEDQVDSLHGFLSERLLLWMEVLNLTGRIDKGVIQVNKATSWLQTKHHHENTMLLARDARRFVTLFATSPVSKSTPHIYVSMLASWPPAQPIAHCYTHRSAGLVLVKGLEATERQLSLLTMTPAGSQVRCVACSPNGAYITAGTADKRVLIWDAVTCQLTIDPIQAHTNAVTAIAISPDSTQVCSASNDWTICVWDIQSGAGIAGPLKAHSSRVWSVDYSPDGRWLSSGSYDGTVCIWSTSDWRMKGEPLGN…	943	22	910	Not SCR		Yes	-	-	-	-	-	-	-	-	-	-	73	-	-	-	PF00400.27	WD40	0.00047	+	9188	938	Yes				+	0.28			0	1	0		18					3		1
Tribe 37	AG1IA_03028	MMLHGVALYFLSLLVWMAAAAWAWIRLGSLYMHIYAEPLRSGAIYGFSHDFQINKLDVPGSLCGTSLRVLTRYHPYARISLAIKCCRFAVRWICIHLCGHYKVTLLTLLLGRVDSRSAKVHTSSPAPMTTLPSDTHLSEQPADSNIPYNMSTDISTYFSSTLQYLGIPQDNNLYYTLLGILGTAGTISLLKRMSSDSSLSALAGPTSTSAIWDKYEVSRPAKGKLWFRLSCEGTVWGGLFGLNNANATHYNTLAQANELWVSDPRAMSEIIMKGHDDFKQPDWFLTVIPSWLRLIFGPAVITVFGDQHKIQRKTPTVTAIAHKLVEMVASDVQVDGENNRVIDMFKWVHLISLEIISQAGMGHSFGVLEGTVPDYLHASRDVFALMSEMWYLQPFIGPL…	721	8	698	Not SCR		Yes	-	-	-	-	-	-	-	-	-	-	92	-	-	-	PF00067.17	p450	2.4e-39	+	5515	149	Yes				+	0.25			0	1	0			3	1		1	3
Tribe 203	AG1IA_03038	MKFCTFSILLFVSLVAALPQYPTRPRPTSPTRATAELQKQVASPSYAGLITIAASSFNAILFTYGSLRLPLSSLWSAIRGNVFHGSSVDTLSMMLLPNPSRPSQHGKCAEDQFWFGPKQTCVGGTGTEDFIQPPTGYYCPIDWSFSYSLGCCMPHTPQVVSKNDCGDGNGAWDLIRIVCVERGPSPESRSLSLSD	195	8	178	Not SCR		Yes	-	-	-	-	-	-	-	-	-	-	137	-	-	-				+	3319	108	Yes				-	-			0	1	0
Tribe 148	AG1IA_03040	MRFVGLVLSLVLTATLTVATSLRLTTWNLRYDSQSNNLTVTDSIANLPDRLIEPEPYYADASHEKPWSTRRIGVAALLKFQGSSIISFQEALVRQVHDLQELLGKEWGWVGVGRDDGVERGEFSPIFFKNNTPFDVSKYPGAGSYRICTVARLSISGKDFTLLNTHFDDQSDAQRRLAASLILYRAKYEAATTQAPAEGTDNGAYKIFTGVIAPVAINATFAQKFAVPKNKPLPEGFKMVDTRGATPREKVFGHFATYTGFSAPGYTNSYGRIDFVFGASHVKW	284	1	265	Not SCR		Yes	-	-	-	-	-	-	-	-	-	-	-	-	-	-	PF03372.18	Exo_endo_phos	0.0001	+	119	295	No				-	0.16			0	1	0		2	1	1					1	1
Tribe 17	AG1IA_03046	MIGFKPTILATVLTGIGLASAAKDPEIWGFGKLGAYMYHAYTDDVNRHQDDWWAWCTSIKHLYREEFQRVQDGSEQQGETPLSQGYLHRFTDGAISGNYLPNGQVATEKYYSNGTVYSWQNYLDSFNQTLLNQLKASSDPTDQARLQVLQLQESARYNSSLVQTAQISIKIGNNTSIIGKPKRKKQVARLEDIAIAINQTNNVIMQDFEVYAPIDLFPEWDPTDGSTGNWNSRYDAIGVVTSTNVWFDHLTISDGLHPDTEAPTIFGKKVQRHDGAIDITEGADLITMSHCLVYNHDKSHLVGNNDANNLGPGDIGRLRVSFHANAWLNSLQRSPRLRFGKAHVFNNYYKASLLDPEEKLQYFLGMGIESSILSEANVFEIEAKNKTDAVNAVIGQYKG…	504	2	483	Not SCR		Yes	-	-	-	-	-	-	-	-	-	-	-	-	-	-	PF00544.14	Pec_lyase_C	1.2e-37	-	7029	304	Yes				+	0.07			0	1	0		2	1	1					2	7
Tribe 335	AG1IA_03047	MNPVSISYLLLFIISTPPSSRQGVKITLGPFPRRPALTREHTTQALHFEYLPQPHIACIIPIPPLQSR	68	1	47	Not SCR		Yes	-	-	-	-	-	-	-	-	-	-	-	-	-	-				+	7029	1455	Yes				-	-		Yes	0	1	0
Tribe 574	AG1IA_03050	MKPAQPSPVVAFIRRIPTPIALAIGIILGLCVSQLWSSSQSSQSYPAWDGGASLKSQRPHRLNSFQPTVTPNPEQRFRILTLLSTLSQHHTRTCTRNSQPGYVKQVEERYTPLVGHSVPNKGSWWSGHEDEHASSNRKRSELAALGHKYFFAINLYNSFDVIPDLFATMFRVAAVLGYQNVFVSIYENGSSDQTKALLRIFDSLTRSVGMRVVIRTSMRRRGAFNHRIEYLAEVRNAAMVPLHELRENEGEVFDSVVFMNDVLPCIDDVLELIWQSRRQNAGLTCAADYMFHDGVGAPVFYDNWVARDINGTALENAPFEQVFHHPESSDRFQRHLPIQVQSCWNGIAVLDPAPLYATPHVRFRMAKIAEGECSASECSLIGNDYWNAGYGRIIMVPRV…	512	8	475	Not SCR		Yes	-	-	-	-	-	-	-	-	-	-	-	-	-	-	PF11735.3	CAP59_mtransfer	4.1e-71	-	4206	227	Yes				+	-			0	1	1
Tribe 2	AG1IA_03100	MRLSYVFTRLAAAAASVSAHSTVWGVWINGVDQGDGQNQYIRSPPEIRSRSNVSQDNNFVILYGQHSLEQGSTTIATMRSLPHHIKDREWVKLYQEGYNGNWAVDKIIATHGQHSIKIPNIASGQYLLRPELISAFELGYILSTTLPVGPNYILTGSSSCIQIEVQGSGSTLPSGVAFPGTYKYSDPGLVFNLYESSPSSYVIPGPAVWSGSAGGSISRAGTPGQAPPSGGSGGSGTVDKYQQCGGIGWSGIIRELLHAFLGRLVPKSMITTTSASDAPDNSPTLGHIQSCSISLVSSQFIHTQLTAMSHQEWKAEIERTDDAVLIFSRILSHPNKDWLLNSDRIKFDSLVRPHPTDAHAHLARHFIPEEHRTVRRSFQVQTYRPMSSDIPRSRIIDGI…	663	6	644	Not SCR		Yes	-	-	-	-	-	-	-	-	-	-	-	-	-	-	PF03443.9	Glyco_hydro_61	1.5e-23	+	762	1189	Yes				+	-			0	1	0	1	15	13	11			18		17	14
Tribe 44	AG1IA_03106	MNIICRSAIVLFLSSTAIAADGSTGLNASMISQVKQRLEDSAQLRFVWELGTRIQTLLELDTPSFSVFSEDFPSPRNAPNSLDDVIGISRNIVQSKTAGELPLMPDGSAADPASNGVGVLIANWTGASGGNYAQAAADQLTFLLTITPRAPNGAISHRADEAQLWSDFVYMVPPFLAYYGVLTDNQTLVEESYNQIKLYRDVLADDTGMWQHIRLGSFEDRGYWSTGNGWAAMGMLRVLVTIRGSQWSRSMRKHVSDLENWTEEILNAMWPKLYGSIQTNQGMFYNYADDSSTFQDAASAALIAASTYRLSLVSGIHTHLPSAERVHAALSNVGPSTNPNARVTPDGWLTPVVNPHSFGEEGQESAEGQAFVLQMHAAWADWVMDGRQGANSAKRTCGA…	417	2	398	Not SCR		Yes	-	-	-	-	-	-	-	-	-	-	-	-	-	-	PF07470.8	Glyco_hydro_88	1.7e-15	-	835	156	No				+	0.09			0	1	0						2				1
Tribe 336	AG1IA_03135	MGVYVYLLGCLCILGSFSNVYTLAFIRFTIGFAILLSNYDCKCMQQYTSFPHFLLEIQAASMATSWLDS	69	4	51	3.92			-	-	-	-	-	-	-	-	-	-	39	-	-	-				-	514	14781	Yes				-	-			0	1	0
Tribe 29	AG1IA_03149	MAFFKVVSSALVGGALVVSGAVGTPLGGRASDACAKIAGQSFVAPVDARACLNSFPYNSTLAKNVMDVVEGAISFFTFEEWQKLTPFPFTEASVNLDFEFARIRKTKYKTDYEFNRDLFNVINCYRNAFQNILPAPVVALEKNGAQDIYIAPDTVEFISLLGSNFTSYYDQKGFNWKKYAGAKVRIIRFRSLLDLMTPHRIDFDHRRASSMGVATTQSGNWVDHNIRVNSVLSSYRVTSNAWAQRLGDIAGSLFPDKDSLTMTVIPVGGTKPEIVKFDYRSNYLGAPFVDGPSYWTANCVARSTTNGVDERGNQSVAKKISRPKLRPMGTSVDGGAPEGIALPDPYLPTIPIVRTILAGQLKAYILADNKTGVLMVGSFGGDYTKFQTDTVAALAKFKS…	627	7	604	Not SCR		Yes	-	-	-	-	-	-	-	-	-	-	416	-	-	-	PF03572.13	Peptidase_S41	9.2e-05	+	152	619	No				+	0.06			0	1	0
Tribe 337	AG1IA_03165	MSGATIFGLALTSTSHAVFSVAVASVGVHWWFLSFVERNSDNTREPHLLTRVKECQTGGPDVTLPGSPLVTYRRMSTPEMIHIESINAAVGRVDLGNNTWEIVDRSRNGARTQFVEENSAEFDQRLRPRKLVKSLDMRHIPTELPTIKQCVKVNSRSHMRAQRLKQEIYINVSSENIHSRHQPHTHQLSIDTRIRRTKAASQSGTSGIGPGVEERRGAQYVRSRETAVSLTRSPNWGELISSDNIGGNTSSPATMTSCSSSPIKLGHPPIHKASETVNWLKATRAVSEIPLHDFTTHHLPVASNQPPCELSWSDEQAPLVDHIRSIQPGHETALYTGFSPLLRLCNLASKRVFDSLHDPIDALVFYSNHNKFMVHPFSEQSLAPDIIVLRQPSHILETM…	1033	9	995	Not SCR			-	-	-	-	-	-	-	-	-	-	-	-	-	-				-	1136	507	Yes				-	0.26			0	1	0
Tribe 66	AG1IA_03171	MLRLLTVLAASTLLPLVACGPKARVIMLKDGNFNSGSPGWLEFEDIGNGEIHLYGKITGLTSGKHGIHVHEFGDLTSGCASVGAHFNPEKKNHGGPQAAERHVGDLGNIEANSNGESKVDIYDKVISFSGTNSIIGGRTIWASGASMTHSLLAMPELASRVAQFRTRCPIIHRVKIFQQRGHCGLRGHASRRCLFTARNKKLYPWGTSMYARSPGSQRMAPDKVMAKLSCSTGSSII	237	6	218	Not SCR		Yes	-	-	-	-	-	-	-	-	-	-	-	-	-	-	PF00080.15	Sod_Cu	4.2e-31	-	1256	3537	Yes				-	0.14			0	1	0
Tribe 204	AG1IA_03188	MRLLDTLNPKAALRRIWIAIPILLLCAQSVGAAAIIKPRVNQNSTYSTIEEYHRQRADLVVAERALRFDAERIRNATSRETKATEIVDVLREQEAVSIWRADPNKELGMPFLWAKETIGGLLHVHMDAMCDASYLLKLALEYSIMHVQTTGSLNSSSPYPIPTFKPLTPQEISQAANNALPTSQDYVPGSWVAVQRARDGFPNELGGQEGFDKWIIGALTINAEEAYEKYNTSAKVRCWETRQDARPNCFDRFGKNLSRPLQLKMYGILRYEPIWRKYVDQLLVSQIEDGISYVELRLSLDSTIPVISEDTTRNLTNSEVMNITISTIEEVSKRMRAQGREKEFVGAIYTTGRGISYDEMVQALDECLALKEEYPDFLVEDAGYPLVYFLEALLNFRAE…	517	6	485	Not SCR		Yes	-	-	-	-	-	-	-	64	64	-	-	-	-	-	PF00962.17	A_deaminase	1.1e-19	-	422	102	No				-	0.12			0	1	0
Tribe 449	AG1IA_03272	MASPRAMSSYPLLSVIFGAAIVGAQNVPQIDFSRMGTVGIAGAFAGLDLYNASAPTLDSSAATLVSRNSDGALTILGGTNGGGQLLSSCSLKDTLYVGGVFDSVAGISARNVIAYTPSSGKFSPLGSDGAGVDGEVNALHCDSSSGLVWVGGNFRRPTPASESSGFGGAVAVFNPSDNTWSPAPFDGFRGQVLDIAPSTDGKSLYFGGSFATTFGSNSTLNATNNPAVPYSPGATPFSASLVPIPLNGSEITAQPASSDSNFNNILDILCPAGNDGPGNTWLGADGSTASITARPFKFINAGGIRLGNTAINGRSTTAFTYVALLLTTIPDNNVLELTYNDPATNQTRTCTDSCPLAPSSAALYQDFLFTTSQQITGFQLRLTQWSGSGPGLHILQLLS…	754	9	730	Not SCR		Yes	-	-	-	-	-	-	-	-	-	-	-	-	SGLGAV...SGLAA-...NGLNG-...	3	PF12768.2	Rax2	0.044	-	650	345	No				+	-			0	1	1
Tribe 129	AG1IA_03393	MFLPFIALAFVGSCSAFQLKNLVTFGDSYTDNTMNGDAGYRWPDHVAFMSNGTVNVYDFAHSGATCSGKLTPRIFKPVLEAQVPEYFANVTVKATPGKPRENTTYIIGKNGTYVPLASKDTMYSIWIGTNDVGVGTLLTDPLPDVSIVNTTECVFDWVEELYNKGARNFLIQNVRFPSYNSPRMTPMWLLPMYAPDGYDTKYWNWPHNQTEWSIFIAELVRAGNELQALRTKYIAPGRFPGARFGIFDSHRLFKDMYYNPQDYLVGPTYNVAGVIQACKYPYGNNTLVCETEPPAVRDSYLW	302	5	286	Not SCR		Yes	-	-	-	-	-	-	-	-	-	-	-	-	-	-	PF00657.17	Lipase_GDSL	1.1e-08	+	267	207	No				+	0.05			1	1	1	1		2				1		2	1
Tribe 338	AG1IA_03402	MHGSACLTLVSALLHLALLGLLTETGHSHGVQKSRKSPVLIRWCRGHQGLPGRAAQGFGDEQRQDGPARQAPQSTKTRWPPSTDLLANGSALGYPLGLYESAWVSPPATGRDRRVRRAQTQYRTFQRTQLPRFCVPVEYAFVTKSCDTASHPRRQSDWNPQNDLQAMARAHRIGQKSHVSVYRFVSKGTVEEDVLERAKRKMVLEYAIINQLDTTQSHLGPKPSAAKADFSKEELSAILKFGAQNMFKADESQLNKQLDEMDLDDILNHAEAHETVSGGGEAAVSSLGGEAFLANMAAITDVSTDMLSWDDIIPLEERERFEQEEAEQVEAEALVQAAQGKKRAAAQVQPGAYEGMDVVETPTTVGGQKKAKANAGLPRKTAAQRSMELKERDLRVLVR…	826	10	798	Not SCR		Yes	-	-	-	-	-	-	-	-	-	-	-	-	EAHETVSGGG...EAAVSSLGG-...	2				-	3220	114	Yes				+	-			0	1	0						1		1
Tribe 239	AG1IA_03429	MRNSASLAVLITLMAVGGTIAAPIEVHPGSGHAPIPDGHQVNHTVIPVSGPKISNRDMNPAINTYGSKLASVGEVKAVTGELKCVIFAMSEDASGVIQDNIHVPDTSAHVDIDLSKGSDKSGPQQQPQPQSEPHSESQPQPESQPQPEQQSEPEHEPKPQSEPSPESGNPGKLPEQPQGNAGDCLDINEVREGFQANACATIDLKAGKECLDGMHKVTDKAGDDVKAKANMVLGGTHQVHDRPTNTVHDVEKGAQVAGKVDVDVDTDAMKAPGAPHRPALAVAESIEGTNPN	292	4	271	Not SCR		Yes	-	-	-	-	-	-	-	-	-	-	-	-	QPQSEPHSES...QP--QPESQP...QP--EQQSEP...	3	PF10152.4	DUF2360	0.6	-	392	411	No				+	-			0	1	0
Tribe 339	AG1IA_03430	MHILTVLCFITVINIGLLPRRTLGYPIITRAYSLYSTYQSDNSATLDLRPLDTQSLSSQMNPKVSSPAFSNAAKVGFVNVILRTYKHTASPLRYFKTPEIEHLSTSLAHPVGLGPFDLAIHGLSSISEQIHAKLELNNEREQRSTLNDLESLEQNLDASTVYLPDPNHRRCWVGLVSRSLGLTDAKVSQSGSTSTASVRAPDYRRNTKLKRSSTHAAAGEHLKVRMWGIQ	230	2	206	Not SCR		Yes	-	-	-	-	-	-	-	-	-	-	-	-	-	-				+	392	682	No				-	-			0	1	0
Tribe 37	AG1IA_03493	MGYFLALIWYTLLAIACLVGVAACYFVRILFVLPLFDPMYKLSGPKSKGLLIGDMHLVMNANRTPQTCDKLVKSYGKTMKISGFGSWDPRLYTLDQRALTYILNNPTKYQKPWQSQRIIGNLIGYGMLATEGITHRIQKRVITPAFSSENLKHFLPIFFSKAQELRIKWDSLFDPNKEEGVDIDVYNWMSRGLDHPTHSDRSGFDYAFNAIENEENPVYIAYKEMFAMTLDLERSRGLIMGYGLFFMSLQQLNPTQQPDEATKAVTASHKVIYGMCRELVENKREAVIREMESGDKTEFAKDLLSRLCEFQGQRLSDESLMDNINTMLFAGSDTTSLALAWTLFLLATHQHYQESLREELVAFQDIVVDPYDPSVYSSLDELPKLNNIIRESLRLIPPV…	551	6	528	Not SCR		Yes	-	-	-	-	-	-	-	-	-	-	-	-	-	-	PF00067.17	p450	3.7e-49	+	307	103	No				+	0.12			0	1	0			3	3		1	2		2	1
Tribe 12	AG1IA_03528	MYLGAPVLFIGLFLSFANGRSLSVKLPDATYSGYHNSTSGLDVWLGVRYAAPPVGELRWRAAQSISEGNGVINSTTMPVQCIQSQAAWNATNMSEDSRTYFNWGTILNDLSKIHGGSWDHNGAYQFDPTPLINLSGNKFVAVILQYRLGAFGFLSGSESIAQSNGLNVAITAIVTHIPQSGGGTVLELLVQEGRLQKSTGSKYQALFKAAIVSSPWFPPLGKCSNTYFKEQFRNFTLGAGCTPNSTDASALSCLRTAPSSTLRQLNYQMNKAQKGHVNYWTACLEDDSSKDGYLKIHPIQALKSGIIAGVSQDYVLAGSNSADGSAPSNLSTPTLFESFLTTNWPLTAEQVTKVASLYPETMPGVFPYTKTRCSLAVRPGPLQPLQKGKEVGGICLGSS…	495	7	476	Not SCR		Yes	-	-	-	-	-	-	-	-	-	-	-	-	-	-	PF00135.23	COesterase	4.8e-21	-	1146	220	Yes				-	0.1			0	1	0	3	6	9	4	3	1	9	3	7	6
Tribe 61	AG1IA_03569	MWGSKAILVLAATFASLVAALPATNTTLPIVVKRSISGATGSDCNGYTFTAAQVSAAAQQSLSHVLAGTTVGTNKYPHVLDNREGFTYPAGCTVTRYEFPIFRNKIYTGGDPSVDRVIIGHVSGSSAYSCGMR	133	3	113	Not SCR		Yes	-	-	-	-	-	-	-	-	-	-	128	-	-	-	PF00545.15	Ribonuclease	9.3e-09	-	2894	482	Yes				-	0.08			0	1	1		1	1	1			1	1	1	2
Tribe 240	AG1IA_03578	MLASGSLLLLLLPPSAYGPRSPICEYWYVPRRLVGVFGPGHPDLQSLADHHQLFLQSLIIWVLAPAKLGYRTPVEPLSCAISTVAKLEGPIKHWYGSCKMYKIQHLSPTYIGRSSSVFSEQHCYIEFAYYMHLSPLFMENPALKSILGLWGTFVRTQETSARIPRPPHRRRLPRPILIMNRHLNLALLICDTPLPAVKDAHGSYLDIFQTHLQKSLKSALGSKGQPTDSVQFTLDGYDVVQQVYPEEAKLEMYDGIVLTGSAASAYAPLPWIQPLLEFVARVIKNYPRIKVLGICFGHQIIARALGGQCVPNEKGWEVGVFDVQLNKLGKELFGCSNLRIHQMHRDHVPDTHTPAGFEIIGTTPACANQGMVLRYPGTSGKINYEDVHVFTVQGHPEFH…	449	9	431	Not SCR		Yes	-	-	-	-	-	-	-	-	-	-	333	-	-	-	PF00117.23	GATase	8.2e-13	-	3407	220	Yes				-	-			0	1	0
Tribe 340	AG1IA_03650	MTMSIALMHFCAVSFGTAFERATACLMGSWKRPPCLSTDIAIGLKFSSSSPPWLAMTVPFFSIFLIPASSRPILKGTPRGSVGYLSASPAH	91	3	73	Not SCR			-	-	-	-	-	-	-	-	-	-	-	-	-	-				-	1384	7827	Yes				-	-			0	1	0
Tribe 341	AG1IA_03661	MSPSPASHFIRILTCITLIVRLDHPPASSARVSVLQFSSVHFMPDPPPLLVSDDINVCTETYTYLHIIKTDTRSQRSLSLLSLVVNRSESGICLELVYHWVPEHVQNKCLFI	112	4	83	3.61		Yes	-	-	-	-	-	-	-	-	-	-	-	-	-	-				-	480	1119	Yes				-	-		Yes	0	1	0
Tribe 154	AG1IA_03680	MIAPLSLAALAAIIPFANAATPTQAYTWKSVKIGGGGGFVPGIVFNPTEKGLAYARTDIGGLYKLNTDDSWTALTDFADNAHWNYWGVDALGRVYIATGMYTNSWDPNNGQIMRSSDYGKTWASTVLPFKVGGNMPGRGLGERLAIDPNKNSILYFGARSGNGLWKSTDYGVTWSKVSSFTNTGTYIADPNDANGYNSDKVGIAWITFDASSSSSGTATSRIFVGVANTGAPSVFVSSDSGATWSAVAGQNTAFMPHRGVISPSEKALYVTYNNNAGPYDGTTGAVAKYFISNSTWVDITPVSGSDLYFGFGGLAVDLKKPGTIMVAAVNSWWPDGQIFRSTNGGATWSKLWEWGSYPNMNRYYKYDTSLAPWISVVDPEDTKQIGWMMESLEIDPFDS…	812	4	793	Not SCR		Yes	-	-	-	-	-	-	-	-	-	-	797	-	TTR--VTS--...TTAIPSTSAA...TTT--TTSVA...	3	PF02012.15	BNR	0.5	+	200	48	No				+	0.05			0	1	1		7	9	3			5		6	15
Tribe 3	AG1IA_03694	MLPFIAVSALVTTHSALAALATEGTSIQLQKRGSPLSRDGVIVPEALARQIYRVSHKYSVDVNITGFLKDSISLFERQNEPLEIWAGQIEIGTPPQPFIVDFDTGSSDLWIPSSTCTSERCSGKNTYDASKSSSSKPQEGKFDITYGDGSGVSGPVYADTVTVAGLNLFTEFISQLFSPVNETNSLDDYGTDGLIGLAFKSISRINAPTFIDSLLSQNKIIKPIFSMRLASAPGSELYIGGTNPSKYTGDITYVPLEAQTYWLVNGTTSANGQEGFSGKMIIDSGTTAILGSYDSVWNWWSKVPGSAYCLPRDCGTPGYFTFPCANAPSVSFTFGGREFPVAAEDFNVGTLSRNSSICVGAVAILNTPNNTWVVGDAFMKNVYTVFDAEESRVGFATPV	399	6	381	Not SCR		Yes	-	-	-	-	-	-	-	-	-	-	322	-	-	-	PF00026.18	Asp	7.4e-75	-	1325	267	Yes				+	0.09			0	1	0	1	1	9	12	2	5	5	5	2	6
Tribe 8	AG1IA_03709	MLGYQLATLLAAAASLAGVEATPTHKHGSCGHKKFWWPVKQTCLPYGGVKHPHPAPPRHHCGRWFYWDKKLGCCVPPQPEVINPECPPGWTWNEYETACVPAPVVVTPGQCSSSTWWWEPKACCLPAGGPPTPLPSPPLTYWWLATGGCALTIGTGATGE	160	11	139	7.91		Yes	-	-	-	-	-	-	-	-	-	-	-	-	-	-				+	785	5831	Yes				-	0.33			0	1	0
Tribe 205	AG1IA_03733	MRLKFALAAACVLSARALPQAETSTSTSGTSTVTSSATVSEPISTAPATETTAVSTAVPSPTAPLDSPLPSQAALPPKQAWCPSEIFCAGQLLQSVNLAKLYVDSKTFVDKPTAFDAQRVLSDFNALGPQDNVTVGAIANFVSNDFRGEGLELEALTLSNFPENPTFLSKIKDPLVKAWSKIVHTYWSDLIRGTNPETLCSDRNGTTGCESSLIPLNHTFVVPGGRFREQYYWDSYWIVRGLLESQLYDIVNSTLQNFMDELDTIGFIPNGGRIYYLNRSQPPLFIHMLAAYVNRTKDTDILDRALPLAEKELAWWANNRTFKVESPTSKKTYTVYRYAVNNTAPRPESYLPDYITANGEDIETPLTDEQKADLYAELATGDPADRSSLWADDPGHSWS…	758	8	741	Not SCR		Yes	-	-	-	-	-	-	-	-	-	-	753	-	-	-	PF01204.13	Trehalase	6.5e-99	-	125	3362	Yes				+	-			0	1	1		1	1	2			1	1	1	1
Tribe 179	AG1IA_03763	MRFLLFVYSVLSLFFVSGFAHVHGADQIVLGDLRTIKLFEPSPTSSPTLSPIETETTNTITRHDIPSASQTVLAASFTGDSGTAGGRTCVQDCLARAASQVNCGGVAYVGKAWDCFGQMRCPGADIGRALADLNAACQPIGRANFQGDEIVESPLVVPESTPVAASFERDMNPICRPPMALLNLRIASVLSQPSNSEVTRTEQFTIYLHLL	211	7	191	Not SCR		Yes	-	-	-	-	-	-	-	-	-	-	113	-	-	-				-	286	10415	Yes				-	0.24		Yes	0	1	0
Tribe 428	AG1IA_03787	MRTRQLVLTLIPLLNLYATRTFASQSVLSAMSGTIITNTDVTRLANGVEVQNSGIPLEGKRKQVVEDVLNLFSSKPSQDILHRTWRQDAIFEDPLSKCFGYKEFAPQWYGLVGEKLFPTSRTLSYKVISSTNDPRRITYEQQQEYTVRFIGTKKLMNSTVVIDLDENDQIVKLEDKWNGNDQPTRFGALTMYNSSLPEPMLDKAHLLSISKQVNNLRSTMTESHG	225	1	202	Not SCR			-	-	-	-	-	-	-	-	-	-	-	-	-	-				+	338	144	No				-	-			0	1	0
Tribe 34	AG1IA_03811	MKSFIPFILTAATYSLGATSSINEFDELSLRYIKFSPQHIEKLPLAAIERLRAAAPLPRPLTAESLNEVRASLSDISTLTGSTISDEAIEQLQGRFQRKLWGPGYIDVTDSVSAGFDDSTRSQTPFVAPITAPKYPTPDPSAHPELKPMLEMVNSTELRDYVTHLSTAYRTRYYRHPNARGESAVLLSSSAVVLSRRFESFQSLPIGLKLENKFNQPNIVGRIEAKSGSSSAPIIILGAHLDSTSQLPWVAPGADDDASGLSVVMAIMRILKANDYQGSYAIEAHAYAGEEGGLLGSDALARAYKDQGKEIRGMIEFEMVGYQPSTSSNAGKSSTITVLADPVPSMTSHMIKVVEAYVPTAELRSVNCGRPLFVFQRRIPRCLPRIVWPERQVLEPQLV…	869	5	852	Not SCR		Yes	-	-	-	-	-	-	-	-	-	-	487	-	SAVLLSS-...SAVVLSRR...	2	PF04389.12	Peptidase_M28	1.3e-20	-	8308	321	Yes				+	-			0	1	0		8	14	1	2	2	5	2	1	2
Tribe 241	AG1IA_03829	MVYPANALSLSLLLGAGGVMLSAAATLPCSNQCTAYHKEVQPTSQLSSRNIYKRRSRSRRSTEPEASSASSILDDLVGSSDGAWDGDSEHGDSHPDDPALATSPIGIDLGAPFDSAVGWLNADESIHSVLNLEGELDLIAHSHEKPRGVKIGTLGYVSNSTAHSPFELLSEAEAGGIVFLTLPELVTHQREGNLELGPGASFSNHSTAILATRTYPLGLDLLSNLNLTDRGSVDTSREGQSASSGFVYVLIKAGTPSNSNPPSSLCATFYAYPTLNHNDDDTPMFLEKCDRSLVPGAPTNTANTTMTQLWQYDPKTRELKPAIQGDTGVTAPLGVPKSNGSDPSLVGGADSGTGVQYPSGTSSSIERTRTANTQPSEAIRKLKSDTSHSTTQTHPSPMT…	455	4	431	Not SCR		Yes	-	-	-	-	-	-	-	-	-	-	-	-	-	-				-	585	83	No				-	0.36			0	1	0
Tribe 5	AG1IA_03878	MIIVPLLSLVLLAWSSNGLALPSVPFSGFKSTSQSFIVKLKPGHSCQSHFSRIKGSLNKVESSRAVHFDPRIFNGYAINLDDQATFKSLSLLDSVEYIEPDTEFYVTSLATQTDAPWGLHAITRSVSLQVLWLSLQTSLRAFDSSRRFRFPPHFSIQESFPDIDTIPFRFSTTRALGKVDDRLTNRVKRLTSEETFLVMVGFEVPARSSAEADRELTQLVKVPTLQVRKDPTVARSVRARYAGANHNMIGTAAGTRFGVAKQARVIDVKVITDTGRGFQHSLVIQITDQTVLSIAGLSWAAAHANSTGRPSVFNLSLGGGTSTALDDAVMGVVNAGIHTIVAAGNADVDASGWSPARVPGVIAVGNVDINGVRSETSNYGSPVAVFAPGVVSNQSATTL…	632	9	612	Not SCR		Yes	-	-	-	-	-	-	-	-	-	-	-	-	-	-	PF05922.11	Inhibitor_I9	7.8e-06	+	752	195	No				+	-			0	1	0		5	4	4	2	3	3	1	4	4
Tribe 38	AG1IA_03884	MKLFALLGTLCLVLVLAEAKPKQCRVVNKKREAQQAHAQNPFPPTSTSPLSPSGTASASASAYPSPTAFDYSKDKIRGVNLGGWLCPWITPSLFENTGNEQIVDEYTFNTLQDAATVRRILREHWETWIVEDDFRKIAEAGLNHVRYVPPPIIFSSRNDPTPYNPDAWPYVMKAIDWARKYNLFVIMDIHGAPGSQNGYDNSGQRMNMPQWHTSAAYVNQTLDVVAWLAQTFGGPEYENLVTMIQLMNEPAGFYPEVLSVMRDYYQRSYWIIRPISNHLLVALHDGFQPLSIWSTRTNVPSPENTIMDTHIYQIFNDAQVTMSWDDKLKATCDQGNTLASYTAREDGFRTYVGEWTTSYTDCAKWLNGRGVGARLDGTRAGSSFLRTCEDITGTMDKFS…	408	6	389	Not SCR		Yes	-	-	-	-	-	-	-	-	-	-	84	-	-	-	PF00150.13	Cellulase	2.8e-14	+	615	832	No				+	0.17			0	1	0	2	1		2	2	2	3	4	3
Tribe 69	AG1IA_03923	MFFALSLIIALLSMGWSLPLPYKVRQAEGEKFVVAHHMVGNTFPYTYDTWLADVKLAHANGIDAFALNVGTDSWQKDRVKDAFDAARDSGTGFKMFMSFDMAVNPCAGSSDAAALREYITTYASHPAQLRYNGKVFASTFAGESCTFGAATTEQGWKEQFTDQLTGENAALFVPSFFMDPARFKSFSAMDGAFNVGCLLLWNGGWPTQLSAAKLSQTISFLNSNPVDASKAPIPVPPTLTPIAGVVSALSTLSLKQRDDSLAPVAESKLAAALAGAINLDSDTSISANLGTSGDSGAGTVYMACVSPWFYTHYGPDSFNKNWIYRSDDWLYNTRWDQLIRSRDKIDIVQIVSWNDYGESHYIGPIEGAQPNSNAWVDGFDHQAWLQMTSYYATAFKTGQ…	1262	17	1245	Not SCR		Yes	-	-	-	-	-	-	-	-	-	-	-	-	-	-	PF03659.9	Glyco_hydro_71	5.4e-38	+	6133	868	Yes				+	-			0	1	0		2		2	1	1				2
Tribe 95	AG1IA_03930	MRLSTQLILLAALAEITLGVKHHDFKSCSQSGFCRRGRAIAKRADDVGAKWASPYTIDTTNLRISPDRSKITMPVKSSIHPEVKFQLSVIVHEDGTARVRMDEVDGLRKRYDGAADWALASIPDARGVDWKPVDGGVEGRWDGVLLRVTYEPLLIELVRDGRVEMSVNGRGLLHMEHFRNKPEPKTEETNAQGAEGEQKVIKEPEPEINAWFEGETEDAYWEETFNSWTDSKPKGPESFSLDITFPTHAHVYGIPQHAAPLSLPTTTGEGSFFDDPYRLYNLDVFEYEASSTMPLYGSIPLLHAHNEHSTVGVFLAVGSETWIDVSRTPDAAGTRTHWIAESGIIDLFILPGPGTQEIFSQYARLTGNPVLPALWSLGYHQCRWNYISSDDVRGVQKRF…	1006	5	987	Not SCR		Yes	-	-	-	-	-	-	-	-	-	-	-	-	-	-	PF13802.1	Gal_mutarotas_2	1.1e-19	-	4061	3305	Yes				+	0.07			1	1	1						1	4	2	5
Tribe 149	AG1IA_03951	MLVKITNGVSLCSVLLGHYTSLALARQTTSYDSATQHTAITTTAPSSPSASVQPTQLFSQNNPFRLIVPPSEPVCCLIPLHPIQPDPDPADDLLPFEEWKARQLALSSTEIRTTDYHTPTVVAPFSEESTVASETTSTILIPVVETVGEAIPEFFPIEGRFNYASVDCTARVHSAGKSMKSASSILSSKKDKYMLAPCSAKSESFCLYFGADTYFAATTLDKHIVVELCDDIRVDTVQLANFEFFSGVFKDIAIYLGRTNNPHSPKLNWVGAGVFRAKNVRGIQTFRLYNLPNTFDRYIRIEFLSHYGKEYFCPVSLLRVYGLTQMEDWRIEEWKQEWQARRPAGLTISSADEEDSLISRGPPTEESTHHRHQKGEGISVETSYRTDPSGTPTPTPLVT…	923	10	898	Not SCR		Yes	-	-	-	-	-	-	-	-	-	-	311	-	PSGNASRS...PSRTESRS...	2	PF07738.8	Sad1_UNC	9.8e-20	+	6895	1264	Yes				+	-			0	1	0							2	2
Tribe 429	AG1IA_03958	MITKYLYSLLALGTLCRAWRASFSDATQCGTTTVTWSAATAESIGPPFVVRVAPFGLAPLILDVPTSAWSDSSRAGSYSFTVPWPEGTRFVSAMDDGL	98	2	77	Not SCR		Yes	-	-	-	-	-	-	-	-	-	-	-	-	-	-				+	333	265	No				-	-			0	1	0
Tribe 342	AG1IA_04006	MLRSFLDLLVLVRCFRPACSLTPLPPVYPSAPPRITPCLFTPCHIYTPYHSFCT	54	5	34	8.82		Yes	-	-	-	-	-	-	-	-	-	-	-	-	TPCLF-...TPCHIY...TPYHS-...	3				-	630	549	No				-	-		Yes	0	1	0
Tribe 96	AG1IA_04015	MRLTLSAITLSALSLVSGVFAAYPNPVKARTCEEFNLTNAPFSPGIAIRTSTDRTNWSYAGTVWAAGQATWTDKYTKTSNGNLWAPDCTYKNGQFYLYYSASSFGSRNSAIFFAKSSTGLPGSWSNQGLVISTTDSNDYNAIDPNLIIVSCPTRLTSSVPNSVQLGSSTGKPSSSTIYSIAKRTAGGGAVEAPIIVKNGSYYYLFTSWDKCCSSTSSTYNIRVGRSTSITGPYVDKSGVALTSGGVELNYSTLQVLKSLLRTAPLLGPADNTFTKTRMPGFSTTVRLVSGYSLIVRANAKCSQIITRAPDHCSESTCSISRAAGRKRADLGRRCDLMGSDHPFPRGYIIPLVHSQPSPESQKPPATGSASLSLLCLFRPLLVLPWVSSTLFRWVHIQMH…	855	20	834	Not SCR		Yes	-	-	-	-	-	-	-	-	-	-	-	-	-	-	PF04616.9	Glyco_hydro_43	2.8e-27	-	478	4461	Yes				+	-			0	1	0		1	1	1	2		1		1	1
Tribe 220	AG1IA_04069	MKVTNYLIAVIAYACYSLAQDSTTLDTGIMTIQPITSIIPSSLTSTLPPASTSTTTRLGGSQIEPSSFSVSRPTISDVSSDRPTQTTTGSSDVVTTTISLPTGTSPAGSSTTLGGSSPASSPTPTSNAGIERFSALPIGLVGTLAALSGAILF	153	1	134	Not SCR		Yes	-	-	-	-	-	-	-	-	-	-	13 (motif in SP)	-	-	-				-	783	472	No				-	-			0	1	0
Tribe 242	AG1IA_04080	MRSAFVALLSLIASAAAYQVTYPGAADKWYAGTVTNKFDWTRVNTDADSFTLVLTNEDRSLLPVNNQQLIATVLGSVGSIDVPAPSGGFPVGKGFRSPPSWLRAPSSKLSPGLAHLAPRSLQRDRSTVIISPTTGTTTPTSTSGDLNPTNSPASNNGAMSIVARASPVVIAGALAAAFMA	180	0	163	Not SCR		Yes	-	-	-	-	-	-	-	-	-	-	-	-	-	-	PF10342.4	GPI-anchored	0.0028	+	263	324	No				+	-			0	1	0						1
Tribe 195	AG1IA_04129	MMSATPPSMQLWPLLAIFASFVRAQDRETFYEQLWIEPFQDGKLLAQFEFLTVLKDVPRRPDTLSIEDSCKFSIEKYSVTELHLSLNAGKWNYKTWGVPLVPSVASGAELWAWMGHTHNETTEAIDARWHGLTNALAGLFCASLGSMDARRTITPEVAFRPEGDLPRGASNAHSPLLSLTSPIDYPHSLRYAAMPSENVCTENLTPFVKLLPCKAHAGIASLLNPHRLFDADWHGMSITVRWLENTGIELRLGFGAIMDPVRLSEDSMHWSFQSLFGRGLHKSCLIASKSKVLVGMGPTSEGSALLPYGHKLLKMSDTRSLAVYDVSHSECPYSSPVFLMASPVPGSRQRRVPVVAFASDPRSTGPVSPQLPITVRRVLTGAEQTHGGLLLSITNEGNT…	920	23	896	Not SCR		Yes	-	-	-	-	-	-	-	-	-	-	638	-	-	-	PF04113.9	Gpi16	3.4e-54	+	57	127	No				+	-			0	1	0
Tribe 13	AG1IA_04179	MVRSITSFGAGAILVATSVLPTLVQADIHKPVHRITRHAHIRRATAVPAGWEAQGCITDAEAPNRVLSDHHTDTGMNTASCIKSCAANGYKLAGTQFGKECWCGNSLAAAGGAGQSSNGCDMSCAGDASQVCGGNYHMNLFAAIAGKNATTTTSASYSAPTSGSKKYAIQDRFAGKDFFRTVDLRAPNSDPTNGQVNYLNKADATAAGLAYVQEDGAAVIKVDNTTKLEKGQQYDGGLFVADFLHMPFGCSVWPAYWTVGDNWPNNGEIDILENVNLATANQYTLHTGPNSTCTLDSNPIAKYKSTSNMMGKTCASKEGDNAGCGFSDPEEASYGKAFNNAGGAVIAMEWTKTGIRIFYTGRFKRDSIPADLQGDATNPNPDSWGAPVASWTDATCNIA…	455	16	429	Not SCR		Yes	-	-	-	-	-	-	-	-	-	-	248	-	-	-	PF01822.14	WSC	1.2e-17	+	1542	757	Yes				+	0.12			0	1	0	2	15	17	12	2	3	2	3	5	13
Tribe 31	AG1IA_04180	MAVMSRLLPLFGYSTFAIFLLVLIATPTDALVHEPRAHVARGHDAIAKRKRNPVKRAKRCRPQTSTLVSASATPTSSSTPAPATTSSYYSAPAESTPEPTTKAAEPTTSQAPEPTTSEPASTSQSVVPAPISTSVSIGGGSSGGSTGLDPNKKLLLAWTSGPTDLEKFAYGSRVGGVYTWSPYNPDTTGKLGIRFLPMLWGTKQKSSFTEQVKSVTDQSNMSAADGAALWKSMILPLKAKGAKLISPATTSAPSGKQWIQDMMNACGEDQCQPLIISEYACQDFSGGPQCTKQQTETFHYTMGAWFDQHEGVAMYSPFGFMKDMGNVNPDNQLMNQDGTPNNLGRIGVFLTVIMNARVLRDIAARKGVAATEITRRAYLFVARNQTLPPQIRYQAQLQL…	790	14	760	Not SCR		Yes	-	-	-	-	-	-	-	-	-	-	279	-	KR-...KR-...NPV...KRA...KR-...CR-...ATPTSSSTPAP...AT-TSSYYSAP...-TTKAAEP...TTSQAPEP...	10	PF11790.3	Glyco_hydro_cc	6.7e-15	-	356	757	No				+	-			0	1	0										1
Tribe 68	AG1IA_04191	MQACILPLQTQFGLFTIALLDLLSSRQPVLAGTTCPSAREFIDVDQHIETGAPPSEEAIADEIRQSYEHILRARWLYAEWILPKRRLADLSEWRHHAQGRRRKSVSRGRKNLSQQNVHDI	120	2	89	Not SCR			-	-	-	-	-	-	-	-	-	-	-	-	-	-				-	1903	187	Yes	KRRLADLSEWRHHAQGRRRK (83)			+	-		Yes	0	1	0
Tribe 140	AG1IA_04237	MRFGPSISVLLLTATSCMSTPTKGSIVGEGAYARAISGSQLYGCTRKNFGGHCETTIVDTCPIYSGQTGVCTPTTGMFRNNLISVRAVRYGAYLYQGDNCSGPYIWVDTEGWGNIGDTMYRSYNTPTPCLPPRCSPAA	138	8	119	5.88		Yes	-	-	-	-	-	-	-	-	-	-	42	-	-	-				+	159	927	No				-	0.27		Yes	0	1	0
Tribe 343	AG1IA_04240	MPNTPQALFVGSFVGTISLLILFSRALGLPPFASSDEHTIKDPKTQFTRSLVAISNAMGIDSTQLLAMGVGAAATCAALYFLERAPILDPKEWKEFPLIEKIEVSPNTAIYRFGLPDPNDILGLPIGQHISVQAEINGKDIMRSYTPTSSDDDRGHFDLLVKTYEKGNISRYLSLLKIGDKVRIKGPKGQFNYHPSLSRELGMIAGGTGITPMLQIIRAALKNPLDLTKISLIYANVSKEDILLKTELDDLAARYPSRFSVYYVLNNPPEGWDGGIGFVTKDMIEKHMPPTESNIKILLCGPPPMLNAMKKHLDDLGYPAPRTVSKLVDQCLSLSFRRYIVIRPTSSDEAMLLLCGACRDLSAQQYSKFRMWVPVDDYSRTIASPSLSAAVSGKVRPRK…	745	6	717	Not SCR		Yes	-	-	-	-	-	-	-	-	-	-	-	-	-	-				-	345	1763	Yes				+	-			0	1	0									1
Tribe 450	AG1IA_04298	MLRPRISLSVLLLAFLLSPLQTAAIKFALPASKNPIRKCIWNAAHDGALVVITANLGPGENQRIDVDVVDRSEHQHMYLSKKGLKSETRVAITAHGEGVISADQARVIDLDVDIGADAVDYNAIANQESLSGLETEMRKLEAVVQEITDEFGYLKRREMRMRDTNGELGLLQFSAAEH	178	1	154	Not SCR		Yes	-	-	-	-	-	-	-	-	-	-	-	-	-	-	PF01105.19	EMP24_GP25L	2.8e-20	-	150	2668	Yes				+	-		Yes	1	1	1
Tribe 89	AG1IA_04325	MRTLSALSLLSLAAPSLSQVALPSPPILPPPAASGAVASATSKPNAQWSTLLNNLLYFYEAQRSGKLPSSNRVSWRNSSGLNDGSDIGKDLTGGYFDAGGYDEAKQTPYLDDMLRWGLDWMIKAHPESGSLVVQVGTGMCHSV	143	1	125	Not SCR		Yes	-	-	-	-	-	-	-	-	-	-	-	-	-	-	PF00759.14	Glyco_hydro_9	9.7e-15	-	62	419	No				+	-			0	1	0					1
Tribe 14	AG1IA_04383	MRSTQVLAVLAVLATSVSSMSISHVSDQLAHRRHAASVHESVVQARGARRATPMEGVPEAIKRDDAAPRRRKRGINQRRCAPKTTSTGLPEPASTTSTTPTSSAAPSTTPKPEPTTSKAEPTTSKAEPTTSKAEPTTSEAEPTTTTPKAKYTKPSETPTKTSTSTAPAPTNDDDSGSSSGATYTGEATFYDPALGSCGINSTNKDLICAVSHLLYDGFEGYTGSDPNSNPICGRKIKATYGGNSVTCTVVDRCVGCKKDDLDFSRGAFDKLASQSLGRLQGMEWSFV	287	7	268	Not SCR		Yes	-	-	-	-	-	-	-	-	-	-	-	-	TTPKPEP-...TTSKAEP-...TTSKAEP-...TTSKAEP-...TTSEAEP-...TTTTPKAK...	6	PF03330.13	DPBB_1	7.5e-07	+	1861	2646	Yes	PRRRK (67)			-	0.17			0	1	0		2		1	4	6	1	4		1
Tribe 132	AG1IA_04384	MRTTFATVALAAAAAVSAAELPLSQRLADSAMSRQQGALPNVRYETGVFQRALEAIYAKTKVAKYRDYHLKQVDSMISANGTVTGYNFTLYSLDPIRTGESILYAYEQTNQTKYKVALDTFRRQLDAQPRTPAGAFWHRIVYPNQQWLDGVYMADTYYAVYNKKFANNNNTAWDDVLRQFDLVEQNLRVSPNSFPNKSANGLLYHGYDAGLTAVWAQPPTGRCIEVWNRAVGWYAMALVDVLDHFPQKHAGYKKIRGYLERLAPYIVDSADPVTGNWWLVMGYPNRARNYIESSGSAMFVYSLLRGVRKGYLPKKNYVKTATRAYEYLAKTFVVPETNGTLSWNGTVSVGSLGSNGTFDYYVSVAEQQNDLKGLAPFILASLEYEAL	387	1	369	Not SCR		Yes	-	-	-	-	-	-	-	-	-	-	-	-	-	-	PF07470.8	Glyco_hydro_88	1.9e-62	+	2646	381	Yes				-	0.05			1	1	1			2	1						4
Tribe 5	AG1IA_04461	MMFTRRVAVFVSLLIGTLVQAAVIPVPMPVANTASELKLRDVKMISVYEKRQDDVVAIGDSTPMKAPAGVLEVYRRQGDIVSVGDSEPMKAPDGVLAVYPRQVGDIVTVSDSQPMKAPSGQLQNYPRQDPAIVEVGDSAPVQAPDGVLQPYRRKVALKELPRMRRTRSSKRHA	173	0	152	Not SCR		Yes	-	-	-	-	-	-	-	-	-	-	-	-	DSTPMKAPAGVLEVYRRQ-GDIVSVG...DSEPMKAPDGVLAVYPRQVGDIVTVS...DSQPMKAPSGQLQNYPRQDPAIVEVG...DSAPVQAPDGVLQPYRRK-VALKELP...	4				-	556	2451	Yes				-	0.21		Yes	0	1	0
Tribe 55	AG1IA_04486	MKFSSALFTSALLCFVSSSIARDVPLSARYVIEARQNRNGGNKGGNGGNNGGNNGGNKGGNGGGNGGGNGGGNDDPETSLTLDPSVINKNFAKTGQEGKTEAGQVASLTSTNNLWVALISAMSKVTDVHICAQHQLLRWQDFDQWCTSQGWELQFYSHGRLAFHGKNADKFTEPKNLDTIPANKEFTVRMAVRNMEMGNFVNPQTNYFGAPQQLNGQGVIVAHSHIVIEQIDSLTSTKVTDPNKFAFFQGLNAPADGNEVSATVSKGLPAGVYKISSINTSANHAPVVGPVAQHGSFDDVIYITVGGNGGNGGNGGNGGNGGNGGNGGNGGGKGGGKGGNGGKKFARRFVSRETNLVPRRDRSPLKYLFLERLESCQQQLFASPHLASISPPTMNRPAP…	1031	8	1010	Not SCR		Yes	-	-	-	-	-	-	-	-	-	-	-	-	-GGN...-GGN...-GGN...-GGN...-GGN...-GGN...-GGN...-GGN...GGGK...GGGK...-GGN...-GGK...GNNG-...GNNG-...GNKG-...GNGG-...GNGG-...GNGG-...GNDDP...DDGT-...DDEDG...MDEDG...	22	PF07172.6	GRP	0.025	-	153	399	No				+	-			0	1	0	1	3	1	3	3		1		1	1
Tribe 13	AG1IA_04549	MTSMKPTIVLALAALAIPSAAQSLNVVDSFMRDLSISFRALSSSHPRRAFHRRIPGQLVKRCIRPSNGYPGGGNSTSITGSSTTRSSTSTRTSTSGSTSPTTTRASTTSAPSSSSSPTSTSTSTSTATSSAATPSSTWRLQQRMEGSNFFDQWDFWSASDPTNGAVDYQSRENAQNAGLIEITSEGHAIMRIENTTQVTGNRRSVRVSSKYIMNGGLAILDAVHMPHGCGTWPAWWTTDVPNWPHNGEIDIVEGVNGYVRNQASLHTAVGCTISNDYGSTGTLAASTNCAAEETGNMGCGQLSTQSNSYGKPFNDNGGGVYALLWQSTGVSVYFFPRNAIPSDITSEAPQPSTWGTPSGNWPSNTCDPATYLKNHQIIFTSTICGDWAGSVGSWTAAGA…	441	9	420	Not SCR		Yes	-	-	-	-	-	-	-	-	-	-	-	-	SS...SS...SP...TS...TS...TS...TS...STSITGS...ST--TRS...STS-TRT...STS-GST...	11	PF10253.4	PRCC	0.88	-	855	301	No				-	0.15			0	1	0	1	3	2	3	2	3	2	4	2	1
Tribe 72	AG1IA_04596	MGITRQLLYFGCFQVALLICEAKLTPGQPKGPLPWGDSESILAVLVRTVTLTDGFLDTPRTNGPNQITHFISFVGHMKKLAEERSVDLLLVDSGDLHDGSGLTDGYPSGGINGEEAIKSFLKVPYDVMAIGKYNNFAPKLDGRYLSSNSYLLAKHENGTDFEDVIGSRYRRFKTLRGRQVTSLGVIFDFKEHDKSTTVHGPTQMIEETWFKELLLQPTDIFVLAGTVRHMSVAHGEWGVVSKKIREQHPNTPIAILGGHTHSRDCRQFDSNTMALESGRFMETVGWMSEFIPLQPMLMSQANNASVIGKEVDGFNQELTTRWNLSQIHGCSSQKRLEWPHAQNIYAFYIFQVLPEVLIKTSGREDKPHVIIINNGMLRFDIYRGTFTWNDQLTALPFKD…	812	8	785	Not SCR		Yes	-	-	-	-	-	-	-	-	-	-	10 (motif in SP)	-	-	-	PF01812.15	5-FTHF_cyc-lig	6.4e-18	-		170	No				+	-			0	1	0	1				1	1	1	1	1	1
Tribe 38	AG1IA_04628	MITFSKLALSLLAVTPFVLAELEPASPIHQVHRSRAHKLRTAESTAAANSTITKRAPALRFPFGSTKVRGVNLGGWLVLEPWITPSLFDNTGNSAIVDEFTFGQLQDYNTAHAKLVAHWDTWITESDFAAIAAAGLNHVRIPIGYWAFDISAGEPYHQGQYPYLFKAVQWARNHGIKVLIDLHGAPGSQNGFDNSGQRGSATWHTNSQNVARTNAVIKTLAAEFSKSEYADTVTSIAPLNEPAGFVGGTMLDVVRQYWYDSYGNIRYPFGSSTQGDLLEVIHDAFQPLNSWSGFMKYPNFEGVAMDTVSHSDIVTSAKFSMTWEQHIQTACNFGINTIGSYSSNNIWTFVGEWTTAPYDCAKYLNGRGIGARYDGTFAGSSRKGDCTPFTGNRNKFSNE…	460	4	440	Not SCR		Yes	-	-	-	-	-	-	-	-	-	-	358	-	-	-	PF00150.13	Cellulase	9.3e-11	-	877	471	No				+	0.06			0	1	0	2	1		4	2	2	3	4	3
Tribe 35	AG1IA_04663	MVASARQLAALAALLAVVPPSVLAVPQWGQCGGIGWSVSGGTTCDSPYVCTRINDYYYQCLTGSGSPTTAPTTGTGPTTTAAPPPASTGGLDGLIKAKGKKYFGTCADSALLNNAQNAAIIKAEFGQLTPENSAKWDSIEPSQGNFNWGGFDTLVNWAVQNGKIVRGHTFVWHSQLPSWVSNINNQNTLTTVIQNHVSTIGKRYAGKIYAWDVVNE	216	5	192	Not SCR		Yes	-	-	-	-	-	-	-	-	-	-	48	-	PTTA--...PTTGTG...PTTTA-...LAVVPPSV...LA-VPQWG...	5	PF00734.13	CBM_1	1.8e-11	+	1321	61	Yes				+	-			0	1	0		8	6	5	1	3	4		7	7
Tribe 35	AG1IA_04664	MMAPTVAPSSTTSLARLLLDFVSIAFKAARAADPNAKLYINDYNLDNLGWAAPKVNAVINLVKSETAAGTPIDGIGTQTHLSAGQSSTTLETLTKLATAGVDVAITELDIAGASANDYATVTKACLAVPKCVGITVWGVSDKDSWRSSSSPLLFDGNYQKKAAYNAVAQALA	172	2	141	Not SCR		Yes	-	-	-	-	-	-	-	-	-	-	-	-	-	-	PF00331.15	Glyco_hydro_10	2.4e-50	+	61	3083	Yes				+	-			0	1	1		6	4	4	1	3	3		5	2
Tribe 7	AG1IA_04672	MARSTVVLFTFSLVASAFARVVDYQFDVANGILSDWFYAGWPTRALSVNGRFPGPLISASKGDTIKVTVRNKLSDPTMRRSTTIHWHGLFQHRTAEDDGPAFVTQCPIPPQESYTYNLSLDDQTGTYWYHSHLSSQYVDGLRGPLVIYPKDPYRNYYDVDDESTIFTLADWYHTPSEEIMAAHDVLKTIPDSGTINGKGKYDPASANNNTVQLDNLYKLKVKRGKRYRLRIINASAIASFRFSIQGHKCTIIEADGILTKPIEVDAFDILAGQRYTDQDPDSYWINAPITNVLNTNVQAMLEYDEDRRPSHYPWKPFLTWRITNEVIRYWQHKHGSHGHKGKGHHHKVRAIGGGSGLNSRVKSRASELSRKAVELAAALVANEAELDKRQNQDNSTVVL…	828	10	809	Not SCR		Yes	-	-	-	-	-	-	-	-	-	-	513	-	-	-	PF07732.10	Cu-oxidase_3	2e-38	+	268	373	No				+	0.04			0	1	0	2	6	12	7	7	9	4	3	1	3
Tribe 7	AG1IA_04673	MAPNTFLVSLSLFASAVLARTVEYKLTISNGTIAPDGFQRMATLVNGGYPGPLIFANKGDTLKINVVNKLKDPSMYQTTSIHWHGLLQHRNADDDGPAFVTQCPIIPEASYTYTIPLEDQTGTYWYHSHLRSQYVDGLRGPLVIYPKDPHRHLYDVDDEKTVLIIGDWYHSSSKEILESRNITRQRPDSGTINGKGRFDPDTMPANSDTLYTLKVKRGKRYRLRIINSSAIASYRVDIPSHKMTVIAADGVSTQPHKVDRFDILAGQRIDVVLEANQEPDTYWINAPMTNVANKTAQALLVYEEDPRPPHPPKGPYHKWEVSEEIIRYWKHRHGHHGRSIVSVQEGIKPRMIEGGHVALLHGRDFVKRQNETSANTTTPVIMDEAKLVPLENPGAACGS…	578	4	559	Not SCR		Yes	-	-	-	-	-	-	-	-	-	-	-	-	-	-	PF07732.10	Cu-oxidase_3	9.2e-38	+	373	195	No				+	0.09			0	1	0	2	8	15	9	7	1	4	3	2	3
Tribe 221	AG1IA_04714	MLGAVAVSVLAFTFWVWTWGKGIPYIDQQPGQKWREKARVAARNRSKMLDQASVAWKAGQKSTAKTLSERGKHFGAQVERYNERASKEIFLSLNATYYSGTKEALEKIDLHGLFVNEALVYAQNHLDMCRDAGVTQTSIITGRGNNSKDGIAKIKPAVEGLLVREGLGDRFLWENEGCVAVNVPRGRSRQTFTSNSDSGGCVVM	204	3	182	Not SCR		Yes	-	-	-	-	-	-	-	-	-	-	-	-	-	-	PF08590.5	DUF1771	3.7e-14	+	285	194	No				+	0.05		Yes	0	1	1
Tribe 18	AG1IA_04727	MHYLSFAALAFAPILAIATPVSRCTGTIASLDDVAAAQKCTTVTIKGFTVPAGKTFELSLLDNTVVNMEGDVKFGVANWAGPLFSVSGKGITFNGNGHTFDGQGPSYWDGQGGNGGVTKPHPMMKIKISGTYSNVKVLNSPAHTYSISNPAKLVMSKLTIDNCKCPHNPRVAPIYVLTSSLAAGDAPNNQSGGKAAGHNTDGFDVSTTDLTIEDSTIRNQDDCIAINKGSNIIFQRNSCTGGHGISIGSISTGATVQNVQILNNQIINNDQALRIKTKADATSASVSGITFSGNTATGTKKFGVIVDQGYPTTLGAPGNGVKISVRLLLETCFNSSTGNTNNIAVTSSAQRVAVNCGTGCTGTWDWSKLTVTGGKASDSKYRYSGVKGAPWRCRSPTRS…	883	17	865	Not SCR		Yes	-	-	-	-	-	-	-	-	-	-	391	-	DGQGPSYW...DGQGGNG-...	2	PF00295.12	Glyco_hydro_28	2.3e-49	+	2054	177	Yes				+	-			0	1	0		1	1	1			3	1	1	6
Tribe 243	AG1IA_04729	MRAFTIVSALIAVAVSGVLATPGEAVASLFPRQGSAIPDIPAQCQAKCASVQKITSCGTDLACMCTNEMGQGIVDCGNCGIDYHKNQPDINNYKAQFQASVNSYADSCTQAGHPVGPFSITGVTGSGGSSTTTGTGAGSTPTGSSANGALTFNAAAGSGALAAMAVVMTTLL	172	8	152	Not SCR		Yes	-	-	-	-	-	-	-	-	-	-	-	-	-	-	PF05730.6	CFEM	0.84	-	8988	313	Yes				-	-			0	1	0					1
Tribe 344	AG1IA_04745	MRSLSALGTLGAASLVAAQTAFSPPVKVSLTTSWAAPPILLEILETTAAEHPGRYFEILDALIDRSSDGLLGPITEPVHKPKYVYSTALAHLITRGFLTEPNALSAFEKNMALHSATPKIQAFYQLFGDPSKAPECQSWIEWSGKQACTSEEADALLAGASNGGYTQIFPFDHVQESTSGECTSHAIFYASLSSPNFYDLYSHLRSKSETPGFCYILRYSPPKDTLITGEQSRNILSGYGVALDLKKMDYLALDDRGPRGKDEDSDSTTNESIVWEDYVSSLLSEHPHEDLDLTAPLTEEEISSLPLRATHLVMSSEDPLKALSHLSQNFPKHVVSVARRWDPARTEDLKAKHGSVEAEVQANMHMVSGAGNMFWLNGVALPEADINPFRCAYTSLWLP…	1519	10	1501	Not SCR		Yes	-	-	-	-	949	-	-	-	-	-	389	-	-	-				-	335	883	No				+	-			0	1	0		1	1	1			2	1		1
Tribe 118	AG1IA_04747	MRVFSTLALTAISLFGVSIAQNTPDWQSTPFNPPAIPLAVRSPYLSAWLQGGNSGGRLNGQWPTFWTGSTLGWAGYIRVDGKVYTFLGAPNVAGATLATQKKMQFTATKSTFVLAAGPVDLTVQFLSPVEPTDYLRQSLPFSYMTLSAKSTDGTSHSVQYYTDISAGVPKWTSGDNGLPVKWSTSKLTGNGNPIVHQVSLQNPVRYAEINDHTQYGTAYYATNQVGNLTYATGEDRTLRTAFVTKGVLDNSQDTQFRAINDRWPVFAFARDIGSITDSTKNPVVFAVGHVRDPLVQYIIAGNQQQERHPYWLSKYANANDALSAFLSDSEYQHSLTAASALDTKIFNDATPIHADYTSIVELSTRQAFAAVEITLSKTSSGSYNTSDVKIFMKEISSNG…	754	1	734	Not SCR		Yes	-	-	-	-	-	-	-	-	-	-	-	-	-	-	PF05592.6	Bac_rhamnosid	0.00086	-	1194	1002	Yes				-	0.04			0	1	1	1	1	2					1
Tribe 345	AG1IA_04750	MRYGPLLVFYVMLPILTMVQTLAVIINEHLTIALRKLRSSAASSSSSVDRELVSNILLSFLSAPRTDGTRFEMLAVLSNILGWGEVEREKAGLQRSGGSGAITPIGTGIMPRKASSASAGGKALELDGSDETDSFSKMWVEFLLKEANQGSAPPTPTGAGPAVGISVLGSPRTASLSGLPSLTKSNSSPISKPSSLASPTTPTPSITPPRLSTSSLSRSSLGVGLGIPKRGDATSPLARTEIEEQ	245	0	222	Not SCR		Yes	-	-	-	-	-	-	-	35	-	-	-	-	-	-				-	1600	532	Yes				+	-			0	1	1
Tribe 155	AG1IA_04801	MDTLAKWISVSTILLYGASAKPLDCTALFKDSQALIKGLKPYASEVYVHPANVTFVPVGDIAYPQPVPDLPEFCRFGAEYNTSTTSKFRFEVWLPDSKLWNVGVQIGNGGDMAIPMTKYGFAVASTNTESSQKLFAKANTGVPGLQATGRLPFLIPNHSTVFAKTVAKSYYGKSSKYNYWIGCSSGGKQGVKSAQMYPEDFDGVVAGARKYEYPSCFALSELWTIAAQWWPHLNGFTVHVNLLNANATTPGAVIPPSFFATLNKEIVDQCDKLDGVADGIITNPRLCKPDLSRVACGSANLSSYINQTNCLSQSQLVTLKAIYTNWTSSDGEFLFPTFEPGSEFGWPGTITGIPYGPARKIAFYTIGDVTDPGQTTAIDPNLRPFFGRGGKLMQYHGFA…	611	12	591	Not SCR		Yes	-	-	-	-	-	-	-	-	-	-	-	-	GGPGADSF...GGPGQRS-...	2	PF07519.6	Tannase	4.3e-38	+	494	234	No				+	0.07			0	1	0		4	4	1	1		2			3
Tribe 346	AG1IA_04814	MLVTLWARSTARRLGQISILLFASTLHAWELGWDVCGIGNARQLGSEEIFRTSRYEIRKPFTPGRNCHAERRALYRLISAIEMLRLTVPERGMSTCADTSRCMQGYFVQYYEKYISRVTSTYCIYNRLKSNITKSIDYAFIHVDS	145	5	117	4.27			-	-	-	-	-	-	-	-	-	-	-	-	-	-				-	2764	2084	Yes				+	-		Yes	0	1	0
Tribe 347	AG1IA_04818	MEILLVASWTSLTIGAGPHAQIITPPPELDWPASTSWFIISPINEVMSGRLNFTSIEMEYSVSRTACSPRDGRVRSNFSFDGVSILVTYKCTRRSTIEDSAAKPLFSNARETRSSNIAIVKLTPPPPATRIMLLLLAGSTIPASSPPYGPSTITVV	156	2	141	Not SCR			-	-	-	-	-	-	-	-	-	-	89	-	-	-				+	137	2603	Yes				-	-			0	1	0
Tribe 348	AG1IA_04819	MHPYLYLIALLAQIMPAYTQSNTDVPIGGMCGGLGWSGLTTCVAGGWCRYSTCEPVPPTPDPAHTNPITETVSWTYSSVTQTWPPSVSCNHYARDEHIPFQRGGPVRQARPQYRLQPHQPPQSHLCHVKIMREMQMKVRDDHSWHPILGRY	151	6	132	4.55		Yes	-	-	-	-	-	-	-	-	-	-	-	-	-	-				-	210	2603	Yes				-	-		Yes	0	1	0
Tribe 349	AG1IA_04889	MCSPSVRVLFTLTVHVGSLLWGLAPVQAAAKHLCSSTGLWGLPECTRINEMGPGR	55	3	27	7.41		Yes	-	-	-	-	-	-	-	-	-	-	-	-	-	-				+	668	553	No				-	-		Yes	0	1	0
Tribe 139	AG1IA_04930	MRALTFFFTSAWIAGTLASNVVEVTSKNFNSIVGQGKPASGHCKNLAPVYEQLADAFAHVKDKVLIIKADADGEAKEIAGKHGVTALKWFGPDDATKSDPYDGGRELNDLAAFVEKNAGVKSNIKPPPPPETLQLSYRDFDDVVMVSFTAPWCGHCKNLKPTLEKISKTFKPDSKCIIANYDADNAMNKDIAARYHVRSYPTIKFFPKGSSNKEAVPYDFGRSEADFVKFLNEQCGTQRAVGGGLNELAGRLSSLDTLAQSFYSADKAAREAIFSEAKAAGENASYYIRVMEKLTSTGEAWIEKELKRLGGILSKRSMQTKLDEIKKKVNVLNAFLEKKVEDFKEAVEETAEKVKEEL	358	5	340	Not SCR		Yes	-	-	-	-	-	-	-	-	-	-	-	-	-	-	PF00085.15	Thioredoxin	9e-09	+	1660	3605	Yes				+	-			0	1	0	4	4	5	8	2	5	5	2	6	6
Tribe 150	AG1IA_04940	MLVYGSSIIAVVLAYSLWNLKHTIQAQFVPKNLPPFFNAGGSCELIREKEVDNRFKFCEDGVILAPGIAIFSCDLGRYEWNTGPMNETSRGGGLWALHYTSATTEKPYPLELTSFPGDADMGFHPLGIDIALSDSSGTPSRLLVINHGRHKPTVEVFHVKLECGLVALTYETTLTHPSFVAPNAIAAVSFDSFFLSHDHYFTNRMRWPLNTILPWLETFLLLPLGKVDLISFEALPGAGVRKVQTVARNIVCANGVAVSADGSTLAVASTARAEVLIYSKDTTTVKFITSIRVPFGVDNLAFAGDQLLAAGHPYAPELMALMKNKSSRAPSYVSAISPQSANQTQSWLTRILVGANLTTVFMSDGSFLSASSGASVDLEMRIMFVVALYGSGVRGYALK…	611	6	585	Not SCR		Yes	-	-	-	-	-	-	-	-	-	-	71	-	-	-	PF01731.15	Arylesterase	1	-	52	377	No				-	0.19			0	1	0			1				1
Tribe 1	AG1IA_04952	MIFTVLAAGWWFASTLAAPATFNSPSLARRSDDELGSLVLAVKAQDDINDPDDLTVASTVINTGKTTLKLLNDPNGTYTTPVRNEGSKFTRATGPLSTWKTHTFEFYEVPVSGSRKRATGSTAGVHSVRVKYNPDVAASLSNPNAYTILKPGENKTVVHDLSGMYNFQTTGSYEVRVTANAEWFRVIKDDGSVGYVQAKIYDGPEAANWTASHISESGTFASMRGLASAGIPSHPFARRWEADNGLTKRVLYNNCSATQQKDILESAVAANGYIAQSSQFLANSYYLGNSRYRTWFGPYEKRRWDTVARHFTLLHGQPQRFKYDCSCAEEDTFAYVYPDQFGTVYLCGAFWKASVLGKDSRAGTIIHEATHFTRLGGTDDHAYGHEEAQKLAINFPNQA…	404	4	387	Not SCR		Yes	-	-	-	-	-	-	-	-	-	-	323	-	-	-	PF14521.1	Aspzincin_M35	7.9e-32	-	152	262	No				+	0.08			0	1	0
Tribe 244	AG1IA_04969	MVASVTNDLVWQNKALLVSALTLLSIAYWQGWNTSTFRQLAPPLLRNEQRAEPPTKDTPPPPKPVSASSVHMSCRVTPDITDEHGRLYAGEMLKIIDVAAGVAARRHTDLNCVTISLDRVVLVREIKSGDLIHIDACINRAWGSSGRSTSTP	152	3	121	Not SCR		Yes	-	-	-	-	-	-	-	-	-	-	-	-	-	-	PF05308.6	Mito_fiss_reg	0.089	+	342	281	No				+	-		Yes	0	1	0
Tribe 100	AG1IA_04992	MRVFATALTLATAALALIPGRSSFERRQSAIDSYITTQTPISKAGLLVSYISPNNSGFTLTDLAALQANVGADGSKDQGAKSGVVIYVYAWTRDSALVFKLLVDQYTQGRDTTLNTQIRNWIASQGRIQQVSNPSGSVSSGGLGEPKFNIDESAFTGAWGRPQRDGPALRATTMITYANFVGASDTYVTGTIWPMVKLDLDYVAKYWNSTGFDLWEEVSGSSFFTTAVQHRALREGAKFATALGDSGRASTYTAQAANALCFLQSYWNPNAKFASSNVNGGSVIRSGLDANSILASIHTFDPNTGCDAATFQPCSDKALANHKAVVDSFRATYSLNSGKAANAAVAVGRYKEDSYYGGNPWYLCTTAAAEQLYNALYTWNKQGSIVITTTSLDFFKQLY…	598	5	575	Not SCR		Yes	-	-	-	-	-	-	-	-	-	-	362	-	G...G...G...G...G...G...G...G...G...	9	PF00723.16	Glyco_hydro_15	6.6e-95	-	3922	165	Yes				+	0.07			0	1	0						2	1		3	3
Tribe 245	AG1IA_05024	MRLLALIVPATALLPYVLAQVQVWGQCGGMDWAHYMRGRKQLHLDQPIQCLPGSQPPTSGLPPTPTTSTITTTTTNSPSCTPSPRGALQPRATGPPIAALDGWAAGSYLQKDRNSKRMVNRKWKPSFDQLFWYMHIVPVLEHPPCSNILQTQSGTTFNWGFNGPNSTLSTSDGFNTFVTCSGGALYLQTGTDVPSGNCTTTRLQIGQY	208	6	189	Not SCR		Yes	-	-	-	-	-	-	-	-	-	-	-	-	-	-	PF00734.13	CBM_1	0.034	-	849	350	No				-	0.39			0	1	0
Tribe 22	AG1IA_05041	MRKYAPLAVFAASSVVALPSVTGPAQIIPKPGQPTKSAQSNTFEVVGDSGVSAQQLFLGMPNQVFVIDKTERNPMQVAGHPAWATLYDTDTNQARAMDIITNSFCAGGNVLGNGTWLNVGGNQAVGPGGASAPDRAAPYRGVDGGLSMRFLTPNADGSAEWIDNPALYMTSRRWETLSDGTMIIVSIGGNMWGGFVNGAGQNNPTYEFFPSKGGAVDFELLRTTLPANLYPLTWLLPSDVLFIQTNWGAAILDYKKNVQSNLDNIPHAVRTYPASAGTAMLPLTPANNWTATMIFCGGSDLQPNQWTDGSSKVNVPASSSCVTITPDVDAVWKDDDDLPAGRVMGNMILLPNGKVFFVNGANTGTAGYGNDTWAVGQSYADEPIFTPLIYDPLAPTGKR…	642	3	625	Not SCR		Yes	-	-	-	-	-	-	-	-	-	-	-	-	-	-	PF07250.6	Glyoxal_oxid_N	7e-30	-	3466	8585	Yes				+	0.07			0	1	0		1	3			1	1	2	1	1
Tribe 350	AG1IA_05042	MIATTFVPVVFLVVSAAGAATQNGVFELPIGFGQATVDGIFDGQTMPLLLDTGSSDTFIASDKCTVCDAYNTFEIKPTTNISDKEFGTTVGEGSVSGPMAFLDTNLGGLVLPQQSIVACGTLTKNILFLRRQSRKASYETPGSGYHFRAGETRLAKLANLLWASGIDPDIPTESIHYFDTVNVTNYNYEGLPLTRQFWNANITSLRFNGQDIPLFGSLTEGLSIGLLDTGASDVMCRPGSLDAIVAAINGTKHSNGHDIFIECDKPQIMEFQFGDKWYPINPIDLITPGVTADYNGTTFCRASLGSWSRTGGDCIIGLPFFRNVYAVLDYVDSNFQPQPRVGLASTTNLEQALKEFPSKWQTRMA	365	7	344	Not SCR		Yes	-	-	-	-	-	-	-	-	-	-	-	-	-	-				-	1481	3466	Yes				-	-			0	1	0					1			1
Tribe 351	AG1IA_05072	MPFTSAQSAVLLVAPRWELAESDCSFTTSRTTSNRICEVHRALGNQPCYLGLEGYKPRPHRIGATRPTLFPITDLTTMSQAHLVKALDQIKNKEKGVPDIDFTIHTLEDGSVVSTQERAVKDVQAPAMHRPTDAQFFSRVDPSKPDIAFLKNHFYREGRLTEEQALWIIEQGTAILRAEPNLLEVDAPITGMDPPIRIEGVGGNPADTRYLFLGDYVDRGYFSIECVLYLWSLKIWYPDTLFLLRGNHECRHLTDYFTFKLECKHKYSERLYEAVMDSFCTLPLAAVMNKQFLCIHGGLSPELHTLDDLRNVSRVCCFPDLAGSELEEPSWSCYRPIGFGVLASENEGTPFISFPSLLWIYQLELTIYVYFFDCSTPNIDPSILAFSLPNDFPLASPET…	562	17	540	Not SCR			-	-	-	-	-	-	-	-	-	-	292	-	-	-				-	6065	1300	Yes				+	-			0	1	0
Tribe 88	AG1IA_05097	MYPGAQIWLIGHSLGGSLASLMGATFGAPVVAFEAPGEKMAAQRLHLPISNDLSYITHVYNTADPIPAGTCTGPASICYQGGYALETSSTLRCHLGTAIVYDTLSQLHWSSNIRAHFINTIIDQLLDEDWSTKVKRSRKSKFPWPWVGAAPDEDEDGEKVIEVPKPAPEVDCVECFNWEYGDFPEV	186	5	167	Not SCR		Yes	-	-	-	-	-	-	-	-	-	-	-	-	-	-	PF01764.20	Lipase_3	2.6e-05	+	254	286	No				+	-			0	1	0					1				1
Tribe 20	AG1IA_05142	MLASFAAAFLLGVASTLALPAPIPRAGVTTLTTAQITAFRPYALLSRAGYCPASKTATWSCGTSCNELPGMVVYASGGDGVVTPYWFVGYYPGLNSVVISNQGTDPSKFVPLLIDADFRLDSLDTKFFPGVSSSVKTHNGFQEAQKRGAQAKLAAVKKAIAERGTSSVTLTGHSLGGAISLLDALYLSLHLPSAKLKVVTHGMPRVGNTEFATLVDSKITDISRIVNEKDIVPIIPGRGLGFQHVSGERHIVSPGNWVACSGRDNTDAQCTIGTVSNILVGDLNDHGGPYEGISIGSDACNN	302	6	284	Not SCR		Yes	-	-	-	-	-	-	-	-	-	-	59	-	-	-	PF01764.20	Lipase_3	2.1e-25	-	348	51	No				-	0.13			0	1	0		1	4				2	1	1	2
Tribe 352	AG1IA_05196	MYLTGFTLFLSLILTRTYYILLDLIHSQEQYAELKKKTEGSPPTKDQAAEIAELKKKLAASEAQSRDFGKQKVHQKQAKQQAVEYDRLATELNKATGQVSNKKSD	105	0	78	Not SCR		Yes	-	-	-	-	-	-	-	-	-	-	-	-	-	-				-	2072	152	Yes				+	-		Yes	1	1	1
Tribe 246	AG1IA_05205	MAPPTLFTLLSVFCILVAVVAAGKDFYKVLDGNSAMYMSAGDATIKKAYKKLSKKYHPDKNNTPEAKDKFVEISRAYEVLSDSEKRAIYDRHGEDGLKQHEAGKNAPDPFSMFSNFFGGGHHEQSRKGPTMLTEFEVSLADMIKKRILCDHCRGSGAASDKDIHTCGGCKGQGIKLVKQQVFPGMCNECGGRGKVIKKLCPHCQGHKVMDHTAEYTLDVTPGMPEGHEVVFEGEGDESPEYEAGDIVLRVRSQRANGGFRRKESTLYWTETIGIKEARLSRHRHPFECHVQTVEGEGMPIFEGSGHGDLFVTYNVVLPTSLNDTLKQQLYEAFTGPTASASSDEDEKEKRETEPEDDPKENEGEQSEEKSEQPKEADDERPKEVDDEPSKGEKDEL	396	10	374	Not SCR	ER	Yes	-	-	-	-	-	-	-	-	-	-	286	-	PKEADDER...PKEVDDE-...	2	PF00226.26	DnaJ	1.4e-22	+	398	126	No				-	0.14			0	1	0	2	2	2	1	1	1	1	1	2	1
Tribe 353	AG1IA_05226	MAFDFLVLILSVAGLMRTGHGRGSGLWNLLFQDGIAYFAVAFVGNLVAAVSQTKVPIVLWAVLPMSIIADTNSISMDIMFTVPAAVFSAIVAMRCVRRLSDWTGKDVYVQYVIFLTSSPTLRAYGRRKPNSSSARATGGSRQQTSGKKTNAAGPGVNIGMDTYSSNTGEISFYRGQDSTLDLERATHTRSVEEIVDNDKKYPHQASFMPIH	211	1	190	Not SCR			-	-	-	-	-	-	-	-	-	-	-	-	-	-				+	102	292	No				+	-		Yes	0	1	0
Tribe 14	AG1IA_05235	MFVFIKLAAIVSLASCILAAPVEAPAGTGTNKLAIRAPYDVHNGWVSKPVRQPTVSIHPSDDLRRRASVSTDTKLARISDNPSVGTGACGWNNGDYEWVAAVGTSLFQEMMVGESSAILSTANPSIVSDRDHSLAHTHAHTQTATRTTARLAARPPTSAGTARPSRSGSSTGATPAATTISTCRRLRSSSSLVSVSG	197	3	178	Not SCR		Yes	-	-	-	-	-	-	-	-	-	-	-	-	LAAIVS...LASCI-...LAAPV-...	3				+	360	589	No				+	-			0	1	0
Tribe 247	AG1IA_05291	MRSAAVFLSSTVAAGVCASTVVGLHQCILDPGPSTPRATCSSHSPTLVSIDRYEEHRYDEIALHYLDGSKNVISASGYNPRCTPGVPDRHPIPSLRAKNTRPYKTTWTRIYYVASSFGEGRCTGSIVSEKVNAISIEALSNDASNIEAGATSVYEVDKTDHSERPTEQLGNAITSEDVGYVPIRRRATFGELCQLLVLFMVLGALHYVSMQFAARWQTPPPTERRSPQCE	230	7	212	Not SCR		Yes	-	-	-	-	-	-	-	-	-	-	-	-	-	-				-	1495	328	Yes				+	-		Yes	0	1	0
Tribe 12	AG1IA_05327	MRGARSLQLAFLALAHAQLIWGYAVSAKRTEEVQVPVNGATYIGSQVDAQDVFLGAWLYFTAYYFCSSPQHIGVPYAQPPVGGLRFRKPVAFTPNGTIVAQTYGPRCLQSAIVNDASEDCLTLNIWRPHGITGPLPVMVWICKWVLSNEKLGAHNISDGGSFILGESSSYPGYGIVGKSVEMVSRPPYTTAPPITNVYITLNRQTMNKGAANLGLYDQRMAIEWVQKNIQYFGGDPTKVTLFGESAGGISVSYQMMYRGGQINNAFRAAIMQSGAPSSFKSSPQDNSARQQAYDEIASQTGCSQARDSFECLRTIDVNRLQEAHVATYKLPPDALAFANFPTAYGPVTVSDAQVVQLSEAHLEFHLSANLDEGTWFVAATSFFLDLLGFFNSKRPGLSI…	677	11	651	Not SCR		Yes	-	-	-	-	-	-	-	-	-	-	64	-	-	-	PF00135.23	COesterase	5.3e-21	-	864	141	No				+	0.13			0	1	0	5	9	16	7	1	2	12	4	13	15
Tribe 112	AG1IA_05330	MMKFAAASLAFAALAVAQNDPSINSPCVTLNSWCLFMLTNLAFHIGPRLSSANPFSSLGQQPRCRSTFREIIPGGQPGAAPLHDFGVQEPNKKSLTWTVNQPAGTDVTFQIKDADGAVAYSATTPIQNSSDSSCLKGGSSAPAQLAPGTTGASSSTQAPPPATTPAGTPPAGTSTSSGNASTRPPATATSVPTPSSTNAPAANGALPIAQAGWTGLIGLLAALIVQSWSSCYERGPLELSSCPSSHSDLRHHPGKVGFGLLEIAMLPRSNRMRVKPYGITSYQTIGDDIRVLPFLYNIGMNS	302	6	285	Not SCR		Yes	-	-	-	-	-	-	-	-	-	-	-	-	PATT-...PAGTP...PAGTS...	3	PF02927.9	CelD_N	0.038	-	1128	121	Yes				-	-			0	1	0					4	2		1
Tribe 83	AG1IA_05335	MARRVLFALSLASYTAATFWPFGDQQLWFTSNTGAFSTFNFDGNTLTNVSTTLDAGYQPGWVDKHPWLHVLYTPARGQSPRLRRDIPMATLLFIARFLEMGRPSLYPICERDFCPPGPALNNSYSSNGANVAIFAVRANGTFAADPAATFTFPFYVVGPNAKEQFASRPHQARFDGFSRFLYIPNLGTDRLHVFRHKGAGQVEQLDDVVLPVGSGPRHLTFWPPIGPSLYMYLLNQLSNVIMVFDISTDSRGAVPKLVQTISTRGAGLPPSAPTIDINAAEVVVTPDARFLIASNRNDTSRSDDTLVSFSINPFSQSEHLTFQSLVGTGGKNPRDHAIDPTGRYVAVTNQDTGITVVERDIWTGEFKDVVTNYKTKSPVSVLWRPIF	387	2	370	Not SCR		Yes	-	-	-	-	-	-	-	-	-	-	-	-	-	-	PF10282.4	Lactonase	1.9e-49	+	2189	103	Yes				-	0.08			0	1	0	1	2	1	1	3	3	2		1	2
Tribe 78	AG1IA_05363	MARLSLHLFFTYLQLGFVGANWVYHPEARDYITSDERFNQPCIGGNLGASQYFPNVIIDTVLPTNPDGVLDAMYTDREPVMSFWQRDQGFTDLHSTGWFPQDPAYPNSRLRTRSTSFTKDIPDGLPLSHGVVGKRTRIEVIDTITHSEDGPTGTAILSTLRAPNLMNGHAFAVRTRTCLVPEGTSGTRLLVTAMVRWNQRVNYGVCLNIETIEDFAFDALKKYYQDITNFTRREMISYKGGYESFREEPCCNFGRSDRDASAKYATYREQLPSEREQESSYGSYKPRIAVPIQGAEPSTGCEDLQGQIHQLSQSLRRVEMRVIDNENRIADLEAQLRESTEHTTAGLVTPGLTGGSGRNRRVRGTHHRVSICTS	374	7	354	Not SCR		Yes	-	-	-	-	-	-	-	-	-	-	-	-	-	-	PF07888.6	CALCOCO1	0.11	+	243	2378	Yes				-	-			0	1	0
Tribe 68	AG1IA_05365	MQACILPLQTQFGLFTIALLDLLSSRQPVLAGTTCPSAREFIDVDQHIETGAPPSEEAIADEIRQSYEHILFYCTPLFTIYAELGTIPGSKRGSTGPVHQSSLFNSDWLDLFQTGLNHSASCLVDRFIVLIRYPSIAWFGSGPLLGTLYGQTPTLSIFAISSTDFEDDVKVLADTLMPLYPQNFQLTKLDVNTAFTRIKHEIKKLCSGHQGAPDRHLLIYVTSHGDTNNDMFISESKRLKESDLFGLFSQLAIVATILVDICREGNTPSISPPEGISVIRSCSLAQKAGTFRIKGLAAPGSCFLNAVMIAACTPNLQHDDDGYRIRLSVQERLDQLIKYLNYRYSERHGKEAKCTRCPSYTDRCPEPTKQTIDWGDARVSLPVIITIPHAVNTYNGIPY…	468	13	437	Not SCR		Yes	-	-	-	-	-	-	-	-	-	-	72	-	-	-	PF10821.3	DUF2567	0.25	+	618		No				-	-			0	1	0
Tribe 248	AG1IA_05409	MVSVRLLCIALATVPGTLGAIVDLPAAIIGTYNVSFLMGAAPISFVQSVSYHSPVTRQFDNGLVLSTLSCSRRSIESLLFDRMQAYILAWELIATPIVFELGREANAGPPLLNFISFECVDKDGLALSEAKIQIPYVARIGSSPSKPFLFKRRIMVDNAINVAGSWIAFGLNTTLNKFIPANSSDSLSYDYEVEGVLKAKIQPATSGSIPLSSFREAAGLPWFAEFVTCAQHFYNFTNPVQRLSGTVELAEGITVPVEGIHTTVPFKIVGAFCRGRQPRSRGCSTPQRPFAPLSSEPLSRTSRSSASAHYTMPRHSSTTTVDTAVAEQLKVHSLMSGGRSPSRGNCIQEQCSSNDSPLHVASTDGTTDTTVYSPPTEPEPPTKKRRHENGDSVTMGSVV…	511	9	492	Not SCR		Yes	-	-	-	-	-	-	-	-	-	-	117	-	TVELAEGI--...TVPV-EGIHT...	2	PF02252.13	PA28_beta	1.8e-25	+	7735	4893	Yes				+	-			0	1	0
Tribe 249	AG1IA_05454	MASRFIVSNPALAPLFVAVGAGKGMVGASWFGFHVLKNNQEVLIARGTNPTPWNNVRQDQNTKASRIPPPPCPPGPIRVAGLYSPNAEFWKSRVGMPDPRSAFAATTDAVMKAEMKVQDVALKASAKVHEIKERAVGR	138	1	118	Not SCR		Yes	-	-	-	-	43	-	-	-	-	-	-	-	-	-	PF06522.6	B12D	1.9e-09	+	212	648	No				+	0.15		Yes	0	1	0
Tribe 13	AG1IA_05475	MKAFTILAFAGIAAAQLPSFADSLNLVDTFMHDLQISFHEITGDHPRRSFHKRAPGKLAKRCIRRPSGYPGPGGNTTTTTRSASGSASSTRTSTRASGLPSISSTTLISSSTLASTTSDFVSTIPTTTSRVISTTRAFPTFSTTTSIISTSSVPVTSTTSTTSTTPISSTSATSFFPLPIPTSTSIGTTTRTSSSTSSSTRTSSSVPSSTSSSTSSAPTPSSTWTLQTRMEGNTFFDGWEFWSYPDPTNGNIPSPQSPSFTKTISTTGAVDYQNLDGSSSAGLHEINSDGHAIMRVETTQQVSGNRKSVRLHSHVTYNGGLVILDAVHMPYGCGTWPAFWSNGPNWPNGGEIDIVEGVNDYQTNQASLHTKSGCTIPQEYGSSGTLAASLNCAADETGN…	470	5	455	Not SCR		Yes	-	-	-	-	-	-	-	-	-	-	331	-	TST-...TST-...TSTT...PISS...TSA-...ISSTTL--...ISSSTLAS...TRTSSSTSSS...TRTSSSVP--...SSTSSSTS--...	10	PB018684	Pfam-B_18684	1.4e-17	-	6355	3476	Yes				+	0.19			0	1	0	1	3	2	3	2	3	2	2	2	1
Tribe 8	AG1IA_05500	MRFATVASAVTVLVSAAAPAVATFNLRCNLGSWYWKDKDCCIKVGGPISPSGNACPNLWFWNKDTNCCAPRYTPPYNQPSCSNGWVWNPSTYSCRPPATPPPKNNDCGDNKWWWGGRSCCLPHGNPSPPLPPRGNNCPPSWYWHGQQGCCVPQHPPPTPVPSCPPNWEWNPYTQCCKPTPPTPPGPQPSKRATTDTKRHNAVPQHKKKATAQYTELEAFFCPAV	224	18	202	Not SCR		Yes	-	-	-	-	-	-	-	-	-	-	92	-	-	-				-	1876	827	Yes				+	0.09		Yes	0	1	0
Tribe 451	AG1IA_05531	MHMIISLWVVLPLNALFIMCANSTGIFNHFTPNAWLSISTLPRPLSRYILNHSDKFRANYFAPGALAAILGSSTLLSVSPENRPYWTSGEVRMSRCHRRACCLQIPVEPQQNRVPHKIRAPTAKRYIKWHIYLRLVFFAATTPTPPYLLSSWINYPPIVGDSDGTSISVSKDRQATKTLTPRSSLPPELVERIADFLFQPSLTIQNSSRPAPILCNKPLWRDVAGFMEASPSLHEMGYKRWLQVISVKNADDWSIIANHIELVREIHCFDGTLLDIKHQTNLSKIPNLYAATIDSHSDVWHDEHYRFAYRDIISTLPRSLKRLEIEHAHGPDIKIISLVKEHCPELEELVLGRCTMFNRSPACDFWSSFPHDHDAYMSMTGTDAYAHSLGSELAPLKHL…	532	11	509	Not SCR		Yes	-	-	-	-	-	-	-	-	-	-	478	-	-	-				+	250	6125	Yes				+	0.18			0	1	0
Tribe 354	AG1IA_05541	MTSVLVPLCLACAQELSPKALESSFRTPCCSRHICDRCLSRNARLRRYNPCLNCLGGVGLVQSASEDRPGGDRPVVQHGRDNEAETFILGDSDEEDDWGLAPKHVKPDAVDDRPPTPPKVLETTEILSVESSALPQSYTYYIKPRDTVTGIALKHGVDVSTPIRRTGTSLPSSTLTTTPHLLHITRTTLQLPPGSRAPSPPPPDLEQRSEARAKERAGRAFQAITKETDWGIAQTYVSLLEVEDVDVKEGKRRMIDPRSKEGKQAMAVDRYLDDNAWEEEQRKAGLVPRIEPFPYFDLKGKENVECNKESASGGSLGWWRGLVSGSSLKR	330	9	317	Not SCR		Yes	-	-	-	-	-	-	-	-	-	-	-	-	-	-				-	2776	2568	Yes				+	-			0	1	0
Tribe 355	AG1IA_05601	MYLCISSTLFKALLVCGAHGCFSRIGVCSGKNAAKGIVGGLRVKLGDALVGAFVVGLGGEADADLDGAGW	70	4	50	4		Yes	-	-	-	-	-	-	-	-	-	-	2 (motif in SP)	-	-	-				+	109	414	No				+	-		Yes	0	1	0
Tribe 356	AG1IA_05603	MRALAYLLSLLQLSDNTHLNRTTTPQSLYTCTNNNTATTSHPRRSSIVSPSTWSLHACRVPGSLIRTW	68	2	52	3.85		Yes	-	-	-	-	-	-	-	-	-	-	29	-	-	-				+	444	11782	Yes				-	-			0	1	0
Tribe 79	AG1IA_05682	MLFYPLSALFAATTTALAVPVKRDVPVENCVMLTSGSLVGEGGQQFYLSDDKQGFTYAGNNQTSFLVEFQSCDPNFTKYPNSGDGPYAGHIVVVSEQKCLEVPSYENYGSATYPLRLTDCYYSSDSGQFAFTFLKKGDNYYWSGATMSDGSLIQNGEQGCTEGLFGYKTGENNALLDSGSVNVTCASGPDAKAFQISP	198	6	180	Not SCR		Yes	-	-	-	-	-	-	-	-	-	-	-	-	-	-				-	130	90	No				+	0.04			0	1	0
Tribe 357	AG1IA_05725	MFTMRSSLASLIYLCFVGITSAANSFAGSNLYYAAGLSPYQRTTLLSSMQSAGMKVLRVWLDGQSTASTKLELSLSGGDIYGQWWGTGYFYEKSEAIAAFDNRLRYILNHTHKTLGNPWKQLNQYIFAFEAQNKAMVGKGEDYINTHMNWQCDHANTIKSTLGSNSGILVMTGGESWMTESVKSAWLGCAALDVVAIHAYGVGDFSTSNILTYVNQAKSAGKKLIFQEWGACYFNTENNNCPAGTPLPTSTRNNNIKTWASQITAAGVPWLYWQVLPNPDPHVSRLKRFDTVISILIPMCRAR	303	6	281	Not SCR		Yes	-	-	-	-	-	-	-	-	-	-	13 (motif in SP)	-	-	-				-	1487	360	Yes				-	-			0	1	0									1
Tribe 55	AG1IA_05783	MLFNPSAILAVLGVLSVLPAYATHESSLPSVRRSLASKLERRAEKIKRQQDAQKSLTLEASQIAKGLANDGQQGGGDPGQVPSLTSTNNL	90	0	68	Not SCR		Yes	-	-	-	-	-	-	-	-	-	-	-	-	-	-				-	737	110	No				+	-		Yes	0	1	0
Tribe 358	AG1IA_05794	MAAWTFSWPEAGLFLVLAPGLRQAEKPCTYSMFDHAGSGETWAGWLPITNDGYGEQLMYGGRNR	64	1	40	Not SCR		Yes	-	-	-	-	-	-	-	-	-	-	-	-	-	-				+	6193	467	Yes				-	-			0	1	0
Tribe 359	AG1IA_05876	MQLCFPFMYSCAFFPCSGAPVYEVGLSSCRWVKIMLSHPLFVPMFRVWFFISHFRICMNSPSRSCLFCTY	70	7	52	7.69		Yes	-	-	-	-	-	-	-	-	-	-	9 (motif in SP)	-	-	-				+	192	225	No				+	-		Yes	0	1	0
Tribe 141	AG1IA_05934	MLDLRLWPALSLAPLFLGVVLGHPTQQPLLSSIQNSGLPANYTSFELRRYGISSHGDLVHMINLMNKANIDVWHLTPSHVDVHMDTTADLPLSLANRRYTTLPHSFPYNYDYHPTTASSSKHPKIDLSSLQDNEFHRAYHTYEEINQFVVALASQYPKLVEVVWLGASSEERDVFAIRIGKRSRAGGKKGKKHKSKDERKSNKSTIWDTHPLVEMAHHYAGNLISRLMELGELILRGRATTMRDLYSNPRFDAITLSRPIKDRMVIQGAQHAREWIASATALYIAHALVTPEGEPGSLQHLLNKFDFTIIPVPNPDGYAYTWSTDRLWYKNRMQLQPDAAYHECRGIDMNRNWGYQWNTSDHCKWYIDHPEDPCSHWYPGAYPFQAPEVTAIANYIRRT…	600	4	578	Not SCR		Yes	-	-	-	-	-	-	-	-	-	-	421	-	-	-	PF00246.19	Peptidase_M14	1.8e-60	+	730	2187	Yes				+	0.24			0	1	0		3	5	3			3	2	5	1
Tribe 360	AG1IA_05935	MRAPFTPASRSPVWLLMPAWVILVGLLNCWQVSAAAIGTTSLPHQLHLVEREHRPLLFVGSINRIPVPGFPDIVVTTFSLPNKSKTGSSSGKTTGPISIIDSPCTNMCSGAAGTGPNQFDCTTIANSLYAISNQTINLSPFLGTEWSFRSCKIIVTNQSPTDSVM	165	5	130	3.08		Yes	-	-	-	-	-	-	-	-	-	-	119	-	-	-				-	6818	2187	Yes				-	-			0	1	0
Tribe 250	AG1IA_05938	MIFSRFLLVAVAAVGVVAHSRSGHAHKIGMVRVPAKVDVAPRTYSASPYKDTIAKLNEYQEQTTDAMAGPVSEREAKLIEITAGVLDCVKTYNSDFKSKFLLLDLGNIAKGGEISTVGSVSLGRNMSPLCKGTRSQQLTDNIHAINVEVDSMGDFLAQKLPQPLSNMVIPAFAKYSDRMDMIEYATKPASY	191	2	173	Not SCR		Yes	-	-	-	-	-	-	-	-	-	-	-	-	-	-				-	1031	168	Yes				-	0.3		Yes	0	1	0
Tribe 156	AG1IA_05973	MQLSFFIPTLLLCLTSFAAGAPAASPQFKHLLTGTIITSPSESSSFIESPYGHRLTAAGYLGGNWTLATTGQKIADVYPNVGGDSGVQDITGVLHVDTRMTWKLDDGSYVWMHALGQGVAYVSDDLYIELETDSNKYSWLNNKYFIGTGTFNGAIWTIKLFGPEHDICLPLAMSTSSLPSSSPSPLPFAPAPTCVKFHLEDTLFSPVPSPLSSAYNSDSEPANDTVTYSDTSLNVEEKYTIASGLAARVDSLEDAPGTLPDEYYDAAMAPWRSAIRRRLVKNLKHESEWIGRMQVRFAR	299	3	279	Not SCR		Yes	-	-	-	-	-	-	-	-	-	-	-	-	-	-	PF11578.3	DUF3237	4e-09	+	1004	1770	Yes				-	-			0	1	0			1
Tribe 16	AG1IA_05996	MLSAQSLFPSQRHNMTLLTKLASIALLIASGVIAAPWSHQSRVSSTTHHTRALGPHNIKIRSFHPSSTFEFNKTYGVTGVDHPLSKRALKASSSEAAKSFLESKTEIHPSEITHRTSHSSENISNEFFNQEIVGENDHRYKTRIIEEQWQNGIKVANAVANVALKENRVISYGANFVKPSAFNIASATPIFQQEKAIENAEFVTGAKYNSYPVELQYIITDSGDAVLTYTIEVQNDDTFELYHVHVDASDGEVVSVVDFVSSATAPNAIDQYRVTPFTSQDLSDTGFSLITDPFDELASPNGWHRYGTTNTTDTSGNNVRAYVAGNAGYETTVQSSSTNIYNYVRDPTLSVYQGTNPDAARVNVFYIANMMHDLTYRYGFTEKTWNFQQDNRGLGGAEN…	625	3	591	Not SCR		Yes	-	-	-	-	-	-	-	-	-	-	-	-	-	-	PF00464.14	SHMT	0.0045	+	2256	4387	Yes				-	0.15			0	1	0				2
Tribe 361	AG1IA_06010	MPKLVVGIAISASTQMLAYLVYACRVERMRCFLGNYFDPHIPSILIALKASTYVPVRPPGGRRLP	65	2	42	4.76		Yes	-	-	-	-	-	-	-	-	-	-	22 (motif in SP)	-	-	-				+	603	1195	Yes				-	-		Yes	0	1	0
Tribe 32	AG1IA_06011	MGQGRVCTFACLVPLALLPTILAAEFCTANQTCWPSVGAWSTFNTSIDGQLVAPHPPGWACHDPNYDEIACNDFKANWNSSFWRANQTGATQNPIWDSLQCSFESPRNVACDQGFVPQYSVDAQNEIHVSEAVKFADKYNLSLVVKNTGHDFLGRSSGKGSFSIWTHNLRGINFTDSFVAPGCLQNEVALPAVTVKAAEQWLDVYRAADAHNVSVVGGAARSVGAAGGWVQGGGHSPLGGLFGMGVDNVLQFTVVKPDGQIVVANKCQNQDLFWALRGGGGGTWGVSDRQCLRMGTHPPVNANVVGMILNTTNAGKLSELSKVFLQALPNITDQGLRGYGYWGPPTSLMVIWIHPNSSSLESTNSTLQPIYNWINANNGTQTQIITSSHPTFYDMFNTY…	553	13	530	Not SCR		Yes	-	-	-	-	-	-	-	-	-	-	9 (motif in SP)	-	SVVGGAAR...S-VGAAGG...	2	PF01565.18	FAD_binding_4	2.6e-16	-	14979	1195	Yes				-	0.07			0	1	0		7	14	6	7	1	2		1	15
Tribe 116	AG1IA_06066	MPKARSYITLRAMYHLKFLPLLLAATGALALDNGLSRTPALGFNGYNTNYKTTADQLVSLGLKDVGYQYLNIDCGWQGTARNSSGAFTWNTALFPSGIPSLVNYVHQKGLKFGLYGDAGCVLPPRYRCNATGEFKTPRAGSLRGTHGGCRSNDIADGWDHVVRIINEVFPITGFARPGAWNDLDMLEVGNKGMTIEEQKTHFAFWAAAKSPLLIGTNLATISSDALAILKNPRLLAVNQDSLGKSIGLQRRYAGDKDVWSGPLADGSTVVIVINWQNSARSLSFNLADIGASSANVIDLWTGSNLGKLNGSYTANIAAHGSFALKLSSIQVVIPPTFTYYAAASPSNTLSGGANTRVVNSTITMVGYVGNGAGTLKFNNIDGGAGGTKLVAFDYIHADW…	474	6	444	Not SCR		Yes	-	-	-	-	-	-	-	-	-	-	126	-	-	-	PF02065.13	Melibiase	1.9e-09	+	223	1603	Yes				-	-			1	1	1		4	3	4	1	4	4	2	2	2
Tribe 3	AG1IA_06115	MWHLSVSALSLGLALTVAAAPTPAQPKILRRLTPGANVISLSRTNSITDLETGQFNETFCMKGSNMQMRWHHPDLNVSVEQLQTTHARLFRRQAAQNTTITLTDIGPDLLWSGPVTVGSKTFNVDFDTGELPMICVLPDLDSQHLINVSAQAISIPKLFTDIGCTGPAAQCAGKNIYTPSQVSHIFLILNADLRHAYSVQSSTSAKTPNTFQISFGDGSAVRANVFTDTVSIGGLAITNSGVGAVTQLSQSFTNAGGDTSDGLMGMAFPVLAESKQTPYFSNLAKLSPTQGMMSFKFVGKNAPGSELTVGGMNTAAFTGHHHRSGPLTWGRRALAENRASQFATIDTGTSVVIAPQADAQAIYAAIPGSKLGQNGLFTYPCNANPDVALNFAGQNFNIK…	554	12	535	Not SCR		Yes	-	-	-	-	-	-	-	-	-	-	379	-	-	-	PF00026.18	Asp	9.9e-23	-	1271	1383	Yes				+	-			0	1	0	1	3	4	3	2	5	1	3	1	5
Tribe 27	AG1IA_06159	MSLRSKVLLSLALIAAARAQQVGTNKAEVHPTLTWQKCTKSGGCQTQSQGKIVLDANWRWLHTTSGYTNCYTGQSWDSTLCSDPVKCAQNCAVEGADYTGTYGITSSGNSLTLKFVTKSEGTNVGSRVYLMADDSTYQMFKLKNQEFTFDVDVSNLPCGLNGALYFSQMDADGGLSKYPNNKAGAKYGTGYCDAQCPRDLKFINGEASPHANVIGWGGSSNDANSGVGRYGTCCSEMDIWEGNSISTAYTPHPCTVNGQTRCDSTGTECASFCDQPGCDFNSYRMGDKTFYGPGFTLDTKKKMTVVTQFITADGTASGALKEIRRLYVQDGKVIQNSKTNISGMSTYDSITDQFCSAQKTAFNDSNDFAAKGGLTKFGQDFDKGMVLVLSIWDDHSANM…	520	22	501	Not SCR		Yes	-	-	-	-	-	-	-	-	-	-	507	-	TTGPI...TTGPV...TTTTT...	3	PF00840.15	Glyco_hydro_7	2.1e-206	-	1208	1135	Yes				+	0.06			0	1	0		7	9	5	4	7	3		3	12
Tribe 104	AG1IA_06169	MTIRTTTSTLTAIGLLLAVLESSTHALGSLKSAIGQLKLCVDTYRSSCKDRKEHDELADKLDGIIGDLIIHAKLPMDPVATDSVNDLMEEAKKVTEMQARSSGRRLIDALDGYDGIVECYRRIDGHLQRLTVSLSRNVGLSTLQGIGEQITVRVPIRKQSTIDNVHRNPALLGCAQPKTVHSRD	184	4	158	Not SCR		Yes	-	-	-	-	-	-	-	-	-	-	-	-	-	-				+	12084		Yes				-	-		Yes	0	1	0
Tribe 19	AG1IA_06212	MLRELVLGVVLALDVVEGFSSKYLRCQTIGPSPGSPTDGCPKGTVYVSPTDSRAQYQSVQEAVIAIGNKPGNAHILVGRGRYFGLVNVTRQWPLTILGEVLNSNSTINAVEVWSNVAVSPGQDNAVTPALIVAPSWNASLIGSGPTGAPLQPLFGSQDFKAYNMDFNNLANQSVGPALATDISYANASFYGCNFASWQDTWYTGRNGSTYVVGGTIKGQTDCRFLALSRTLVQYTESEARSVWLWHGKVTLANRACGGGITAWKGTNETDAPGNHYGVYVANSHIIRSPDANATTVTDGKCYLGRPWNDLATSVYINTTMDKSINLQGFTPWGGARPDVLNTTFYAEYNSSGYDVSKRLSAEHILTPEEAGKFTIEKVFNGKPRWVDWSYEP	392	6	374	Not SCR		Yes	-	-	-	-	-	-	-	-	-	-	190	-	-	-	PF01095.14	Pectinesterase	0.52	+	60	731	No				+	-			0	1	0					1	3				1
Tribe 575	AG1IA_06252	MVVAWLAVQGSWRHALLAYLYMVSFGTALCGAASDDPRVQHSVKQLLKVARVVKKPSRPVASAHFFAQYFIAGVCARTESQRTFIREKLANMSESRNWLVHGNIFVPVLEHLWTGAGAGGNPVRWEDYVRSRKEVLPVSDA	141	2	107	Not SCR		Yes	-	-	-	-	-	-	-	-	-	-	-	-	-	-	PF11951.3	Fungal_trans_2	4.4e-13	-	1318	1104	Yes				-	0.28		Yes	0	1	0
Tribe 139	AG1IA_06277	MSLTSKFYATTLAVVLAILAIIPSTRGEHLTQADFTSSIGKGLWLVEFYSPYCPHCKRFAPAWDKVAKEKAPLEGISGFTMAQVNCIAQGGHGLSASHAVRGQLIILSGDLKLILLPRFKEGKKMEEYSGDRTPADLSSWIDKRVADYAQSSASESDSVSSTAHLNPSGEVVVLTPETFDKALSEGPIFIKFYAPWCGHCKKLAPVWTELATKTKGRVNIAEVNCEQYGSLCKSQSVDGYPIYHSGQKVDFRGSRKIEPLEQFVLRAVAPGVQSITIEEVDSVLKESVFFLDDIEEAAKPLLGTPVVYKPLLQSRNPDVFKKFDVDPADGPALIVVKDHETKPFSVLPLSAQTTVPILGAFFQHHRIPTLQQLTAENFPDVMKHPAKPLVVLAAIDMEN…	1147	30	1120	Not SCR		Yes	-	-	-	-	-	-	-	-	-	-	763	-	-	-	PF00085.15	Thioredoxin	1.7e-11	+	162	251	No				+	-			0	1	0	6	5	3	11	3	3	6	6	6	7
Tribe 12	AG1IA_06289	MFTLFILVIIFRPECPSISQVQANAIYASKLNMPVWKYHFAYLTSDPDGVKHGSELQYVNTVVALDKPREVADQAKIMNAYWIIAFGDPNKVNSSAPAWPRYTTQNETQIRFSNGTAYTEPDNIRRNATDFWRSIPDVLIQVCQSKIRMTRKLAFIWLPALLLSSGALSAKVSLKYGTFVGYDNYANDANTTLPNPVVAYLNIPYAAPPIGERRFKHPQAPLKIIGNFNSTTYGPACPQPGILNIDEDCLTLAVYAPKGTKPSDKLPVVVWCALASMVSGAPVKYVAVGVNYRLGAYGWLPSNLTQKAGLLNLGLYDQAYAIDWVQKYIKSFGGDPEQVFTGNKTISTRFIDAKLLQVTLFGQSAGGTTVGYHMFNLEKKPKFKRVIMDSGAPTARAIP…	592	10	575	Not SCR		Yes	-	-	-	-	-	-	-	-	-	-	430	-	-	-	PF00135.23	COesterase	0.00052	+	5524	503	Yes				-	0.11			0	1	0	5	1	16	8	1	2	12	4	13	15
Tribe 133	AG1IA_06325	MRVSYLVAGLLSLLPAAFADEAADILGVDAYHLPKECPIRSRNGDKLSMHYTGTLQKDGKKFDSSRDRNQPFDFTIGSGQVIQGWEQGLLDMCVGEKRKLTIPAKLGYGERGFPPVIPGGATLVFDVELLGIKDRKPEKEEL	142	2	123	Not SCR		Yes	-	-	-	-	-	-	-	-	-	-	-	-	-	-	PF00254.23	FKBP_C	1.9e-34	-	1156	547	Yes				-	0.13		Yes	0	1	0	1	1	1	1	1	1	1		1	1
Tribe 2	AG1IA_06330	MLATLSLLLATAASVLGHGYVSEVTTSAGKYTGYLPYQDPYTNPAPARVIRKIPGNGPVEDVSLIDVQCNGWSAGGVVGSAPAAAVATAAAGTTISFKWTEWPDSHVGPVITYMARAPSDITKWNPGTSLRAVWFKVAEQGLVNGKWAATDILKANNWVYSFKIPASLAPGQYIIRHELIALHAAYSYPGVQIYPSCLQISVTGSGTSTGPSSKVSFPGAYTPSTPGSATYPIPGPAVNREVSTANDRSWLGRSPFQKSPGFASARGYALFSDVMTKPPKLLREPQRVYGEPWVLPSTHKSENVDSPSLSPNTLPGMQLLEALSAPLTQASQWLTSLFSPEDASQSLFPFIPRPVKLAVLLVLILNARSWPGVWHFRVFKSVINYRLNELFTKRKDSYK…	736	9	719	Not SCR		Yes	-	-	-	-	-	-	-	-	-	-	584	-	PSTPLGTE...PSTP-GEP...	2	PF03443.9	Glyco_hydro_61	4.3e-56	-	421	80	No				+	-			0	1	0	1	17	17	15	2		21		24	19
Tribe 1	AG1IA_06331	MNAINIGLLFSLFAFQVSAAPGLALDIAGNHKSFYIFPWISSHFVTIKAPSSAVDVDSLIVKASLKNTGDVTLKLLNDPRSVLSKANTNTFSISSASGTPKFTGLRVKYVPSQAAKSSNSSAFTTLAPGQTIEIDHNLAGTYNFTRCGEGFSTLNTFNYIDESGELKTIEASIKSHQLKVAGKLATTNRYTVTASVTRRALSFTGCSADQQSQIKEAATASDAMVSNANSYLSGLASGKPRYTTWFGTFDKSRYNSLASHFKNIGTDASSMNYDCSDCLTHPSMDYPNTYAYVDPNVPTKIYLCGAFWRAPTTGTDSKAGTIVHENSHFVANGAVEDHVYGQGDAQALAKSNPAQAIMNADSHEMNIPYVTYKANLPLRSTRLTAILMCLLAEVLFRSE…	471	7	452	Not SCR		Yes	-	-	-	-	-	-	-	-	-	-	273	-	-	-	PF14521.1	Aspzincin_M35	5.4e-32	-	5230	421	Yes				+	0.19			0	1	0			1						1	1
Tribe 3	AG1IA_06333	MKTSTLALVCTAAGIASAVPVTSPAAQGISIALQKRSSSRVSLAKNGVIQPDALARHIERVERKYTRGNHAYKERTGTDLFPNLGRGKSKRQSVLLTDEQDELWAGEISIGTPGQKFLIDFDTGSADLWVPSSSCRDDGCQNKNVYTFSSSSTAKKVTSSQKFNISYGDGSTASGPIYTDTVSAGGLSVTNQSFSAVTSESSSFSDDPSDGIMGLAFSSISSIGAPTFIENLASQGAISSSVFSMYLAANNSELYLGGTNSTLYTGDITYTNLTSRSYWLTNGSSNVSGTEAYSGPMIIDSGTTLIVGEKRSVEAWWKQVDNAMRCPSFVCGTSGYYLFPCSSPPNITFAFGGASYNVDPDYFSIGAVDSFGEICVGGIVGSSGVPDHAWVVGDVFMRN…	443	7	425	Not SCR		Yes	-	-	-	-	-	-	-	-	-	-	329	-	-	-	PF00026.18	Asp	9.6e-82	+	615	1380	Yes				+	0.16			0	1	0	1	1	9	12	2	5	4	5	3	8
Tribe 1	AG1IA_06375	MKSAVSAVLLSAMAVSAAPGLVLDVAGPSSVVDVNGLTIKATLKNTGDVSLKLLNDPRTILSKARTNTFSISSASGSPKFTGLKVKYVPSKAAALNSETAFTVLAPGQSIEVEHNLAGVYNFTQSGEVQLIDVPQFGATNAFNYVDEAGELKTIEASSNSHQFKLAGKLAVPHGYTNSISKRAVTYTGCTSTQQSQIATAASSSNTYVANANSYLAGISSGTTRYTTWFGTFSTSRYNTVVSHYKNIGTDATSTNYDCTACKSEPGIDYSSTFAYVNPPSPGKIYLCGAFWSAPNTGTDSRAGTIVHENSHFTVNGGTDDHVYGQSSAKSLAKSNPAQAIDNADNHEYLYVLVYS	355	4	338	Not SCR		Yes	-	-	-	-	-	-	-	-	-	-	256	-	-	-	PF14521.1	Aspzincin_M35	5.2e-39	+	1080	561	Yes				+	0.08			0	1	1		1	1	1					2	2
Tribe 47	AG1IA_06377	MNWKSAIALAFAACTPGVLAAFAIVTVSTSSGDITSLKYNNIECQDSSKYTHIGSGLGSATVSYKISGNYATITIATSTLTQYYVAVSGQSAIYIGTYTTAEPSVGELRFIARLSKSALPKGGTAIEGSDVYSLNGQTRSKFFSSVQFIKDQVHGVTGNGVGVYMDLSSAISITKVIRDLLEAITTLTNSRIFPAGTLLVFRTGFFGPYAMVFTSGNAPSASLDTSFFANLGIKGYVAASGRGTVKGTVSGVPSGFTAVVGLDNSAAQYWGTVSGTSYTINGVKPGTYKATLYKKELEVGTGSVTVSAGGTATLNLASTESIKSNIWQIGLPDGTPSGFLTDSRMSGWGPVTYTIGSSSPSSFPMAQFVAVNNPTTIKWTATSSQIGARTLRIRTTSSF…	454	2	434	Not SCR		Yes	-	-	-	-	-	-	-	-	-	-	-	-	-	-	PF09284.5	RhgB_N	1.2e-55	+	173	1557	Yes				+	0.06			0	1	0							1		2	1
Tribe 362	AG1IA_06410	MRAKYIVNSWVARVSEPAIVFALVLCLIATEFSPSAGPWEIHASFICSPSSTHIANAVSQIPCCVTAGSESLQIRSWHSVASHCS	85	5	48	8.33		Yes	-	-	-	-	-	-	-	-	-	-	45	-	-	-				-	3831	2343	Yes				-	-			0	1	0
Tribe 576	AG1IA_06423	MNWVISSSVSVAAAAAVPQFDDIHVPEGIVDIRIVFSVCTICLRKRHYREHHRSYVTSIGLGRFYVTWDYVDPQLTAEASKHCPWSTTKSQPMSTANSYREMALLHRLGCPSDARGASHKPPTVAIVSQKSSDSPSGSVVREYGLNSNPGHGSSDAQSVLSQEPPPYSEAGPSILSNPTPASRRVNSAPQPTKARSGSSQSEPRNLLDSPRPVPALHSSPPPPTHPSQMQLTRAQPRLQRRPDSTFSSPPRSPSQHPHLSPSMDSEPSPRIESQSCNFLSEHRRNASIKGVWNLDTGLPVPESLRPHVSEFYGFWNEMDKKSQKVREKERKKHEGCRWGRKKSNELYQPPKLANEGVMPHLMLASKNGSVQAEVNISSSDGVPRLVTVVAESNDGSVKI…	568	8	552	Not SCR		Yes	-	-	-	-	-	-	-	-	-	-	-	-	-	-	PF10573.4	UPF0561	0.091	-	337	2874	Yes				+	-			0	1	0
Tribe 109	AG1IA_06436	MVRITSIISLVLVGLVAARPVPQPLAKRAFSEQQYSAFQISDGKAGSAQAEANKVFVDPFKGRDLATVTSAELKAVQTMREAAEAAEVDKFNKQITATSGDAATALQNGKIKNKVLKLTGEVQAIQIKIAQGKAAGKDTSSDEAKLKEEQTKLTKNIATDVKNKGQASKGVANVMWVEVGYRVRAMNVRSKDAKGYSQDQRRLEFSLINVFLKPLVSTTIITLPLLLYVVEPGYAGMPPSLTGSRRRSTYDEDQVREQPRISNLLSKQFDISSGPAAKEQMMSIEKMTSSYQQG	294	0	276	Not SCR		Yes	-	-	-	-	-	-	-	-	-	-	-	-	-	-				+	3170	3905	Yes				+	-			0	1	0			1		5	4	1		1	1
Tribe 363	AG1IA_06458	MFVFVFVVFSFLFSFLFALCLLCNYTVSMGSLGCSLPASITMFHVTVYCFK	51	4	23	8.7		Yes	-	-	-	-	-	-	-	-	-	-	-	-	-FV-...-FV-...-FVV...-FSF...LFSF...	5				-	347	374	No				-	-			0	1	0
Tribe 84	AG1IA_06500	MRLILASVAALLAGVCQAQHVGRVGPAVPAASKMFECNVLNYGAKADNATDIGPAIKSAFSNCVVKNPNSRLIVPKGNYLLSSTVLLNGASNWAFQLDGLITVDYSGYVSGAVSGNALVFQRMNEFELYSSNGQGAANSRPKDKDTSIAYAPTRTAALDGRVSCASTSLLTSPCMISNLSTPPLSTWLWAKPSTPRFIASLFAEGTKAGWMALIFLGPTTTCTMSRSLTGKVLRYNCWPKLFTVLCSDECICVKSPSKQATIENIRCNQSGGSTIGSLKDGSVIENILFQNIENYQVTNAFMLKTYPGGTSPGYVKNVVLRNFTNIDVTCESPRLK	336	12	318	Not SCR		Yes	-	-	-	-	-	-	-	-	-	-	35	-	-	-	PF12708.2	Pectate_lyase_3	6.9e-07	+	996	6837	Yes				-	-			0	1	0							1		1	3
Tribe 24	AG1IA_06502	MSHFVFPAWLPLGGIILALATQAVAFPSERVLGQGAQQGLVLDDVQFEHFSHSAIPDYKLRIKEPRLCDPTVKQYSGYLDVAESKHLFFWLTLLARFFEARNNPETAPIVIWLNGGPGCTSAMGLFFALGPCSIEKGGNSTTVNDWSWNNNANLLFIDRRFYAFLRLNLYLIVVETQNPLESDTRTTLDPKSPTRSLRPKICGRSSNYSTSGSASTQVNCTSLENRMPEHTFHISPVSGLTNPSYQLPVLYDWWCGKGKWPVYDQDSEVCKQLARDIPVCQRLLKVCVNNVGSHRLLLTFSPQSCEDYGSDIVCGTAGLFCFDRTLARAESGLNPYDARMKCGRTEDSECYDASRWIPMYLNRPEIRRQLGGHPDVLFTSCNITVHKSFIRSGDAARNS…	974	37	949	Not SCR		Yes	-	-	-	-	-	-	-	-	-	-	253	-	GE-YA-...GELHVA...GESYA-...	3	PF00450.17	Peptidase_S10	9.3e-31	+	3248	464	Yes				-	-			0	1	0	2	7	6	7	6	7	12	9	4	11
Tribe 430	AG1IA_06515	MLAHGILFFAVSIAGVTRAGNTTCKTTSLDWYTQSVGETPCRSIYNLFDDVCDQPPPSPGRTYERLRQICSSSVSDQVGDFRPLTPGDNCGGQPGGCLDQVDRLNRRLTNLPRPTNSDVLFMFIQVHFLVPIFNPWAVVNMVSGVAPTGTVGSMPGSEHMGCILRTVGVLQTKRVSIVAFPRPRLLTITKAPRYHSNIETGLLNIGRARFYEYSKGSAQVDISSGNNNTGECPAPSSTTSMIPTTGTTQPTSTSTADPGSASTTPVGAIAGYVGSSNMAVHLLTSEFFYAEVWLAVWSRRKSRGVIDLTEENKGSSATFEPYNLAPGTTAQPVAITPYATSAPAPAPSSTDWTSSAGSPPPTQASGSRAAKPGLIAHSPPNRAEMYQAQPLLSTDGGSS…	434	8	415	Not SCR		Yes	-	-	-	-	-	-	-	-	-	-	-	-	-	-				+	1152	1059	Yes				-	-			0	1	0
Tribe 50	AG1IA_06529	MVRIALAAALVASAAAAPNGDALKRADSSAAIVPGSPAAANSTIATGTILPTASATTSTAPINTTAPNTPVPTGVLPDDYFVKGNTPRTWSQALALAAKFVAPMSIEEKTALTTGVGFGSSRCVGNIIDQPKYKFPGLCLQDSPLGVRLTDRVSAFTAGINAAATWDRNLIRARGVALGEEFRGKGVNVALGPAMNLARVAAGGRNWEGFGADPYLSGEAAYETILGIQSTGVQACEQEIKRDASSSDVDDRAQHELYAHPFLRSVAAGVASFMCSYNQINGTYSCENDKVLNGILKTEYGFPGYVMSDWWATHSTESANRGLDMEMPGGLGWGIPASSAWLGGNLTQWVKDGRIPEARLTDMATRIIAGWYLTGQEKGYPAVNFNTPTIDSGPLNLHV…	805	8	789	Not SCR		Yes	-	-	-	-	-	-	-	-	-	-	273	-	RG----VALGEEF...RGKGVNVALGP--...	2	PF00933.16	Glyco_hydro_3	6.7e-74	+	373	3632	Yes				+	0.11	Yes		0	1	0		11	8	8		1	5	1	2	4
Tribe 364	AG1IA_06532	MRAVQGPGLDLRVILVSMVVLNQATSRAVDHLLDRDPQVSTPVLNLTSAMTIILFDTPTFPTCRILRRLTKDPALQRVRLLVFTPERVSRSLFSANRPTVLDLVHWNILRGLGIERKWRAGQYLYSTSSVRQFNAMINIEQTRIRSKLSSLLRTPRSSARATLYPRVLPDIEASSSHIARALLPAVHSLNASLRRQGLTRAIREGTRRNVGWFEGKGRELGVSGEWERLAVCPSVRKSIKVWEEILAHKA	250	2	222	Not SCR		Yes	-	-	-	-	-	-	-	64	64	-	-	-	-	-				-	74	1406	Yes				+	-			0	1	0
Tribe 577	AG1IA_06542	MPVPVPAPASTLGLSIPLGLTVAPSGAVTPSTAPTPVPVPALAPAEVDDPTPAPKPKKEPAMGQFKDSGRYRENDIPAHQRDESSYSREKTDAAQYKDKESVHYRDTKDKDKDKSEGKEPVVYKDKEPGHYRDSNVHYREKDSSHYRDDTPSSQYRYYRDEVDPPAHYREKDPSRHYRDEPVRHREKEPARHYRDYPEYRDREREREPGHYFRDERDRERDRERERYRDPNEPTHYKDGSYYREREMAPYREKEYYRERERERDSSTYERDSAIRERERERDSMPRERERERDLISHTHTRERVISNSSSKGLSLPPLGEPREIPTPTSSVRESSIRDAPIASSLRESSHRESLPPSHRESHPTSSYRESAAPSLRESAAPSLRESATSSRRGTTPPRR…	790	0	763	Not SCR			-	-	-	-	-	-	-	-	-	-	-	-	RDE-...RDRE...RDRE...RERY...HYRD-SNV...HYREKDSS...HYRD-DTP...YREREMAP...YREKEY--...YRERERE-...APTPVPVPAL...APAEVDDPTP...YREKDPSRH...YRD-EPVRH...-REKEPARH...----SLRESSHRE...SLPPSHRES----...HPTSSYRES----...-AAPSLRES----...-AAPSLRESA---...DYEADPRRE--...AYEVDPRRE--...AYDVDPRRDRD...AYYRDDPRS--...-----SDVRYRDEL-DVRYREE-----...-----SDVRYRDEL-DGRFRDE-----...---KARDVRYREDP-GVRYR-------...--ERESEIRYREDP-DV…	32				+	382	5013	Yes	RERDRERERYR (217)			+	-			0	1	0
Tribe 365	AG1IA_06546	MGRLLGRLCLLVGMVFWNYIWTVRTDPGTVPKGWVCTSFLCSIISLRVCYRNQTSDQQKDTKSRSLLAHHGIAAPVSGTNPLDPTTVDNAKNASFGWVRPRPRSMLLGSCPSIVSYVLLGIARTIDERIGLYDSQLRCLHSSSLVGWRFQVSFLTDMIFSAVLNNPHYSLYHFYCLASNQTTIEGWEKDKVATLVRKGKIREANRFGSGAGHNECVALELASRWLMELVSGKNFIGTGRGWAIIVARAIAIMGGQALTPMSMRVGPMEDATDLVCALLIKKIWCNAVGWRRNNPETQFEWPPKDPNVYKDRNIASATALQKRLQGSPWTYGNEGFNPALRMRVANNHPPYHPSYQAEGPSDESIHPEIDAGRQFDHEYDSVSTSSSPSRASSEYDVDMS…	856	19	831	Not SCR		Yes	-	-	-	-	-	-	-	-	-	-	34	-	-	-				-	228	1259	Yes				+	-			0	1	0
Tribe 28	AG1IA_06604	MFFIGSLAAILVASQGALAVGSPFGFATGTTGGSSAAPATPTSTSQLASWLSDSTTRTILLDRTYDFTDTEGSVTGPGCKPWACSPNPQQSLDGNGWCSSTAPKTTITYKKAGTTALAVGSNKTILGKGNSGWIKGKGLRLAGSKNVIIQNIRISDINPQYVWGGDAIDLSGATNVWHWPSIPRFGTRLPFFLVLTPLTKSECSTLNRTPKLPFLTTTLMDNRPGPPAAISTTTGLSSCSARTTRLPLHATMDVDLISVVPLETKLMHMYNNYFNDITGHALDADVGGTVLAEGNYFNKVKTPSTGNVNGAVFAPTSATMANQCSTSLGRNGGGSGALTNTAKNSIVSQFTASVVKSASIMDPSTVASYVLANAGTGKFEAKQQTNLMRYRPYENGARC…	416	8	397	Not SCR		Yes	399	-	-	-	-	-	-	-	-	-	82	-	-	-	PF00544.14	Pec_lyase_C	4.2e-07	-	132	8855	Yes				+	0.16			0	1	0		2	1		1	1	2		2	8
Tribe 167	AG1IA_06613	MFFAKSLVVVAALAAQVLCHSVVQPVMGINGKAVRSDTQRPSNAKPCGNTALSKIDSSQVVTMTGTSFTATSINFNAKQDGSMQFTASVDATGTGKSFKAATITKNGPNAPPKVGQTAEIDVSLPEGTTCNGGASKDLCLVSFKSSSGFGNCVVVKQGQLKGSGDVE	167	5	148	Not SCR		Yes	-	-	-	-	-	-	-	-	-	-	-	-	-	-	PF12499.3	DUF3707	0.033	+	672	343	No				-	0.06		Yes	0	1	0	5				1	2	1
Tribe 47	AG1IA_06619	MFRRTLLSASLLLASFIAPAFAGFGVKESGNSFVVDTDGGLVFTVMESKLSDNMAHHKYCLSGIGPWECTMFMDQDWQLHQDYLHYQYSDSFIVVPVLLVPDRILISISITAEPSVGELRFIARLNRASIPNGYGAANIAGSSGAIEGSDVFTVSGQTRSKFYSSKQFIDDQVHGVTGPGIGAYMIIPGTGYESSSGGPFFRDIQELYYYMNSGHTQTEAYRMGLHGPYLLQFTTGNYRYPVLADLAFWDGLGIKGYVPVSGRGYAKGKASGVPSNFASLVVVAWSNSARHSNAIIGPVRMQALATITHLMVKVYKSELAVATTTVNIGAGQTITANIKSTEATPAVIWQLGEFDGTPRGFLNAELVYSDYMRIYQTSNMSISSMIETMHPSDKRMHEW…	1236	10	1214	Not SCR		Yes	-	-	-	-	-	-	-	-	-	-	67	-	-RG-VT-...-RG--TW...-RGNVS-...RRSQVH-...	4	PF09284.5	RhgB_N	0.21	+	776	4190	Yes				+	-			0	1	0						2	1		2	1
Tribe 60	AG1IA_06622	MLGVLTGVTPVAVLLSTLSRVTLARADDLQTLYDRRVTSIISGASTSKSKVDNLWVLNTLQPNGTWASVNYASGCDSQRASWPAGVHWSNIVSMAAAYKGKVAQYKDDPHLLSSIQLAMGFWFSNEMSTVGDGTCMDREYLEPNNCPCGTPGLWGANWFSNVIQVPDRVGQTCNMLRSELTESELGNCTLITSRAFSTFYRETPPSYLTGANVIDISAIGICAGLLDNNKAGNSSKIMDAYQNIHNQVVVESAPRVDGIKPDGSFQQHKGIIFDGTCFCAHAMRQLTIRILTVVGFELISLGTQFQANKTVQDTFGFHLDGSRWMTFTNTRASSSLQTNLGDVAELGNAWGQQDLIEFGTVLSQAANESSVNSAKLTGSRVFWSSDYVVHRTDQTVTTV…	798	12	774	Not SCR		Yes	-	-	-	-	-	-	-	-	-	-	-	-	-	-	PF08124.6	Lyase_8_N	9.8e-19	+	5709	3650	Yes				+	0.18			0	1	0
Tribe 366	AG1IA_06626	MSPFRQNLVGVFTCNLPLLVGGSGQWTHSSQIDLSCALVQSLDISSLVQPLFAKQRWVLCQRSTMQESSRRLLFCELKTKSSSNKREQAPKQICAAKQLSHGSPNSG	107	5	83	4.82		Yes	-	-	-	-	-	-	-	-	-	-	12 (motif in SP)	-	-	-				-	8746	6333	Yes				-	-			0	1	0
Tribe 16	AG1IA_06637	MVSFTSLSAVALLIASGVIAAPWHSDINYHTHRARGVGANGVSLASYHPPTVFETYGINGAAFSIDDHSPEGLAKSFLQEKLRVTADAFTRHAGHTHDGVSYEYFTQNINGIPVGNAVANVAMKDGKRSRPSALMPTYPSENVGPKEPTIDQEKGIAFAEEVVGGKWNQSPVKLEYIARDDGSCALTYVVQVVGSDGSWKELYVSAYDGKLLNVVDFVADSSVSYHVVPLNCQDPTQCYEVVTNPEDSEASPEGWHDKTLISSVTAGNNVISYKNLPLSITAQSSSNYTYDYPYDPKKDPEQDPNVDAARVNAFYVVNKMHDLAYQYGFTESAYNFQGDNFGKGGKENDRVLVSVQDASGKNNANFATPPDGVGGQMRMFTWNMTSPNRDGALENDIIV…	1294	16	1274	Not SCR		Yes	-	-	-	-	-	-	-	-	-	-	591	-	YDYP--...YD-P--...-K-K--...-D-PEQ...-D-PN-...	5	PF06808.7	DctM	0.04	-	698	329	No				+	-			0	1	0				1
Tribe 42	AG1IA_06678	MASRTLAVALAACAAGALAQTPLYQKRFEWNNLPYKVDTDTGERGTQYGYNLCNSTTENQHSLCQTAVVNSIDDFCLWGPPEPNSVVGNTEGEAVAYCTKPGRGTRLIPQGALTGVQFMKTPDYVQVVGFIEQQHINMQEDDYGGEMDPHGADQRGNPLGGLVFSNAFGTDKSQYTQVVEWHNFMGGKVFCMKACDPAGPNAAHYCEHIFDRIGCQYNAPAAYARGVFESCEGESQDFPGIYTDANGAVQTYTQPPESLGAITTVPYTPRIPKSSNCVTATSSVIYTGLPTGTAASSSTATSATGASSGAATGTKPAAGSTTRSGSSTSSSTAAPSANSAASTRVFDFAGVAVAGAMTFAGALMGVALL	369	11	350	Not SCR		Yes	-	-	-	-	-	-	-	-	-	-	-	-	ASSSTATSATG...ASSGAATGT--...	2	PB013425	Pfam-B_13425	7.6e-05	-	1987	286	Yes				+	0.08	Yes		0	1	0					5	2		2
Tribe 367	AG1IA_06710	MSLMLLHLFVSLTLFGGDISYQLYRKLERAWDKVQQCDYIGEDYHFLRYGSKQLRSNVSGLISTDNSIQLTFPCFILGFFFIPPCRKRGTKAFSQLEFKQWRVKPHT	107	3	91	3.3			-	-	-	-	-	-	-	-	-	-	72	-	-	-				+	32273	8853	Yes				-	-		Yes	0	1	0
Tribe 196	AG1IA_06739	MLLRLLTRLFAVLPVVLVFGALVSSAPVSTETHVTSCGDTCFANRASGGSIYSILTQLRFDLNKECDLVDEHLKAGTNPIEAFKAIISDFNVAAAKINNLPKGMASLPDGKGPEVVKAWTGILTVSAVNWIVDRQTWQGHRTRAIGDIFAGLSMQIGGAVSAAQGALTGALGGLQTLGSQILDASKPHWEQLQEQLVGHGLNALGSLLETINNVHGSVIGDRSTT	225	3	200	Not SCR		Yes	-	-	-	-	-	-	-	-	-	-	-	-	-	-				-	2795	3398	Yes				-	0.51	Yes	Yes	0	1	0
Tribe 65	AG1IA_06753	MWFISVLALAAYASAAPAGTASTAIISSTSTSVSTIPSSTAATAAVPSPTVAYASDDLNDSLWNQYQSGTPEPIIGSTGANILGPQNVPLERESPDFMAPPTTDSGSVENVKWSFSLSHNRVQDGGWARQQNENDMPIATTMAGVNMRLNAGGIREMHWHLTAEWGYTMAGSCRVNAVDQLGRNYLADVYPGDLWYFPRGIPHSIQGLNDTADGCEFLLVLDDGSFSEDSTFLLTDWMAHVPKEVLAKNFRVNASAFDHIPDRQLWMLPSAVPTQSVAEANPSSPAGIAPLPFTFAASKTDCRATSQTTGGTVKIVDSRTFNISQTIALGEVTVVPGGIRELHGSARVTVFASSGNARTFDYQAGDVGAWTGKQDEFERTHTYISGYVPPSFGHYVENI…	459	3	444	Not SCR		Yes	-	-	-	-	-	-	-	-	-	-	-	-	-	-	PF00190.17	Cupin_1	1.5e-09	-	3170	817	Yes				+	0.04			0	1	0		2	1		1		1		2	1
Tribe 9	AG1IA_06766	MHTTSFIIASALFVSCAHALIAPPSEHENRAAARVYTTCTQPKTLAITFDDGPNTYTKTIVDTLDKAGGKHHSFKAKRSLIRITDNCIYDTTNADRAKYAFDRGHQVASHTWSHLHLPTLSTAQITSEFQRANDAIKKITGAVPAFVRPPFGEYNANVQNVAGSFGQSLVTWDLDSQDWNGVSQTEATYKSRIDSNANGILTLNHEVYVLPWVINYAKSKGYKLVTVAECVGAQPYISKGSPSARDKPYGAVLSSLDTHFLPKTRRSAQGLPRRTITAHNHISAHNLCYCAREPMIDETLQSFWIRQVLLTPVTPIQLPEFASLFQGAPESISDTCAHCKIHIEHHDPVRSSIQTRHITPHIKLPVMLIHNDMYVDPSGEGWR	383	8	364	Not SCR		Yes	-	-	-	-	-	-	-	-	-	-	-	-	-	-	PF01522.16	Polysacc_deac_1	1.6e-27	-	828	117	No				+	0.08			0	1	0	2	3	1	4	4	6	4	3	4	4
Tribe 197	AG1IA_06769	MRFSTRFVVLGLFAAIASAQTPIPPTETAPTGSVTRTVSDTVTTSGTALPSSSVNGTITASGSLNSTATLSATSTTPTTTSYPSLGGASTCVANCLQVSISQANCSTIIDVNCYCNSTQFRSGLVQCVASNCPQDLSSAENYGQQFCNIVSVSLTYPPAPSSTSRASSSVSPPTGAPLTTPTTTATTTPNAAAASRQVGELGWGLAAALLGFFAI	215	8	196	Not SCR		Yes	-	-	-	-	-	-	-	-	-	-	-	-	-	-	PF05730.6	CFEM	1.3e-08	-	149	664	No				+	-			0	1	0
Tribe 368	AG1IA_06771	MKKAHMLVPIASFLGIHIEAAPIDGAINAIALFQPVVGLFKVSVSEETFACA	52	1	32	3.13		Yes	-	-	-	-	-	-	-	-	-	-	49	-	-	-				-	2062	1504	Yes				-	-		Yes	0	1	0
Tribe 119	AG1IA_06813	MFISSTLVAGISLATAASAAPTLESRGFFDFFFPTSNSPSTTGTCTQSRVPISVQADTTAISMGKPVNQGDLTGFLAEYWATGSTVASQVAYSNADGSTQKRRIQGTYNIWSQVCHPKGVQGQVINFDHSYWEFGYSKEYNFIEAANKAGYAVLTYDRLGVGQSDKPDGVNIVQSSTEVEILHQFIQQSRASGKYSKISGIGHSFGS	207	2	188	Not SCR		Yes	-	-	-	-	-	-	-	-	-	-	-	-	-	-	PF12697.2	Abhydrolase_6	5.7e-08	+	649	347	No				+	-			0	1	0	1	2		1			1		1	2
Tribe 119	AG1IA_06815	MLLQSALVIGIALVTLTSAAPLGKGDSDTLGSRAESPSSTGICTQGRIPIRVQVDTTAIRMKKPESQAALTGFLANYWTTGSTIASKIIVHKADGTPKKNRIEGTYEIWAQTCRPRGKSGQVPLIVGIHGINFDHSYWEFGYSKDYNFIEAANKAGYAVLTYDRLGVGQSDKPDGLEVVQSSTEVEILHQIIKRSRESRQYSKVLGIGIQLTGIAARYPTDLDAVILTGYTPSMASVGMSFTGWLQTLAKEQPDMAVRSRWTSLPSGSTIMSDSSYLGTGSPSADRFAFFADGFYDEEAFKIAYDSKQTHTLGEFLTIAEPVSKPAPEYKGHVFVVTGEKDLIFCGGNCLQKPARASGDTLLDDTKTFYPNAASFSSYVPPGAGHALFAHHHTDETIDR…	409	4	390	Not SCR		Yes	-	-	-	-	-	-	-	-	-	-	-	-	-	-	PF12697.2	Abhydrolase_6	5.6e-13	+	396	370	No				+	0.11			0	1	0	1	2		1			1	1	1	2
Tribe 17	AG1IA_06890	MKFTSSFTVLAVVIQLVVASPTVVRRASTSDVANIGYAALGKTTGGSGGSTVTVTSLDELTDAVSDDTAKIVVISGTISGNTVVKVGSNKSIVGASGATLAGVGLRVLNVENVIIRNLKVSKVLAEAGDAIGIQASSKVWVDHLDLSSDQDHDKDYYDGLLDITHGSTYVSVTNSVLHDHWKSSLVGHSDSNEDEDKAITVTYALNKWYNLNSRLPSFRFGTGHIFNNYYYDSSDGINTRVGAQLLVENNVFSGLKKPLYSTDSGYAVATGNDFGDGENTAEAGTFSAAPYDYDLLDASAVVAAVSSAGATLSF	314	0	295	Not SCR		Yes	-	-	-	-	-	-	-	-	-	-	-	-	-	-	PF00544.14	Pec_lyase_C	2e-41	+	86	130	No				-	0.05			0	1	1		2	1	1			2		3	11
Tribe 252	AG1IA_06891	MPRLKDILSLLIVSLASTGVVARRVNNTIYDTHPTRITYEPNEDFCAKWNDKVLWKTCETWAQSWRSEAYHSQGRVATFHQSLDHELSSMIIDFEGSAVWLYGPPRSQVSIIPVEYKICLRENHHMASDVLCYRVNVAEAYSHEDNYESPVVIFAKGDLQPHEHRIVISVPEPVGEVSQYQGIQFSHAVYTTERPTPWPVEQDAWRFRQVIMHDTHPLLSYWPREPVSSGSSKIPFEFGWSPKTYTAEDGSRVTWHELRSQDQENRDRWGVDATIKAAAGVVELYGVPKAHITDTDYLSPICVRINSGHCEIVDLKHAYLETSHRHEAVLLWQNDALDPDLRTHIAVRLVESEGQDMSVFPFKEIRYFEKQEYSRDIASPDLPSVQTKTVSVSHDDTAV…	789	11	767	Not SCR		Yes	-	-	-	-	-	-	-	-	-	-	413	-	-	-				-	296	130	No				+	0.14			0	1	0
Tribe 222	AG1IA_06902	MRTLQRLVSTSYLFLLALCTVEPFSPDSEALFSSGNSRNELWHNETETSSLINQ	54	1	31	Not SCR		Yes	-	-	-	-	-	-	-	-	-	-	-	-	-	-				-	1611	1199	Yes				-	-			0	1	0
Tribe 9	AG1IA_06917	MTFSIARVAALAVALCGAIQVSAAPVEAPRLISRAGASVVTKCSVPNTVALTFDDGPYTWTNELVDLLDENGAKGVIVGCIYDDANAKRVKYVYDKGHQVASHTWRHERLSTLSGDELLSEFSKTDDAIKKITGAVPAFVRPPFGDYDDDVLEVAASRGQTVANWDFDSGDAAGVSSRSQYNKLIMSGPDSILTLNHETKPKCVHRLVVEYGTNAISSSEDVIPYAIQQIKAKGYKLVTVAECLGESPYQSTGTPSSRDVSENDTLAPNPQC	272	6	249	Not SCR		Yes	-	-	-	-	-	-	-	-	-	-	-	-	-	-	PF08495.5	FIST	0.0093	-	1070	509	Yes				+	0.1			0	1	0	2	3	1	4	5	6	4	3	4	4
Tribe 369	AG1IA_06954	MIFMAGVSLIAASAEYGQSSTWGVPLRLIGPVGSRWCWYLDGRYAACYPSHRSNLGSQRTRREKLPEMHMDIRCLV	76	3	62	4.84		Yes	-	-	-	-	-	-	-	-	-	-	-	-	-	-				+	6725	389	Yes				-	-			0	1	0
Tribe 578	AG1IA_07022	MALAVFAVATVPLAMSSPPKSTRGSYKASGTGSISLVKKVKGDARLRAPGRYKTQGPFALKGWNTHGISGAVSCIDTLWNTFQVLSELGLIRGPIAGMSSTGGNWLLPSVSPPCEYSRGRLGKAQVQVRL	130	2	114	Not SCR		Yes	-	-	-	-	-	-	-	-	-	-	-	-	-	-				-	4594	303	Yes				-	-			0	1	0
Tribe 122	AG1IA_07047	MRLTLSLLSVASVAICVPSLWFARGEDWKFAIGWDGKTTTPAQLDPSNVIKPTPGRPAAAAVSGGVYFCTDADWKGQCLYVAGFKDNQCVNFGTEFSDKVTSFGPDKGLACLLWRMVGSQWQVKATGTKIDASLIPRLTGTANLSNQKFNDIASSFQCRPA	161	6	136	3.68		Yes	-	-	-	-	-	-	-	-	-	-	67	-	-	-				-	13861	60	Yes				+	-		Yes	0	1	0			1						1	1
Tribe 2	AG1IA_07062	MISSSAFALLASAALVSAHGIVTEVTIDGKWYTGTKNWNAPENQNSPVRGIPQDTGFVHYANVNSPDIACSSAGYQGRPVTAPIKAGGTMGVRWGGDGGPDGKQWPHPEGPAIVYMASCNGPCKDYDPSNAQFFKIAEEGLDGSKQPNRAGNDHLPAGDGLWAQNRIQYENSYHWFTIPADIKAGEYLVRHELISLHGAHSYAEGAQYYPACIQVKVTGGGNASPPTTPATQLYTTKDGIVDIYQPYSKGITAQMYKIPGPPVYKSGSAPAPAPPAPVTTPPAQPTTTAPPAPAPTSYGNNNGGNNNGGNNNNGGNYNNGGSGSTTTPKPAASTGKCKPKKRSMSKRVEDETRELYDRALVHSKAARAHAKKHTSH	376	5	356	Not SCR		Yes	-	-	-	-	-	-	-	-	-	-	-	-	GNNNG-...GNNNG-...GNNNNG...GNYNN-...SAFALLA...SA-ALV-...SAHGIV-...PPAPVTT--...PPAQPTTTA...PPAPAPTS-...	10	PF03443.9	Glyco_hydro_61	2e-51	+	589	551	No				+	0.14			0	1	0	1	17	16	13	2		2		21	16
Tribe 157	AG1IA_07075	MRSFGLCFFFSLVVILSCLGKADPGSCSLEDNKCLCSYKPFVEGTYACFKSSCTTPDDLKAAYDMSSAMCRQAHPTGYHGSYRSPSEAHINSYTASVPDCRWKSLNHEGHRICNSKSVTHLVTLGLCFRPGVFYSSARAEVLSFTLLSFPC	151	12	129	7.75		Yes	-	-	-	-	-	-	-	-	-	-	46	-	-	-	PF05730.6	CFEM	2.5e-08	-	2309	406	Yes				+	-		Yes	0	1	0
Tribe 105	AG1IA_07105	MPRSPITWGAGLSIVLGSLPSLVLPPALAVSVPLLLEQALPRDSASEFPRLFLDLPTAVRSIIALGVLAIIRTSIGRYQRQLDRKKFGPDVVEIPKIKLKWPLNLDFIPFDTNVMQNGKLEIRNGSKGTYVYRILWHYLGGHDSTAWEYFQLRTIRTRSIRTLIAMKKVSKVTYFPAWYTNLEHPGSDIQGIMFSLLGNGIFNSDGETWKFHRSMSRPYFTRDRISHFDNFARHADIAISKLLSRVSEPSRPAVDFQDLVARFTLDSGTEFLFGRDTRSLDAPLPYPHGKPADDSASFAAAFSRAQGQVMQRFGLAMFWPWMELFWDRTAEDMKIINAYVTPILRKKLERGSDIESKPTNEGDQDADTLLDHLVKFTQGEYMDRVSLRGSNKRPDESVI…	788	3	759	Not SCR		Yes	-	-	-	-	-	-	-	-	-	-	530	-	-	-	PF00067.17	p450	2.3e-39	+	1080	330	Yes				-	0.12	Yes		0	1	0			3	1		1	2		1
Tribe 15	AG1IA_07129	MTWDIVLTLLLVSVLTYAIYIQLTPTGKLPLPPGPKADPLIGHLRALPTSDEHLVYTRWGKELNSTNIGDIVSISVFGQTIVVLNSAKSANELLEQRSSIYSSRTQLPMISDPNLVDWGKITGLLPYGERWRAQRRMTHLSLHKGASREFWPLVVKQARFALRRIADNPDRFIREIRRLVFP	182	0	164	Not SCR			-	-	-	-	-	-	-	-	-	-	-	-	-	-	PF00067.17	p450	7.2e-10	+	1294	6480	Yes				-	0.33		Yes	0	2	0		1
Tribe 16	AG1IA_07136	MTPITGFSILVGFVAQRAFAAPWEAPFHQSTPNIHSVGRVGSQFKSYHPEPVFETYGVEGVVHPLAKRDLTSTNEEAAKAFLEEKLGVKPEELSHKSGHSSTSAGNEYFKQTINNITIANAVANVALKGKKVVSFGAKNVAAPVPKLTKEDAIAKAEATVGGKYNTAPVSVEYFAKESGDVSLTHVVQIQNNDTDEWYEVFVDANSGEIVNVISFVAHAKYRVIPFALQDPNDGFQTLTDPQDSIASPDGWHRYRLNFSNTTVITNATSGNNAHVFKSSVTDGLTGQSSAPDVYEYTFDPSKEPAGNKDAASVNIFYLTNMMHDLLYHYGYYNYGKGGSGNDPVYVSVQDGGKTNFNNANFATPPDGANGMMRLYLWNKTTPFRDGAFENDVVIHEYTH…	589	4	569	Not SCR		Yes	-	-	-	-	-	-	-	-	-	-	-	-	-	-	PF03413.14	PepSY	1.9e-06	+	2304	88	Yes				+	0.11			0	1	0				2
Tribe 9	AG1IA_07152	MQLLAKLALLGSVASSLLGALAAPLNETLYPRQLAQVVSKCTVPNTVALTFDDGPYWYTYDISKAILAAGGKASPPTLGATRTWLHSPGIKYMMRCGALKSACSAQRSSSAIWDFDSGDSTGSSPAQSKQKYTDIANQRPSSILTLNHETYDSMSFPTLSLCSRAKATGSLLLPSASASNPTKLPNSPSLAPGPAKSLYRGFPALIGHYFSSGCYLSLFCCLLASYYIPEFTIFIEDWKSFASIPEVA	248	7	226	Not SCR		Yes	-	-	-	-	-	-	-	-	-	-	219	-	-	-				+	665	469	No				+	0.26			0	1	0		1	1	1		3				3
Tribe 9	AG1IA_07154	MQFFAKLSVAAAFASSIIGAFAAPTNGTLSTRALAQVITSCTVPNTVALTFDDVSLLRLSGCALANTFLRGHTHVRSTSVPLFSRLTPILLDIYDISKALVAAGAKGAENQKYAFWIFSAPFDTHIFLRRVKYAYDKGHQIGSHTWAHKDLSTHPQLTWDQVHDEMWRVEQALQRIVGVTPAFMRPPYGNYNDNVRSVASARGQKIAIWDFDSGDSVGATPAQSKADYDGIISQHPSTILALNHETYERTAYVELANIALQDANMKPLQA	270	2	248	Not SCR		Yes	-	-	-	-	-	-	-	-	-	-	-	-	-	-	PF01522.16	Polysacc_deac_1	1.6e-17	+	2361	2253	Yes				+	0.13			0	1	0	2	3	1	3	4	6	3	2	4	4
Tribe 579	AG1IA_07200	MLIGDVIVIWGVLGLFSSRCFTSPDWGLGWCGVVWFGAGFDCFLLELGWMSLIPFHLISIPFRLNASILPCADADLLCAENLQYGCGRDLDSFTRMPRSPGSLPNVCARKAPFGRSAGYSLSGLDTHHSLPRPASPSNESSASTDDDNTPANVDPHALEYYLGNDDTWRETEILSQSSEDGGLSDDDEIATRYSSGMHHPDAQTLTTSLSHFDMGARPHTYYQSERRQRHPHRAPRMPKRLPLVPTCSGSRKRASMRVAWKMRFGRLFESDSEAGTEVEDELDWEGYESADARRIVALRIQKAGGGDGRKIMSGKDQLAELLVKQPIDPRRLAARVPRRSRADTIRGRERADTTTTIQPLVTDTCTTCASVHSPSLSTKSVPASATESPTSTNSVSLAT…	844	14	822	Not SCR		Yes	-	-	-	-	-	-	-	-	-	-	40	-	STKSVPASATESPT...STNSVSLA---TPT...	2				-	133	1201	Yes				+	-			0	1	0
Tribe 60	AG1IA_07215	MVGILTSVIQVAVLLGAVSHVTVAGANDIETIYDRRVAAINGSVSASKTKIDGLLETLQPNGTWPTISYVSGCDSQRSSWPPIDHWNNVLAMAVAYKGKTEGYLEDQSLLAAIRLAMGFWFSNEMSTIGDGTCMDREYLEPNNCPCGTPGLWGANWASNVMHVPKRVGQTCNTLRSELSESELGNCTLITSRAFSTFYRDPYPTYLTGANVLDISVIGVDAGLLENNKTGNASRIADAYRVAQNEVSIHPGVRVDGIKPDGSFQHHSGVLFNGMGLFRQLVPCPRTHGTRNSIPGQWYRARRIRLPPRCVIGRYISYPVADSTRASAALQMNLDDVARLGRAWGQQDLIGFGTSLKEAANDTSVNSAKFTGNRVHRTNESVTTLKMLSNRTTTSRCTNS…	783	12	757	Not SCR		Yes	-	-	-	-	-	-	-	-	-	-	-	-	-	-	PF08124.6	Lyase_8_N	8.7e-14	+	17243	1722	Yes				+	0.19			0	1	0
Tribe 6	AG1IA_07227	MRTSSLFLLLAAASRAIPSLAEEASAEATEVSAAGGCRNPEVSDGIRREWRTFSSVEKAAYITAVNCLARKPHTSALKPTYPRSNIPSVNINASMVYALTTRLRWFVNAHIQQLKAQCGYRGVMPYWDWSQDSLSLNTSGIFSTNSVTGLGGFGDPLNDYQITTGGFSNMTVAYPVYVDMRKRVHKHRIRRQFTPFPYLDWYWLQRPNEAANATITKAYIDAAINGYVGDFVGFQNATEKAQAFHPNIHMILGGDMAGTCPTAAGPSCTGAQEPGQRQGLQGGLCEYIHGPCVPEWVSSLVEHHDCHPNGWHVPIQDYPKYAEHCWWGFVLYLSVVGSGVEVAESELFDFRRISNSGIDHMRGVIIITWIVPGFPRDARAVESSTSAPAGSCLPTLGIG…	762	17	746	Not SCR		Yes	-	-	-	-	-	-	-	-	-	-	-	-	-	-	PF00264.15	Tyrosinase	1.7e-09	+	979	319	No				+	-			0	1	0		1	1	7	3	1	3		5	2
Tribe 370	AG1IA_07253	MIAAVAVIIGLVIADVTLFFQILAKNELFRGNDLLSYLDIRYWDGKGNPPSCAAYMYWSSNCGAIGSGHAKSCSNGGERVFGSSCVTHFHKGSAGCGFLGCKSLCYNYNLDNCDCSALKYTIERDTEYTDTPYSTTNEVGVAACRSKCGGTTGCVGYIYSVSPGSSDTTLSCKVYKTMSNKKSNGKYTSFRLEGSPVGGQQCSVPEPGYSVWPTSVMEEDQKKGEVFSEAYRTTDSSLVKRANPSRVDRRSDLKFATTIKSQKCGLCAPFSFTTTVEGTLKMKKGGYTDNDDLSPVWLGMCKGGQKCGSGGKHVWLLDKLGSSYIKREVCVPMSTISNPKCDASCTGFLPYVSGRKKFDFNGLPEKKDIRNRIEQVKEWIKTGPVMASMCTNTTAWQNY…	493	24	469	Not SCR		Yes	-	-	-	-	-	-	-	-	-	-	-	-	-	-				-	64	318	No				+	-			0	1	0
Tribe 371	AG1IA_07255	MNALAVFAVALLLPVHAAFHPHIHARADCKTRTVESGDGCGTLASKCGISAADFTKYNSKLDCSKLAPGQWVCCSSGTLPSRRPSQNADGSCYAIDVVDGTTCTGVSATYDITMDEINKWNQKTWRWTGCGGLQPGMRICGSTGTPPLPKTNSCPIIVPISARLTFFPRWGYCGITEDFCTVNKTGAPGTGCQSNCKLLSEFDNVGKATANPGRNIIGYYRAAHRSCDGVPNTVLPAQRPRDLDPFSFTHIVYSFAYISRGDWKLTTTQSDDDELIKELQGLKKQNPNLKTMWAVGGWDPPYQDIFSTMARTSSSRAAFIKNVLNQLSSYEYPGTERGGVEADGKNFLLLMKELQAAIKASGKRVEVSFTAPDIHGSWDIKFNTGVLPHTAIPEVNQAV…	586	24	569	Not SCR		Yes	-	-	-	-	-	-	-	-	-	-	71	-	-	-				+	402	600	No				+	-			0	1	0		6	3	3			2	1		1
Tribe 372	AG1IA_07262	MRPGPTVVLILCSAIMVLSSPAPPCDLTPAGCPCTYSSCVQECCKRVGCNGGGKSESNACIQVGLTLSFAYPPTHDLSGYHGPTRLAASNIAQRASSLGKILYARSDIDAVLSPGSTRPAKARAIPVQQGDSSQRSRDGLYNNQILPKQGVSLGNAMQIMWTRGDQRGAVYRISRHKKRRREKGGRGEPKRVRRTWRVGMIETASEKGEMEKNEFGLGLGGSCVTCDGHEGRREGHEAWVLAFARMVLESATDACDS	257	12	238	Not SCR		Yes	-	-	-	-	-	-	-	-	-	-	-	-	-	-				-	1031	207	Yes				-	-		Yes	0	1	0
Tribe 168	AG1IA_07267	MKKNDTIILALASLFTAARTTLAQQTSLQCHDPVMTRWMLNSAGETPCQVLQDVMQICNPSYAVDWLTPSYSCDNSPTAMTAACCCGSPTFALFSACCYDPIIRSRTDQVNIPLWAHMVPSAGRWDLTGVYCSPGSDKLSNTKCQHLILCSHHRHYCWFGPRNFPYVYPRSASFMGNNWARLSPEP	186	13	163	Not SCR		Yes	-	-	-	-	-	-	-	-	-	-	71	-	-	-				+	7108	374	Yes				+	-		Yes	0	1	0
Tribe 580	AG1IA_07272	MFLLMTMMLMGYGGTLGRPWLPRDLRIISVSFQLTTATWTRMAEIVIRKRPLADGQSSQRKFYKKTARGKVLKVLRERYVRDDIQCGIEKCQLCYNFTEAHKSPLAPAGDLTHTQFPNGHFIIPDTNVILHQVRPFLLLCLVRDIDTTQMDLVESPLFNPPIILLQTVIDEVRHRSLPLHSRLKGLIASEDKQIYVFYNEFHAEARQTAVVRQRLNRTLGIRVSASWYAKHYAAAWGQQASSPEIVLLTDDAENRRRASKEGTRTLSVREYVTGTKNSAALLDLLAAESVGGEGDVEMKQGRRKVLYEEVRIIAGARTWGTDNEFSIFRKQLSLRVSRAVIYTKGSVNVPGFPKPVLLLGREAMNRSVQGDLVVVELLPESEWKAPADAVIDADSAQRN…	608	7	591	Not SCR		Yes	-	-	-	-	-	-	-	23	-	-	454	-	-	-	PF13638.1	PIN_4	0.0048	+	2864	515	Yes				+	-			0	1	0
Tribe 54	AG1IA_07280	MAARPSRSYAASVAFILFAVIAAICLVPVARANDDKNYGTVIGIDLGTTYSCVGVHRGGRVEIIANDQGNRITPSWVQFGDDERLIGDAAKAAFHTSPSQTVFDAKRLIGRKYDDPELKRDMKHWPFKIVNKGGKPMIQVKNKSELKDFKSLPWS	155	2	123	Not SCR		Yes	-	-	-	-	-	-	-	-	-	-	50	-	-	-	PF00012.15	HSP70	3.4e-41	-	1695	456	Yes				+	-		Yes	0	1	1	1				1					1
Tribe 5	AG1IA_07285	MRSTFILACLASSVCTVFAGPVADRVPITKRAGPVNPNSYIVKLKDGVSKSAHLKTLLSGSKVAYNYGPAFQGYAAQLDDQALDYVRKSKDVESIFQDVQVQCVPGPFSSRSTLEGQVAARGMGYESSPLVKRVNGTGVDIYQIDTGIYTAHTQFGGRAKWGYPNADGNGHGTALASIIVGSTYGIATRANITAIKGESIKINHGASITHMIDLAPQAFGDDGSANLSDIISGINWVITNSGPAATRKLPTPSTPGSTWSSLPETKTWMRRRSARPGWRLL	281	3	262	Not SCR		Yes	-	-	-	-	-	-	-	-	-	-	-	-	-	-	PF05922.11	Inhibitor_I9	1.6e-10	+	1662	1413	Yes				-	0.06			0	1	0		4	4	3	2	3	3	1	4	4
Tribe 1	AG1IA_07291	MILILILILVTLCGRVSTTRDLLLSLSVPNSAVSINELLVTSIVTNTGDHSLRLLNDPRTVLSHLPTRVFHISRGNITPDFTGLIVHYSPDYVVQKNNSDDFTFLDPGQTYERIHSLAGVYNFTGTGPGEYQIESYDSFYHVDNSGKIVIVKAETNSTRFKISGGLVQSRKTAPNRFNSFAQSTQMLQSGCTIDQQNVISEAATYADQYISNALTYLQSINGYTPRHGAWFGAYGPQLVETVKFHYANMVGRAMVTAYDCMPDSCRDGAVAYVWPQHNSKAGTIIHELSHFTGTVDHVYGEVGSLDLARSSPSLAIGNADSHMYFAENSAMLP	333	4	315	Not SCR		Yes	-	-	-	-	-	-	-	-	-	-	258	-	-	-	PF00207.17	A2M	0.12	-		204	No				+	0.19			0	1	0
Tribe 581	AG1IA_07307	MGGNEMVALGAYLLHGLSGCLRASSSSAYARPGNELCNCFETCKGAKQCGIVNVGGKLTEYPPVSRYGGTT	71	5	48	8.33		Yes	-	-	-	-	-	-	-	-	-	-	-	-	-	-	PF01033.12	Somatomedin_B	0.5	-	643	151	No				-	-		Yes	0	1	0
Tribe 582	AG1IA_07309	MVQLSAVLGLSLVTQSIAAAPFNPLQWLGANGQWYPGPDISGVSQELPDGCTVDQVAVVSRHGSRYPDPGAYNEWLALEVKVKNGSFSGPLEFLNDWHPVLTHPSDQIAQLSVTGYLETYALGTQTRLRYPHLYADNTPFVVWANSAQRTTDSARLFARGFGGPNATTFGTVYVVNPKGTQAGGNSLATSDLCPKYVDTSGANQVSRKLFSPNAVLTRGH	220	2	201	Not SCR		Yes	-	-	-	-	-	-	-	-	-	-	-	-	-	-	PF00328.17	His_Phos_2	9.8e-15	-	7429	291	Yes				-	-			0	1	0	2	2	5	1	1	2	3	2	2	1
Tribe 24	AG1IA_07419	MFLPLFLIPAMVSCGRALIVEQVPLTSDQRPSTINSKPSKTIITSTKDFEHVTMSSLPGYQMRVRPSSNLCDPTVKQYSGYLDVSEDKHLFFWFFESRKNPEKAPLAAWMNGPGGSSALGLLMENGPCNVVFGNSTERNQYGWNEVANMFFLDQPAGVGYSYSTSDHVVDTTWEAARDFYAFVQLFLERFPEYSSRSFHVLAESYGGQYAPNFANYINRQNKANRLLSNSKHQHVSLESVLIVNGLVSPAVQAATSPEYACSGPYAFWDNNGPHCKLLRSRVPRLHELFQQCETFRTELTCVPAAIYAFSAMDEGFEANGLLKKAGINRYDVRKPCNQPVECYDQMRYAQSYLNSSDVKLALGVPPDFNYNWLNITINSAFFRAADVAHDASLMVKELL…	503	10	486	Not SCR		Yes	-	-	-	-	-	-	-	-	-	-	259	-	-	-	PF00450.17	Peptidase_S10	5.6e-99	-	2462	5290	Yes				-	0.13			0	2	0	1	3	3	3	3	3	6	4	2	5
Tribe 373	AG1IA_07434	MSAMMPMGGPTLTQPPPSHTSGQAFAMIVSLALNTSEAQLLRAHIMHQLRLTVMDMTELEGVIARAFDAWDRERGGDSSNSQLQQAMQIPGSLPSMFRHMPPTQPQQAVAQSAPAPSQTLVSQPQAPAQPPAQSAPQPQQPPEPTMSQQSPTQARVHPPPTTPQNQPRAPRTSTVTSRRTLGVGQPQMQTATHTQSQPAGTLNVPRPIAGRSVSVSGPSARSIGLNSAQAIVAASNEQAQRTVSQPQRHSHIPPPAHGMRAASSSVTMTIAGQKRPAPNQPGSSQTRPAPAHPIHSAPAPPGQTRSTTQPSPQIQTRPQPQQQQHSRPGSQPQTPILGPSTGGSASKSGSGNGGNLTMPVLGHGPSTLA	369	0	331	Not SCR			-	-	-	-	-	-	-	-	-	-	-	-	-	-				+	356	3674	Yes				-	-			0	1	0
Tribe 19	AG1IA_07436	MLFSTLALLSAVVSGLCANSPPPGSITVGPGGKYSTLSAALKDTSSNVYFVYATSIKERVVITRSNITIYGQTSDELTYSQNKVTIYNNIPASTAGSNEASATVSIHASAKDVKIYNLNIANTYGRGSQAIALAINNTHFGGYGLNLTGYQDTLLTNNGLHFLSKGYINGATDFVSWYNGTPDEL	185	1	167	Not SCR		Yes	-	-	-	-	-	-	-	-	-	-	-	-	-	-	PF01095.14	Pectinesterase	5.6e-08	-	329	237	No				+	0.21			0	1	1					3	4
Tribe 374	AG1IA_07490	MILMPAPPPTSPSSATCACLRCSFACLFLASRLLADYNDTSLVKLGADMPSRRTIVNANTDPTEVVSIFNDRPCYCCLKCSAPLIHTRLSRMNWSPSLSLAVKELPNRKVGRETTFVRLPYIAYHITCIDDILRTGYHTVADIYCIGCGTTVGWTYLKAHELSQKYKEGKYIVEKERIMKENAWSVEES	189	11	154	Not SCR		Yes	-	-	-	-	-	-	-	-	-	-	24 (motif in SP)	-	-	-				-	238	1146	Yes				-	-		Yes	0	1	0
Tribe 10	AG1IA_07572	MTHSVASVALVASAVAFLGANALVRTDTASNPNNPHRRLLTRAVTADPTQLSGKSFDFVIVGDLHRGGTAGLAIAARLSEYSNMTVAVIEAGGDGSSHADNINIPGYSYIHGLTGTDADWSYDITAQPSAGNRVTKCINGMFWGIGAQREWDAWATLFPTSSSSYNSSTLENGTPASFNWSWSMIQKYHKKSENFTAPPAEQQTQFGMTIDADSHGYGGAIQTTMSQYIYDGIANWVPTLVALGMSKGDLASGDTHVVSITPSTLNAHNFTRSNSMAGYIDPVGPRSNLVILTGMQATGLVWGDKGSSGAIATGVKFAASNGAQSYTVKAKKEVILCGGTIGSAQLWVLFDRTSRIMVRALLRDFFFRATHKTEIGSTTVAWAVDGATWWDLLSNDTLQ…	817	3	795	Not SCR		Yes	-	-	-	-	-	-	-	-	-	-	-	-	VAS-...VAL-...VASA...VAFL...NG-SGSG...NGSSGGN...NG-NGSN...	7	PF00732.14	GMC_oxred_N	6.2e-19	-	133	280	No				+	0.07			0	1	0		9	4	7	1	2	9	1	8	8
Tribe 43	AG1IA_07681	MHHTLYFVTLLACLSGIVSGISAPRAEAKSTTCKLQVLQSSTPRGYISSKRNESGEYGILTNSSTEAIEVTFTPKNTSTQMDLSVTGANVNTPALGASKYNASEGWELPVCTVGIIPSSCAELKANFSYAYIGLTSRTPSGAVPQTGVNSFDQVQNYNRKIESAIWSFNSSTKSVTPQWVNTDHVLIITGDKGKFGETFKEEFEAQGATPVEVDDLAFLHFPHTEGSPNRALLLYLLETVVNDPAMADDVPVVNLLKGPEPYMNLGRLTVVP	272	4	252	Not SCR		Yes	-	-	-	-	-	-	-	-	-	-	-	-	-	-				+	80	66	No				-	0.21			0	1	0
Tribe 43	AG1IA_07682	MRFSLFCAAVVAFCPIAVSSQSTNLWDLVGFGQPSQTTCRIRVYQGTKPLGYLSSQRNSYGEYGTLQDTTVGALSVTFSVSRNNPNQLNLKVGGASADMPMLGVVGFTTTNDNLVSGSHHYAYIGLTSQTASGSTPVQGVNSFDKVQNFERKVQSAIWTYDSGKKQLAPQWVNADRTMAGNYLLHVADEKALVLTADKTEFQKVMNVTFSEVVSLGLCCMRLGTCRFIIHSL	232	6	212	Not SCR		Yes	-	-	-	-	-	-	-	-	-	-	-	-	-	-				+	66	316	No				-	0.19			0	1	0
Tribe 52	AG1IA_07704	MTRLSIIASVALAAGFAAAAPAPIIPHDRYHNHQVANANWNNQFSGWLTVRPSVRTFTYARTHTRHHTKWYYTRTRTYTLSATAPPATSTAPPAPTTAPTTAPTTPAAPEPTSVEFSSAAPEPTSEAPAPSSSAPEISETPVPEPTSTETPVETSSLPEATSTSAAPTTTAAPTTVAPTTAAPTTTSKPSEGNSGNAEIDAYLKGHNDIRANHGAVPLTWAPDLAAAAAKWAEKCVWKHSQGEVGAFGENLAAGSGLGAAAAVKMWTDEYNPNNPQYSHFTQVVWKATTEVGCAVRSCNGLLSGYSGAVNFHVCEYRSPGNVIGQFAQNVQV	332	4	313	Not SCR		Yes	-	-	-	-	-	-	-	-	-	-	-	-	TAP-PATS...TAP-PAPT...TAPTTAPT...AAPTTT----...AAPTTVAPTT...AAPTTTSK--...AAPEPTSVEFSS...AAPEPTSEAPAP...	8	PF00188.21	CAP	1.6e-16	-	44	470	No				-	0.23			0	1	0		3	3	3	2	3	1		2	4
Tribe 3	AG1IA_07749	MDRLGLCLTASSPHTTTSPGHIMKSLLLLSLASAATATPSVHIPLIRRSHTGIFSPDDLAAQRDALDAKYHTNGAITIRPRQNEGGVSMVNQNGDLSYYAFMNVGTPPTAYGVANNKDTGSSDLWFQSEACVACDGAKISTTSSSLQQTGRPFSIRYGSGSVQGTIVSDHVEIGGFAVDNQVMGLVTQASGVLLNGRSAGLLGLAFQVRYDVRQRIVPFWEALVTSGRWSQPLMSFWMTRFGNISTVRVEEYGGEFRMGGLNASLYTGEVEYIDMPSSVQAYWSIPLRQITVNGGPPITITNLGVTSLAAIDTGTSLIGGPPDIVAEIYSQVPNARKGTGNLERYWVFRMYHMGLDVPIHQPTDLILATTNPSVCVGAIFEVSMGGLGNPDVPQWIVGD…	709	8	672	Not SCR			-	-	-	-	-	-	-	-	-	-	-	-	-	-	PF00026.18	Asp	5.8e-46	+	93	1602	Yes				+	-			0	1	0	2	11	11	13	4	1	5	1	2	1
Tribe 375	AG1IA_07750	MTHPVLAVALNLLCGGVETISLLTCLKLRYPHRVQLVRGNHESRAVTQVRTVIYLDIGMSYGFYTECVRKYGSSSVWTYFTDMFDYLTLSVVIEDRIFCVHGGPGFAVPPFLIPHLPNLSSRTFSPLPQAFVVPSSTLSQPFAVSLPVRTAFAAPLNRCRAYPFSSLLTLLLAHAHFDAPSFGPSHMRAEIPHEGAMADLVWSDPDSEKEDFAISPRGAGYTFGSGVVRKFLETNNMHHILRAHQLCMEGFTVLFDNRLSTVWSAPNYCYRCGNSASILEVGPGETMHFNVFEAAPENQTDGPSQQVVGGAAKCVDVGICVYPYVFASVGEGDFSREVRTRSPLCAHTYLVHIALYDPCRRPVPIPSFFSVLARLYGSSRHHVVYRSFARSLWHINYRY…	517	21	498	Not SCR		Yes	-	-	-	-	-	-	-	-	-	-	270	-	-	-				-	203	1602	Yes				+	-			0	1	0
Tribe 5	AG1IA_07795	MRGFTSYLVAALAALSLLGENVYATAIPRAEGDKRYIVLLKEETNRRTHMAWVDGQRAKTTAGSLSVLSVTSSYNALNGYTAHLSDDRVAQLSKSPDVAMVVEDQRCEGYRGLKQTDAPWGISRVSRKTKLRRGSKVDKLNYVFERKPSGAGVDVYVLDTGVNTQHVDFGGRAGWGATFGPYNDTDGHGHGTHIAGTIAGKRFGVAKAASIIAVKVLGDDNSGWNSDLVAGINWATQRAMSTQRPSVISISIGSPGDAAVDAAVTRAVALGVHVVVAAGNSNRDAKDFSPARVPDVITVGATNIQDGRWVTSASVGSNYGPIVDVFAPGQDITSAWIGSDTATKRLTGTSMATPHVAGLVAYLLAVEGRRTPANMMTRIKQLAPDRLLSGIPPGTPNEI…	405	1	379	Not SCR		Yes	-	-	-	-	-	-	-	-	-	-	-	-	-	-	PF05922.11	Inhibitor_I9	3e-11	-	674	435	No				+	0.08			0	1	1		8	12	8	3	4	3	2	4	5
Tribe 376	AG1IA_07796	MWGVNAGLAWLAATTQLSFRPYDAQPILKAPKVPGARSDFKLVEGKHILSPKTMLELPRPGNGVANSAGDLTLVPLSQYGFDENRTNKTIYIIPLQSTVNPVELPLFDGGEAFWIDDRTIGHVRPGSDGKSSQELYAVSVEYTVDTTTVTPKSPVRVGEFPDAQLSNFKYSKSGALVFSAYVYEDRNLSSVREQDEKWRNRGNTALVYDENFVRHWDEYRGPKRQALFSVDLKKNKGEWTLGEEVFALQLPQHSTPVEPFGGAEDFDVSETHVLYTTKDPNVPEALHTRQNVYLAPLRPAPGSDLVRELTSGIQGATHNPVLSKDGKKAAWAEMERDGYESDRSKLVVYDIEAGVRFTITENWDQSVADLTFTPDGKSIIFTSGHNAKILLYTIPVPPT…	1209	6	1185	Not SCR		Yes	-	-	-	-	-	-	-	-	-	-	906	-	-	-				+	674	447	No				+	-			0	1	0		1	1	1			2		1
Tribe 377	AG1IA_07801	MRILLPLYFALSFAEVFIISVQLSTHMNCDQGRTNHTQFIYKKHSHNCLNILGNAINLVGMLAHVWLQQAPRRTWIVPLFRSSKR	85	2	59	3.39		Yes	-	-	-	-	-	-	-	-	-	-	-	-	-	-				-	3582	3053	Yes				-	-			0	1	0
Tribe 31	AG1IA_07815	MLLAWLSLAPSCWAMVLRGRQIAIPDPSPNPALNKTGLAWGGGDSDITQYESPKVTWYYTWGPNDWVQGKNNLEYVPMFWGPKNAGTFSTYVNESTIVANGIKHVLGMNEPEQVGQSNLTAAEAVQWWQKYMEPLRQHNVSLGSPAMSAATRSKQWLIDFAAACEPYGGCNYDFLALREYFLH	183	3	169	Not SCR		Yes	-	-	-	-	-	-	-	-	-	-	-	-	-	-	PF11790.3	Glyco_hydro_cc	3.6e-33	-	190	1279	Yes				-	-			0	1	0		1	3	3			1	2		2
Tribe 38	AG1IA_07844	MYLLSAAVCAAAALTTLTFAAPAQSTGQYAGTKIIRVPTGSQEQTDKLASLITTLGVPTWTSARVPHSHVDVQVSKDRLDSFHKALKEVSPDLDSQLITMHDDLAVSIAKEAEGMNSPYRDAFAGLANEAWFNSYHTYADHLQFLKDLATTFPNNAKVVTSGTSYEGRTITGINIYGSSGGFAPSQT	187	1	167	Not SCR		Yes	-	-	-	-	-	-	-	-	-	-	-	-	-	-	PF02244.11	Propep_M14	3.8e-05	+	280	138	No				+	-			0	1	0		3	4	2			2	1	2	7
Tribe 38	AG1IA_07850	MRLHSVALGTGLLGATAVTAAKNGLPVDKIYGAACRTMDAARRMGKQNGRRTGLVKKLGQEKADQVFEEHWATWFTEKDVDEIVAAGLNSVRIPLGYWIVEPLVERSTEFYVSGNRIDIRLALMVSPSLEVTEKNYKRALIWAGVMTALSHIDPDFSSVFAIEAINEPIMDANQTPGYGDFVRMVEYAIGIKCDGTDYTKLFTNGSYSDSLDLGFLKVATHTTDTVLVEVLKDIAAAVKSICVDLQLSLSPNLRRSLDANLGVGLSSVDLAQIKQGHGAGRGAMGASGPVVVKRSEDVEDLDTRVAHGSSFERHNSRKRLHHGRGISATLGKNVGSRIWAGNTTIHRMCIDTLLEPLTEDNTSNPADAAIGPQLYDAHLYFSFGGVADPNAESYMRVIC…	1159	19	1138	Not SCR		Yes	-	-	-	-	-	-	-	-	-	-	824	-	RLPM-...RLICR...RLPCR...	3	PF00150.13	Cellulase	4.4e-07	+	648	372	No				+	-			0	1	0	4	2		4	4	5	6	7	5
Tribe 106	AG1IA_07905	MSLLIQALCMLRLGTMVLAMPPGFPTSGNGLWYSEPAVNWSTQYLPIGNGYLAAAISGNPASDRIQLNIESLWSGGYNGGNHQPSEQRYLAAQVSRIRNGIFIAFGTYSGAGYLHVNRTISGEFTRYSRWLDMDNGVLKTIWTELDNSFIRQDLQTYFCSNPTRACTVHTASSAPGAFSATFSFSSLDGLPTRNITCLDTSTIQLRGYAASPGMLYEILASIRHAGPAGSSAACVVDGKSGDAVLVTKGSTEAWVSWVGGTEYSMETGNAQSRYTFKGADPHGELVGLLANAEKESVGKGLANHIGDYRAALGGFSLDIGQKVEKTKTTAELRKEYKTDIGNPGSYLEWLLFNYGRYMLVSSTRGDLPANLQGKWARDTANPWFGINSNQSRLLPEPNI…	919	11	900	Not SCR		Yes	-	-	-	-	-	-	-	-	-	-	157	-	-	-	PF14498.1	Glyco_hyd_65N_2	2.4e-32	+	161	966	No				+	0.14			0	1	0		1	1	1						2
Tribe 59	AG1IA_07908	MKLLSQFVLTLLATLSVIQAASVAPRNNDYFLSEFLDALNKNNLTTLANSYEKIAQTDAGGEVIDALKNNGKVTLLAPENESFKSSTDELGANVLLYNTIWGSIYEHFKTSKNYLSRRGSTHSRDIAQTAYPRPAGSRKRTYNLQDYQVQVIDQFSNNDSDSWKRWSNDPLILIDRAVGSAKVVGSFTFKNIIVLIIDSVLSLPGKVSDLLCKPLIKNAPEGFVKFGSALQKAGLLNSLDNRGARLTLFAPIDDEFCDIDKFSKEELKSFLKNHFFFGKVVFSPLFPSVRKATAESGKQLEFLFENDINYVRCGNTKAAVLRSDVISENGVLHVIDRPLKCD	342	4	322	Not SCR		Yes	-	-	-	-	-	-	-	-	-	-	-	-	-	-	PF02469.17	Fasciclin	0.023	-	1170	1257	Yes				-	0.18	Yes		0	1	0		4	1	4	1	1	1	1	3	2
Tribe 378	AG1IA_07920	MNFPLLFIFIVPHLALATCTCTGTIEVLGGNGRLKICGNDIQTVFQNAGIQLIRTPQDGSGCGKEQERRESLGCQRPRLRLVSFLWDKVLSLKRASRLLKWGYERPPEISLQTHVRNHQPRDGEAAPLLHIIGQGGGVVCYGPWLVTSRARAHLPTYSGPLTAQNTHKVYGEAPRTGSIVLVHDFPSRMSSSLGIERFIHGPESTFDNELERLAQRRSNVIVPPSPPVLPHGAGRGAWSWFLYREYHGLGSTYAHALGIMRVCALVPTAALETEHQPTAVPPLVSFGNRRVYRFMRECGEMLMLKQARAVADFGQPPRSQSIPPKK	326	8	309	Not SCR		Yes	-	-	-	-	-	-	-	-	-	-	-	-	-	-				+	1756	54	Yes				-	-			0	1	0
Tribe 280	AG1IA_07931	MRFYAIAGVLLALLPLVSAATLSVKESDLEARDSDVFVDTNESISLATNDGNFTPAGPDDERRVCPNGYGYCRSFPDICCPLGGQCCVNRLQAPSHQALVATTVSLLSVASAAVAMVVSAVLKPRNVTLDLRDGAADCPRQTCHPLAQKPYYLCHGCVDPRIIKNHSQSIDLFLWRPDEAKWSNFTVESVIQFSDIIQCWVCAQSHTVCIPKHTYQSGSIWDATEQQINRRPGCVRHTVGCCAFRPHSSPRLTASLSAWSSHEDWALRTKARKGFRSIDRPTDNSLKGRQATSQLRIPHLCQEAITPTPSDCIAGVNVPSSSVPLTQITTTLKHEPAPTMAMATAGISPVGTSVAIMDTAASKTKLAAVITNAATTERQGWRVGLQEWALVNARSTVHC…	484	21	465	Not SCR		Yes	154	-	-	-	-	-	-	-	-	-	152	-	-	-				+	1048	1289	Yes				-	-			0	1	0
Tribe 190	AG1IA_07958	MRSILLSLITIPLCLVAAHEAININDQAGYEVWLTRDRASGRCDVLSARSILLHKALRHTPSHAEIKPSRCMQDSRSLCQTDDILVVGYDLRTIHYDIARECIDFDTEPDTSDEKQRFIDDATRLGHAISVNQTYAPVAPLINFWGAFTPSKESGIGVGGKPKEYAHCLALLRAI	175	6	154	Not SCR		Yes	-	-	-	-	-	-	-	-	-	-	-	-	-	-	PF09471.5	Peptidase_M64	0.00041	-	129	383	No				-	-		Yes	0	1	0
Tribe 39	AG1IA_07966	MSLIRIAGAAALVLSFGLLIHAMPVPQSIEDLHIKVCVGVNVVVHTLHKMVVDGDLESKIKAMAHANTAAELKACVAVLVRLLAACTSDLVKIGANVSINADERLLVRVCAHVSVKLGINAVATVFADLDVHVRDLLVNLNICVGGILELIVKACVSLTVGFIDSVKLHLIAKVCAQAGLQY	182	7	160	Not SCR		Yes	-	-	-	-	-	-	-	-	-	-	-	-	-	-	PF03076.9	GP3	0.11	-	219	789	No				-	-		Yes	0	1	0
Tribe 39	AG1IA_07973	MSLLRIAGAAAVFLSLGLLARAAPIGLGVLGDITIGVLASKDAVSCALNKLIVELDIVAKLNACLNLTSIAEVQAALRVCVDAIKLCTEELLSIGVVAEIDARAKADIVATVAAIITLFLKVCLQISLKFGVALVATVVAEVDVCIKALLVSLNICIDGIIVLVVKAITSVSVGLFADVGLRLCASIFASLGVTANVGTAVGL	203	8	181	Not SCR		Yes	-	-	-	-	-	-	-	-	-	-	-	-	-	-				+	874	10107	Yes				-	0.27		Yes	0	1	0
Tribe 379	AG1IA_07977	MISSRLTSVLLFVVSLGFLVCAAPSPYGQSVDAVAYRRDTGSMASLTLLEGVTRKKLDESMRVTTIEEAKSILNTTTINVRSTTESLVKKAKLNPSAPATTDLTVRTASIVSMSNLLSQKVGHEAVASSAADVDCALAGLLGKANKMAGELSQTVAPKLDVKPEALKTANFLESAKLLGFSI	182	2	160	Not SCR		Yes	-	-	-	-	-	-	-	-	-	-	-	-	-	-				+	4826	231	Yes				-	0.43		Yes	0	1	0
Tribe 39	AG1IA_07978	MLSFSRLASFLLFVLSLSLLTCAAPTSMSNTLVAREGVRGKGDLVVAACIDLRAKAYTKAESIGELLEGSILVEVESLCKDIIAFSDVLVKVKTADVDAKVRAEIAAHLLVILKAIIKICAHLIAKLDLKVALELIAKVQVALKLVIDNLDICVSGFLEVFVKLNATSVAEADLRLMANVHLDVILNLFVSIRAKLGLKAVAGLAGAVSLLGLVDLSAICTCSPHEQVRLLKCCLGRADSSLRSSLAQNWLTDVSSTRFAFEDELHKPIQTVLVHY	276	9	253	Not SCR		Yes	-	-	-	-	-	-	-	-	-	-	-	-	LIAKLDLKVALE...LIAKV--QVALK...	2				-	905	231	No				-	0.37		Yes	0	1	0
Tribe 107	AG1IA_07993	MLFNRLFSFIALASLAVPILSAPLPLPKEFEIEHGPVEVEVECKGKKLETEVEIERRSPETEIETETKSELFKPVCATLDHVKRAQSDRSVAASVLSAQSKLDDLKPKFEEALNGPLGSIEKKVGTLMGEMHEGVNALNKDMKSFIGADQSTVYGNPSGGAQLTGTELAKIVSTYLLHIAQIEDATKHVSGYKFTSAQHKIRLVDRNFHLVNPADSTNLCSEDLLSMKKTLGTISPEVLGGTANMMSTALSMGHGFIA	258	3	237	Not SCR		Yes	-	-	-	-	-	-	-	-	-	-	-	-	ETEVEIERRSP...ETEIETETK--...	2	PF07083.6	DUF1351	0.21	-	17077	6254	Yes				-	0.17			0	1	0
Tribe 34	AG1IA_08001	MKFTRALALGSICLSAVFAAPVSDFDANVAKGLRLIQTSEDTAPFWATEDQKLDLLRADKGFFDLTETYHQVEEQKAKGIKAIVERATYPSPSKSSTVKSIISTLSTSRMQSNLATLTSYNNRYYTSSTGSSSSTWIYNQLVSIASGKSGITVSQYSHSWAQKSIIAKFNGASTSAAAVIFGCHIDSINLSSPSSGRAPGADDNGTGTVNLIEVFRALVTAGFSPARPVEFHFYAAEEVGLLGSQAIAANYKSSGKAVYAMINLDMTGYFKPGSTEVIALVTDRVDSGLNTYLRSLISAYCSIPAGTDYVSVAMLAPIMLAGILKATLRPSPSRNPNIHSSSDTTSVNGFSWTHSLEFAKLATAAAVELGSSNSNDSSNLSTTNEIEHS	389	3	370	Not SCR		Yes	-	-	-	-	-	-	-	-	-	-	181	-	-	-	PF04389.12	Peptidase_M28	1.3e-25	+	463	9435	Yes				+	0.06			0	1	1		4	9	5		1	3	1	7	1
Tribe 158	AG1IA_08006	MRLIFLAVASGLLHLSAAQTIYDIWQTTWDRSKLLTRTSDPLVNFVTKGAIGDANIVVNDGTVYQQMDGFGATLITDGAATAGFGVLRLNLGASDFSAKGKYGNSTSGDDLQGIIEIAYSFDDKSGDTTLSSFSLDNAPSYLWSVLKDIYSINPKIKLYVLPWSPPAWMKSGGTMSGGELQAQYNDAQYLFKTVQQLSARGFPVYAINPQNEPQNSNPTYPTTKMSASQEAAIGQALRPLLNNNGFSSVKIIGFEHNWDNAGGYPIDLLETFHNAYPNKEIYFTECTGSFGSDWWSDIKWTMDNTAIGAPQHWARTALEWNFASDESGGPTFPGTDSCKSPACRAIVTVKSDGSYELNQEFYSLAQASRAIVPKDPGGPIGQRIGVTVGGNLSWALRVN…	866	5	848	Not SCR		Yes	-	-	-	-	-	-	-	-	-	-	-	-	--SL-...--SLT...AGSM-...-SSL-...--SSA...	5	PF02055.11	Glyco_hydro_30	2.3e-09	+	464	618	No				+	-			0	1	0								1
Tribe 251	AG1IA_08025	MAQLVLAATTAAALAPHAAEVVTLATTVSQAVTIFTKSLKTARDRHHSAQDIGFQTWIRKAEERSRAYYENGPSGPVSWVFTHGTEIPQNALVCGEDIDGNALYVCRTFHRGGVHFGKASRGYKTGAMFGYDGKELEIEFYEVLVADEHTVRWETATYPFIVRKYNGGTLVEGGNEHDGSPLFIARAFYWGGTHPGKTSSMLKGANITFAGKEHCMKDYQVLVLNDPGYASIAALELD	238	3	219	Not SCR		Yes	-	-	-	-	-	-	-	-	-	-	104	-	-	-	PF11901.3	DUF3421	4.2e-11	+	3362	2318	Yes				-	-		Yes	0	1	1
Tribe 6	AG1IA_08056	MRSSVLNLFLSALTVVSATPSHRLLGRQNSTGDGGCSSPAVRKEWRDLDPAVQQNYISAVKCLATKPARVNGYSGATLYDDFATVHMMLADRIHFVGALKECGYTGSAVYWDWTRDAGPNVVNSPIFDPVTGFGGTGTNITERSPVATGPFVNFTVVTYADYFGGGKYYDRPHFLERNFISMPTRNGTVVVVPASEDGTMLSERYTETMMNNIVNNGQDFESFRGPFEGIPHAAIHDTIGGDMGPSSSPSHHTNVDRWWWKWQQLNGSARALQYTGNTIQGSSELDASAQDMMPFLGLMGLSDIPVSDVLLTNSLHDPVLAMTISDSHSYRVGPRSTQCQVGIAI	345	4	327	Not SCR		Yes	-	-	-	-	-	-	-	-	-	-	-	-	-	-	PF00264.15	Tyrosinase	9e-13	+	8670	1409	Yes				-	0.17			0	1	0		11	1	8	3	1	5	1	5	2
Tribe 380	AG1IA_08061	MGSALICLFIVLSLFRCAISICCDSLDVCIYLDHINVNIFSAMSLIGRSFIISNFDRKYPFEKYVRTELLFLEFETCSEEIVACGCGFGFAATSDEVGGKGAMKKLPIQPPLNAPKNLSGPHDHGAQGPGFSDGGFFGFRTWILVSEGARHRFFPGRHRANLDIIFSFRTSRGVQQPDDYFPDV	184	8	164	Not SCR		Yes	-	-	-	-	-	-	-	-	-	-	15 (motif in SP)	-	-	-				-	1120	1165	Yes				+	-		Yes	0	1	0
Tribe 381	AG1IA_08130	MNPPAYAILRFACLNFCLASCSSWMLINKLPGTSCISYIHIEYRRN	46	4	23	4.35		Yes	-	-	-	-	-	-	-	-	-	-	11 (motif in SP)	-	-	-				+	765	45297	Yes				+	-		Yes	0	1	0
Tribe 169	AG1IA_08146	MVRFSSLAVSFLGAIAPLSFASPDATYELEQRQKSGTEVRVRIEGINTTIFEGIVKTNGRDVTTKSGGTHHCDGTNNGMNPVPGPTCTSALADVAAYSGVIVWDGTVSQVLLCYTYWWNFSNIVAVLGFTPELAVYSGSLLSCDEIQDFDSTWFIQVGGCQQQVAAGDTILWAFDAFGKAFFLKLDGPSTAKVGVPVQVRVTDGPSEQAISGASIAGYPSSISDSNGYTTVTFTSAGTKKIKAQRSDSLRSNALTITVSA	260	5	239	Not SCR		Yes	-	-	-	-	-	-	-	-	-	-	-	-	-	-	PF13620.1	CarboxypepD_reg	0.14	+	439	1213	Yes				-	0.28			0	1	0
Tribe 120	AG1IA_08165	MLFLPALILGPSLLFNEVSATTYKVAIVGAGAGGSSASYWLSLAKQRAPAGTNVEITVYEQDNRVGGRKSRLFTTVYPYNNTAHAPIELGASIFTTGNRNMVRAASEFGYQLVTFGGVVPGTGIWDGAKFVWRTTDNSTCGIWFILLGFRSNLSWYRIVPFLTSFAKSYTPSFPKFPTVKDYASAVDYTSLLPYTLKSYLTQGGINLNWINDFMTGSTRFNYGQDVGSISAVPGMASLSAGTSYSVKDGNFKVFEQFLSRSGASLQLGTTVNCIEKDKNAKYNVKTNKGTATYDAVIIAAPLPLTNIKFVNTATQPSSFPKVDYLHLHVTLLTTTTPSLLPTYFKANNSSALPGTILTTAEYGSKPQFNSIRYQATINKNGKTEYVVKIFSPAKISDTT…	475	4	455	Not SCR		Yes	-	-	-	-	-	-	-	-	-	-	473	-	-	-	PF13450.1	NAD_binding_8	2.5e-07	-	243	3097	Yes				-	0.12			0	1	0			1				1	1		1
Tribe 382	AG1IA_08167	MYGLKITAIAAVCASMVVAVPTHKNEDSCGHSSFWYGRKSVSTTIKIGATHPRIGIAESGTGTRSSNIASPRPQRTGMPDALMDGNGTTKTTRVCPHTLGPHLLVNATPLTSGGRASLLVFLMVVTPSHLTLLMDGTAPRSGTGTRAGTALLASLTTEALNAIGSTAGTMMISAASPIATKSARSTFAHVANLTRQDL	198	3	179	Not SCR		Yes	-	-	-	-	-	-	-	-	-	-	-	-	-	-				+	631	6349	Yes				-	-			0	1	0
Tribe 9	AG1IA_08180	MFTLTAFLALLAAPAVLAHPIEHVHVEQRSLGARWFHEVGHPAHTLFARQSNSTAPTPGSPNWAKQYPAGKATKDTLKPEWVDALNKAVSNGLIPTNVPVAKQSGGAAPSYSNSTGKMDPAKQPICSSSSQCKGDGQIYDVPDGIVALSFDDGPLPVSSPWKFLGATNKHPNQPSKNSTGQNIVENYQLLTEAFEVNGDDIAVHTWSHRYMTTLSNEEALAELAWTMQIIHDMTGGRVPRFWRPPYGDSDNRVRAIAREVLGLTTVIWNDDTNDWAITETPATQTVAGATKILQKAYSGPKSPGLCILEHELSDQSVSIFMDTFPLIAQNGWTAKSIPDAVGSSFYLNAADNTSPVTTVGIAQPVPTLVATTTTTASNSTSSGNSSSGSGSNSGSESSH…	425	3	407	Not SCR		Yes	-	-	-	-	-	-	-	-	-	-	-	-	-	-	PF01522.16	Polysacc_deac_1	9.1e-16	-	1229	3561	Yes				-	0.12			0	1	0	1	3		2	6	5	2	3	4	2
Tribe 383	AG1IA_08198	MEFARFWIFILVAWYARACALLFLERPWPRDNKLNRTFEVRVENRTQSNGGNAAHFDLLSLFAITHHSLLASRAEVGESLGEVISVGAAAIADDLITTSRIHSSTGSIPTAESGETTVNK	120	1	100	Not SCR		Yes	-	-	-	-	-	-	-	-	-	-	-	-	-	-				+	1496	969	Yes				-	-		Yes	0	1	0
Tribe 170	AG1IA_08210	MALFVRIVLALASAASVTQAFSLGYEQRQAFKTWREQLSSNRLASRQQTNTCVSASPTEGLTERLNDLLKNGGPNYVLSLCPNTTYDITAPLEFANKYQEISTLGYPIDDQRAVLRVNGSRADEVGQGGHTVAIGGGCDQCEGIQIRNIQIDGNRQGAAPISGGANIEIGGGAGGQLVEFVKSYDPRGWSCLHVAEGVLNCSNSTVRYNDIGPCGSDTFGHWADGISLACKDSAVYENWIKDPTDGGIVIFQSPGSLIENNTIWIENNTCLGGINLVDYDPFAGNYTGVMVRNNTVVGGYADTAPTANTQFANNTENAIIKIGLAVGLRVWFGTKWGDATAFGASVIGNKISGFGFGMAVSGVNNFTILDNSIAGNTSFIGAKGPNCTTDDIVPPAVDF…	469	13	449	Not SCR		Yes	-	-	-	-	-	-	-	-	-	-	189	-	GA-APISG...GANIEIGG...IENNTIW-...IENNTCLG...	4	PF13229.1	Beta_helix	1.7e-05	-	56	804	No				-	0.09			0	1	0
Tribe 384	AG1IA_08227	MLSKTFAPSLAFTALLTPFSASKGLQEAHLKCIWTSSAGRSYTTQVTVCMRQSGRMERSDDRHNHEEGLTNGRRCMHSSIVLFTSEFIDPSYLRPRFDLPVVQSFQPCWFASPPVWYVVMSRVRLDKWGNYWHERHDLLDNTDPKTPSHTYLSCGPAGNDHTAAPIRPVGCACFGGQGPTCPWDTRIQTSSSTMATLKPQHAKVDKRYPYRMSVLLFRVQVIPFRRYAYHIEDGPCLNHEGRCSLAEWSHVIRVVSPWPDISQAIDFLEDKRTSEDRVALTVGRLPSALNEEKGQAELYVASPVDVSPEHSTRASMIVERVELCLTWERRQRCAIDAAWKAMRDDRIGWRLSLIIGLSRSYQRDRFLAGGWWLIELADARLGVYSQQGTAIVSRNLL	397	12	375	Not SCR		Yes	-	-	-	-	-	-	-	-	-	-	-	-	-	-				-	100	504	No				-	-			0	1	0
Tribe 385	AG1IA_08243	MAFILIISFLLGLGVTALYLAVSFRGPYLVNKLVPGCSVKSVSLRSIRGFRITRGAHAIEIDRIGLSFGRQPNASGWLAFRCSIQVSDVTCRLFEGSLDTPKKPVLQLKKPPAPKDVHSLRSRRSRFSIQNFALFTNPTNDTVAPPLTILKRIAPSLARNIDSLLRPVFRILFVAAFRIVIRFLPTLMQAVEFELKHANLTVPKAQDFTLSVERVRVSTQVKFTQLERVIDDSTPEDADTPALRRLSRMGNWRFRLKGSWDRTWNRAWGRTHVFSGVSINVGRTGGTIRPSTSSGDAGTTITLSPAIPVFSIDGPCWLKGSVNFIPGRATFERQSMDLAASLGALLVDVDNIVLSARKISEVLGPKRTSQGASPSPMDAIAEEPISPLLSPTMSPLLSP…	2986	29	2969	Not SCR			-	-	-	-	-	-	-	-	-	-	80	-	SPLL...SPTM...SPLL...SPT-...	4				+	4316	1181	Yes	RRRFRERARKR (408), KKSFRTSFPSKKMLRYLRR (1891)			+	-			0	1	0
Tribe 386	AG1IA_08277	MGLGKTCQVVAFLAWLKGGCRDQSPDGDGDEVEVLGERVKGVHLVVVPSSTLENWAREFAKFAPSIRVATYYGNQKDRAGFRDEYKRAVRRAERDDVDPGWDVLITTYQLAQGAEPDRKFLSKSVKWETCVFDEGHVLKNFQSQRYQQLMKIQARWRLLLTGTPLQNNLQELVVCLHLVSSEGAYMTNYLAVSHFVHPPREIQRRNDRFAPYDIQSPGRRACKFAFSRTGQSSQDYDDAVCVAEEKGSSMEAIPSETDLPNKTEKIVWCSMTGLQRSIYNETMRRSKKELEREAAAASASASTPPPDKKRVKVDESAKSQKKSATLKAKTKAAEASSAHVLMDLRKAASHPMLFRRRFDDGIIRKMAKMCLKEPEFMDSVEELVVEDMEVMTDAELQVF…	455	11	434	Not SCR			-	-	-	-	-	-	-	-	-	-	-	-	-	-				+	474	1380	Yes				+	-			0	1	0						1		1
Tribe 15	AG1IA_08312	MWDIILVVAAFALSIVALRHGKASRLPPGPPGNLFFGNALEKNEQPTLPRALRYTWRNCKSSSTALTGGEGRGEREIKGINKLSRSGWAEAILFVPYGPRLRSYRRLLHQTLNPRATLDFEDLQIQEVRKLMKRLLMRPEDFLDHICLPPLRYAGAVSIRIAYGHTARDFSDEFIQGAEEFMRALSEGVLGLIKYGCPRLSRVFKSSNPSREMRLHEKAYSIKVVRYIPSWFPGATFKRKTEQWARMTVQYRQGPFDYVLKHMTEGTAEPSFTSKLLDPADGSQVGESERDMIKQIVASHLYGAGADTTASIIQSFFLAMTLYPDVQSTAQAELDAYLASKRTLTVSDWEHLPYTNAIVMESLRWHPVTNIIARKTKEDEVVGEWVIPSGTYVIGNLWA…	505	6	488	Not SCR			-	-	-	-	-	-	-	50	-	-	195	-	-	-	PF00067.17	p450	0.87	+	2185	679	Yes				-	0.09			0	1	0		3		1		1				1
Tribe 44	AG1IA_08314	MIPSTTLLFLVLSYIRLAYTRPLLPRQDDPAPVQLLSSSQIALVEARMLDWELGTATQSLFEYEYPSFSVYGNNFVSPPKSLPKNADISKILNITDQIVLARPPGVLSFMPDQAAGDPPSTCLGVSMLFANWTVRSPTSTGSSNYASAIIDQLNYSLTRAPRAPNGAISHRVDQIQLWSDSVYMLPPFLAYFGALHRDEGVMRAAYDQVRLYRDLLFDGSVGLWRHIVLGNGEDLSHWSTGNGWAAAGIMRVLITIKESSLADKFATEQGNLEGWALEIVNNIWNYQVAIQQANGTLLNYATDGNSFADSASTALLAAATYRLATYLDSTGSNADISKALSAASRARTLVSRSLDADGWLLNVVDPWNFPLRGTRSAEGQAFVLSLEAAYRDYRNRA	397	1	377	Not SCR		Yes	-	-	-	-	-	-	-	-	-	-	-	-	-	-	PF07470.8	Glyco_hydro_88	3.4e-17	+	70	353	No				+	0.09			0	1	0						2				1
Tribe 61	AG1IA_08487	MYTLLQTVVVVALSGLALAIPAPTKTTPFDKRTISGVTAADCDGFTFTAAQVAAAASAAATHVSRGTTVGSNSYPHVFNNREGFTFNSGCRAPYYEFPLFRSSVYTGGDPSYNRVVIGSVSGSNAAFCGKPRWANVFGILEDAYIAFYRCYYSLRR	156	4	137	Not SCR		Yes	-	-	-	-	-	-	-	-	-	-	148	-	-	-	PF00545.15	Ribonuclease	9.2e-10	+	117	3672	Yes				-	0.08		Yes	0	1	0		1	1	1			1	1	1	2
Tribe 61	AG1IA_08488	MVALKPFVALALSAIALAFPTPTTEVSDLAKRTISGSALMCLGNAFTSTQVERAASAAASRVAQGPPGQIGKNKYPHRFNNREGFVFLPNCKAPLFEFPIFQNKVYTGESPGPDRVIIGSIRGSDAAYCGMDIAFLSSV	139	3	121	Not SCR		Yes	-	-	-	-	-	-	-	-	-	-	-	-	-	-	PF00545.15	Ribonuclease	2.1e-12	+	3672	4939	Yes				-	0.19		Yes	0	1	0		1	1				1	1	1	2
Tribe 16	AG1IA_08504	MALIRVLASIALMIASGVVAAPWDVTSRHTTHRVRSVGPSKVKLTSYHPPATFEAYGVEGVAHPLAKRGVTDASSAEAAKSFLEDKLGVKADALSHKGGHASEATSFEYFRQSLNGIPVANAVANVALKGDKVTSFGASFVNVAAAEPKLTKEDAISKAESTTGAKYNDWPTSLEYFAKDSDHVVLAHVVQVQNAETSEWYEIFVDANSGEVVNVIDFVSDASYRVVPLNVQDPEKGYSVQTDPADTTASPNGWHQTGSTTTSNTSGNNVISYKAILLIGTAGTSSQSSATNNYDYAYNSAVSPTTSPNVDAARVNYKYGFTEAAYNFQNDNYGKGGTGNDRVKISVQDWTGSNNANFATPADGQSGQMRMYTWTYTTPNRDGALENDIVVHEYGHGVS…	592	2	572	Not SCR		Yes	-	-	-	-	-	-	-	-	-	-	-	-	-	-	PF07504.8	FTP	0.0031	+	865	170	No				+	0.13			0	1	0				2
Tribe 7	AG1IA_08610	MQLRNVPLLLAGVLLPVTEAALRQHTLELTYGTHNADGTTRESWLINGQTPGPHLVWDEDDEISVRVVNKGHEPVAMHWHGKSARRGQTVSLDSRNGLFQFKETLCITLRSNNLKMQLDDGLKGTIYIRPNPNKPKPFSQISTDAAVIEKLKQAENNALTLNVFDYKHYTSEHWMAEWERTDVEQLCIDNLLTNGKGPVICPDMNELNAIATADQKPLTKKGCVREMQPDNKLMFPYPDSQPGLVSPSMWTECTNSNTSFEVFSVKQSDGWVAFNLLNSGALWDLRVSIDSHKMYFFAADGHYTKVQVATSILIPIGERYQFFVKLDQTPGDYRIRTAAVVLPQLITGYSILHYTDKTGAGLVEMKTLPASKNQWIDYAGNIINGGTDLVMGNLSPYPD…	670	11	650	Not SCR		Yes	-	-	-	-	-	-	-	-	-	-	-	-	-	-	PF07732.10	Cu-oxidase_3	5.3e-13	+	737	775	No				+	0.04			0	1	0	1	4	7	3	7	8	3	2	1	2
Tribe 387	AG1IA_08615	MRAFNSLSILAFLLSAGHIAHALPPSHRAGLIAHRQHNIPDYYNGNPASYGAGEDAVPVPGDQLSSNAVDVQGEVWTLKGELDTRLARLGRCKDIEQATEQVTIILETIRKETSQLTSASVNLPVEAHAKLLSTKFGSPLVINVLADIDAAFSEYLSALINCAPGMKQAMIKIAGQMNKEAVADLGLVGFTRCAKILGLTTGISGVAQ	208	3	186	Not SCR		Yes	-	-	-	-	-	-	-	-	-	-	-	-	-	-				-	109	1150	Yes				-	-		Yes	0	1	0
Tribe 64	AG1IA_08650	MFSKSLVSFVLLAVLSSGVDARMRTIERDGRALYGRRFGQEQNPAISELSSACQGNVCGVLAGKAVGTLLAASPECAQQDLADDIIDAARTQDAATQTKMIDIAKRFRQAEKNTLHRVMPSWLDLTRLRTLPITQMISSTLHANVLSRRAPKQTPRP	157	3	136	Not SCR		Yes	-	-	-	-	-	-	-	-	-	-	-	-	-	-				+	623	571	No				-	-		Yes	0	1	0					2	3
Tribe 388	AG1IA_08653	MWLRVVAIALLAGPFIMAYLLKPQVLALFQEAASCATSGVLFTALSKRPFTTAARASSVIRCSANMPGQHASHVPSSYAYMSPSQPSTSHAPANTSGYDPNLLSGSPLVNTVNVARSGSSSIPLGFNPNSISGFSSRSMPVQNSSSNSTSYSQHFQDYDPNSAGNYGSHSGFDQDMAQQHGHIGQSTLTFPQSDTTRQGVSHELQNTFHNHSMAPSGTTMPSSSEPIDPMTTRTLMRTSPPVTIVSKRTRQDSLSYSESAKRARNSTDGVRPSVTSSVPYSGNASEMSGFSMSSHHGRALSRPTSELSGVNSPVSPHIATYLPPDDRLSSFSQFHPDNRGPSNFHSGPVHRFIASPASDRPHSANSQPRSPEIHTMNGIAHVGMPSSSTSASLRPFASP…	663	4	645	Not SCR		Yes	-	-	-	-	-	-	-	-	-	-	-	-	-	-				+	59	55	No				+	-			0	1	0
Tribe 31	AG1IA_08663	MFICLFILLVTGVNTSGPNLPRAGGSKAGLGWGGGVLFGLEICRLFIRPRYYTWSPNSWVQPPPNLEFVPMLWGGKDASTFAKAVTPDSVAANGWTHILGMNEYDSFSWPLHLVTLPICGRPTSSLSEPRIQTCAWDLQHRPAVLTEYSGFTISSVTATLMGGAPLISSLCVSVFPVFEGKESRNFIQHINDYHNAFQRPIWVTEWACQDFNNGPQCSYNQIVEFLDETQTYMDNTDWVERYAWFGAMAKTPINKDTGLMDSSGEITDLGKQYMGSQAPMTHGGVMRLEFPFSLLFMSTLFVIMAV	306	7	291	Not SCR			-	-	-	-	-	-	-	-	-	-	2 (motif in SP)	-	-	-	PF11790.3	Glyco_hydro_cc	4.9e-08	+	473	6626	Yes				-	-			0	1	0		1	2	1			1			1
Tribe 34	AG1IA_08670	MKVSGLLALGSLLSALGVVAVPISEFDAKVAAGYRLLQTSDDKAPFWATEEEKLELLRKDVGYVVRLDRDLPPRGGAQGQKGQGSCRAYPAISQQTSVKALLPSLSTTNMNTYLSKLTAFNNRYYKATTGLDASNYIYDTLSSFAAGKSGVTVTKFSHSWTQQSIIAKIAGSSSTASTVVLGAHEDSINQSNPMNGRAPGADDDGTGAVNLIEVFRVLVASGFKPTKNVEFHWYSGEEAGLLGSNAIATNYKSAGKSIYAMFVKPGTTGAITLVTDNTDSGLTSYVTSLATAYSSIKTATTTCGYGCSDHSSWTRQGYPAAFPFESTYANHNSAIHGSGDTTSVSGFSWTHSLEFAKVALAFAYELGA	368	3	348	Not SCR		Yes	-	-	-	-	-	-	-	-	-	-	305	-	-	-	PF04389.12	Peptidase_M28	1e-25	-	221	4732	Yes				+	0.04			0	1	0		5	9	7		1	4	1	6	12
Tribe 54	AG1IA_08681	MIPLVALLALCSPALASILAVDYGSDTMKVALMKPGVPFDVVLDRDSKRKIASVVGWKGEDRLFGQDGRNLATRFPSDTFSGLKPVQGVLFDSGTTSYYTSAAQIAFGHTSRNTFAAKRPNGDEYSVEELVAMQLDYVRELASSVAGENVRDILVTVPGYFTQFQRQAVIDATEIAGMKLITLVNDGTASKFPFNGRWAFANPIPVAVNYAMTRQFPTREVHMIYDSGAAATRATLVSFHTTTTPAIKKSAKPENITQITVLGSGFDTLASGTELTRRIQTLLESKIPSNLKSELIDRSYAKLTREAERIKAILSVNTEANAGVEGLVADQDFKTKLERKEFDKATEDLFWRFQQPMLDALDGTDVGLADVESVILHGGNTRVPFVQTVLKSTVGSAKI…	870	2	854	Not SCR	ER	Yes	-	-	-	-	-	-	-	-	-	-	-	-	ALL--...ALCSP...ALAS-...ILAV-...	4	PF00012.15	HSP70	1.3e-62	+	3643	22185	Yes				+	0.05			0	1	1	3				1
Tribe 389	AG1IA_08705	MVFHAFASITSVSLATSLPSELLTHQVDHVSLVTFGKQPWNRVGSKFGGGGVAGASEANVDRRERLRKLALETIDLAKDPYILRNHLGSLECRLCLTLHTNEGSYLAHTQGKKHQTNLARRAARDAKETQLITAPAPAASVPRKMFIKIGRPGYRVTKVRDPLMAAAAGGGGAKEGMMVQVHLPQIKEGVIPRRRFMSAWEQKKEQPNRAYQYLIVSKTLGLMFGTLPNGPTGGCRTL	238	3	221	Not SCR			-	-	-	-	-	-	-	-	-	-	-	-	-	-				+	7930	218	Yes	RRERLRK (61)			+	-			0	1	0
Tribe 87	AG1IA_08717	MLSTMSRSVVSAFVFGALLTQTSVIAVNTTYFSPASNVPEGFKSWLNGVVYPLTESTVSADGQRFVKNFAGNGAQGTFIIGPSVFQGADQILSAWTNVPKAVKSLEHVGNFIKISKFEFLIPRQFPTDVYWDGGSSYSVFVSRLAVSGPSISNDSRSGPALSPDLARTAPMLGSTNALQQVPLVGFLDAYPEPAFILCSNTGPRPSLEFIYGNSSLRELLVGHDESGILDDQTFFSAIASDEDIVWLSNPTHSDSQSTSRSIGYSHAINLRPAWLPRDHTSIDLELTPTLIELPITIPEVGSSSNSYVFTASPRKAPMNFLRSETQGESRRRKDPNLRLPDFPLMPGAIGPHIRSRMSKSDSSSMPSQSALAINPAELPSRLVDTYPWGTTPLGPRESW…	998	8	972	Not SCR		Yes	-	-	-	-	-	-	-	-	-	-	530	-	-	-	PF00512.20	HisKA	1e-06	+	2172	3757	Yes				+	-			0	1	0
Tribe 74	AG1IA_08777	MFFNFASIASAAILALPLVGVAANPVPHNARTEWESPKTHKVTVGAWGQLRYNPEFVHAKVGDYIKFEFHPKNHTVTESSFGKPCSAIDGGFRTGFVPVAEEDKHDLPIRKFKVTDVSSRAEKPHWFYCGQIGHCPAACSRSIHLTREIHSRSSNQWPRNQEESDKFSGHSEIKLWIGVYLRYIASITRTLLDYLVMLAEFS	202	4	179	Not SCR		Yes	-	-	-	-	-	-	-	-	-	-	127	-	-	-	PF02298.12	Cu_bind_like	0.48	+	315		No				-	0.15		Yes	0	1	0	1	5	5	3		1	4		4	6
Tribe 390	AG1IA_08781	MYELALTGPACLLIGILRTGAACTAKVAHRHAAVRSKVRIMAALIRGPRVQVKSLRRFKDGSYTV	65	2	43	Not SCR		Yes	-	-	-	-	-	-	-	-	-	-	-	-	-	-				+	16655	155	Yes				-	-		Yes	0	1	0
Tribe 7	AG1IA_08834	MIFSRRTLLGVFSLFHLAFAEHSAAHAYGSSGSDRVRVQSRLEQLTLSPDFKITDKPTTRTYDWTITMQEGAPDGFYRQMIVVNGQYPGPTIEANEGDTIIVNVKNKIPKMGTSVHWHGIFQQGTQWMDGPAGITQCPIPSGGSFTYKFKVEGQYGTYWWHAHAGAQLSDGVHGALIIHSVRDPLKRGKHYDYDQVIIQGDWLHNTSAEIVAALDTPQGYQGSQAAPPPVTAMFNGYGTFNCEKFGTPETCFTREPYELQVYPNKKYRLRLINTASHAMMFTSVDKHTLDVIEADDTPVSSPGLKDLHRVRFHNGQRYSVLLNTNQGKPGDAFWMRANVSTACLAYTTPEFEQVNKGIIRYIDQGHGYKPTKHLPTTKDWKDELDDTCRDLNTADLVPI…	651	7	631	Not SCR		Yes	-	-	-	-	-	-	-	-	-	-	240	-	-	-	PF07732.10	Cu-oxidase_3	5e-45	-	1016	1593	Yes				+	0.1			0	1	0	1	5	1	7	6	1	4	4	1	2
Tribe 7	AG1IA_08835	MNPLRVLLCGFLVFASASASFQSPRTKYELVKPRLEQLALSSDFKITDKPTTREYNWTISMRVGAPDGFYRQYPGPTIEANEGDTIIVNVKNKLPHVGTSLHWHGLFQNGTAWMDGPAGITQCPIPSGGSFTYKFKIEGQYGTYWCAHAGGQLSDGLHGALIVHSVNDPWKRGVHYDYDQILIMGDWYHNTSAEIIKALDTPHGYLGSQAAPPPYSSMFNGFGTWNCKKFGSPDTCYTREPFELKVYPNKKYRLRLINTASHGTFIPYLDMPPAHPVSAMIYNSVDEHTLDVIEADDTPISSAEVNGLHRVQTHNGQRYSVILKTDQGKPGDAFWMRGEMDEHCFPYPLKGITNTALAVLRYIDDDSSHKSTSNLPTTKDWKDKLGKDCKDIDACKLVP…	804	11	785	Not SCR		Yes	-	-	-	-	-	-	-	-	-	-	144	-	KDW...KD-...KLG...KDC...KD-...ID-...	6	PF07732.10	Cu-oxidase_3	8.4e-35	-	2700	1016	Yes				+	0.12			0	1	0	1	4	8	7	6	8	4	4	1	2
Tribe 431	AG1IA_08941	MPRVAFSSGIPMSLSRTVRLILFLIISSANPPQPPTRCSAFPCARVCAMRVCRSPLPIHRASSMSGAISPSSWPSGASDLTSVDYSSPSFSGLFLKENATEVEGVFRINGSNKRMRDLQSIFESPPRYGKDLNWKHESYTSHDVASVFRRYLTQMPCPGTRHSDRAVPCCTYSTLPRVSPTIHAHPVPPDRSKSENDVIQTYRKLIKEMPRANQYLLLYVLDLLSVFARKSDKNLMTESSTFLPPITRSYIHILADLAVIFRPGIISLPAHEMKPTEHALSQQVLVFLIQHQDHFMLDPPARGDSIMLSAGMSPGIERNTYIGSHPGQFSPGVERPGYIVPSDTDCILGPFIFRTEPFLVFDTAYAPMPFYDPPPGGYKLVERRRDPTTGSLARRRSFH…	514	8	485	Not SCR		Yes	-	-	-	-	-	-	-	-	-	-	41	-	-	-	PF00620.22	RhoGAP	4e-18	-	54	461	No				+	-			0	1	0
Tribe 123	AG1IA_08950	MIAKSLFAVLPLVGLARAIFHKSVWGMNVTQTNSPQYGRDNRAVAPLRQLSFNQWWFHGHLDQPPHPEDIMELPAGGKVTTEISCDIGATSLWPWGPGGDHQAGNNPCPNSFTEHIHNDLGGCALAIAYKSEASEVKPEDFVVFSVNHRCVWDRFTDFQSKQNQESILFRTEQLLTEIHQSRPTCLSAPTASVFAAGTGNTGKMLVEMRVVYMNNFQCKITGATSNTPIPQGQVPVRCVGDPSKCVKGAKQPFYWDQAEGNNNIYTPPLYLDSYGFADGAQNDIWDTVGGASPIASKSADLASTSVETPASTATSISTTAVVTDSSSTPVPEATTTPQEPDAPTAASSSEAPATSTPAQTQAAEPSTPASSELPASAPAPEPTSAPASAPTSAPAPEPT…	813	9	795	Not SCR		Yes	-	-	-	-	-	-	-	-	-	-	216	-	SAPA...PEPT...SAPA...SAPT...SAPA...PEPT...SAPA...SAPE...KEKT-...KEEK-...KEEVK...KDETK...	12	PF01398.16	JAB	1.3e-21	-	6876	151	Yes				+	-			0	1	0
Tribe 391	AG1IA_08961	MVTHLLATLPLVMLPSLTSVIMSFIESSVVPCGSSTRLWGISIGNKEEELWAADRQKEFRIELLLTANSERSWRIKISRIHLAPRPLHVTSKGCGLDRVLPSNQLIGVSSGNTVLLLTFCLPNSPSTETTLSYSAAGSALHLHTLAFNSHCNFLPHNSPELKTMPRRPAPTALHLVKGPAPARGEPRHTLPAPPQPVFQPKMITKPRSSSTASRSRVDAPLLTFVGPDPTDKSSVDGVMFESPIERGYIPQWDANPVAGDHWGKPKSSARPMGPYTNQCATARTDDRTHSRS	292	5	272	Not SCR		Yes	-	-	-	-	-	-	-	-	-	-	-	-	-	-				+	1329	589	Yes				+	-			0	1	0
Tribe 392	AG1IA_08993	MSVSRSGVLPLVMLNLLFSYGQFLNTTPVVCRKHWITDSLNHSLQAPPIIDPR	53	1	30	3.33		Yes	-	-	-	-	-	-	-	-	-	-	-	-	-	-				-	55	68	No				-	-			0	1	0
Tribe 393	AG1IA_08999	MKSSFIPILSACSATSCLNCQLGILYSFTNHVLEVMWPNELEVGELRIFK	50	3	33	3.03			-	-	-	-	-	-	-	-	-	-	-	-	-	-				+		133	No				-	-			0	1	0
Tribe 105	AG1IA_09001	MPRTLKWGAGLSIVLHSIPSLVLPPGVAILAQNVLSRATLTGSSPWVLKEFLGLPAIIQTAILWMTFVFSRKVMKEYQRQADRKRLGPDVIEVPRVKLNWCVVLILRNQRFKGMRLDYCTAPWAKLSKKYGYTFNLRLFGEDQSSLSFVLTFGQGRYSEEKWIQFWGRVFLMPMVKCRDMWKFHRGMSRPYFSRDRISHFDNFARHSDLAISKILSRLNEPARPGQPIAVDFQDLVARFTLDSGTEFLFGADVRSLDSTLPYPHEKPKDNSASFAAAFGRAQESLTYRLALGHLWSWMELFWDRTKQDMDVIDAYITPLLRQKLDRKRISGLNRNSKAEFENISTDGMEEAEDTLLDHLVQFTDGKRSSCAYMHISEMKTDISVIKDELINILVAARDT…	633	6	605	Not SCR			-	-	-	-	-	-	-	-	-	-	-	-	-	-	PF00067.17	p450	4.2e-28	-	2049	399	Yes				+	-			0	1	0			2	1		1	2		1	1
Tribe 394	AG1IA_09049	MTKSTSVWHTFASLLPLLVITPWITKLPTPVVDLINPRTGLPQLSEFQILSHVRALSEDIGFRTVGTREHALGDAWLLDQVEKLRDQCKELLSLTPGRRLECEVWRQQGSGTHRFDMMNKRVYKNYVDLTNIIVRVSDGTPEGKRNAVLVNSHLDSTLPSPGAADDAISVGVMLECIRVLTETPESLQDGSHLYATQHFTAHTVRAIINLEAAGSTGPELLFQATSEEMIEAYSHVPRPFGTVLANDVFSSGVIMSE	257	3	231	Not SCR		Yes	-	-	-	-	-	-	-	-	-	-	-	-	-	-				+	4994	123	Yes				-	-			0	1	0
Tribe 25	AG1IA_09055	MIKAILLAVASTVAGRTFTVQNSCSFTVWPAIFTDLNAGSSALSTKTGWEAPGGSEFSFTVPENWKSGRIWARTGCDFTNSEGIGSCVTGGCLGGLQCDANVVAHPPVTYAEFTLNNNGQDHYDVSLVGGFNLPIRISNTAGCGYAECTVNLNEHCPEPLKVPIDPNGTVAACKSACLAGLGGPPMNSPNCCTGRFALPAKCPPSGVEYYTYFKNACPNSYVYAYDESSGTALWTCPSSKKADCE	245	16	230	Not SCR		Yes	-	-	-	-	-	-	-	-	-	-	234	-	-	-	PF00314.12	Thaumatin	2.1e-60	+	632	508	No				-	-		Yes	0	1	0						6				1
Tribe 25	AG1IA_09058	MKSCAALAFLSILPLAEARNFTVRNACSFTIWPAIFVSDGSERWHSSSLHRDGLGGASKYFSLIRGASNAANHERKQGRSDCNFSVNPGPNSCLTGGCNGGLLCDNTTGTGVPPATLAEWTLSGDGNRDFYDVSLVDGYNLPMAITTNSDCPIADCPADLASNCPAALTAKNSAGASVGCKTACFANLDGNQANSPNCCSGQFSTPETCPPSGIQFYDHFKQGCPNSYAYAYDESSNTALWTCDSTRKVDCKSAFLISVAGSLIPYQRYPHVLSIIKWITEDSFSSLNIDKACPIDISENHDVIQKDSGLFEVEHPRGRGTSIKRRAIEPVHYTLPLQIPHYIIMKSTALAFWLASSLPVAMSRTFTVYNACPFTIWPAVFTDLNVGSATPSVETGWEA…	600	34	582	Not SCR		Yes	-	-	-	-	-	-	-	-	-	-	241	-	-	-	PF00314.12	Thaumatin	1.4e-47	-	62	703	No				+	-			0	1	0						11				2
Tribe 25	AG1IA_09062	MKTAVLLAIAGSALGRTFTVYNACPFTIWPAIFTDLSVGSAVPAIENGWEAPAYSKRSFNVPDNWKVGRIWGRTQCDFSKTPAGINSCLTGGCNGGLVCDGRTGVGLPPVTFAEFTLGDTGGSDFTDVSLVDGFNLPMRISNTGGCGVAECTVNLNKDCPEALRGPLDSNGSVAACKSACLAQLSPPSDSSSCCTGGFAKPSTCPPSGVEYYSYFKNPCPKSYVYVHDESSGTALWTCPSSKKADFLSRDYVVNDGKRTIPELHTVYFLRLLTFRKIFHTSLSYPPEWVITLFDNAAAAFLASSFSLPRVSDENLHVAIAIGLSRRTRT	329	15	314	Not SCR		Yes	-	-	-	-	-	-	-	-	-	-	236	-	-	-	PF00314.12	Thaumatin	2e-58	-	719	2502	Yes				-	0.11			0	1	0						6				1
Tribe 23	AG1IA_09116	MFKLTRAFVVAAVISSSVLCAPIPQDVGKPTSTGVSASANPLAHASSVFGTTAQDPNYQSHPTALCIVPDMAKDAGLSQGQEQLAAKQALGLCTQAKTISPKRSRQVPNGGAPAPPPVREPQPGAPHPVRSVNDQPPNVGAPQPPLPKPVPAAPQPHVARDLSPHPETVPHLSPELFPGAPHQDTARSLPAPAPGSQALHQPEPILLHPAARSGTGKPPKDEHSPRPLPSPVPETPQPHAARDLPRQPEPVPKPVPVPQPEAETHRPITARFEAPHPSSEAPPQSFPLPAHPATVRSIPEQPPKIGEPAKPIQGAPAPRPAIARSEGQPQPVPQAHPQLQPAPEVTPQPDTPRPHVARFEEPHVPGPNSELPHQPVPQLEHLDIQQMSDLSCLPSWLKR…	467	4	447	Not SCR		Yes	-	-	-	-	-	-	-	-	-	-	-	-	-PQPV-...-PQAH-...-PQLQ-...-PAPEV...TPQPD-...PH--PETV...PHLSPELF...	7				-	134	2044	Yes				-	-			0	1	0
Tribe 7	AG1IA_09133	MQLRNVPLFLGAILPVAQAALRLHTLNLTYGTNNADGTTREAWLINGQTPGPHLVWDEGDDVSVKVLNNGHEPVTIHWHGLEQVGTPWSDGVPGMTQWPIPPGGDFKMQLDDGLKGTLYIRPNPNKPKPFNQISNSTSTLKNTGWPNGSVPMLNNFALIIYSVANGKGPVKCPNMTEINAIAAPEQKPLTKKGNKIMFPYPESRPEMVEPSMWYNCTNSNTTFEVFTVKKSNGWAHRYYRTAEPFGIFVFPSTRTRCTSVGYRPGGLHSSTNHPLLVAADGHYTKVQVATSILIPIGERYQFFVKLDQPVGDYVIRTAAVVLPQLISGYAILSYVNSGKTGAGVVEKYALPAAKKPVSYIDYAGNIINGGVDLVQANLSPFPASPPPQAKFYYQLHRDN…	590	6	571	Not SCR		Yes	-	-	-	-	-	-	-	-	-	-	214	-	-	-	PF07732.10	Cu-oxidase_3	4e-27	+	195	4522	Yes				+	0.07			0	1	0	2	8	13	6	8	11	4	3	1	3
Tribe 395	AG1IA_09137	MSTINANARNLQYLLTIVVTSAALGRAVGSNDQQRTSRFHRLSSFSPPRMHSERSGCSCLTVTRRITFESPFPRAHGAKIIRLSSALNDGTNHAQRIHIRHFCMGTSFV	109	3	80	3.75		Yes	-	-	-	-	-	-	-	-	-	-	-	-	-	-				+	731	400	No				+	-		Yes	0	1	0
Tribe 583	AG1IA_09151	MAALNASATAWPVNPVMAAFAAVQLSIAGLLALQELTKVSQMAVAIIAGLRAEPWSKSALLAGWKLDSVLPSNPTPNSMVGLVHVPKLGVVARASVPGPPPGAAGIVAKLVCAFRVRRMSFIPLIDETHSDAKSGIESIGLSSRLSCRLACGALHLLARISQTARVTISMFNAEG	175	3	143	Not SCR		Yes	-	-	-	-	-	-	-	-	-	-	-	-	-	-				-	1392	288	Yes				+	-		Yes	0	1	0
Tribe 27	AG1IA_09169	MIYSVSPRRHVRHHSWTGSSVTFAVVLVVALPGHAAFLPREIYINTLSLYTQSTSVHSLASQSTMYSAVVLLSLYLAAVKAQQVGTSKAEVHPPLPWQKCTKSGGCVTQSSGKVVLDANWRWVHTTTGYTNCYTGQKWDTSICTDAVTCAKNCAVDGADYSGTYGITTSGNALTLKFVTKGSSGNNVGSRVYLMASDDTKYELFKLKNQEFTFDVDVSNLPCGLNGALYFSEMDADGGMSKYPNNKAGAKYGTGYCDAQCPKDIKFINGEANVVGWNGAPNDPNSGTGNYGTCCTEMDIWEANSMATAYTPHPCSANGQTRCTGSECSSICDQPGCDFNSYRMGDKSFYGKGLTIDTNKKITVVTQFITSDGTANGALTEIRRIYVQDGKVIQNSKTNV…	573	22	537	Not SCR		Yes	-	-	-	-	-	-	-	-	-	-	560	-	-	-	PF00840.15	Glyco_hydro_7	1.4e-208	-	476	900	No				+	0.07			1	1	1		5	7	4	4	7	4		5	13
Tribe 12	AG1IA_09170	MRSFSFLVALSAWSIGAQEAVANLTSSLGPVIDLGYTAYAGNSTSPTGQPNSTVTFFGGIRYAQPPLGDLRFRAPKDLDETYNPSRTVIDARSWGPICVQQPAKEGLGVEAGAKLPVIFYIHGGGFYAGVCDTKCRSMPWNYRLNLFGFLDGTAVRANGTPNAGLLDQRAALFWIKRHISAFGGDPDEVTISGESAGGASVLLQATAWGGKVQVPFKRAIAQSIGLFPLPLNHELEGNVTSAAGCPASGTEAMACLRAAPLSELIKSINSVRNNYLAPTIDGPNGFIPDLPSRLITQGKFRRGIDLIGGHTTNDGRNFAGNPKNVNTDEDVRTAVTNRYRHVVSTNATLDKALQLYPSPGTSGSPFVDNYDRAWTIMQDIIMGCMDQHWVNATVKTGHK…	526	7	509	Not SCR		Yes	-	-	-	-	-	-	-	-	-	-	-	-	-	-	PF00135.23	COesterase	3.8e-73	-	3420	476	Yes				+	0.13			0	1	0	5	9	16	7	1	2	12	4	13	15
Tribe 159	AG1IA_09199	MPSRKSWFNSLLLAGLLPLQDAYAQQYLLGVGIGDVTGWVFDLILKTNMMGYADLSQTDTGLHMRQFSRAFIVATPGTNSAKDRILFINSDLQSGDTAIRRGILDQLNQLYPGLYTEANVALVGTHSHAGVGGFLNNLLPTLTSLGFVKQTYDAIVNGTVLAVKRAHESLAPGTLSLGNVTVLDTNLNRSPYAYEANPASERARYQYDQDKELHLLKFTDNSGTARGLLSFFAVHGTSLYQGMAAYLYEADVQPDAAPGKNTFVAGFVQGEPKDIDHVIMTHFLFFSQRRRYHIVKFCVFQPRCILRKPGKAMGRSTVRVSKVHMRECNPRMSRTVRLFGPGFQISDFESNRIIGENQYLGAKKLMASNSLTAVKGAVRSLHTYVNMSNYSFSLSNGTT…	764	7	740	Not SCR		Yes	-	-	-	-	-	-	-	-	-	-	461	-	-	-	PF04734.8	Ceramidase_alk	1.2e-82	+	316	531	No				+	0.05			0	1	0
Tribe 48	AG1IA_09202	MLLSAVALLACSALGFASPLQRRAAPDNTVLIRSESDYCLILPRIAGATVGESETPGGMQAFCSPSAYTDPSQGQLPGNFWRSVTLERGSGGSGQQYVQCKSSYHGRDGGGQYDSSGGDGGRGNPEGSVCEGYNHYVELLEPGSGRACIRCCQDTNDCPLSMDTSGCPAVIPGNYDGC	178	11	161	Not SCR		Yes	-	-	-	-	-	-	-	-	-	-	-	-	-	-	PB003370	Pfam-B_3370	1.3e-29	-	729	1675	Yes				+	0.1		Yes	0	1	0					3	2
Tribe 48	AG1IA_09203	MLFSTALLAASAALAFASPLEPRAAPDNTVLIESASNYCLIMPRHAHTNIGDSESEGQMQSYCSTSAHSHDSQGYLPDDFWRKVTYKKGKGKGDWVQLTGCIKKGFSQLNDNDGGGQYDSSGGDGGAGNPRGSKCKKSVFASPFRQYSDCPLDKDTAGCPAVVPGTYC	168	7	151	Not SCR		Yes	-	-	-	-	-	-	-	-	-	-	-	-	ALLAASA...ALAFASP...	2	PB003370	Pfam-B_3370	7.1e-08	-	922	729	No				+	0.08		Yes	0	1	0					2	1		1
Tribe 48	AG1IA_09207	MRLSSSLLILSATLALASPLQPRAAPDNTVLIESTTKYCMVMPRKAHTDIGESEKPGGMRVYCSASARTDNSQGLFPNDFWKKVTYKTGTGKKGGKYVQLTGRIKKGFSQLNDNDGGGQYDSSGGAGGKGNPQGSVCTGYKHYVQLVEPNDGRACIRCCQDYNDCPLDKDTAGCPAVIPGTY	182	8	165	Not SCR		Yes	-	-	-	-	-	-	-	-	-	-	-	-	-	-	PB003370	Pfam-B_3370	5.9e-31	+	1342	438	Yes				-	-		Yes	0	1	1					4	2
Tribe 90	AG1IA_09229	MDSITPIPPNLAISTMKLSLTSVIITLLASQATALWCCCRGTDSSSRACCTHVMKQSTFYTPRCGWIFGQTCDVGPDEENAINYKECCRDHDEFPGHVSCSVRGHHMPSRECAFLVQFITQTRTQGGTPGLHPEHKYIHKETRRVKHERGAHRVEEATQQEEEGRHGGVGEEVMRDCANAILH	183	12	149	8.05		Yes	-	-	-	-	-	-	-	-	-	-	36	-	-	-				+	1264	219	Yes				-	-		Yes	0	1	0
Tribe 396	AG1IA_09235	MALSAANYFLPLSLLTAGLLNSDSTIALKGMELRTLAPSSNVVISDLPTRRILIFSRYSEWTPSTLTNIPPRLSNLLTRNSPHEMEAAHTASLHECAKKIKTNKSYTPSTIRSYHY	116	1	95	Not SCR			-	-	-	-	-	-	-	-	-	-	-	-	-	-				-	498	139	No				+	-		Yes	0	1	0
Tribe 397	AG1IA_09263	MTIVVMHCLASLMVNCSSAITATNQIYPLQFTFRLSSTMTLSHPSTDNPRSTRSTPLTDLKDILIFLDGTGKDGALDSGNSHPTTNVWQLCRPICVFDYRPRLLSPFEIGQIQWQNRLIAGISNASGYLSIFQVWVRERVT	141	4	122	Not SCR		Yes	-	-	-	-	-	-	-	-	-	-	-	-	-	-				+	1143	674	Yes				-	-			0	1	0
Tribe 206	AG1IA_09268	MWVHYMLLAVAAAPAVLGGTRPGGKELRPLTRRGDVALAAGQFNDATRAYSEALELAPESYLLLYKRATAYMSQNQHSRAMADLDRVLEFTGDGFDKALFMKARLFAREGNWAEATKFANQYTVKNKGDNAAVDLLFAVTEGQVAHRNAEKAAKNKHWDICVEESTRALLTASHHSGLRELRANCALALGDLEQAAADLTRLTHLMAPTSHMFVRIANLTYFLLAPTPQALTTVKKCLQLDPDSKLCRNAHRVYKRLDKEQSKLERFVDAQDWRNLAKLVIGNKGEGGLADSFDAALEEGTKHLHLPTSVVPKKHSLRRQRIYWAACKAYTSMELPAKAEIWCNEVLQMDPEDPDALEGKAAGLMAKEEWEEAVRTLEKAFEVTGRTSRTIAERLEKAR…	524	6	506	Not SCR		Yes	-	-	-	-	-	-	-	-	-	-	-	-	-	-	PF13414.1	TPR_11	1.6e-11	-	229	10044	Yes				+	0.06			1	1	1	2	2	2	1	1	1	1	1	1	1
Tribe 48	AG1IA_09275	MYSTLLSIAALAIGALAAPGSSHLEARAAPDNTVYVTDQNKCKFNTDCMIMPRDAHTNIGDSEHPGGMKTYCSSSGRYDNSQGKLPDNFWSNIAFASGTSSRGARYAQLTGCIRPETLSRLNPDDGGGQYDSSGGDGGQGNPQGSVCLGYNHYVELVEPAEKRACIKCCDNYDDCPLDKDTSGCPAVIPGNYFNCG	196	11	179	Not SCR		Yes	-	-	-	-	-	-	-	-	-	-	193	-	-	-	PB010613	Pfam-B_10613	0.00017	+	123	3503	Yes				-	0.04		Yes	0	1	0					3	1
Tribe 13	AG1IA_09291	MVHFSWLALSLSVAGIVSASGAIYEDGTRMLKHRRVSRSSLHHRTPGGLARRAGAKTYKIADNYFGDNFFDGWDFFSESDPTNGNVNYLTKSDAFSKKLAYVQDNGTVIMKVDDTTWVSSGGNRNSVRIASSKSYTQGLFVLDVEAMPHGCGVWPAWWTVGPSWPNGGEIDILEGVHNQESNQMTLHTSSGCTLDTGLLKLKTSTILSKNCDAAVNSNAGCAFLDSDKASYGSGLNAAGGGAYAMLWDDEGISIWFFPRSKMPSDIQNLKSKTNATADPSTWGTPKAHWTSSSCSTTNFFNSHSIVFDTTLCGDWAGATYSSAGCPGTCADRLKDPANFKGELRAVLCRLRTEC	354	10	335	Not SCR		Yes	-	-	-	-	-	-	-	-	-	-	-	-	-	-	PF00722.16	Glyco_hydro_16	3.9e-09	-	233	356	No				-	0.18			0	1	0	1	3	2	3	2	3	2	4	2	1
Tribe 59	AG1IA_09299	MYSIRFISALFAASAAVQASPIVPRQDYLTGLVQALNSANLTTLVAVLAPWATTEQGQQVVNNLPNGNYTILAPSNAAFEPVLPGLQADNSSVGPILSYHVINGSYPADLIAPARSHSIAPTLLTDGAYVNLGGLPQVQLSVQVLEKTSDGSGVLVRRTIGNATVTGTTTYQNLIVHVINTVLTPPSDLKAALSTSLVSRAPGGFSQLGGALQKVGQLDAVNDAASTTVFAPIDDAFVAINSTVAGLTDEQLTSVLRNHVINNNVLYSTQLANTPNANAASDAQLTFSNEDGTLFVSYNNTRARVLRSDVAVKNGVVHVIDAVLA	325	0	306	Not SCR		Yes	-	-	-	-	-	-	-	-	-	-	-	-	-	-	PF02469.17	Fasciclin	9.1e-12	+	8287	764	Yes				-	0.11			0	1	0		6	3	5	1	1	3	1	4	3
Tribe 398	AG1IA_09300	MFKGAAMFALSLVQSLGPKACSTTLEELDKIRMESGAGSGTASAMAYHALWILDSVKLGRTLPMEQYQIDEPLRPGLDIVLQSPKRRSRPLALDRSKLSSHCTHSGSSLREMSLDYSYAGDLSINQDVDLNGLLHSPSRLSDFRTDCNSSSVLSWDMASSFGFGFDDDEEEQSRVETLIDVEDPRESKDLPDWSEMTISSQQAPVTHGQASSTPFELDASLTLSQLSALYPHVSEDATVFLPNKEYKGKLFAATRRRRSTGASPNTLS	268	3	251	Not SCR			-	-	-	-	-	-	-	-	-	-	-	-	-	-				-	328	764	No				+	-			0	1	0
Tribe 5	AG1IA_09303	MRILQHHCWRQLCLAIMSLGGPGDSAIDSAVSNAIGRGIHFSVAAGNSNVNAGSTSPARVAAANTVGAVDSSNRKASFSNYGAVLDVWALGVNVRSAWIGSNSAVNTISGTSMAAPQVAGILAVVIGNKGNSSPAALSSALKSNAQAVVTGAPSGTTPVFGKLNDIETGLHDDEMAEVKTNSVLGDANEL	190	2	175	Not SCR		Yes	-	-	-	-	-	-	-	-	-	-	-	-	-	-	PF00082.17	Peptidase_S8	6.8e-24	+	610	840	No				+	0.12		Yes	0	1	0		4	5	3	2	5	3	2	4	4
Tribe 5	AG1IA_09305	MKSFTLIAVALASQALAAPTLIPLTKLAGPAKGDSYVIKLKDGVSKDSHIAQLLEFIGNQDSEVVYKRHGQYENVFNGYAGVLKGPILDYIRSSSEVEYIQTDTIYKIDWEQGDEEFASEGHDEDQTSELAKRAANGEGVDIYGLDTGILTSHESFGGRASWGATFGGFEDKDGNGHDLVGVDTAGTAAGSGFGLATAAKVIAVKVCSDEGQCATSDIVAGINFVVSQATSSGRPSIATMSLGGPVDPAIDSAVKAGISRGIHFTVAAGNENQNAGNSSPAHVPEANTIAAVDSSNRKASFSNFAVVDVWALGVNVRSAWIGNNTAVNTISGTSMATPQVAGILAVVLGRDGQMSPAELSSALVSNAEAVVIGAPSNTTANRNITSEGPEQLPHSFGLL…	404	2	387	Not SCR		Yes	-	-	-	-	-	-	-	-	-	-	-	-	-	-	PF05922.11	Inhibitor_I9	7.5e-07	+	164		No				+	0.07			0	1	0		4	4	3	2	3	3	1	4	4
Tribe 399	AG1IA_09320	MNLDLLAVPVIFFWSTTCDQPPSPRNVAPNFPGSGSDGDRFGAQNTASLGCLFEYCNCVPPAVLYYPRGSPGMKLLGAYWTLRLNGTGYWRPIRYFAFSEFMVPSEPSQRPYDRRFQWPWVVLPISGPLMRPSGYDLTRQNDGTGQHAVLHGSNSSDRIPSSVHRLAIGRQSKGSFERRRFLISKGEVGAVQRLGCEDKLRIFDLLSGCVKGESSEEEVVPFLVAGVVIENWDDAPYHESPIGKIPDSIGRDGHPKRRCDTLSIVNPSTPTSMSRRPLSPPMSPSGHGSEHFTSMNDNDAARQRREVLGLLNSLRSLGLTQTLDLPTIAVIGSQSAGKSSLIEALCKFRRCPIECQSQYADLPWRAQVFLKFEREQREGGGDLGDDQEIPFGECGPLDD…	1593	20	1574	Not SCR			-	-	-	-	-	-	-	-	-	-	-	-	-	-				+	1538		Yes				+	-			0	1	0
Tribe 400	AG1IA_09337	MLVSHVLSHPSLFLFLISSPHSRFFMLDLRALSAECSAWHSFFSFDWDRFLFTRYPPVPSSTILVRFSAMNPHCIPIHSSAPARSRSFLS	90	2	52	Not SCR		Yes	-	-	-	-	-	-	-	-	-	-	-	-	-	-				-	361	2333	Yes				+	-			0	1	0
Tribe 36	AG1IA_09343	MRFIVACAAAAQLVSAAVDIKSVKHKSTTYIVEIASGNHLKRGFASPHEELYHDLKRRDAKWEVTKEYSDELLTGAAVKVGSDADLLKLAEASGVQSITPVYLHAPPKPVFQQVMKDTTDATAPKDVFSTHVMTGVDKLHNEGYYGKGIKIGIIDSGVDYNHPALGGKFGPGNKIIGGYDFVGDDYTGRPGTPPPAPDNDPHDNCNGHGTHVAGIIGANPNNIWNISGVAYESEINAYRVFGCDGSVPDDILIDSLLRAYKDGNDIITLSLGGPDGWTEAVSGVVASRIADKGRIVTIAAGNDGQYGSWYASGPATGLSVISIGSVDNTAVNLQNATVSNGRTIPYQSLEKLAIPDDLPIYATSQDPAIVDDACNPLPASTPDLSNYVVLIRRGTCTFI…	905	5	889	Not SCR		Yes	-	-	-	-	-	-	-	-	-	-	241	-	-	-	PF00082.17	Peptidase_S8	5e-54	+	966	835	No				+	0.1			0	1	0		5	12	6	5	5	3	3	4	6
Tribe 17	AG1IA_09356	MKFTASALALITGLGVVSANPLLQKRASASDSAPLGYATLTTPVTVTTLDELKAAVTGNSAKVIIISGSITGNEVVKVGSNTSVLGKSGAALNGVGLRVLDVSNVIIRNLKISKVLADAGDAIGVQAANRVWIDSLELWSDKDHNKDYYDGLLDITHGCYAVTVTNSYLHDHWKASLVGHSDNNKSEDLGIQVTYAYNKWQNLNSRTPSFRFGHGHIFNNYFLNNQDGINTRVGAELLVQNNIWEGCKNSVYSTDNGYANLSGNDYGGKAATALTTTWSSVGYGYNLKDASEVKGYVESVAGAKLSF	307	2	288	Not SCR		Yes	-	-	-	-	-	-	-	-	-	-	-	-	-	-	PF00544.14	Pec_lyase_C	3.3e-37	+	836	1285	Yes				-	0.04			0	1	0		2	1	1			2		2	1
Tribe 198	AG1IA_09379	MQAASGPLSEILCLIQLAAPVFLKACPSPYPHMSEILLEVNVNLGHFVVVDVASSITTGRPLQCRLVAYNVPWSLEYCDEFIRKREDRGSQWLLGIPDQFLMLLAYMNNLREDAITANTVIDPAMIERIGDDIRAINMLPCESREPTLAILRTVVQECWRQVVLIYLYMALGRTDALDSRVKKAHKSFMKLVNGTKPGRNLDALLMLPATINSNPRQGSSVGRSTRGVLANYRSLNDQRTCIPDQPSYCNDLAPALGAEALHLMRRQVDYPAVETGREQRWRYEEMYNTLAPRAL	295	8	270	Not SCR		Yes	-	-	-	-	-	-	-	-	-	-	-	-	-	-	PF11951.3	Fungal_trans_2	5.3e-05	-	4219		Yes				-	0.19			0	1	0
Tribe 18	AG1IA_09419	MHYLPLGVLALAPLLATASPIGRCTGTISSLNDVSAAQKCTTINIKGFTVPAGKTFALSLLENTSVNLQGDIKFEVANWGGPLFQITGKVNGNGHTFDGQGPSYWDGQGGNGGATKPHPMMKIKMSGTYTNVKVLNSPAHTYSISNPAKLVMSKLTIDNLPFQAAGDQPNNKSGGKAAGHNTDGFDASTTDLTIEDSKIYNQDDCIAINKGSNIIFQRNYCSGGHGISIGSISSDATVKGIKILDNQIVNNDQALRIKTKKDATNAAVSDITYSGNTGTGLRRFGIIIDQGYPTTLGSPGNGVSMSVSTKLTPKCIR	317	5	299	Not SCR		Yes	-	-	-	-	-	-	-	-	-	-	-	-	-	-	PF00295.12	Glyco_hydro_28	3.1e-50	+	477	8561	Yes				+	0.08			0	1	0		1	1	1			3	1	1	6
Tribe 104	AG1IA_09443	MGRAWAQLSGCIWLLALKHMSDTQSQCGIMPFMMSLDESLRLSKNKFQRRTGMGSKDDSTSPSVILLSESTQLTPLSTASTEDSSHVVGSDRSMSPNTAIEKPSDTWAAIRALLTILESSTDAFGPLKSAISGLKGLLDIYEQAEGDITKSKGPYRATDRAYNNKECKADSRANKTGRRLMDVMEGSDGIMECYRCIDGHLRRIAVSLGRTIIYHHDQCSIAQREYGCPGVKESQLNRMLLYTSAIYNSAESLDVQRGSCTSGTREAELNELIEWASVPGAGKICWMNGMAGTGKTTIACTVCSRLDKSNQLGASFFCSRVIPGCRQVQHIIPSIASQLASFSRPFQCALAKVLEEDCDAHTRPLSIQYQKLIIDPLKAVEISLPKDLIVVIDALDECE…	1473	42	1450	Not SCR		Yes	-	-	-	-	-	-	-	-	-	-	194	-	-	-	PF05729.7	NACHT	1e-08	-	3138	148	Yes				+	0.26			0	1	0		13					3		1
Tribe 401	AG1IA_09447	MFGLVGAHRFLFCYCLFASESPVLPDVTWDFAAPPALSSSSPCNSILRQLECLGHQFSPPQSVSGGDYHGVIIANIFILKALVVRQWSDTACLIQCVLDDGLEATRLLPLIFSSPGHVLELCVDSTPLGISYHDPIHRLSSLVQPSAKRPFGRLLYHRPLCPLISRPTCIVIGPFKPDAPLRLILSGTCLLYLGPCEACLFPRCQLLQRRKSNCGPTNSKQWEDLVCYSPKVHFDWKCIDDYSDAPTILSNLIQSKKSGAEWSAKCKYVRLSGFIKPMITRKSTHSVSRTSRYPSSHPADDTKFASPCELTKTYGG	316	18	298	Not SCR		Yes	-	-	-	-	-	-	-	-	-	-	236	-	-	-				+	100	278	No				+	-			0	1	0
Tribe 584	AG1IA_09456	MNLLAFWLLVHLVTWAPAATGLVFTNSFQGWTGNTTYRISWEESDSDPSYYDLELVRPHGIYSMGISPNVSWPEEWSLSVPRNGDRFIQVPLGPEVCGSTNPTTITSFIPVTATGDVVETTDGHLVTHKSSEVYSSAVIYTTIIVIADSKVRPFRLGSGGAGGSHLSVLNPVAFHDSAVSSTMSPATSTGGSVRQIWVVIDGEKRLVTVPQDHPQSTIPGTHSDPFADPFAPDSPRYTQFSPSITADQNVPSSSLHPNGTNTTSYPPTHTNASVISLVTTVHQDAHNIGMYPDTAQVREHFGEKQQGRQRHQPERPGLSEEEIALRLIVPGRARDMGSLGRDNVPDVDENGLLPPDYLQATQPTPQQSSWAGPSIR	376	1	355	Not SCR		Yes	-	-	-	-	-	-	-	-	-	-	-	-	-	-	PF10342.4	GPI-anchored	0.022	-	1238	1067	Yes				+	-			0	1	0
Tribe 402	AG1IA_09470	MALMPGLTALSSLATPLSCSPTSPPPYIPSLFLPLCAVDLAGRHREPPRRLCCFHVIGPNISSKMITLFVNADPLGFRRGSDAGWQWVVSTRGTPPIQRVSLSLYRPALIKSSPPFDSTIMSVSPETRFELITRNLQEVLGGDIIKSVLDEGKTPKSIVGTAPTGRRECEIKSLIADFLAAGVEVSALPYHAPQSLTHTDQKVTILLADVHAFLDNLKAPLELVAHRVSYYSNLLKATFESLGVPVDRLKFVVGSSYQLTKEYNMDNYRLCATVTEHDAKKAGAEVVKQVSSPLLSGLLYPGLQALDEQYLDCDFQFGGVDQIFTFAELYLPKLGYRKRAHLMNAMVPGLTGGKMSSSEANSKIDFLDPPAAIKKKIKGAFCEEGVVENNGVLAFVRAV…	564	8	545	Not SCR			-	-	-	-	-	-	-	-	-	-	-	-	-	-				-	5077	2054	Yes				-	-			0	1	0
Tribe 36	AG1IA_09510	MRVLIAAATAAAVQFAAGAVDLKSVKHVSTANTVPGSYIVTLAEGSHLKRGFSSPHAELYHELNARGTKYQVSKEWNDAGLLIGAAVKLGNDVDLVNLAQASGVQSITPVYLHPGPKPVFKTVVGASNSTAAKDTFSTHVMTGVDKLHADGYFGKGITIGIIDTGIDYTHPALGGKFGPGNKVIGGYDFVGDAYTGRDGTPAPAPDDDVPPQPLDQCNGHGTHVAGIIGADPTNPYNISGVAYESSINAYRVFGCDGSVPDDILIDSLLRAYKDGNDVITLSLGGADGWTEAVSGVVASRIADAGRIVTIAAGNDGQYGSWYTSGPGTGLSVISVGSVDNTVTTVQNAVVSNGREISYLGLATLPIPAGLALYATSSDTTVADDACNPLPATTPDLSNR…	1449	16	1431	Not SCR		Yes	-	-	-	-	-	-	-	-	-	-	253	-	-	-	PF00082.17	Peptidase_S8	4.8e-54	+	763	239	No				+	0.14			0	1	0		7	12	7	5	5	3	1	5	6
Tribe 403	AG1IA_09544	MHALACLLVVIPFLTGAISAIPISPASSSLLSSVSFSFHSAHATFTRTNLKQQRWAVQKEGLPPHPVLILGNKLSLYTHQDALTTTGLSVKIDEAIEEIGKKGDASRWAFKDELHWENNRCNEERVLVGYPIGKLFDMRFSKRDTLVVFRIADYDSHAKQARVELCGVASPYYISDNATPQMQKCAILNIVQEF	194	4	174	Not SCR		Yes	-	-	-	-	-	-	-	-	-	-	-	-	-	-				+	722	2322	Yes				-	-		Yes	0	1	0
Tribe 121	AG1IA_09597	MMWSLSLLSSVLFLHRSLALAPTYSDSIFSPYIVEKYDRIGAAYKAASYPHLTMSNGSWIWQEADRWTSGFLPGSFYLLEERKGLCPNNEALNSVDWLTYGRHWRGECTRARPGVPGHSVLRGTQNWGDSNPTNVSAIAGVKNFAVLLANRYNGIVGCTRSWDSDGPEFHVIVDNMMNLERMQLLFKAADLSGNQTLIDMAISHANKTIANHVRPDGSSYQVVVYNENTGAIIRYYTNQGYAEDSTWTRDRSYRSSLGYIWIRQNDFDAPTPNRPADTSAATIAAEGLFILAEAESGNVTGEDYYKEQGVKLLVHNFKFALQPTWDSILSNGTSNARRNNTNTGLVYGDYYAIQAGNTMLKLGLASC	367	4	348	Not SCR		Yes	-	-	-	-	-	-	-	-	-	-	-	-	-	-	PF07470.8	Glyco_hydro_88	0.00064	+	1503		Yes				+	0.12			0	1	0										1
Tribe 404	AG1IA_09599	MRVCIFELFELWVCLYLVLARPLLIHAYCEHTYDYYVMAYRMKGQGGGGSICMAKSCFGRQL	62	5	35	8.57		Yes	-	-	-	-	-	-	-	-	-	-	12 (motif in SP)	-	-	-				-	7281		Yes				-	-		Yes	0	1	0
Tribe 585	AG1IA_09600	MAWKSCLAPFVLSQSFPMSSSNTPPESRTSNVIGQQCLSYLISAVAVPINVTWALFAIQQTTCNGCIAPTKCSNCAHRTESSMHSMAPPSTVPHTCIPAPLGLPQLGLGQHGRHCCVLTLLVSLFVLRRFTLRFLLCLYVNKVLINHSCRCWRFLEPIEDSQPVAPLYLVDAFGVGAQQGRVIPLRALDAQLQCLLVCSWGERWGVVKQAGSQWVSTKPLFQPKLVVLPSCRSISAAGLIGDRLVAMPQPGLQVVAGAGRRPLPMVLVELGSVHVSLAWVPGFGRLGSALWLLWSLCGWGMLKGFGHSQLRLMIYVGRMQRVLATLSALPVLTRRPSALWYAAHSRCGFVPKAEFWGPSSMGSISNVCASHSLCVRFLKALRSIAGVFHLFSTSGSSVD…	1405	43	1392	Not SCR		Yes	-	-	-	-	-	-	-	-	-	-	406	-	-	-	PF03184.14	DDE_1	5.7e-31	+	7281		Yes				+	-			0	1	0
Tribe 76	AG1IA_09613	MEVALLLLLLVAAAPPPAPSVPRITHTNISDATLAAKAAKVANIPTFTWFDVRAKVPTLGEYLADADAKYKSTGKKQIVQIVVYDLPDRDCHAKASNGELSSANGGEALYKQYIDDIAAWITKYPQIRVVAVVEPDSLANLVTNLSDPRCSAAKEVYTRSTIYAIQKLSQPNIYLYLDAGHAGWLGWPANLPPAAQLFGDLLKSAGGSYRVRGLATNVSNYNAIVAASPDPAASPNPNYDEQHYISALIPYLQQYGFPPHFIVDQGRSGVQNIRDEWGNWCNIEGAGFGLRPGPSTVAGIDQVVWIKPGGESDGTSNTGAVRYDSTCGLNDAKKPAPEAGTWFQAYFVDLVKNAVPAL	358	4	338	Not SCR		Yes	-	-	-	-	-	-	-	-	-	-	-	-	-	-	PF01341.12	Glyco_hydro_6	1.2e-100	-			No				+	0.1			0	1	1		1	1				3		3	2
Tribe 5	AG1IA_09625	MRTALLVSALAFVAPVFGAPTGTVVPIAKRAGPVVPDSYIVRLKGDTSKSLFFALLDPIFKAASSGIIHDYRDCGNYPEVALKLSGDALAFVQRMKEVESIEQDEMIFLPENEEVTGLNIASHTNTERHRRHDTLAGRTYESGKCGEGVNIYGIDTGRAVFGKSFVEGEGEGDGNGHGTPGKGFGPAIYAKVIAVKVLSSMGSGSTSGVIAGVCWAYSDFKAKGVSSVAIMSLGGPLSPPLDRAVKNAIDGGMHFSIAAGNSNMPADLYSPARVKSANTVGAVDSNNNKASFSNYGPPIDVWYLGVNVTSAWITSNDATKVLSGTSMAAPGVAGIMACMLSKCPSLNKPSIMSQELRKHAVVQAKFSNTTQADLDSKQGCCSALGLQLLIDTLIEECFH…	899	11	881	Not SCR		Yes	-	-	-	-	-	-	-	-	-	-	-	-	-	-	PF05922.11	Inhibitor_I9	0.053	+		5816	Yes				+	-			0	1	0		8	8	6	4	6	6	2	8	8
Tribe 405	AG1IA_09643	MVFATFVILACCSQTSQVLHPPYHYITPYPPSWLSPSPCAGALCYSYVRTCAVCVLALSVTEYHQC	66	7	48	10.42		Yes	-	-	-	-	-	-	-	-	-	-	-	-	-	-				+			No				-	-		Yes	0	1	0
Tribe 7	AG1IA_09650	MRISTLFPTVALLWVALVDAKLVKYTLTITNGTISPDGNPRGAWLINGQTPGPHLVFDEGDQAEIRVINHGFEPTTIHWIEQKGTPWSDGVPGLTQYENHSLNNVQSTKLSQRYPISVGQDFIYRFNLTQYGFHSVYIRKMQMDDGLKGTIFIRPRPTRANPFKQISTNPDTIKRLEKAANNALMFNTYDYKHYMSDWWMSEWKRTGIEQLCVDNILSESNKLLLYFNETEKMLALVNGRGQVACPNKAIVEPLVLDVQKPLTPKGCMSPNNTVMYPFSDSKLFNNESRQVY	292	3	272	Not SCR		Yes	-	-	-	-	-	-	-	-	-	-	-	-	-	-	PF07732.10	Cu-oxidase_3	9e-17	-	329	188	No				+	-			0	1	0	1	3	7	4	6	6	3	2	1	2
Tribe 5	AG1IA_09664	MRTAFIVSALALIIPVLGAPTFVPIIKRDGPVKPNSYIIKFKDRDSGLRKLKELIEASSAGSSIVYDYHPLFSGAAVDLKPGDLELVQRISEIDYMEQDGTVSVDALPSVAPEFTHSPVSRDVGSADGAGVMIYGIDTGIYIEHSCFGGRASWGKTFGGVSNQDGNGHGTHTAATAACERYGVATGVAVIAVKVLADEGSGSTSDVLAGVNYAYNEFMTHRKPSIVTMSLGGLGPPNSALNKAIGIAIKDGLHFTVAAGNSNVPADGTSPANVKEANTIGAVDSNKNNQKASFSNYGGLIDVWAPGVNITSAWIGSPNAEKTISGTSMATPFVAGILACAISGHGQRSPAELSKDLKNHATPDVTFDAADLPAKLVSTHLLAQKW	385	3	367	Not SCR		Yes	-	-	-	-	-	-	-	-	-	-	-	-	-	-	PF05922.11	Inhibitor_I9	5.2e-06	+	2865		Yes				-	0.26			0	1	0		4	12	4	2	3	3	2	4	5
Tribe 51	AG1IA_09682	MKLLRTGLGLVLVGTPGLVLGLTSYANEFITPEFFLAKNWSDTTNNAQDTIVQGAKQIAAEAVTSKTVMPPTNNTHDYLSWGPYYWPDCAKAGNTTQLTPEQVWTTCEYITRDGLFNPDVRQVNDTGMFQAMSDSVFFNSMAWVITGDDTYASNAAKEINTWFIDPATSMTPNLNYAQVKRGPGSQIGQHTGVLDLKCMSKLVSGVLMLRNGSAPAWTGELDSGLKTWVNSYIGWLTTNELALQEKAATNFYFNQLAALQILVDDTAGAKKTIQEYFEGIYQGQISPLETARTRPYHYRAYNLAAMIVNARIGEYVGYDAWQLKTKDGATIQDACNYAMTFTAAQSNETSYDAELYPNVAAVAAIYGDADGKYSKWLASRDASFPGQPYFLWDQPLSNA…	589	13	568	Not SCR		Yes	-	-	-	-	-	-	-	-	-	-	520	-	GLVLVGTP...GLVL-GLT...	2	PF05426.7	Alginate_lyase	1.5e-54	+		2057	Yes				-	0.1			0	1	0
Tribe 3	AG1IA_09701	MSPSALLLVLFAAFYASAAPSPSTGSIKINLSRHVLANGTPPRNVARLALAPSSEPLQDYYKGTDLQWYGAIQAGTPPQNFTVVFDTGSFSGEIPTASSTFYDYHRSSTENFGTGVGVDPSVRDSFLTLSAVRDIVAIAGLSAAKTDFYLITKQSSGFDRCIGAFPDMVTGMGYSADGTVFQNLVNQGLPAVFGMWLTPKSVGGAELTLGGIDNSKFSGPVTYIPVDPATQGFWQLVSSQYAVNGKTSAALKKTTHVIFDSGTSNVGVFGTQQVHSHNALVDCLPQGRHRGTVCAYGIACSKISSLTAKLDFTFTTTAGKAFNLTIPPQELNVGPFASDPSTCQTITTVFGIRQTRVWDSRRVIDGENSIRRLERKWKEIVLLHITVQDTAASAATVAM…	488	7	470	Not SCR		Yes	-	-	-	-	-	-	-	-	-	-	-	-	-	-	PF00026.18	Asp	3.6e-29	-	264		No				+	0.16			0	1	0	1	5	1	3	1	3	2	3	1	2
Tribe 406	AG1IA_09728	MIWALTMPTITLGLWTCTTAKTSTISDIIINSFSTHFPDCLLSKFSGAMIKLHIPYYRCQSFKRFNNSTIPRSHITNLFCSRSGVFQTLSHRLGATGRTNNKAYEDRRPRAQDIAQGFRQPPENWFADCFYDAFSKIVDLKITIGTQWLIRS	152	5	132	3.03			-	-	-	-	-	-	-	-	-	-	15 (motif in SP)	-	-	-				-		556	No				-	-		Yes	0	1	0
Tribe 407	AG1IA_09770	MSLLLCLSFNVVNQASGTVESTAAVGYLHHLSEMNVTVQPRKSSARF	47	1	30	Not SCR		Yes	-	-	-	-	-	-	-	-	-	-	-	-	-	-				-	392		No				+	-			0	1	0
Tribe 586	AG1IA_09801	MMRTSFLFVLFVHCISYANLSHSGSNTCVMNSALQCLTHIPELEEYFLSGLYKQELNYDNPLGMQGQIANVFGNSTNSYAPREFKHTLGKFAPAFSGYQQHDTQQFLGFLLGGLHKDLNRVLKNPYVKKPEWPEEGGNEKAVAKETWEGYKKRNKSIIVDLFQSMYKSTLVYPECSKVSLTILPRVVCSCIRLDNDLCTSLLKVLIAFLVQISITFDPFMYLTLPLPVTKTWRHIIHWVTWDTRKRTLAVEIEVPKDPSYGYLKKLFAKWFRVKAESMSTPGLSPAQAAFLFCFDLCCRFCPITPRFPSASLTRIPPFLSALAIPYDFAYAGPRTLP	337	11	319	Not SCR		Yes	-	-	-	-	-	-	-	-	-	-	-	-	-	-	PF00443.24	UCH	4.2e-33	-			No				+	-			0	1	0
Tribe 587	AG1IA_09828	MPCTRCILLFSFAVYSAYISQACFTAVYGQVNQSRMGALPRKNLGVCGVCRKPIRVGDGDGAKSNKLAALTGMGDKNATSMFPGREQTSGPLRYTPTPRSAPTPAPHDPTDDDPLEPPTNASVRSGGSASSDYVVAPSISVRSEFPSITRTHEPTQSITCLITVELPSRRGSALVPGPVITAPQRYATPPPTDDAPGPYSYNATPPSNTPFARVAEDLQNRLVDWKGHPMDALGPLQMFDILSVRRDSLVREFYVYLFKEAIICVLEEKKKTLGRLLQTGSGAGSFDGSSLASGATSPGPFGSKSVLRLKAQSDD	315	7	293	Not SCR		Yes	-	-	-	-	-	-	-	-	-	-	-	-	-	-	PF15411.1	PH_10	7.8e-10	+			No				-	-			0	1	0
Tribe 408	AG1IA_09837	MKVVGSNALLVIHLSAALGRFVDPDQGVVHPSTKSREAYSAPGHLTTTTPSCNHVRSRMHISLQHLVEAMNNKGWDYNKVATELNIPEERIKDIFTGKEKATPVEFNAILGVLRINEQVSQQASKQTTSAC	131	2	112	Not SCR		Yes	-	-	-	-	-	-	-	-	-	-	-	-	-	-				+		260	No				-	-		Yes	0	1	0
Tribe 15	AG1IA_09843	MTWDIVLPLLLTSVLAYAIYIQLPRAGKLPLPPGPKADPLIGHLRVLPRSDEHLVYTRWGKELNSANIGDVVSISVLGQTIVVLNSAKAANELLEQRSSIYSSRIQLPMISDPNLVDWSKITGLLPYGERWRAQRRMTHLSLHKGASREFWPLVLKQARLALRRIADNPDRFIREIRREYASFGCIWL	188	1	170	Not SCR			-	-	-	-	-	-	-	-	-	-	183	-	-	-	PF00067.17	p450	1.1e-09	+	100		No				-	0.32		Yes	0	2	0		1
Tribe 409	AG1IA_09844	MVSLSFKVLAAMVAAAAVQANSEFELEARDWESRRLVPRNFELLTTKLTLLVHKDSFKTVTKYKTVTVTADCGSDPAPSSTETFSAPTETSSTTDSTVPTTTTDSFPLPTLTDPTTSSDTFTIPSDTLTAGPSVTDTGATSLPTSSFTDTIGVPGGNATTDPGATTTAGTETALPTFSDTVVPSGTVAGGSNATDPFGSPTSDPLASPTSDPFATTTTITSDPLASPTSTPAADPLGIFGPSTETTDVSLSS	252	1	233	Not SCR		Yes	-	-	-	-	-	-	-	-	-	-	-	-	SDTFTIP...SDTLTAG...--TTDSTVP...TTTTDS-FP...DPFG--SPTS----...DPLA--SPTS----...DPFATTTTITS---...DPLA--SPTSTPAA...DPLGIFGPST----...	9				-			No				-	-			0	1	0
Tribe 410	AG1IA_09933	MGHLLPVHFLAILLRFCQLGTHRMGRESSLALMMGPFVFGMCGKAWRPLPPQKLVHHTSHPSGSRLMALMC	71	3	52	3.85		Yes	-	-	-	-	-	-	-	-	-	-	-	-	-	-				-			No				-	-			0	1	0
Tribe 27	AG1IA_09940	MYFLALIPLYLAAANAQQVGTLKTEVHPSLPWQKCTKSGGCVTQSQGKVVLDANWRWVHTTSGYANCYTGQKWDASVCPDGVTCAQNCAVDGADYSGTYGITTSGNALTLKFVTKGENSNVGSRVYLMASDDTNYEMFKLKNQEFTFDVDVSNLPCGLNGALYFSEMAADGGKSKYANNKAGAKYGTGYCDAQCPRDIKFINGEVSGRKTPTQAPARETTAHAATRWTSGRPTPSPTHTPLTPAPSPARLAAPAPSAPTTATSPDATGTRTAWATRTCTDRARSWTPRRR	290	10	274	Not SCR		Yes	-	-	-	-	-	-	-	-	-	-	-	-	PSPTHTPLTPA...PSPARLA-APA...	2	PF00840.15	Glyco_hydro_7	2.7e-95	+			No				+	-			0	1	0		1	4	3	4	7				5
Tribe 90	AG1IA_09956	MKLLSTSIIITLLTSQVTALWCCCRGPDSSSRDCCTRVMDQGTFFSLRCGYINGQTCDVGPDPQKQGRYKECCRGHDEYPGYCF	84	10	65	15.38		Yes	-	-	-	-	-	-	-	-	-	-	21	-	-	-	PF12999.2	PRKCSH-like	0.17	+			No				-	0.2		Yes	0	1	0
Tribe 411	AG1IA_09984	MEHLLHLALMIRLCECGGSPMGRLLPVHLLAILVRLCQLGTHRMGHESSLALGIGRCECGMYPSGSRPTMATFLPNRTRVKCRCVMCRMAPPSRPHPTYGFPARYLPQHFPKFVRKDNGTVAAGPFDPIPRMLRFTDSAYLCKLERPFSAYVPPGMARLTTLQYARMAHFLRPLTTMPSLIVAYESGVRPRLFWSSGLLPVPLPLQDQVRLFPTFTMDVVSIGMGG	226	9	187	Not SCR		Yes	-	-	-	-	-	-	-	-	-	-	140	-	-	-				-			No				+	-			0	1	0
Tribe 412	AG1IA_10000	MFDILSIFNLLIVYYVLAKPPDFSKYIDLASLPKHELRAGGGRIVFVGDIHGMDKKLLKKLNYDANHDMLIHTGDIILKGPQSRKVIQELMQINALGVRGNQDQKVVEWRGWIEWVLSQEGGKPWLKKMEKRVEALKKPTKEDYKQFKKAASAKGWSIPDGWKFGDQIYQLARLFGSRVLIDCLLTYHQDISNPKSTNIYSACR	204	2	186	Not SCR		Yes	-	-	-	-	-	-	-	-	-	-	-	-	-	-				-			No				-	-			0	1	0
Tribe 39	AG1IA_10043	MLAFSRITSILLFVLSLSFLTCALPTSATHLNALATRDRGADLLKICVDLEADVRAKVNAIVIADVKALVDVQADVQVIVDRINVAARAIVAVGLNLNINADIRAQIAIHIAAVIRLVVQLSIDLVGKLGVTVLLGLLLQIDLCLRGLLLAVRGVVVGLLRVVIAL	166	3	143	Not SCR		Yes	-	-	-	-	-	-	-	-	-	-	-	-	-	-				-			No				+	0.24		Yes	0	1	0
Tribe 15	AG1IA_10060	MAVIPAAVTLVIVCTVLALTYKWQYRKQNPPLPPSPQGNPIIGHIQHMPTEYKEVAYKAWGDKLGSIVSVKLLGQPIVVLNTVEDANELLVKQALYYSNCFQIPMLASPRL	111	2	93	Not SCR		Yes	-	-	-	-	-	-	-	-	-	-	-	-	-	-	PF00067.17	p450	1.1e-05	+		85	No				-	0.27		Yes	0	1	0		1
Tribe 413	AG1IA_10137	MKLFLPYWYTVAKPALVPVLLLFGLLAIPFVAAFAVIKRCLKGSPTRGSNRKSEDQKSGLRRWAAQLSFDGCWEDSMELVGERLEGIYDGFMEDGSQLDCQDTPMDDTTSLMLGWMISQCENVESVDIALRALLCAKPWLPRLPLQTCGALEATLTRLSTDLVAWMNIRHSNGDESKKLRRSVIVQSQCLSIMSETEDIKLPEGYIEIVENLYM	214	7	181	Not SCR		Yes	-	-	-	-	-	-	-	-	-	-	-	-	-	-				-			No				-	-			0	1	0
Tribe 37	AG1IA_10142	MSDISPLVVAAILAALVLLIHFVHSWLLPKPISGIPHNSIASIWGDIPSITKAIKDNKKTFSDYVADVVAEHGPILQILIGRHPMVVISDRKEMERILLGGKCTDQSKRANEIFATVVPTGQIALPTSEFGYFRE	135	1	101	Not SCR		Yes	-	-	-	-	-	-	-	-	-	-	-	-	-	-	PF00067.17	p450	0.0046	+			No				+	-		Yes	0	1	0			1
Tribe 419	AG1IA_10146	MVFLPVSAVLALGAFVAAQESSTDYQNPKLAKVLLYTYTDGYAPIVPLYALAHLFQVPTRLDPNGHPATASMGPILQYLVRRNRGPDQVSYRQLGPV	97	0	79	Not SCR		Yes	-	-	-	-	-	-	-	-	-	-	-	-	-	-				-			No				+	-		Yes	0	1	0
Tribe 414	AG1IA_10180	MHAYRDCSSMSALVAFIPVSAASVSTSTGSRAQTAVQSIRRICSCSSGSCSSSPVAAFRIVVYSRSMSACREPELGADMRIASSRSRSTIVPFLRMYRIAVAAYMNRFFDRFASWLDIRLHKQRLDVMQRAHRPTVFRLSLDPMADVRLGPAGDEELERQTRGDSEEYIKDFPDPV	176	5	154	Not SCR		Yes	-	-	-	-	-	-	-	-	-	-	-	-	-	-				+			No				-	-		Yes	0	1	0
Tribe 415	AG1IA_10204	MQSYLIIVLSYIAVALGLTGNVGQTADTAQRRVVLLHRAQLYRNMRKKKSSVKAELNESTHSYSVPHTNALSRDGCHNFDDTFSNQLSSIRSEPEPSLSSSRTAKGLIQEDG	112	1	95	Not SCR		Yes	-	-	-	-	-	-	-	-	-	-	-	-	-	-				-			No				-	-		Yes	0	1	0
Tribe 416	AG1IA_10284	MRVSIVLAALAAVASATSVSKRQIPDCATIGRFRQLDLQLYRQHLQRQ	48	1	32	3.13		Yes	-	-	-	-	-	-	-	-	-	-	-	-	-	-				-			No				+	-		Yes	0	1	0
Tribe 417	AG1IA_10293	MINMLLCVLAWFPGVIHSWLLHHFQKRSTIPGESLRYHTP	40	1	22	Not SCR		Yes	-	-	-	-	-	-	-	-	-	-	-	-	-	-				+			No				-	-			0	1	0
Tribe 418	AG1IA_10296	MFVVLRCFLAFFLDSSPVSLVCNANSVKVINLPLELVQPPYLHEASLRSSAQQPCVLQWSDR	62	3	47	4.26		Yes	-	-	-	-	-	-	-	-	-	-	-	-	-	-				+			No				+	-		Yes	0	1	0
Tribe 6	AG1IA_10478	MRLPCLFLVATSALFRVVSGVDSSHNCATIEVRREWRNLTSTERKAWIDASNCLNTRPRSGKLNPPVNTAVDYPGFFNQIVPINENSTYYDDLVYAYVSLLNLPHICLLNNTL	113	4	93	3.23		Yes	-	-	-	-	-	-	-	-	-	-	-	-	-	-				+			No				-	-		Yes	0	1	0		1			1		1		1
Tribe 30	RS3_10003	MLFSATFTILALSLTPALAESKFVRCGNTLTKEKIKAAEASFIARKKASKTSKLQVDFSTVIPVHWHTIQRSKSLEEGNIPVSQINDSIAVLNADYRSTGISFELLSNEYITNSTWFYFRSGDPEAAEFIYQSEMKQALRQGDASTLNIYSSGLVNITTEGLLGYATLPADYQAAPVDDGVVLRYSTVPGGSFDGANLGKTLTHEVGHWLGLYHTFEGGCDGNGDGVLDTPAQLNSTKGCPSSPPDSCPGQPGRDPIHNFMDYSDDICLLEFTPGQIQRMQEQIVAYRGVSV	292	5	273	Not SCR		Yes	-	-	-	-	-	-	-	-	-	-	-	-	-	-	PF05572.8	Peptidase_M43	5.7e-18	-	2359	443	Yes				+	0.25			0	0	1		1	1				1	3	1	5
Tribe 186	RS3_10014	MRYYSALVASLVLSSARAAEQGVLSKYEAQSRDSFAIFNEVNGLLRQWGNALRPNGFSITLASIPLHTLLYHARTDPGEPSSPEWFAFDPEMSYGIYGGRQNTSVFLRTYQTTSSLDRLLYLNGLSAALTFSGTLDSQDLLTSTLDSDPFGDYARAERLCAWANHPTRNISGFVRTNRSFEVLLCDVTRWGLELVRNVNVTRWADEMDDYSDRGGSDWDGQRGKKPWPPHPPPSPSDPRTPPPDHPRPPGRPRGFHFFAQYASWEWLRAASHTYDGRSEARVRLDSGWHVTAYGIPGSEPASRMASLSNETIDAWRLQVDQMVSSSMRGASSGVDWRGVTDRVVARYADRLVQLKELLRLADQDGAYILSTNTSVHLKHAHRLVSSLLLPFFDRNASRD…	522	8	504	Not SCR		Yes	-	-	-	-	-	-	-	-	-	-	-	-	PRTPPPDH...PR--PPGR...	2	PB004300	Pfam-B_4300	0.00053	-	826	2573	Yes				+	-			0	0	1		2				4
Tribe 219	RS3_10020	MSAPAHIPLMPLLTLESLLLGVVPFAWPLTQFCTWALQKQELSEAPVRSVLCNRQGVHEFILLSCDVNTARGIVALWFRIERHPSSQGVGVLLNKSKPAVDTLKASTNLQALREPCEARDSFTYSPHDNPREVLKFKHIAEMCRYFTGHSCEYSLLGANCRWICYALFECLREAQPCYGGTWFPSRNERPTADVRAAQLAKSHYLKDKHSTCCGSRYLVCPNFGAHVARATRSLASIAVVSSGQTTRKGGSQNAANPEVVYRTPRSLPESAVPNHQPSASTTDAVPQPPSTNGPLSINTNTASVPESPLGTSATQPSRQQNDVSPLPVGDNITQHPQSPPISEDMSNSSHPQQRNTAPPVKHTVSQTTGETTSHCSGCQCASHSGHHQHISNHSQHGMT…	721	18	693	Not SCR		Yes	-	-	-	-	-	-	-	-	-	-	162	-	-	-				-	2953	771	Yes				+	-			0	0	1
Tribe 99	RS3_10021	MKGFFAVATTAAAVLANVGSASARSGLEKRITHNGQLTWFNPVQGNDGCGYKVPDGVPAVHVSSTYWRNGENCGQWVNLKANGKQSYGIVTGPCATCPSEGIDTSPNLFTDFGHQDDGLYQSQWSFMKKGWAPADLPECE	140	5	117	4.27		Yes	-	-	-	-	-	-	-	-	-	-	-	-	-	-	PF03330.13	DPBB_1	0.62	-	1087	2953	Yes				+	0.15		Yes	1	0	1		1			6	2		2
Tribe 70	RS3_10022	MKPLFSSLASLALYGSSAALPKQNETGFDYIIKLERGSFWLKGIGPADALANVEATPDSVPYLPPKHTYINLPVGHNLQDNPSISLIFSHPSVNAYQNFRPVWFNPNLSDAKQYVERQSGILAQTSPRINWWKKYVGSDSKVRWMQGTANPGNPASCCDSGPGFDNQTLFWVTLYLGRGITSTGRVSIGNDTRVTLATAPWLTDAIDRQVMIAATKDVISTYKQVPGLELRDPNLNETTVEELVSNTVGGSNHWIGSTRTGTNSSTSVVDANLKVWGTDRSVFLGIPVGNPTASIMVMAEMAAAKLLRAIGCVRPLPSPNPPHMSEQLLKTASTHNTSLVGMMDSAFSRAMDAVASVGWTPLARLAESGVVALMQRITIGRLRVLTESHIYNFPALGSE…	830	11	812	Not SCR		Yes	-	-	-	-	-	-	-	-	-	-	511	-	-	-	PF05199.8	GMC_oxred_C	6.7e-12	-	4191	1087	Yes				+	-			0	0	1		1	3	2			2		2	2
Tribe 50	RS3_10032	MKTVAWTGFLLVASTPVALAQGSTSKSTSYSFSTTRTTTRTTTRTTTKTSTSTSTSSPSGRPLYKDPNASIDDRIKDLLPRMTIEEKVAQLIQGDINGWMNMTNAKDNTLTHNTTGLAEMMKYKRSSIWRSYSSTYEKLVYAITVGQKYLMENTTLGIPAMFQSEGLHGFTNNGTIFPSPLSMACSFNNELIRKVAEATTDEAEPLGISQIFAPVLDLSRELRWGRVEENFGEDHFLNGEMGLAFVEGLQNGKRQNTSSTALARMAATCKHFAAFGTPQGGLNIAPVRSGERELRSLYLRPFSRACLNSLSIMTAYSSYDGVPAVTNKHLLTDILRREWGYKYWAVSDRSRECCAKQALENGLQGEMGGGTYTYLTLPDQIRRSKVSEAALDETVGYML…	808	6	788	Not SCR		Yes	-	-	-	-	-	-	-	-	-	-	-	-	RTTT...RTTT...RTTT...KTST...	4	PF00933.16	Glyco_hydro_3	3.9e-57	-	3929	4408	Yes				+	0.03			0	0	1		8	8	7		1	5	1	2	5
Tribe 40	RS3_10037	MRTSFKKFFGGLSLLAIQIKAVHSHAVIIAVRSDNGVTGRSFGMVSSVPRDGTDEQPFQIDTSVFKNLIADPCGSTLRSGSVNIANSLAAAEKRSGGQLPALTDDMVISMTLHQVNGDGGGPFTAMFNADGTGRKWQNATVVTQAPGENGLLRSGPFNSLFEAQLPSGTKCTGGTNRDACLVRVSNGGAAVGRSPFGGCLAVQMPSGNGGNSTTGNENTGNTNTGGNRNGRNRNNQRLQRSNDVSQLKRQIQRLVPRLSISPSEANDLITARSSALNVPIDLLRSQDDASANGGNSTTAKNAILSVKQAEQLKAAVKDAVSLAIEMMATGAVTPTRSAVATQVNSNPDLAITHNQEMTASFSSSLATFVSEPVGQPRSTAIATATATATGGRSATKTTT…	485	4	461	Not SCR		Yes	-	-	-	-	-	-	-	-	-	-	-	-	NG...NG...NG...SG...NG...NG...NG...ND...GNSTT-...GNENT-...GNTNTG...GNRNG-...RNRNN-...	13	PF11327.3	DUF3129	1.6e-37	-	3930	1441	Yes				+	0.09			0	0	1	8	5	5	4	1	7	3		2	4
Tribe 19	RS3_10053	MRSLSFVFALASGLCSFVWAVSSPPSGSITVGNGGKYATLAEALADSSSDVYFIYRSTYTGQTSISRTNIKIYGQTSNALDYSSNTVTFTDNVPASTRSSDAKSATIRVLASGVSLYNLNIANTYGKPVDQSQAIALSVEQGQFGAYACKLTGYQDTLLAQTGTQFYGRSYIEGAVDFIFGQHASIWITKSTINSVGNGAITASGRSSNDTNYYVIDNSTVQGTGTVYLGRPWSNYARVIFQNSKISSEVQARSWEIWSSATPNTDNVLFGEYNNGGRSAWQTGRVSFATKMSRSISIGTVLGSTSWVDSSYL	313	2	293	Not SCR		Yes	-	-	-	-	-	-	-	-	-	-	147	-	-	-	PF01095.14	Pectinesterase	2e-35	-	1898	1148	Yes				+	0.14			1	0	1					3	4				1
Tribe 19	RS3_10059	MRSLSLIVSILSLASAILAASSPPRSSITVGSSGKYKTLAAALKDTSSATYFIYSGTYTGLTTITRANIKIYGQTNNAQAYGSNTVTFTDNKPASTRSGDEQSATIRVQATGVSFYNLNIVNSYGKQAVQSQAIALSVEQGMFACYACQIKGYQDTLLAESGTQFYGKSYIEGAVDYIFGQRASIWITKSTLKSIGNGCITASGRSSSDSNYYVINDSTIQGTGTVYLGRPWGNYARVIFQNNNIGSDVVARSWQAWNTATPRTDHVLFGEYNNNGTGAWRNGRVGFATKLSRSVSITTVLGSTSWIDSAYM	312	3	293	Not SCR		Yes	-	-	-	-	-	-	-	-	-	-	143	-	LSLIVSI...LSLASAI...	2	PF01095.14	Pectinesterase	5.1e-36	-	1539	2616	Yes				+	0.14			0	0	1					3	4				1
Tribe 147	RS3_10062	MVSTRSFAFLALYLVSNSAALPIRRTPRIREVPQEHSHERILRAANVALKLDNPDNIQDAVFGLLGNAAAARSRSKITDLDCLQTATADRAFTNAKARSDVRSMTAALQYRALERNTGKVGLESVQCTSFTPVNPQVAAITQHQDPAASGAAAKNKAIVLALAKQIASIGGDPQAALETGTFEPGNVNDATGKGNSCDDPNDAQGCIVSQNLIVLDATADEITAAVGDASTGTDCTAVPVTITVTRSSDPTPTSTPTSPSSTSTSTPTSTSTTTSTSTSTPAPAPTPTPAATSPAPVATTTQAPANKIPAAPPSTSTSTSAPATTTTAAPSNNNGGNTGDNNGNNGNNGGDSNNGGNTGGSTDGNLQAFGESLGDVAAPKVTANGNQFLVEGNSNFNDL…	449	9	429	Not SCR		Yes	-	-	-	-	-	-	-	40	-	-	-	-	ST...ST...ST...PT...ST...ST...TT...ST...ST...ST...PA...PAPTPT...PAATS-...PAPVA-...APPSTSTSTS...APATTTTA--...-NNNGGNTGD...NNGNNGNNG-...	18	PB005381	Pfam-B_5381	3.6e-05	+	1175	264	Yes				+	0.13	Yes		0	0	1		5	1		2	1	1			2
Tribe 308	RS3_10082	MVATPLVFALGSGLIAAALPSRLPVTRAEVANSTECTSGNGITPSAVYYGVGKNGTNDTPVRLRISNGGRSLSGLVGALANAFIDYKVDENKTEQAFAIAWVRGDTTETINYLRSGQADIGITYNKAAECQAVSDGVAARRVYGFRDHFYLRSPPSNPRSLQEYKQDSQNESILTQFQKIVRTGNNDTLSPPTRFLTRYDKSATNIKDSELFVAVGQVPWAYAYSKWYHQYVAFPIDALKAAATLGEYTITDRGTWLSTPTNYTSMLARYNEGQDDPIQSTPGQEEGPANPLLNPAFFLSSTKVCDGNKQLADDFLSWTISERSQKVIEDFRGQTSPTEWLYTRAPTRNDLRIQNCSVTGV	361	4	344	Not SCR		Yes	-	-	-	-	-	-	-	-	-	-	-	-	-	-	PF12849.2	PBP_like_2	2.2e-07	-	2010	889	Yes				+	-			0	0	1
Tribe 33	RS3_10128	MLARIAAIVLASAATFAHGATIDFERRDAFTDCLSNGSPSGAVVTSSSSNYGSTRAAFNQRLSFKPAAIVFPSSPQDVQKYVKCAASASVPVVARSGGHSYAAYGVGGQDGSLVVDLSKMKSFSIDNSGSAKIQTGNRLGEVAQKLWDNGQRALPHGTCPYVGSGGHAAFGGYGPYSRVRSLLHDRITAAEVVLANGTLTTASTSQNADLFWALRGRSASYGIVTQWTFATLAAPTTVIGYSIDFSSTLSASKIASLLNAWQSLAISAPKEMAMSGVVGPDGDGGLYLQFTGDYYGYKSAFNSVTSDWASKLSPGKITAKTYNWYDSLVATSGPLSVTSPQEKDTFFAKSLFAKKAVTSSQWNTFLDYLYNEGANSDTDWFVEIDLYGGQISAQGADST…	493	3	474	Not SCR		Yes	-	-	-	-	-	-	-	-	-	-	-	-	-	-	PF01565.18	FAD_binding_4	8.5e-28	+	4765	168	Yes				+	-			0	0	1		9	13	8	9	1	21	2	16	15
Tribe 432	RS3_10179	MRRATLYVALLGSLSRALAQEATNGTYDDSLFWGTYRPNLYFGLRPRLPQSLMRSLMWFGTQHYQSLTKTRHSCEQGDELSGYTWTEHDMREGGVQVLKDPYNNLELTTEWLKVPGGSHGGSWAARIKGKPLDPTKISRNSLIFYVGLEGLGGLDLETEEQEDGYEGSIGLVGITPDLGDFSIKIVDGPDNAYIREGAHAEAFARTRSKTHVVGAVAQPGQVWQAKDILLKNIIDHATTVIKPFNEDKQNPPDPAFVLEFEDEVRSGSNLYAVQKTFDGPFSFDVYYQSGSRSTKLDEATITRSIDAFKAKFTERFDLTIPVPEKYKAFAKDITSNLMGGIGYFYGTSIVDRSGSLDDDDEDETFMSEAERKERGRPELAPPTQLLTATPSRSFFPRGF…	798	3	779	Not SCR		Yes	-	-	-	-	-	-	-	-	-	-	-	-	-	-	PF03200.11	Glyco_hydro_63	1.1e-239	+	1530	416	Yes				+	-			0	1	1	1	2	1	1	1	1	1		1	1
Tribe 1	RS3_10202	MRSTSVVVAALAAFVAASPSLKLTVTGPASVTNVDNLTVKATVTNTGSETVKLLRDPRTVLSDWRTNAFAIEGARSTPAFTGIKVKYSPELALKSGDESKFAVLAPGQSFELTHDLRSVYNFTRSGRSEYKFSASNVFQYVDSNGKLATVAADTQSHKLKVGGSLASAKGAPNHDKRGISRRAIGYTSCTAARQTLIATAANSA	204	1	187	Not SCR		Yes	-	-	-	-	-	-	-	-	-	-	-	-	-	-	PF02102.10	Peptidase_M35	6.3e-06	+	4553	186	Yes				+	0.14			1	0	1			1						1	1
Tribe 459	RS3_10213	MLFTRAVLASGIIFPLYIYPGTSCSGWTPLINAITSHPNLPFWVIVNPASGPGTANSQPDANYQTCIQQLRPTANPNVKVLGYVPTGFGSRAQSAVQADITTYSQWGASFRPNGIFFDETAATSGNQALYSGYSSYAKSKISGATVTLNPGVAAPAAYYGFSDQIVTREDNYNNFSPSQYTLSTSTPASKQAVILHTTGSTLPACMVNATVRVDKIGAVYFTNDVLPNPYDIFPSYWRSLVDAVQAAAS	249	3	225	Not SCR		Yes	-	-	-	-	-	-	-	-	-	-	-	-	-	-				-	1853	1248	Yes				+	-			0	0	1		1	1	2
Tribe 14	RS3_10241	MLSSFVAALALAASVSNVAASPIHHGPMRHVTRGYRQDADILEDYTPYHVRYLALKCHEQHDSQFFEDCCHPLLRWQKLSDRPAKCIPSASASSSAAAIEPTSPPIDEDPIPDYDEDCSDDEPTSAPVPAITSTSVYTQPTTKVQTTSYKPETTSYKPETTPEPTPQPTTSHKPSKTTPAEPEPTQGGGGSDEIRSGFATFFSQGGVRSACGTVHDDYDKVVALDYRRYGDTGKQSSDCGRTVVITNPKNGKTVTAKVADACPSCKNRNCLDLSKGAFQEIATFEEGMVDINWHFA	296	10	276	Not SCR		Yes	-	-	-	-	-	-	-	-	-	-	-	-	TTSY-KPE-...TTSY-KPE-...TTPEPTPQP...TTSH-KPSK...TTPA-EPEP...	5	PF03330.13	DPBB_1	6.5e-08	-	1399	1698	Yes				+	0.17			0	0	1		2		1	7	4	2	5		1
Tribe 47	RS3_10260	MHRRSLFAFLASCLRLANAAFGVTSSDGRYVVDRSSANPLVIKINQANCDITSLVYRGNEYQYQSTFSHIGSGLGGATVSATVVNSQYVKVTCATSTLTHYYVVKSGDSTVYMATHITAQPSVGELRYIARLNRSLLPNGDPESYTDLGTETVEGSDVFRQSNGQTVSKFYSSERFIDDKVHYVSGNDVIISMVIPDPTSYEGSRSGPFFRDINRDRGSSYHALYWYMNSGHAQTETKRIGLMGPYAMVFSRSGVPSGSLDVSFFSQLGISGYVGTSGRGTVTGTVSGVSTSYQRVVHWFNDAAQYWVYVGSSGSFTSPPMKPGAYTMVLYRDELEVARKSVAVGRSSTVSSSIASTEATITPAWRIGEFNGRPTGFRNADLQEHMHPSDVRMNSWGPA…	594	7	575	Not SCR		Yes	-	-	-	-	-	-	-	-	-	-	-	-	GT-SGR...GTVT--...GTVSG-...	3	PF09284.5	RhgB_N	2.2e-100	-	4137		Yes				-	0.04			0	0	1		8	12	2			6		8	14
Tribe 74	RS3_10284	MHVAALLLAAPCVLAFDYTIGVGKDETTGQLGMGFDPSSVRPQPGDKIVFEFRRSSHSAVESTFAAPCVPKDGGYNSQVITVPDGTLVDAKGLPTTEYIVKDLNPVWFFDQRSGLCSKGAVFSINPELTLGGQTRSQFRANAEASDPTAPIATSDAPVAPIATSGAPIATSASASSTASPAREPLLVYDLILPLASAADLNPPHSHTFPRFKHSLFCSRPRYIDDMKFTSPLPVSLPKECEKATKILLSFVDGRNDGLDGLIPRQILEQAQGFAIFTVVKRSFLFSARRSSGLVISRLHDGTWTAPSAIGTRSMGVGGQRSAEMTDFLIVLNTRATNSQKSYDGLNLTIAPEFQAVKSFMSRSSLTLGGNMSLAVGPIGRNGAADVALNTKGKVAAMYS…	666	6	651	Not SCR		Yes	-	-	-	-	-	-	-	-	-	-	-	-	SD-PTAPIAT...SDAPVAPIAT...SGAPIATSAS...	3	PF04366.7	DUF500	4.6e-29	+	1262		Yes				+	-			0	0	1	1	4	4	2	1	2	4		3	5
Tribe 254	RS3_1031	MISVFTCLVALVRVVSAEVCSPTQCIPGIFNTTLGASFSSVILLPGTYSSDSAAAKLVSLSDSPSRSSGITVSESSFPYTVSLSSGALAFGAINYRSDSTLINLSSNLSAPRLPASVAIPPNTAVTLRSASSQSSLVLFASVADTAQLPLLAPDLAFSAVQSMSCSPACTSGGACTANGTCACAEGFSGPQCEQCSPGFFGSSCQKCKDTCCDDGMTGSGKCLGSKNKTSSELCGCDKGTCGSGGSCTCNRSWANPTSGQNTTVKCSVCAPGFFQDASGECQVCSQGCTACASGSGVCTTCQANFTPDSNDRTKCVPSTSSTTTTCPDGQFLDPATSTCTSCSPLCKTCTGPLSTQCIACGRSQFMSPGNRCVAVNSGGVCQGMKLVANNAKGICDACP…	1031	47	1014	Not SCR		Yes	-	-	-	-	-	-	-	-	-	-	5 (motif in SP)	-	SSG-ITVSE...SSFPYTVSL...TGMESVSSHF...TG-SVVSQH-...	4	PB008176	Pfam-B_8176	8.1e-11	-	4180	859	Yes				+	0.18			0	0	1
Tribe 15	RS3_1032	MDWFDIAILPVLAIAMLPFVKSSRSKPPLPPSPKSYPLLGNIPVIPEKDEHVAYRDWSRELNSDIIHIKVPGHTLIILNSARAMSAILERSSNAYLNRPSIPLIDTNLFDLTRHTAFLPYGERWKHQRRLMHLSLRKSAMPTLFPIQTKHARQAAAKILEQPEDYIHILGRMLGSQILSCVYGYEVTSPDDEMIKLAESASFHVGQAVFPLNFLVNVMPQLKRVPSWIPGRSWKAIAREWSEEFIRTISLPYEYTVAQMVTGTAVPSVLAQILNSFTGQGEEITDEQKDRAMWTRSSVFTAAVESLHGVLQIVVLLMTIHQDVQHKAQKEIDKITEGKRLPEMSDMQGIPRLCGEDDTYNGYTIPKGALVIGNIWAINRDETRYDDPETFLPERFMDPS…	497	4	475	Not SCR			-	-	-	-	-	-	-	-	-	-	465	-	-	-	PF00067.17	p450	1.3e-19	+	4180	948	Yes				+	-			0	0	1		2
Tribe 443	RS3_10344	MSHPSVLILGRSCFGLSTAYELLERGYQNVTIIDRAHELPAPDAASTDLNKIVRSAYRNGAYTRLAQESIREWKTGDWDNAYHESGVMVCGGADGTAYSKAAHENDLARSCRVELLPNVSDIKRHFPPGVALGEIAAAKDESSGLARNWAYFNKDGGWVAATVGMKALLRRTRTYEGRGLTILTGHRVTGLELDQKGRARSVRVVTNGKEEVLATDVIVLATGAWTSSLFPDESFGLSRLMQATGHTSLTVQLTPEEYELYKNVPTLFDKETDLYTMPPTPSGLLKWGIHHKGAISAHGVSTPRTGLSKDNTSPLDSTARIGVDGRSAACAVSKRMLKPMRDAMKKLYPDIADREFASSRICWYADTIDEDWIIDYHPVHSRLLLATGGSGHGFKFLPV…	455	5	436	Not SCR		Yes	-	-	-	-	-	-	-	-	-	-	-	-	VLATDVI...VLATGAW...	2	PF01266.19	DAO	1.4e-43	+	1980	450	Yes				+	-			0	0	1
Tribe 5	RS3_10352	MITFALVAVLLAFPALGTPLSTSAESLIPGGGGLDLAPIISRPSAEQTAIPNQYIVVLKPEATLDDLNAHAAAVQSYDESNPLIHILDGPLKGVVGKFSDATVDKIRAMPKVGYVERDQMLNAVDRSITKRNVVTQRGAPWGLARISHQERLSFRTFDKYIYNDQGGTGVDVYVIDSGTKMVTAKALTCRSTIRSKTYGVAKKAQVYAVKVLRSNGSGSVSDAIRSVNWASKQAQARAIEAIKEFRATGKTSHKGSVANMFSRSNGSSALNDAVNAAVRNGMHFAAARSDNNSDACDYSPAAAELPIIVGASTISDDRASFSNYGKCLDIFAPGRDITSTWIGNKYATNTISGTSMASSHTRSLLAYLLSLQDPRSPAPGSGDSYYNADGSLDVTQFGA…	825	7	808	Not SCR		Yes	-	-	-	-	-	-	-	-	-	-	-	-	LSILID-...LSG-EDK...LSN-IP-...	3	PF05922.11	Inhibitor_I9	1.9e-07	-	5143	210	Yes				+	-			0	0	1		4	4	3	2	3	3	1	4	4
Tribe 56	RS3_10361	MQLTLLLLFYRSITSATEVMRRPANFNTKLAPNTPVQSSSSARLKTDTRCHFEKGGKVNIGYFPNWGIYGRGYTPTQIDIDSLTHIYYAFADTDPQTGRAFLSDLWADQQITYPGDNNTTPGNNLYGNLKQLYLLKKRQRTLKTVLSFGGWTYSQGGHFSFVTDSKKRTMFVKSAVQLLEDNGFDGLDIDWEYPADKAQADALVALLKETRHALDALAKKKGDSVPYQLSAAVPRSPQRQNLKVKKMNKYLTYWNLMAYDYSGSWSNVSDYQANLYGGAYSGVSTNASTEWYLKNGASKDKFVIGMPIYGRGFQKTNGIFQSFSGVGSGSWESGVYDYNALPLPGAVVHNDLSNISSYSYDPAKKELISYDTPIIIEKKCDWMSGQGLRSAMFWELSGD…	455	2	439	Not SCR		Yes	-	-	-	-	-	-	-	-	-	-	-	-	-	-	PF00704.23	Glyco_hydro_18	3.3e-83	+		99	No				+	0.19			0	0	1	3	6	5	4	5	7	3	1	1	2
Tribe 49	RS3_10367	MHAKTLVASLLLAVSALAAPTEFETRQSCSKSQLVFLRSTNEEGLGLRSDPLSKGLGSGFTTYSVPYDTQAEYSTTITRSAKLVVNYITAQAARCPNQVFALGGYSKGAMVVHSTTLSAALKAKVKAIVVFGDPYRGSSNAWPINSPVVDSAPRDGSTASQNVASFCNSGDLFCRSGSSIPAHLAYGTDGSTGVAATFIKNKVA	204	4	186	Not SCR		Yes	-	-	-	-	-	-	-	-	-	-	-	-	LRSTNEEGLG...LRS-DPLSKG...	2	PF01083.17	Cutinase	1.5e-26	+	1014	587	Yes				+	-			0	0	1	2	3	7	5	5	4	6	1	4	7
Tribe 56	RS3_10368	MQLILLLSAISLYRSVSSATEIMHRPANFNAKFTPNTAVQFNPFGRLNRSTGGRFDRGGKVNIGYFPSWSIYARGYTPAQIDIDSLTHIYYAFADTDPQTGRAFLSDLWADQQITYPGDDNTAPGNNLYGNLKQLYLLKKKKRTLKTVLSFGGWTYSQDGHFSFATDSNKRATFVNSAVQLLEDNAFDGLDIDWEYPVDEAQANAFVALLKETRAALDALAKKKGDSVPYQLSAAVSRSPQKQTLKVKEMNKYLTYWNLMAYDYSGPWSKVSDYQANVYGGVSGVSTCPSTEWYLKSGASKNKFVIGMPIYGRGFEETNGIFQPFTGVGSGTWESGVYDYNVLPFPGATVHIDLSNISSYSYDPAKKELISYDTPVIIEKKCDWMSGQGLRSAMFWELS…	455	2	437	Not SCR		Yes	-	-	-	-	-	-	-	-	-	-	-	-	-	-	PF00704.23	Glyco_hydro_18	2e-81	-	2822	587	Yes				+	0.19			0	0	1	3	6	5	4	5	7	2	1	1	2
Tribe 149	RS3_10391	MLTNMIDSFSLCFVLLGHYIHPVLARQVTAAHESTTQPSITADTIASLPPTSTQWRQPLSRNNPFRLLVPPSEPVCCLIPLPPAQPDPDPADDLLPFEEWKARQLALSTTETRAAEHHTSTVAASVSDEPISASEPTSGILVPVVEITGGPEVIAVPDFFPTEGRFNYASMDCSARVHSADKRMKSASSILSSKKDKYMLAPCSAKNKEIVVELCDDIRVDTVQLANFEFFSGVFKDIAIYLARTNNPHSHRLTWDPRSVFRAKNVRGVQTFRLYNIPYTFYRYIRIEFRSHYGKEYFCPVSLLRVYGLTQMEDWRIEEWKQEWQARRPAELTISNEPASTISSNPSTEEPARHARKESEDTSPHGAHPVNSTPASPEANHTIPSPNSTLQADLGSSIS…	482	7	457	Not SCR		Yes	-	-	-	-	-	-	-	-	-	-	297	-	PAELTISNE...PAS-TISSN...	2	PF07738.8	Sad1_UNC	3.1e-26	-	1474	604	Yes				+	-			0	0	1							1	1
Tribe 460	RS3_10413	MVWTTLLRFSLGLCLFPCAQTQGTNPLLTQPAPAELLVTSNLTVTSGGYDNYFYRSNLTSATLLLTNRSFISTRTPNRMITPSWQLGFSPVLDPIWQQWVESYRNSSI	108	2	87	Not SCR		Yes	-	-	-	-	-	-	-	-	-	-	16 (motif in SP)	-	-	-				-	1056	688	Yes				+	-			0	0	1
Tribe 95	RS3_10414	MRLSTQLILLATLAEVALGVKHHDFKSCSQSGFCRRGRAIAQRAQDTGANWASPYTIDTTNLRMSADRSKITMPVKSSIHPDVKFELSVVVHEDGTARVRMDEVDGLKKRYDGAADWALIDTPEPRGVDWQPIDDGIEGRWDEVLLRVTYEPLLIELIRDGRVEMSVNGRGLLHMEHFRNKPDPKPEETVTEGVEGEQTTIKAPEPKSNAWFEGETEDSYWEETFNSWTDSKPKGPESFSLDITFPTHAHVYGIPQHAAPLSLPTTTGEESFFNDPYRLYNLDVFEYEASSTMSLYGSIPLLHAHNEHSTVGVFLAVGSETWIDVSRTPDARSTRTHWVAESGIIDLFILPGPSTQDIFSQYAHLTGKPVLPALWSLGYHQCRWNYISSDDVRGVQKRF…	975	4	956	Not SCR		Yes	-	-	-	-	-	-	-	-	-	-	-	-	-	-	PF13802.1	Gal_mutarotas_2	3.5e-19	+	1056	1526	Yes				+	0.08			1	1	1						2	4	2	6
Tribe 21	RS3_10418	MLVTRLLQYSLVASFWGLASRSHMNRRGSECVITPGGEGVDDSQEIIDAFGQCGHNGHIEFQNATYHIERVMNTTGLVNCTVDIKGTLLWGTDIQYWLKNSLPLGYQNQSSAWFLGGTGLRMEMGRFGGYDYTKGVSNLPGKPHSLTIWKTKNSVFEGLRFVKSQMWTMTIAHSEDVLLENIFVSSRSSNGYPARNTDGADTLASNRITFRGWEIDNGDDSIALKANSTNILMENMVLRGGLGIAMGSIGQYNGIYEYIENVLARNITCIGTRYVGYIKTWTGIQQNYPPNGGGGGTGVVRNITWKDFHLIDVYQQPVQLTQCTSFSGATGGCDTSTLQISDVTWGPMTGNITYNILARIQCSGAAPCQNVRFDGMDGIKVNGTGARIKCSNVATPIGF…	405	10	384	Not SCR		Yes	-	-	-	-	-	-	-	-	-	-	399	-	-	-	PF00295.12	Glyco_hydro_28	2.3e-33	-	2821		Yes				+	-			0	0	1		1		1			2	1	2	9
Tribe 25	RS3_1042	MMKSAVVLAFTGSALGRTFTVYNACPFTIWPAVFTDLNVGSAVPSLRLRSKPRLTPSVHSPFLTLERSRIW	71	1	55	Not SCR		Yes	-	-	-	-	-	-	-	-	-	-	-	-	-	-	PF00314.12	Thaumatin	0.14	+			No				-	-			0	0	1						3
Tribe 21	RS3_10420	MAIIRSWKLILTASLIGLSRRSTMVKEGSQCTLAPGGEGVDDSQAIVDAFDQCGQDGHVIFQNATYHIERVMNTTGLSNCTVDIQGTLLWGTDIKYWLNNSLPLGYQNQSSAWFLGGTNLNVRGSGLGTFDGNGQIW	137	3	116	Not SCR		Yes	-	-	-	-	-	-	-	-	-	-	-	-	-	-				-		608	No				+	-			0	0	1		1		1			1		1	6
Tribe 69	RS3_10425	MLFALSFVATLLSMGCSLPLPHKALQTSGEKFVVAHHMVGNTFPYTPDDWTSDIKLAHANGIDAFALNVGTDSWQKDRVRDAFDAARDSGTGFKVFMSFDMAVNPCRSPSDAAALREYITTYASHPAQFRYNGKVFASTFRSESCTFGAATTEQGWKEQFTDQLTGENAALFVPSFFMDPTRFKSFSAMDGAFNWNGAWPTQLSASKLSETISFLNSNPANTSDAPIPVPQTLTPIRSVVSALSSALSLNIRDEPERLIPLVESKLAAALRSAINLDSDSSITANLGTSGDRSRSNVYMACVSPWFYTHYGPDSFNKNWIYRSDDWLYNTRWDQLIRSRDKVDIVQIVSWNDYGESHYIGPIKGAQPNSNAWVDGFDHQAWLQMTSYYATAFKTGQYPA…	518	4	501	Not SCR		Yes	-	-	-	-	-	-	-	-	-	-	-	-	-	-	PF03659.9	Glyco_hydro_71	8.6e-43	-	2393	1527	Yes				+	-			0	0	1		2		2	2	1				2
Tribe 5	RS3_10426	MITVAVAAVLLVVPALGSPLSTSTEPLIRGNVGLNLAPIVSHPTAEQAIIPNQYIVVLKPEATLDDLTAHAASVQSHDETNPLTDGSGLLHIFDGALKGVRSKFSDATLDRIRAIPEVEYVERDQVVYAIHEPVDEDHAETQRGAPWGLARISHRNKLGFSNFNQYVYDSEGGEGVDVYVIDTGINTEHDEFEGRAHWGHTVPADEDKDGNGHGTHCRSTIASRKYGVAKKAQVHAVKVLGSNGSGSMADVVRSVTWASKAAQAKAIEAIKEFRATGKTSHKGSVANMSLGGGKSPALDRAVNAAVKNGMHFAVARSNDNKDACNYSPAAAELAVTVGASTLGDERAYFSNHGKCVDIFAPGLNILSTWIGGKTATNTISGTSMASPHTRSLLAYYLSL…	515	3	498	Not SCR		Yes	-	-	-	-	-	-	-	-	-	-	-	-	-	-	PF05922.11	Inhibitor_I9	9.7e-11	-	3884	2393	Yes				+	-			0	0	1		4	8	3	2	3	3	1	4	5
Tribe 5	RS3_10432	MITVAVAAILLAVPALGGPLGTSTEPLIRSNVGLNLAPIVSHPSAEHAIIPNQYIVVLKPEATLDDLNAHATAIQSHDETNPLIHIFDGALKGVRSKFTDATLDKIRAMPEVEYVERDQVLSAIHGPAIKRDIVVQRGAPWGLARISHRGRLSFGMFSKYEYDRNGGEGVDVYVLDTGINVNHEEFEGRAHWGHTVPRSNSNTDENGQGTHCRSIIRSRKYGVAKKAHVYAVKVSRSKESATASDVVRSVNWASKAAQAKAIEAIKDFRATGMSSHKGSVAAVSFNGGRSSALDDAVDAAVRNGMHVAIPRSDDDKNACNYSPAAAELAITVGASTLNDERAYFSNHGRCVDVFAPGLNTLSTWIGSNNAVNTASGTIAASSHTRSLLAYLLSIQESAT…	504	3	487	Not SCR		Yes	-	-	-	-	-	-	-	-	-	-	-	-	-	-	PF05922.11	Inhibitor_I9	7.4e-10	-	2934	2596	Yes				+	-			0	0	1		4	4	3	2	3	3	1	4	4
Tribe 5	RS3_10433	MITVAVAAVLLVVPALGSPLSTSTEPLIRGNVGLNLAPIVSHPTAEQAIIPNQYIILSKNSDNAIASNWNPTGAVMAILPSWMAAFIPALFIKQIMPASESEESFYNTDGTLDITQFGGITPTQLKTALIGLGEVGILRKLPPNTTNILVFNNATDANENPWY	163	0	146	Not SCR		Yes	-	-	-	-	-	-	-	-	-	-	-	-	-	-				-	2645	2934	Yes				-	-		Yes	0	0	2								1
Tribe 461	RS3_10451	MQYLTLAIASAFVLASQASAQTPDVPQCLMGCFNDASQTRSCSSSMDLQCMCTNEKFTKPAMTCVLTKCSTSDQNTASAMYSQYCVAFTGNSTTAATGASGSATGTSPSASSTSTSRSYSMAANLGLLVRSRSVTLFAL	139	8	119	6.72		Yes	-	-	-	-	-	-	-	-	-	-	-	-	TGNSTTAA...TGASGSA-...TGTSPSA-...	3				+	1108	603	Yes				+	-			0	0	1		1		1	1		1		2
Tribe 5	RS3_10463	MVIMRIFALALLASSSNGLALPSAPFTGFESTSQSFIVKLRPGHSCQSHFSRIKGSLSKVESSRATHFDSRVFNGYAIKLDDQATLKSLSLLDSVEYIEPDTVFSVASVMTQTDAPWGLQAITRSIAFPNNEPSVALNYKYEASPTIPTGYFNGIDSVFFILLYDSSRSQGVDIYILDSGVYSNHTDFASRVEHSPVFARYTTTGDVFGHGTHVRSIARSTRFGVAKQARIIDVKVITDTGRGFASDIIRSLSWAVAHANSTGRPSVVNLSLGGGTSNALDDAVMGVVNRSIHTIVARSNADIDASGWSPARVPGVIAVGSVDQTGIRSLSNYGSVLVVFAPGANITSRSIDGPTSSRVDSGTSMAAPHVRSLVAYLIGLEGPRTPPEMKTRVQALARG…	828	8	810	Not SCR		Yes	-	-	-	-	-	-	-	-	-	-	-	-	-	-	PF05922.11	Inhibitor_I9	2.8e-06	-	4422		Yes				+	-			0	0	1		4	4	3	2	3	3	1	4	4
Tribe 151	RS3_10476	MRFFSSALAASLVAVARSLVINRGVEVEAPVDIQEACRGLMIWHPDGFYRSGTTVRYHGHMWQCTRWNRGKENPEESDLWQDLGACDPDVMNDQMVFGKRSVPVETRDEDDSDCLGYIEWSRSALIRSGSTRHHNGALWQSDNWNKGEEPGVSSHWTVVHKCGSRWNKTKRSCDGFPTFVKGALNRPGNTIQHDNKAYQAKHWTQTSAPDDTEAWTLLGDC	221	7	203	Not SCR		Yes	-	-	-	-	-	-	-	-	-	-	62	-	-	-	PF02839.9	CBM_5_12	7.2e-05	+	1724	213	Yes				+	-			0	0	1
Tribe 33	RS3_10506	MRVPFRLALLSSALGTSTVLGFISEYTETCKTIAKSISSEGGVYYWGHPRYIKGNKHWASSSSQDSACVVEPASPQDVSTILQIVANTSTPFGIRSGGHATNRSFSSTPGVQIALFKFSEVTYHEAPAAADGSVGTVDYGSGLVWDSVYAALEPHGVNVVGGRVTGVGVGGFTLGGGYSWLSNQYGLTIDTVTAFELVLPNGTITTATETQNADLFFGLKGGFNNFGIVTKFTVLAFPQGQVWGGLRTFTFDQLDKVKAATVNFAQKVKDPKAAIIPTFNFILEQPGVSLLMFYDGTAPPRSIFDEFQSITHFTSDVKTRSFTSLVQASPANATYGLRGAFNTVALKNYSQPIIDQVLDQCKYWGKQASLRLKTDLFISYDVEPFLPSMNARSKGGAYP…	494	3	473	Not SCR		Yes	-	-	-	-	-	-	-	-	-	-	-	-	-	-	PF01565.18	FAD_binding_4	6.8e-20	-	3239	3126	Yes				+	0.11	Yes		0	0	1		9	15	6	8	1	2	2	18	15
Tribe 49	RS3_10512	MLLIKALFSLLFFAISSRAAPIDGRQTSCSALQLIFLRSTNEDHGLGSVGGPLSAALTSAVSGTTTYSVPYDTSVEYGPTITRSARMTVEYITAQAARCPSQRFALGGYSKGAMVLHSMSLSSALKAKVTAIVVFGDPYRGINNNWPISSPVVNSKPRSGFTNSQNVASFCNDGDIICRGGLSVPAHLTYGEDGSTGIAAAFIQNHL	207	4	188	Not SCR		Yes	-	-	-	-	-	-	-	-	-	-	-	-	-	-	PF01083.17	Cutinase	7.1e-30	+	5863		Yes				+	0.21			0	0	1	2	3	1	5	5	4	6	1	4	7
Tribe 33	RS3_10523	MSSYSVLCLWGTAPSGLGVPLTRDLYLRSIKSRRSYTFTRLFFPDRVICAPLFYTKLRTMMWAPLPTIWSFLALGSVIALGAPTDSEPRIADTDYTSVCKSIEASVSNATVAAETLAWPVHPLYNKGNRHWALSSSQDSACVVEPGNPDDVSKILQIVANTSTPFGVRSGGHATNPGFSSTPGVQIALFKFSEVTYHPGPAAADGSVGTVDIGTGLAIYAALEPLGVNVVGGRVTGVGVGGFTLGGGYSWLSNQYGLTIDTVTAFEVVLPNGTITTATETTNPDLFFGLKGGFNNFGIVTKFTLLAFPQGQVWGGLQTFTSSRLSRINAATADFAANVTDPKAAIITTYNFLLGQPGVSLLMFYDGPTPPRSIFERFTSIPHFTSDISTRSFPSLVGAS…	560	4	542	Not SCR		Yes	-	-	-	-	-	-	-	-	-	-	-	-	-	-	PF01565.18	FAD_binding_4	2.2e-16	+	928	532	No				+	-			0	0	1		9	15	8	8	1	2	2	17	15
Tribe 91	RS3_10527	MRTFALAITAALSLLQISFAAPAIKARDCQVIPSTADAAVRDQVYRITQSRAVTAKVLLSTFETAWIESHVNNLSCGDQDSIGVFQQRPSQGWGTYDQIMNVDYSTNKFLDQAIVNDRNNPGYTRSQLAQSVQRSEYPDRYDQAQGTAQELINQAIASVGGVGTNPGTGQCRSVAAYGAATVYTGGQKCTYGGHLWTAKWWTQYETPSTGGSGVWQDDGAC	221	5	201	Not SCR		Yes	-	-	-	-	-	-	-	-	-	-	-	-	-	-	PF02839.9	CBM_5_12	4.2e-08	+	2519		Yes				+	0.06			0	1	2
Tribe 94	RS3_10529	MELWMILFLLFQLMIYVTGPPVTFDQDASCSKYPDLYEASIQELQNGLERGDYTSVDLVTAYLVRIDEVNYKGPNLRAVLEVNPHALEQAAELDLERRRRGKRSSLHGIPILIKDNIAIRASDGNTTRSSYALLGSIVPGDATVIAKLRERSAILLGKANLSEWSYLRDFSLDSGWSGRGGQITNPYYPGADPSGSSRSSAVATAIGLAAAALGTETDGSIVSPSSYNNLVGIKPTVGLVSRRSVIPVSSHQDTVGPMTRSVADAAAILSIIRSSDNKDNYTHSAPADIPNYTRYLNVDSIKGKRFGVPRATFTNDSATGNHPSINVEFNEALAIIQSMGGIIVDPADIPSAAKLSRGDEMLIFQVDFKLDLNRYLQGLNYESTNATTLRSIIAYNNAN…	568	1	549	Not SCR		Yes	-	-	-	-	-	-	-	-	-	-	-	-	-	-	PF01425.16	Amidase	9.5e-69	+	1188	275	Yes				+	-			0	0	1		2	1	1			4		1
Tribe 14	RS3_10556	MFSTVVTAFVLAASVSQVAATPSRARHMYAARAYAQDSHLLEDYDTYHSRYVKIGCIAAKKNDTGFFKDCCHPLAKDADSSVPAKCTGSESDPATPVASPAPTQGSGSGETFSGGYATYFYQNGVRSACGTVHSDDDYICAVDYRRYGDLGKQSDLCGKTARITNEANGKTITCTIADVCPTCNNANSMDLSVGAFRGLDILDRSLLKIKYEMA	214	10	194	Not SCR		Yes	-	-	-	-	-	-	-	-	-	-	138	-	-	-	PF03330.13	DPBB_1	5.1e-05	+	4048	720	Yes				-	-		Yes	0	0	1		2			7	4	1	5
Tribe 462	RS3_1056	MPYSCFFLALVVASLDSSTKTSASFETNIGWRLSQLVGLIKSKQASEKSNEGPGLQEPDWSEDLSTFLELAKMLSRTKLAREARDFVIRYFPAENTTVNPNA	102	1	85	Not SCR		Yes	-	-	-	-	-	-	-	-	-	-	3 (motif in SP)	-	-	-				+			No				-	-			0	0	2
Tribe 6	RS3_10560	MRASALSLSLFGLVTVSASSGHPLSKRQEPVGHCRPVCANPVIRKEWRDLDPTVQQNYISAVKCLTTKPARINSYPGATLYDDFATVHMSDRSLHVVDSPIFDPVTGFGGTGTNVTKPSPIATGPFANFTVVAYSDYSGHKDYGRPHYLERQFTSQVVRNNTIIPIPASEDGSMLSERYNKSMMNNIMDTGKNFELFRELFEGIPHQAIHDTIGGDMSPSNSPNDPLFFLVSKQHPLLRACTHCGLF	247	5	229	Not SCR		Yes	-	-	-	-	-	-	-	-	-	-	-	-	PVGHCR-...PV--CAN...PV--IRK...	3	PF00264.15	Tyrosinase	2e-08	+	1022		Yes				-	-		Yes	0	0	1		9	7	5	3	1	2	1	1	1
Tribe 32	RS3_10567	MVQLGVYALGLFLANLRGAKAKDPLSLSQSDWDVFNATVGGRLGRGVPFARDCFNTRSPGVGPTAPGTECGSVQSKYADNAFRAQLYGPREVTQWEICQKTNKGCLLDSNNPGNTSAYSPPAVCYQGSVSPYYVDIRDSNQVAQSFAFSKRTGVPLSIKNTGHDFLGRSSAPGTLSLWTQNIKYINYSAEFIPEGCKANYKGVPALTYGRSQDMDSLFLFAEQRNLTFIGGSWRTVGARSGWAQGGGHSVLTNTYGLGADRVVQFKVVTPDGHPRIANACQNSDLFWALRGGGGGTFGVVLEVTSEVVPNVVPTVSFSWTLTPTPENLKAFLTILVENAVRWSQEGWGGYVYTPRSIIANPILNASQAAESLKPITDFFKTATDGRSGARSSGGQGQWA…	586	10	565	Not SCR		Yes	-	-	-	-	-	-	-	-	-	-	569	-	-	-	PF01565.18	FAD_binding_4	0.52	+	2919	275	Yes				+	-			0	0	1		7	13	3	4	1	17	1	11	1
Tribe 32	RS3_10570	MVYPALLAALVGVVAARSPYDLPASEWNTLNATVGGRLGRGVPIARDCYDQRSVNVTGPTPGLDCATVQNKYPTDTWRIGTYGARLALQWETCQKTNQGCLLDPNEPNNATAFSAPRVCDQGSVSPYYISVKTAADVTQGFAFSKRTGVPLSIKNTGHDYRSRSSAPGTLALWTNNVKYINYSATFVPEGCQQDGVPALTYGRSQDMESLFLYADSNNLTFIGGSSKTVGARSGWVQGGGHSVLSNTYGLGADRVLQFKVVTPDGRARVANACQNQDLFWALRGGGGGTFGVVMEATSQVVPNRVSTVALKWQLVPTADNLKTFLTIIVQNSLRWSQEGWGGYLYPTASILANPRMNATAAAASLKPLTDFLKIAPDGRSGNRSSGAQAQWSQYDSFLP…	578	10	562	Not SCR		Yes	-	-	-	-	-	-	-	-	-	-	561	-	-	-	PF01565.18	FAD_binding_4	5.1e-05	+		107	No				+	0.14			0	0	1		8	13	4	6	1	18	1	1	1
Tribe 80	RS3_10572	MKLLNVLSFLTFFALSAYAFTNPLKEKDGSDPFMVQSNGYYYLTTTTWSNIQITRATSMRSLKTATPKVIWSDLTASRCCNIWAPEIHWINSENAWFVYYTRSPADVSRQSIHVLKSSSSDLWASTWSYRSRVAIPNKDFWSIDATILNHSTGSYLVYSAYDSTVFQSDQCLYIAKLSSPTTVGNASKLSCPTNSWEKIVTGVNEGPAALYHGGRTWIVYSASHCSGPGYALGRLELTGSDPLSMSSWTKYNTGPIFQAANGNYAVGHNGFFTAPSGNVYNVYHASPSSAVTCDGNRRTMVQAVNWNSDGTPNLGTPRPLSENIPEPA	328	6	309	Not SCR		Yes	-	-	-	-	-	-	-	-	-	-	-	-	-	-	PF04616.9	Glyco_hydro_43	4.8e-44	+	1154	368	Yes				+	0.07			0	0	1		1	3	2	1		1		1	3
Tribe 32	RS3_10573	MQPALLALGILFGAFAEARSPYDLPASEWNTLNATVGGRLARGVPLARDCFQQRSTNVTDAAPGLDCATVQSKYGNNSWRSGIYSNRMVLQWETCQKTNQGCLLDPSNPKNANAFSAPKVCNQGSVSPYYIAVKTAADVTQAFAFSKRTGVPLSIKNTGHDHRSRSTAPGTLALWTNQIKYINYSTTFVPEGCNQRSVPALTYGRSQDMESLYMFSEANNITFIGGSARTIGARSGWLQGGGHSILSNTYGLGVDRVLQFRVVAPDGHALVANACQNQDLFWALRGGGGGTFGLVLEATSQVVPNRVPTIALRWQLTPTPDNVRSLFAILVENSLGWSEEGWGGYIFPTTSILANPKLNATQAADSLKPLTDFLKNASDGSTGRSAQAQWGEYPSLWQL…	577	10	561	Not SCR		Yes	-	-	-	-	-	-	-	-	-	-	560	-	-	-	PF01565.18	FAD_binding_4	0.56	-	3291	368	Yes				+	-			0	0	1		6	12	4	5	1	16	1	8	1
Tribe 110	RS3_10643	MMLAVSFMLALGGLVAAQDFSPDYKNPLLAKVLLYTYTNGFRHDSIPTAIDQLKAWGPYYNISFDATENQKDFTEDNLAKYDALMFVHTTENIFNGSAQDAFSDYLSKGGNFIGIHAASVAFVSKTWPPWTDTLGSSFDHHPARQTATFVKQATGHPATNPTPDRWTFDEEVYSFSSDPRSLGAKLLFSVDPTSYKENSVVKEQGDPHPIAWYQDYARSAIIKPGGVRSRSFFSSLGHNNSTWMDDTFMKHVMGGLAWTLASNTTRVASGLYTDGTQPTVRLGASNTNASAVAFSPWTPVLGSSQTAPPPPPPKPTPTQSRSPESTGGGATTSSTSSNSAVVGAPRSTWAVAVVTLGAILSALF	364	0	347	Not SCR		Yes	-	-	-	-	-	-	-	-	-	-	-	-	-	-	PF06283.6	ThuA	1.6e-50	-	1959	2753	Yes				+	0.15			0	0	1
Tribe 50	RS3_10653	MRRSFLAASLALYSSLSAATRGESRQDNNPTWSGPLADGGNAWKDAHAKAKQVVSQMTLEEKVNITTGIDVIISICRSNTGAVPRLNIPAMCLQDGPRSVRPADFASQFPAQITVGATWDRELIYERAAALGAEFRGKGVHVALAPVTGGPLGRSPLGGRNWEGFSSDPYLSSIGSYLSVKGFQDKGVVATSKHYALYEQETYRNTDLPFQYMPPDAPHVHPLPISSDVDDATFHETYLPSFVEAVRRSTGSIMCAYNRVNGSHACEDDVTLNKILKGELNYQGYVMSDWFAHWTNEGAALGGMDMSMPGTDFWGADLVALVNNGT	326	4	304	Not SCR		Yes	-	-	-	-	-	-	-	-	-	-	-	-	-	-	PF00933.16	Glyco_hydro_3	3.3e-73	-			No				+	-			0	0	2		8	7	6		1	5	1	2	5
Tribe 10	RS3_10662	MRHCLSSLATLLTPAVLLVRLVDARNVITASPLDVSNKTYDYVVVGGGLTGLTVASRLTEDPKVKVLVIERSRDDRRDPRIYDMFAYTQAFGTDMDWNWPLVDRGGRIKRSKTLGGTSSINGAIYTRGHAAQYDAWSDLLTAREKTLNWNWDSIFKYMKKSEGFSAPNTDQTSKGAQYTSSYHGKSGPLQVGFPNLMFGGPQQSAFIETIGNTHNVSFCPDLNGGSPTCASYIPLTIDSHRNDSRSSSAEAYLTPVEATRKGWTILVQHQVTKILFKDGTSPALATGVQFGTINGTSYTVFAKKEVILARSAFMSPALLQLSGIGDASKLSELGIKSVVDLPTVGKNLQEQTMNSFGAKGNGFDYGGSGPSNANAFPGIHHVFGSQAESVASQIYSNIP…	608	6	584	Not SCR		Yes	-	-	-	-	-	-	-	-	-	-	-	-	-	-	PF00732.14	GMC_oxred_N	2.3e-56	-	2881	3736	Yes				+	-			0	0	1		9	7	7	1	2	1	1	11	1
Tribe 36	RS3_10668	MRFTTSCLAVAQVVWATVNINSISRAPTARTVPNAFIVELSQGNHFKRGFASPHDELYHDLERRGVDWEVTKEYSNSLLTGAAIKLGSHADLVKLAEVAAVQFIAPIYLHPSPKPVFHQVMRTNVNGTPFDAFSTHAMTGVDKLHAEGYFGQGIKIGIIDSGVDYTHPSLGGAFGPGNKVIGGHDFVGDAYTGLPDAPPIPDPDPFDQCDGHGTHVRSIIGADPNSPWNISGVAYRSEINAYRVFGCRSASTDDIIIDALLRAHADGNDVINLSLGEPNGWTQSLSSIVASRIAREGRIVTIARSNDGQFGAWYAASPATGLDVISVGSVDNSIVYQQNASVSNGRNISYQSIDALDIPDNLQLYATSTDINVTADACEPLPANTPDLSNYLVIIRRGT…	906	5	890	Not SCR		Yes	-	-	-	-	-	-	-	-	-	-	245	-	-	-	PF00082.17	Peptidase_S8	5.4e-45	-	3049	1683	Yes				+	-			0	0	1		5	13	6	5	3	4	1	3	7
Tribe 6	RS3_10672	MLVFWLALLYILPTALSAPVTGSTKGIGKCTNPAIRREWRTLSQDQKDSFHSAVKCLQNKPSALNVLESQTLYDDFSYVHYTINVTIHHVSSFFPWHRYFLILREAAMSECGYSDPIPYWDWTRDSTVETFKSSEMFDTKKGFGGDGTGKTNWTDGLCVEDGPYRSLHSTILSLTA	176	4	159	Not SCR		Yes	-	-	-	-	-	-	-	-	-	-	-	-	-	-	PF00264.15	Tyrosinase	8.3e-15	-	4718		Yes				+	0.34			0	0	3		11	11	7	3	1	4	1	6	2
Tribe 38	RS3_1068	MALNSTMLTCTFRSAVLLTPTLSPICEAFAAAKAKNTPLVFGEWSLATNFNASAEFLFKWADAQKTIYRSQADGWIFWTFKIEEGSANLPNCTLNPNNGWLE	102	3	74	Not SCR		Yes	-	-	-	-	-	-	-	-	-	-	-	-	-	-				+		804	No				-	-			0	0	1					1	2	1
Tribe 100	RS3_10684	MHWISYLSLFSTALALVHPRQSTVDSFIASESPIAKRSVLANIGPNGSKDQGAASGVVIASPSTSSPDYVYAWTRDSSLVFKLLVDQYIGGRDTTLQTQIQNWVASQGRLQQVSNPSGTVSTGGLGEPKFNIDESAFTGAWGRPQRDGPALRATTMMTYGTYLGASNSYTTGTIWPYVKLDLDYVANNWNNTGFDLWEEVSGSSFFTIAVQHRSLRQGAAFATAQGDSTRATTYTTQAANLLCFLQTFWNPTSNFASANVNGGSVVRSGLDANTILTSIHTFDPARSCDAVTFQPCSDAALANHKAVVDSFRGSLYTINSGIASSAAVAVGRYKEDSYYSGNPWYLCTLAAAEQLYDALYQWNKLGQIPVTTKSLAFFQQFSSSIARSNYSSSSTEYST…	580	5	565	Not SCR		Yes	-	-	-	-	-	-	-	-	-	-	345	-	-	-	PF00723.16	Glyco_hydro_15	1.2e-98	+	1030	622	Yes				+	-			0	0	1						2	1		3	3
Tribe 171	RS3_10692	MRAIASLFVLVLSVVASPVVGHDHSHDDGLALATRTDGTRVAVVTCMDPRIDVDFLLKQLKLTSTTSYIIRNRSGRAKEALRSVMVSQEFLGTSEVYVVHHTGCGMANNSEEGMRKAFYKKDNLARTLMVNEMEFLPIRTTNYTESVLDDVALVTHHPLLKPDAKVRSYVYNIGTKGSKDSVKQVYP	187	2	166	Not SCR		Yes	-	-	-	-	-	-	-	-	-	-	-	-	-	-	PF00484.14	Pro_CA	9.8e-13	-	2351	775	Yes				+	-		Yes	0	0	1
Tribe 171	RS3_10693	MRTVASFFAFTLFALSSPVAVHDHSHDDGVTLATRADGTKVAVVACMDPRINIDFLLQELKLSATTSYIVRNRSGRVKEALRSVIVSQKFLGTSEVYVVHHTDCGMANNSEEGMRQAFYKKEDPIRTFMANEMEFLPIRTTNYTESVLNDVALVNHHPLLNSTKVRSYVYNIGTGGKDVVQQVYP	185	2	163	Not SCR		Yes	-	-	-	-	-	-	-	-	-	-	-	-	-	-	PF00484.14	Pro_CA	1.3e-13	-		2351	Yes				+	-		Yes	0	0	1
Tribe 553	RS3_10714	MLSIVALTAFSTLVLLAPPQAIRLLLDLMVIPTTVCFAFERWNPVRSALQVVSRQSQRRVRRSLEYRAVEGGMVGRADPDDED	83	1	47	Not SCR		Yes	-	-	-	-	-	-	-	-	-	-	-	-	-	-				+	662	353	No				+	-		Yes	0	0	1
Tribe 46	RS3_10734	MSSLTWKILVTAALGMFVAHGATIHAPRQSNTSTISWFDCPDAPSTQCAFFDVPMDYTNINGNETVSIFLRKYPATVSEDQRLGSLLTNPGGPGGSGSEWLLRRGKEVSEILGGTYDVIGFDPRAVNLTGPSTACHDVEAKYIHQMYQEVLQVSLSLLIHVHLPILAAIQATQNAACEQNGNYDMLRNSGTVAVVKDMERIVQALGEDGLNFWGFSYGTILGATFAALKPHLVKRMVLDGVSDSESYFNDVLQWGKDSIKYSDITLRGFASTCIERSPEYCALANKSDTTQGILDRLDALYSRLDKEPLAFGDSPSGPGIIEAHHVQTFMLSSLYRPNIWQAVAQALVLLEEGYGVTLSTLFSESYGAVPRPYDQNVFNRSMQTATTREAFNPILCGDS…	491	9	470	Not SCR		Yes	-	-	-	-	-	-	-	-	-	-	38	-	-	-	PF00561.15	Abhydrolase_1	1.8e-16	-	3914	884	Yes				+	-			0	0	1		2	2	2					2	1
Tribe 11	RS3_1074	MVAISLAVLSAVRSALIQSVQAAPSPTIKHVDEFVRRDAEAPPFVKRAASCTFPSPPKTSSLSAPITVTGTFDGGNVRFDRGSGACTDQAEGGDADAVFLVKSGGTLQYVPYFRLRSEELTLSVHQKCRYRC	132	4	110	3.64		Yes	-	-	-	-	-	-	-	-	-	-	130	-	-	-	PF03211.8	Pectate_lyase	5.6e-07	+			No				+	-		Yes	0	0	1		1	1	1			1			6
Tribe 440	RS3_10746	MLIASLVLGALPLLAVGQRTPSLGLSNGYLTLNIGSTRSVQLVKDSQVLASLKPSSSAAFDFAPYDKLSQRQYNGNYHTGDVALRVRQVGASAWISGDSAAARKTVTALSVSGNVLASADLTPTLPTSITSLLTVTRSWVRSSTGVLGLRFTLRNKASTAIEVGSLEFPITFNSIFTDRTAPDTNTKCSLIDPYIGLDRSFVRVTPLSGTGPVLLVTPSGTSKSGLEAWRFLTEPSDSINNAPYYQSQTFEGYYSWQVHSKAYADAEWKNVPGGPWNTASSVTIEPGATKEYALDFLVRSSVRTIDDRLSQRSRPVAYGIPGYIIPSDTPAKLFLKHTSVVQNLSVSPSGALTWATNSEGKNGWTGYTITPKSWGRSRLTIQYADGLVQTVHYHVTHGA…	916	1	899	Not SCR		Yes	-	-	-	-	-	-	-	-	-	-	-	-	-	-	PB006152	Pfam-B_6152	8e-10	-	3795		Yes				+	-			1	1	1			1	1						1
Tribe 15	RS3_10749	MNHTYACVSATAVLCAALLWVRSKRATRRGPLPPSLKPDPLIGNMRAMMNIVDEPRAYRDWGLQLGSDIISVALPGQVIIVLNSQEAVDELLVKRSSIYSDRPYIPMISSDNLTGWGNHTAIIGYGERWRFQRKVMHEVLQKSANEERWPLIEKDSRLALQRILGNSDFTQELRRMTGSTLLMAVYGYEVGSLDDSLFRTVEIATKGFDQAVVVPNYLVNTFHWLEYVPAWFPGAAWKAKANVWRGQKDRMLHVPFDWTKNKMSTGTQAESMLSTWLNRYMGKESSVPEAELEDRLRWVRSGMFARSSDTSVAALRTVILAMAMYPDIQAKAQAEIDAAIGTRLPELADQDVLPYVQCIVKEAMRWQISLPLALPHGCIQDDTYKGYHIPKGAIVLGNA…	1265	15	1239	Not SCR			-	-	-	-	-	-	-	-	-	-	5 (motif in SP)	-	SPRLPS...SP--PA...SPTLF-...SPTFP-...RSLTRPGPVP...RSLTRPGPVP...	6	PF00067.17	p450	1.2e-47	-	6246		Yes				+	-			0	0	1		3
Tribe 13	RS3_10766	MFALSLVSLAAASLARAATYGVSDTFIGSSFLSGFRHEAIADPTHGRVNYVDQATAQRLNLTYANGNTFIVRADYTTTLSASGRSRNSVRVISNKQWDNHVEIMDVRHMPQGCGTWPAYWTTSATASWPTRSEIDIIEGVNDQGPNAATLHTTSGCTQPFTRDQTGTTTNTDCNWEVNGNRSCGVRNPLANSYGPSFNSNGGGWYAMERTATYIKVWFWPRNSATVPTQVRNGSGSIDTSTWGTPFAAFVNNSCDLNAKFGPNNIIINLTFCGDWRSGVYGSSGCPGTCNDYVNNNPAAFKNAYWDIAALRVYQ	314	8	297	Not SCR		Yes	-	-	-	-	-	-	-	-	-	-	-	-	-	-	PF00722.16	Glyco_hydro_16	2.6e-07	+	1929	1305	Yes				+	0.04			0	0	1	1	3	2	3	2	3	2	3	2	1
Tribe 160	RS3_10787	MSATSSMLQCLMLLASYLLLISEDDAEAELALSITCLCQTFLVYYIKLSRIRSGRRGPYIKDRTYALCDRVIHRESDKIFKSHFHVNRATFWHLLGLIRNDPVFESKGKKPQISVKYQLATFLGRFGTELGLTLAMRMGISEGSVYHASARVIRAFRKIRPRYLNWPTGQACQTSKLRIQELGFPGAVGIVDGTLIRLKNEPRKNPWSFWSRKKAYALAMQAIVDFECRFISFDLGWPGCTNDTTMWKLSHIWRHRWDYLAADEWIMADKGYPISKFLIRPFSHNDLTNDPQIARTQKSWNKEFSRHRVHVEHAFGLLKGRFAALRFMPGWDLSRMYRAIEALMVIHNICIDLRDGVHDIEDANLLDEQRSNIGRLIVRDRIEDGDGVRARSLVRRKQL…	408	8	380	Not SCR		Yes	-	-	-	-	-	-	-	-	-	-	226	-	-	-	PF13359.1	DDE_Tnp_4	2.6e-27	+		71	No				+	-			0	0	1								1
Tribe 47	RS3_10810	MRFTPLVLLGLVPSSLAAFGVTKGSTYLDVDTGNKLVYRVSTTSGDITSIKYDGKELQYSKKFTQIGSGLGSATVSSKISGSTAIITIETSTLTQYYVARSGQSALYIGTYITGEPSVGELRFIARLQSSVFTNSPAPSNPWGGTAIEGSDVFLVSGQTRSKFYSSVRFIEDQVHGISGSGVGAYMVLPGNAYETSSGGPFFRDINNQNSQSDDGANEVYWYMNSNHAQTEAYRTGFFGPYALVFTSGSAPSANLDLSFFADLGLKGYVASSGRGTVRSTVSGISSGFQAVVGLKNSNAQYWGKVSGSSFSISNVKPGTYTATLFKKELEVGTGSVTVSTGKSSSLTLSSTESVKTNIWQIGVPDGTPSGFLNADKIETMHPILLHSLWLSTFSFFSSL…	520	0	503	Not SCR		Yes	-	-	-	-	-	-	-	-	-	-	-	-	-	-	PF09284.5	RhgB_N	1.1e-91	+	317		No				+	-			0	0	1							2		2	2
Tribe 2	RS3_10819	MISSSVFALLASAALVASHGIVDEVTIGNVKYPGTKNYNAPENAKSPVRGIPSDTGFVHFANVGSPDIACSSRSRTPRTVTPEIARSSPMGVRWGGDGGPDKKQWPHPEGPAIVYMASCNGKCSDFDPVNAQFFKIAEEGLDPNKRPNESGNDHLPWGQGLWAQNRIQYENSYHWFNIPSDIKRSEYLVRHELISLHGAHSAAEGAQYYPACIQVKVTGGGNASPPTTPATKLYSYQDGIVDIYTPSQKTNGMYGITAAMYKIPGPALYVPGKAPAQPVTSAAPSSTAAPATSAAAVTSAAPYKPPANNNPPVSVGPITSVVYAPAPAPTSTRRCKPKRAMHKRVEDETREIYDRALAHAQGAHAHAKKRSSH	373	5	353	Not SCR		Yes	-	-	-	-	-	-	-	-	-	-	-	-	AAPSST...AAPATS...AAAVTS...	3	PF03443.9	Glyco_hydro_61	6.6e-46	-	2759	1017	Yes				-	0.13			0	0	1	1	15	16	12	1		21		21	16
Tribe 1	RS3_10846	MISTTSLGLALVSLWGRSIASAAPSITLSTFGPSSVSDVLALKIVTSIKNTGTETLRLLNDPNSALSAWETDSFHVARADSNLVRSPALNFTGLRIKYSPAAAVKRSKPELFTLIPRSATVNITHNLASTYDFSGKGGGRSKYKLKASTRAKTFLSVGTDGAITSVEATEGTVAEVAVSGRLSGPKLQPSAKGAAHGTGAFQQASGKSKRALVRGCNDPQINDILTAADRANNMAHGAHGFLRDGPWATRRWQEWFGGWDQNRYNLVFGHYDAIRFNPPNFLYDCTCTDDGLYAYVYPDTPDQVFLCGAFWRAPMEGTDSKRSTIVHEASHFTKYGGTADHAYGQGACRDLARNDPNRAAMNADSHEYFAENEPWLGQ	378	5	356	Not SCR		Yes	-	-	-	-	-	-	-	-	-	-	283	-	-	-	PF14521.1	Aspzincin_M35	1.1e-33	-	2882	208	Yes				+	0.08			0	0	1			1
Tribe 13	RS3_10853	MISLALLTSLFASQLVAAQNPKYSIAQDFSGSKLQVPFDGWTFTNGNDAKNYGNVAYLAKDVAMTQQLAYVNPRSNAIVKVDNTTVGSPQDAAYGRASVKMNSTQPFTKGSLVIMDALHFPYGCSVWPAYWSQGSPEDAWPQFGEIDIVENVNLAPINQMSLHTSQGCTLASDTQVTGKIVSNDCYNNTNGNQGCIIQMPDNSYGEAFARNGGGVYAVEWSSTGNGIRAWFFPRSSIPADMTSANPDPSTWGTPTAAWPESGCNSSKFFGPQTLIINISICGAYRSSASVFEATCPNQGTCLDLVRNPRNYDNAYFEISYVRIYSDGSTPTQSQSGASTATASRTQSGANATGTTGSSNGSIRNSRSLVSAVLAVVRSAWILA	383	8	365	Not SCR		Yes	-	-	-	-	-	-	-	-	-	-	122	-	-	-	PF00722.16	Glyco_hydro_16	2.3e-05	+	359	262	No				+	0.07			1	0	1	1	4	2	3	2	3	2	3	2	1
Tribe 1	RS3_10874	MSITILLFAPLLSQALSRLGHVRKKQFVGCSRSEEKQIRKAAIASNKLVGNALDYLNTISSGSEDEQFMEWFGTDSLRSHNIVDSHFESIRKSATSLIYDCTTCSIRYPKDYRSLSAYNGPRKRSKQKKMNICGKFWEAPITSADPNINSKRSIILRSNLRFKINVTDTLAVYDAPTYMRL	181	4	166	Not SCR		Yes	-	-	-	-	-	-	-	-	-	-	99	-	-	-	PF14521.1	Aspzincin_M35	9.8e-06	+	1820	950	Yes	KRSKQKK (122)			-	-		Yes	0	0	1
Tribe 211	RS3_10887	MPALEAFPASVLLLIAQWVSPPLLKHTFRSPGYRASHRSLLAASATCHALRRACFPLAIRIFRNRDPKPLSQADIGESATELDRRIEWVLTREDLWPYIKLVDIELFARGSHSLGTHLASFISALPNLESFALRLPTYRVFRNVLTSDLRASFSKCASVRVRTLCVDTDSAWLIPLFPNLRELIVWSWPRPGREEDDRRSGWSVVLGSISAQAPNVSELEIGGLSIWDVNVIFPALANALGKVQILRVLHRSEPYGAIPLDTAIIPHSPTVRTTPLPASIQSCAQTLWEDSHADPEYEGRYITGCPGALKKIVYFGLQDECGSCYVPCGTKWKDIGPAVVLGSEDMKDRS	350	9	325	Not SCR		Yes	-	-	-	-	-	-	-	-	-	-	-	-	-	-				+	315	137	No				-	-			0	0	1
Tribe 463	RS3_10898	METTLLTVFGTILGFVISFRTSSAIERYNEGKKLLSSIAHATRTFARLVRFNVPDKPTTKAEDDKAKDEHRNPPR	75	0	51	Not SCR		Yes	-	-	-	-	-	-	-	-	-	-	-	-	-	-				+	5507	74	Yes				+	-		Yes	0	0	1
Tribe 168	RS3_10903	MVSTMLMLAALVGNIRSATAQQSPTECADGSMTSWMQNNEGKNPCELVQDVLRVCKPSFNLGFLPRGYACENAPGSALAPCCCGSPTFALMSACWSCQYNITFDLVSTTFTGFVKDCQTLPNPITSYDTSVQSRITALDLPPWSQAEPLRSKWDFTGAWRNSTPSSTSAPPVPTGYPIQVNSTGISKGALRSSRVHVDLDEETASPRSSRWLGIPSYLQPTSFHSHSSATSGPPIPGQQELDPHHISPGAYVNAEEGGVTPFVSNQRPVESEKTRARRQSTLLRVANNGMTSEEDNNAPAPQPELLAHANSVSPGPVSPPAALNSSRILSTTSRSNSHRSSISTSNLHGHSVSVGSGSGSGTRYQEDDRSVSIVIEDGSESPEPVRSVPPAYVDYRKGY…	618	11	598	Not SCR		Yes	-	-	-	-	-	-	-	-	-	-	68	-	-	-				-			No				+	-			0	0	1
Tribe 311	RS3_10936	MAHPLVWPSNPQFFPLGILAATSLTQDLSPEQAADILLLGCGDPRHILYTISTDVTCPPVPRKLDITCCDLEPAILARNILLFTLLEDDVPSNHLWDVFYHFKIGDHAFGLIKSQSRKLLELSESPESWRQSEYGSFLKMVTATSLLEIRECWARYADFSELPADRIKKLQDQYDASSKRISERVKTHLNGQIIRSAANSWREAAKPVNDQFGHYWEHGTTVTTSKELKKTNNLNPTFFYSSLGEGFDVYTNTFPQGYHFSPAFTPILSDPRSPATTSAIAKAKQQFKRSLSAFQMSRKANSIVLRFFVGDALALCRALGQYSTSQKTDTQEFTAPWRATTIDLGEHAASSPPAPRHFDIIDFTTLGSELGILNALLVGQPLLKKRPASQAVLYTDLPM…	1188	26	1168	Not SCR			-	-	-	-	-	-	-	-	-	-	636	-	-	-	PF14737.1	DUF4470	3.3e-20	-	3309	1155	Yes				+	-			0	0	1
Tribe 6	RS3_10938	MKFALVLLPFAIAVAAASIKTELCRDPELRVEWRTMTEVQRDSYHKAVKCMQTKRVPSSGGMSQYDYFAWMYMAKYKEVHQTAAFLPWQRYFSFAYDQLTKECGYSGHTPYWDWTKDAMNMTRSPIFDPVVGFGGNGKGQGNCVQDGPYGIQSGFKLRWPWEQCLQRKFRSMVSSPKGFLRPATGPEARHSVKQVNALHRKKDFMNFAPGLEYLHHSVVSEIGLIMASSVPSLDPLFLVHINNIDRLWNLWQRKDDRTLGGYQNIVPIHPKGFPALTPPASLDDLIKIGPKDFFWLKGFPELKVRDLLATNSRRLCYTYK	320	6	304	Not SCR		Yes	-	-	-	-	-	-	-	-	-	-	-	-	-	-	PF00264.15	Tyrosinase	2.2e-21	-	3113	824	Yes				-	-			0	0	1		11	11	7	3	1	5	1	6	2
Tribe 464	RS3_10940	MKLALVALAAVSYVVAQGTVPPWGTCGGIDWTGGTVCSEGQYCHEWNPWDSTCIPVPATTATVDPTSIATASSA	74	4	58	6.9		Yes	-	-	-	-	-	-	-	-	-	-	-	-	-	-				+	984		No				+	-			0	0	1		1	3				2		2	5
Tribe 465	RS3_10945	MIFALLLFVLVSQATAAPGSKPPTIASSPSWPALKAESEPTTSMNHNLSTIPSKKTEEDISCEPKQQKQTQGATMDMAHPQATETIRSGTHNDWRPMRSLRVLTKEQVKASVSRPPLGVGPSEFPDLAKDVATDRSKQPTL	141	1	125	Not SCR		Yes	-	-	-	-	-	-	-	-	-	-	-	-	-	-				+		3016	Yes				-	-		Yes	0	0	1
Tribe 2	RS3_10972	MRTGAILAALAAASTAHAHATFQYLWVDGVDQGNTCVRAPSNNSPIGDLTSKTLACNTNGEVAAAKTCSIARSTKVAVEMHQQPGDRNCATDAIGGNHDGPTIIYMAKVDNAATAVGSEADWFKVAETGLVSKDYWGTDVMNANCGKVEFTIPADLPRSHYLIRAEVIALHVRSSVGGAQLYMSCYQISVTGGGAASPATVKFPAILVFSSTCMEIIVLTPFPDPLFTLPEALLGALPPPPVAASTAVATSATPSTTVVTSAAVATSAVASPTEATSTAVATEVASSSSVSAIDATSVVTSSAEVASTSVITTEVAPISIATTAVTSAVVTAPSAVTTTTSTAPTATGAVAKYYQCGGSNWTGATTCVTGTTCVVQNTYYHQCL	384	11	366	Not SCR		Yes	-	-	-	-	-	-	-	-	-	-	354	-	TAVTSAVV...TA-PSAVT...TSAAVA-----...TS-AVASPTEA...TSTAVA--TE-...	5	PF03443.9	Glyco_hydro_61	2.9e-48	+	3609	739	Yes				+	-			0	0	1	1	19	25	14			24		29	31
Tribe 3	RS3_10985	MSSSILLLALSAASYVSAAPSPSINSVKINLSRHVLKIVPHLETSLACRFPRPAKPCKITTKGQIYNGMGRSRQEHRHRTLPLSLTLAASREKFQVQGTSCSSCVNQKKFNSAASTTFYDYHRSSTENFGTGVGVDPSDYESLTLSAVQDTVAIRSLSAAKTNFYLITQQSRSFNADPFDGIFGMGYSADGTVFQNLVNQGLPAVFGMWLTPKSVGGAELTLGGIDNSKVSGPITYIPVDHATQGFWQLVSSQFAVNGKTSAALKKTTHVIFDSGTSNATVTEAMYALISPEIKPVGTKGAYGIACSKISSLTAKLDFTFTTTRSKAFNLTIPPQELNVGPFASDPSTCQTLINAQSGYYILGGKWDLRRVPPKKC	376	7	358	Not SCR		Yes	-	-	-	-	-	-	-	-	-	-	-	-	-	-	PF00026.18	Asp	1e-33	-	2594	797	Yes				+	0.18			0	0	1	1	3	1	3	1	2	1	2	1	3
Tribe 9	RS3_10989	MLTNTAAVTLFLSLAARSTAQAHSVNANGGPHVARQDPHAIPPLEEIKQGMPTEPPVPLSATPTRSSPPTISGAPNLPSIPDMSSFPPGGQLLPTDSAEVKEWLAEIAARSVTIPDIAPNKVLPDDAPRSTTLCSLNKEASARSGASGNCWWSCSTCTRDTDVVTCPDKLSWGLTFDDGPSPYTPKVLNYLAEKSLKASFYVIGANIVNHPEILQATYLRSHEIRSHTWTHPQLTTLTNEQIVAELGWTRKAIQAVIGVTPRYFRPPYGDCDDRVRAIAKGLGMIPVIWSEGFDTDDWSVNSGGVSTTLMEGYNKMLETLPTLNNGVISLQHDWYQGTVDLAVGYFLPAALSHNPAPNFQTVIECQHQPLGMSYIETSGSGTPPRSSTNNATTTAAPAS…	463	7	441	Not SCR		Yes	-	-	-	-	-	-	-	-	-	-	152	-	SAPRSSTTKP...SAPTSGTTK-...-ASTTGTPSG...	3	PF01522.16	Polysacc_deac_1	1.7e-32	+	933	268	No				+	-			0	0	1	2	3	1	4	6	6	4	3	4	4
Tribe 255	RS3_10997	MLALKVSVILATCTSTVFAAVAATVEGEPCPKDQGRWKETNKCFSKKMLSGLDATPPPSSGNVLLAWVLRALGTELPIKVNPDPQGAEDMNTGNSHKTHGSSAKSKEPAPVPPVVNDEEEVEYEVEAIVASRKRERDTEYRVRWKGYGSEEDTWEPKSHLTNAPRKLAKFYHDHPNAA	178	3	159	Not SCR		Yes	-	-	-	-	-	-	-	-	-	-	-	-	-	-	PF00385.19	Chromo	2e-14	+	5597	1047	Yes				-	-		Yes	0	0	1
Tribe 255	RS3_10999	MLALKISFILATCTSTVFAARSGAPWQKTGQLHWDRISKRPSLGKWKEPPHHPPDRERFGCPKEWYYLGPKNRCVPKEVQCHQDDFFDINRYICLSLNPLVTGRLSQLCPIGWRSAELLRCVPESCQCEEGFEWNENTYLCQRSQVSSMVGPNGVEDMDTENSHKTQGLLANPQDPVPLPPVVTEEEEEEHMKDIEGSKKQKHILEYPVGGKGSDEETWKPKSHLANVPKKAKFHHDHPKAA	242	10	223	Not SCR		Yes	-	-	-	-	-	-	-	-	-	-	59	-	-	-				+	1349		Yes				+	-		Yes	0	0	1
Tribe 5	RS3_11002	MRAVFVTTAALAAILSAFAAPTGNVPISKYRSPVKTNSYIIKLKEGVSKDAHINKLIAAFTRSGKVQYKYGDVFQGYAASLQGKDLDFIRQSSEVEYIVEDGIMTIDYEQGDETAAFVAREAPVVEGLEKRANGRSVDVYGIDTGVYTAHASFGGRARWGATFGGYANQDGNGHGTHTRSTARSATYGVATSANIIAVKVLSDRSSGTNADVIRSINYAATQARSSGRPSVRQPLPWCNAVRSGLHFAVARSNSNVDRSSTSPARVASANTVGAVDSSNRKASFSNYGSVLDVWAPGVNILSAWIGGTTRTNTISASSTNLGAYSPRVRSYIAVRIGNSGGTPAAVSSALKSSARAVVTGAPSGTTNLLAQPF	373	1	354	Not SCR		Yes	-	-	-	-	-	-	-	-	-	-	-	-	-	-	PF05922.11	Inhibitor_I9	4.1e-10	+	826		No				+	0.1			0	0	1		4	4	3	2	3	3	1	4	4
Tribe 5	RS3_11004	MRTAFVVSALAFIVPALSAPTVVPISKRRSPVVPGSYIVKLKDGLLTKNTCSQLVEELRASGSSITYDYGSLMPACALKLTDAALTVIQHMSQVEYIEQDSVMSLSEHEDELAPLDLASPATVEHDALVRRTDENCGKKGQGVIIYGIDTGIYTAHSCFGGRAVFGANFRSDGNNNDGNGHGTHTAATAACDKYGVATNAKVIAVKVLGANGSGSTRSVIRSVQWASDHYKGQGMPAVATMSLGGLFSQAVNNAVQSAVNNGLHIAVARSNDGLPTDLYSPASVQDANTIGAVDSENKKASFSNFGSTVDVWALGVNVLSAWIDGPDSSKVLSGTSMST	339	5	321	Not SCR		Yes	-	-	-	-	-	-	-	-	-	-	-	-	-	-	PF05922.11	Inhibitor_I9	1.1e-06	+	1122	4115	Yes				-	0.26			0	0	1		5	7	3	3	4	3	2	4	5
Tribe 65	RS3_11020	MHLAVVSLLALATCASAAPAANPESINTTTDSIASTAPVSSATTNPSVTTTGAVSSVGAPVSVASSTSSAASSTPTVAYASDDSNDSFWSEFQNTVPVPERGSTGASILGPQNIPLDREGPDFLAPPSTDSGSVENVKWSLSLSHNRMQSGGWARQQNEHDMPIATAMRSVNMRLKRSAMRELHWHTTAEWSYVLRSSCRVTSVDQNGRNYIADVYPGDLWYFPRSIPHGLQGLNDTADGCEFLLVLDSGTFSEDSTFQVTDWLAHVPKEVLAKNFRVNASAFDHIPSRELYMIPSAVPTGTPAEDGVTSPQGTVPLPFSFAASKALATNTTGGSVKIIDSRTFNISKTISVAEVTVDVGGIRELHWHPTQPEWSFFIEGNARITVFAASANARTFNYQ…	477	3	460	Not SCR		Yes	-	-	-	-	-	-	-	-	-	-	-	-	GAVSSV--...GAPVSVAS...	2	PF00190.17	Cupin_1	1.7e-08	+	1469	786	Yes				+	0.04			0	0	1		2	1		1		1		2	1
Tribe 58	RS3_11044	MVSKFLLLAATLLGQSVIATPVAISGSPSGLEKRFSALSGQWDTETEGSGRYILYNNLWGLSYDTSGTQTTQATSYSGTTLAWKTTYSWRSSSSQVKSYANVALNTGLGKQLSAISSIPSTWTWSYSSVSSSLIADVSYDLWLSNSASGTGSSSTSTYEIMVWLSSRGGRSPRSSLVGTVTVGGYSWKLYKGTVSTWTVYSFVASSEVTSYSGDLKAFVTYLASSQGLSTSQYLVGAQRSTEPFVGSATLTTSAYTIAVN	260	0	241	Not SCR		Yes	-	-	-	-	-	-	-	-	-	-	-	-	SYDTSGTQTTQAT...SY--SGTTLAWKT...	2	PF01670.11	Glyco_hydro_12	4.4e-32	-	3580	2863	Yes				+	-			1	0	1		2	2	2	7	2	2		3	4
Tribe 3	RS3_11046	MIASIALATLAVRSSVVAAPAPGNPKIITIPLHKRGSPLSKDGVVVASALARQISRVQGKYARGNAAYKTKTGLDLFSGVQSLEKRQNEPLTDEQDELWRSTIRIGTPGQSFLIDFDTGSADLWIPSSSCTSSGCSPHNKYTTSRSSTSSRQSGSFSIGYGDGSTASGPIYSDTVTVGGLSATGQYFSPVTSESSSFSTDPSDGIMGLAFSSISSISAPTFIENLYSQGQISSPTFGFRLASSGSELYLGGADTSKYTGSITWASLTSKTYWLTTGSSSVGNTVGYSGAMIIDSGTTLVVGPTSSVKAWWAKVPGAKACSTSACGASGYYTYPCSSPPSVSFTFNGRKFSVSSSDFNVGTTDDTGTTCVGAIVGTSSVPDNAWIVGDTFMKNVYTVFDE…	410	6	392	Not SCR		Yes	-	-	-	-	-	-	-	-	-	-	332	-	-	-	PF00026.18	Asp	1.2e-80	-	2810	724	Yes				+	0.07			0	1	1	1	9	9	12	2	5	4	5	2	8
Tribe 172	RS3_11047	MFNKLAALTFVSALVGQVMGHGLVTDPPIRQVGDAFKANCGEQMFYNIQSDARSNIQQLNQLKASSFSGTSCNLNLCKGLQFADVAAANIQSWTRSQVVPIKVDIRAPHTGTANVSIIDTASNTMIGSPLKVFESYASTSSPITADQTSFSVTIPDLGSKCNTRSACVLQWWWDARSVDQTYESCVDFTLSGSGEGAPAATSTTASSSAVASTSAATSAAATSAAESSLPLPLSPPPLPLLPPLPRPPRPPLSHAVARFKPVRSASTPSTHAAAAMRSSATTPAPRASLAMLTTITTPRASKSVEKSAHALLTQTPGTPPARHDPIASTPYLHHITKPIANETIWIGLRDLSKRLGYKTIASSLDLLRVHLTSTPYPYLPYSVLDMSPTRSFGTRAIHI…	860	7	840	Not SCR		Yes	-	-	-	-	-	-	-	-	-	-	-	-	-AATS...AAATS...AAESS...LPLSPPP...LPLLPP-...LP-RPPR...AMRSSATTPAPRASL...AMLTTITT--PRASK...	8	PF03067.10	Chitin_bind_3	1.3e-14	-	5031	2810	Yes				+	-			0	0	1		3	2	3			1		2	1
Tribe 217	RS3_11056	MKAVAVIVALFGLSVAAPLSGTPTGTGHPTGHPTGTGAPGHHGHHEHHPFPAFTGGSQSFTGVRPSFTGAPPSGVPRSDRPRPTDLPSQSIAARDLPVYPSDSFTGRRPEHTGAPHSFSGEHPHPTGSMVRGDERPGGFPRPSGFPHSFSGVRPSFTGAPPSGAPQSGRPRPTDFPSQSIAARDLPVYPSDSFTGRHPEHTGAPHSFSGEHPHPTGSMVRGDGRPGGFPRPSGFPHSLSGVRPSFTRSHPAPSQSA	256	0	240	Not SCR		Yes	-	-	-	-	-	-	-	-	-	-	-	-	--GHPT...--GHPT...GTGAP-...--GHH-...--GHHE...FTGGSQS...FTGVRPS...FTGAPPS...RPGGF-P-...RPSGF-PH...SFSGVRP-...	11				+	1840	644	Yes				-	0.18		Yes	2	0	1
Tribe 256	RS3_11058	MQPKFLALFTILLGATVAAPVADSPSESMIPVPSDSFSGVPPAFSGAPSGSQSPSGFPTQLAVHPSGGPRAPTGSFPAPSGSFSLPPPFSGTPPSPSGFFTGPHPSWAAVPPS	113	0	95	Not SCR		Yes	-	-	-	-	-	-	-	-	-	-	-	-	VPSDSFSG...VPP-AFSG...APTGSFP...APSGSFS...	4				+	3464		Yes				-	0.43			0	0	1
Tribe 116	RS3_11072	MLLSFLRLAVVSGIAVNALDVGVAKLPILGYNTWNFYQCDINEQLIIETATLMQKYGLQARSYNYVNIDDCWSLKNRTKTGELVADPAKFPSGIKNLTNTLHKMGFKTGIYSDRSLSWFLLLRVKASQPDPFSNVHPNHSFNRDAQTFSEWGIDYLKYDNCAIPYDSITRQGVYGRYTPMRDALIAVAKKAKKVPIVFSLCEWGWDQVWLWGKEVGQSWRTTGDIAPTWPSLAHIINFNSFITSSTDYYGRNDLDMLQIGNGNLTYEEKKSHWTAWALMKSPLFIGTNLSAITPDTLSILTNREILAINQDPVYGESISPFRWGINPDWAFNATHPAQYWSGRSQNGTVVMMLNTLDEPAELSFNLTETPWLRRSRKYTIRDLWSHTNNGTAVRNITRT…	440	6	422	Not SCR		Yes	-	-	-	-	-	-	-	-	-	-	37	-	-	-	PF02065.13	Melibiase	1.4e-12	+	1639	64	Yes				+	0.09			1	0	1		2	2	2		1	2	1	1	1
Tribe 466	RS3_11093	MQVKALIALVTFYGLAAATPVVRAPPPDSDSLPEQLPGSLLPPRPRPTPYPPPLPDVVVERAVPTVQPPLQFLPKPIFPPAPSSPGPIEDNPPLNHLPPPPIPPWGPLPPIPTLGQVSHTSPPLAHSFGAPVPTPFLPPNVPAFLPPITPYSHLPVPNTIIHAT	164	0	146	Not SCR		Yes	-	-	-	-	-	-	-	-	-	-	-	-	VPTPFLPPN...VPA-FLPPI...	2				-	1572	2681	Yes				-	-			0	0	1
Tribe 40	RS3_11128	MLSSLLCLSALVSLVTAHATIVSVQGANSIDGRSMGIDPTTPRDGTRANPFQRDTSIIRDNEINSGRVGPCGRTNQKAASSRSLPTATASGEIQMTVHQVNQDGRSPFKCDMSADGGNTWQDAQVTKNVPGALLGLSLATAKDFPLNVQMPDGMTCARSPNGDACIVRCRNSTPRSPFGSCAVFAATPAAPAPAPAPAAPAPVAPAPAAPAPAAPVPVTPAPAPAAPALIAPAPVAPGPVAPVTPAAPALVAPVSPAAPAIPAAPAPAVPVAPAAPAPARAPAPARAPAPAPARAAPATPAAKKPKGRSAKKGAARSGDDRSGIRSTLKGLLGLRSVAKHVDFSDTNVKNTELEKRLIPSFSKRALATPSQFADEDAKNAELENRLIASLQPVAPVEKK…	415	7	396	Not SCR		Yes	-	-	-	-	-	-	-	-	-	-	108	-	AP-...APA...AP-...APV...AP-...APA...AP-...APA...AP-...VP-...--APVSPA-...--APAIPA-...--APAPAVP...-VAPAAPAP...---ARAPAP...ARAPA-PAP...--ARAAPAT...AKKPKGRS...AKKGAARS...	19	PF11327.3	DUF3129	7.4e-41	+	1481	1441	Yes				+	-			0	0	0	9	7	6	5	1	7	5		3	5
Tribe 425	RS3_1113	MRLAAAAAYIAHSISTLGCLVTELLTTEASRRFLPCLPEEHRAIFELASLSDETIGQVVGTHLQLENHHGLFSLAFVGRFAPGHREDVPILETVLLNKASNGCWIFWVVRGGCTLKQDRSSLSLRSGPTESLLEFQSNTGVTKERGLGTVP	151	4	122	Not SCR		Yes	-	-	-	-	-	-	-	-	-	-	-	-	-	-				+			No				-	-		Yes	0	0	1
Tribe 97	RS3_11183	MRWLPSVILLGLSHLTAATLQIVPAATWTASGTNQHIQAHGGGMIKEGSTYYWIGENKLNGSAFQSVNCYSSTNLVEWKYVGALLTLQSSGDLGPSRVVERPKVIYNPTTKQYVMYMHIDSSNYGEAKVGVATGSSVCGTYSYRGSFQPLGFESRDMGLYKDTDGTAYLLTEDRANGLRIDKLSDDYLSVVSNVYKWAEKYEAPAVIKSSRSVYFMFASQLTGWNTNDNMYSTSTSLSGPWLSWKTFAPRSSRTWDSQTTFVLPIGNNFMYMGDRWFSSNLMRSTYVWLPLTISGTTASMPTNYLNWVVDVNTGAMSRSPGENWYEAESASRSGAAVIASCSGCSGSSAVGYIGGSGNGVLTFNNVASNASTRTTLRIKHMNGDTAQRYGTVTVNGVAQ…	450	4	432	Not SCR		Yes	-	-	-	-	-	-	-	-	-	-	-	-	-	-	PF04616.9	Glyco_hydro_43	5.1e-15	-	2481	110	Yes				+	0.09			1	0	1		1	1	1	1		1	1	1	2
Tribe 467	RS3_11190	MPTTSLLATSLYPLLTLGIRSGAVSGELGAAAWNAFQQSQLAQQGLSSGQHQHHSSFQQSQSGLGHSLGQGLPGLHNPSSFMSHSQPMSTLSSNLDTASGLPAMRSLSRMDSGSTSTSGLRMDSPSGLPQSLESMRTSSPGDSSSSPPRFDSSRFESSARFDPPTGTSRFDATSSSLFDHPSNSPHMMTGTPPGFASSNSSTPGLPGRHLPEGRRSSASSRRDDVP	226	0	201	Not SCR		Yes	-	-	-	-	-	-	-	-	-	-	-	-	RFDSS-...RFESSA...RFDPP-...	3				-	323	1846	Yes				+	-			0	0	1
Tribe 32	RS3_11228	MVRRLTVRSLVAVATLSSVRADENNSTITTKFQKANTTYVPAISKVPKIVWNVLDGVVGGRLHTNGAPFSRPCFANGTSTGSLNADACSAVQANYLSNVFRADNIGAYINTQWETCQKTQQNCYLDYTNPTNAAAFTSPATCAQGSVSAYYIDVRNAVDVIAAFVFSRLTSVPLVIKNSGHDYKGRSSAPNALTLWTHNIKYISYNEVFQPESCASVAATRAVTYGRSQDFASLYQFAEDNGLTFLGGTDKTVGARSGWVQGGGHGMLSNTLGLGVDRVLQFKVVTPDGIIRTANACQNPDLFWALRGGGGGTFGVVLEATSRVETKIPTQSIFVKFNPVTAHVVAYMNTIIENSVQWAEDGWGGYVSPNYAIFATPKLNRTQAEASMAPLAQVVASFG…	597	10	576	Not SCR		Yes	-	-	-	-	-	-	-	-	-	-	577	-	-	-	PF01565.18	FAD_binding_4	3.7e-09	+	1250	725	Yes				+	0.07			0	0	1		7	12	6	7	1	2	1	1	12
Tribe 71	RS3_11237	MRTFGTALFFGLVASAMAAPGITVTAEKGWGPGFCRSTSGLAQCTNLANSGKTTVTWQAQTQYKTMLTKCKTANTYALIQFGHNDQKVMTTTQFAANLTSLTNIIKNRSCSPILLTSLARRTFSSEHATSDKLGPYSAETIKVASNLGLPLLPLLNDSRAYLDKLGKTNAAQFNYEADDSTHLNSLGAKYFGRIVADEVKAKVSALSSYIVSDATLSAKIARSTL	225	4	207	Not SCR		Yes	-	-	-	-	-	-	-	-	-	-	-	-	-	-	PF14352.1	DUF4402	0.17	+	1136	261	Yes				+	0.17			0	0	1		2	1				1		1	3
Tribe 71	RS3_11254	MRAFGSAASLFVVASVASAAPGILLIGDSTVTDGRSWGKGFCADTKGLARCTNLAVSGTTTTSWPGHSTEYQAMLTGCKTANTFATIQFGHNDQKVMTTDEFATNLEKLTNTIKNRSCSPILVTSLARRVFASSHTTTDILGPYSNQTIAVANKLGLPILPLLADSLAYIQKLGKADSMKFNLDYNTTNKDTTHLNELGSLYFGRIVADEVTSEISALSPYIVANATLSAKITRSTL	237	4	218	Not SCR		Yes	-	-	-	-	-	-	-	-	-	-	-	-	-	-	PF13472.1	Lipase_GDSL_2	3.2e-13	+	469	291	No				+	-			0	0	1		2	1				1		1	2
Tribe 71	RS3_11255	MLTFQGAFVGLVVAAALTGAIPHPKVAPSILTIGDSTVTSDRSWGRSFCEDTKGLANCTNLSVSGRTTISWQAEPEYQTMLTSCKTPETWATIQFGHNDQKVMNTSYFAQNLESLTLKIQSRSCKPILVTSLARRVFASEHVTSDILGPYANETINVAMKLKLPLLPLLNDSLTYVTKLGKTQSMLFNWDYNTTNKDTTHLNALGWKYFGRIVADEIHTRVPQLSRYIVPDRALSTAIANGTILAQDV	248	4	228	Not SCR		Yes	-	-	-	-	-	-	-	-	-	-	-	-	-	-	PF13472.1	Lipase_GDSL_2	1e-11	+	291	810	No				+	-			0	0	1		2	1				1		1	2
Tribe 71	RS3_11256	MFQKKFIGFISVVTFIGAIPHAKAAPSILTIGDSTVTSTRSWGRSFCEDTKGLANCTNLAVSGTTTRSWKSQPEYKTMLTSCKIPETWATIQFGHNDCRSCNPILVTSLARRVFASEYEPTDILGPYSNETINVAAKLKLPLLPLLNDSLAYITKLGKSQAYLFNFDRTHLNSLGWKYFGKMVADEVHNLIPELSQYIAPNTALSAAITNGTIRPEDL	218	5	194	Not SCR		Yes	-	-	-	-	-	-	-	-	-	-	-	-	-	-	PF13472.1	Lipase_GDSL_2	1.1e-05	+	810	3399	Yes				-	-		Yes	0	0	1		2	1				1		1	2
Tribe 422	RS3_11285	MLPALIQLCVLAIVLCVAAEPFRRSTHASIQKFSKDLAAAKRPVSNSLWGKGRERPMIPHTVPGPNTRSQDVRLLDIVLAASVDGHFHALNRTTGELIWSMADDLAYAQSSRDPNTERVPPIASRSPLYNLVRSDHRSLVDSDPLDDDEQEETYVIEPQTGEVFVLHPDDDPVERLGYSVPQLVELSPFKPPGDDERVFFGTKTTSLISIDLLTGRILGVYGERCAWDDNQSTEDTPVDVNAMLDDLDGTQEKQRPIEVVIGRTDYHVSIHVKGRGVVQNLEFTKYSPNNIHRAIQAAWTRSPDGTYFQPSPDGKLYSFAKGGLLSFVPTYPLIVAVFDAVYLPTRRDPILLLQPTPKLSDLSSSRSADMDVPDVTYIGRIDDSLFALGHTHYPLVLFA…	1201	10	1182	Not SCR		Yes	-	-	-	-	-	-	-	-	-	-	-	-	RRA-...RRG-...RRGK...GRGK...	4	PF11105.3	CCAP	0.12	-	4395	775	Yes				+	-			0	0	1		2
Tribe 29	RS3_11311	MVLLKVGQLVLVGGAWVASGVSGTPLGGQAADACAKIRSKSFVAPADARACLNSFPYNATLAKNVMDVVEGAISFLTFEEWQKLAPFPFTEASVNLDFEFARIRKTKYKTDYDFNRDLFNVINRLDDGHTLWLPSCYRNAFQNILPAPVVALEKNGAQDIYIAPDAVEFLSLLGSNFTSYYDQKGFDWKKYRSAKILTIEGLPAWAYVNLIATTQSGNWVDHNIRVNSVLSSYRVTSNAWAQRLGDLRSSLFPDKDSLTMTVIPTGRSAKPEIVKFEYRANYLGAPFIDSPSYWTANCVARSTTNGVDNRGTTGTAKKLSRPKLRPMAMSVDGGAQEGIALPDPYLPTLPIVRSGNGQLKAYTLADNKTGVLMVGSFGGDYTKFQTDTVAALASFKSRS…	653	8	630	Not SCR		Yes	-	-	-	-	-	-	-	-	-	-	414	-	-	-	PF03572.13	Peptidase_S41	0.00014	-	3613	745	Yes				+	0.06			1	0	1	2	2	1	2			6		5
Tribe 2	RS3_11379	MRLSALLFGLAAAASVRAHSTVWGVWINGIDQGNGQNQYIRSPPSNYPVKDLNSNAVACNVNNRAVPKTLKVKRSDTVTFEWFHDLRDDEIIAASHKGPIVVYIAPTSSNGRSNVWVKLYQEGYNGNWAVDKLIATHGQHSIKIPNIARSQYLLRPELISRHRLQFKPLRGVQLYMSCIQIQVETSGSALPSGVAFPGTYKYSDPGLVFNLYESSPSSYVIPGPAVWSGSRSGSISQVGTRSQSPPSGGSGTVPQYQQCGGSGWSGATACVSGSNCVKVNDYYYQCQ	287	6	269	Not SCR		Yes	-	-	-	-	-	-	-	-	-	-	284	-	-	-	PF03443.9	Glyco_hydro_61	1.3e-47	-	2548	1276	Yes				+	-			0	0	1	1	21	19	14			22		28	26
Tribe 7	RS3_11408	MRFLRPAALSALRSLFSLAAAQATTAATPTVTQGLSQLTLSSDFEITDVPVTRTYDWTVATANGSPDGQYPGPTIEANDGDTIIINVQNDMSVGTTIHWHGLFQNSTPWMDGPRSITQCPIPRSSSFTYQFTINGQYGTYWWHAHASTQLADGIHGPLIIHSPDDPLKRGASVITSALLTARSYHGSIAAPSPNSALINGQGIWDCDTYGNSSTCFTQTPFEIQVVPNKKYRFRLINTAAHAMFWVSLDGHTFNVTEADDTGVYNEANSALHRLKFHNGQRYSVIVDTSVGSVGESYWLRAQMNTACLTTLPDDFANTTYAIIRYVEEDGTSASTTDPTTSDWTDVVSGAECTDIDTSSLTPIVAKDAPTTVVQRGMLQTGFAVSLDSNGNLDTGFAVN…	593	7	567	Not SCR		Yes	-	-	-	-	-	-	-	-	-	-	204	-	-	-	PF07732.10	Cu-oxidase_3	2.9e-40	-	3784	1768	Yes				+	0.06			1	0	1	1	6	12	8	6	8	6	5	1	3
Tribe 129	RS3_11410	MLGQSALGLACVVLLGANGVSAASKSLKNLVTFGDSYTDKINVGDGGIAWPLYVESYSNNTVSVYDFARSGGTCSNKITPRPFPPVLETQIPAYTANVTTKSGTTQIIGPKGTYIPLASTDTLYSIWIGTNDVGRSALLTDPLPGISIVNTTSCVFDWMKELYDQGARNFLLQNMIPLHLAPMYAADGYPTKFWNAPHNQTEWSILIAEMVRSGNELWALRLFDSYGLFLDMYNNPAKYLVGPGYNVTGVVNACKFPYNNGTLVCNTQPASKRDSYLWWDELHPSEQANRVVARHILNVLKGGNDPWVSWYGAK	314	5	292	Not SCR		Yes	-	-	-	-	-	-	-	-	-	-	-	-	-	-	PF00657.17	Lipase_GDSL	5.9e-16	+	2962		Yes				+	-			0	0	1	1		2				2		2	1
Tribe 226	RS3_11416	MKYQTIISLILLPQLAPALAAVVPNGDASVGLEKRNIKDSIKYKLNRIGDQKAKVLKVRSQGIKVRSKGVQAVGKGVKVRSNGVKVVGDKGVKARSKGVKAVGKEIHKLEGALQETFALEPELEGIWDELRIQDVLPVCAKSDCKNNIFMNEALRWVKHALKDVGVIVHENPAATAALVIGVSALLIELISSGMLVPIALRAIGFGLQGPVKNTIAAAVQRVINPVKLGSVFSQFQSAAMHGAALKELQNFAHIAITALVGRSVRSLVDRSIKHDHSNHRQELGNWTSSSRIDVSPDARSNLTQSWGTPTYGGCVAYGYQKVWASFSPVPEDMEPLATCKQTSALIGDIGFKTPLGCVDEGPKKGVIGLWYVPTNQCMPRWSKFEDEGCMLYGRRRRFS…	458	12	438	Not SCR		Yes	-	-	-	-	-	-	-	-	-	-	-	-	GVKVRSN-...GVKVVGDK...GVKARSK-...	3	PF06140.8	Ifi-6-16	0.18	+	238	2033	Yes	GRRRRFSRL (392)			+	0.36			0	0	1
Tribe 157	RS3_11422	MFNRLSLFVLASLAVFVTAQYPSCAQYRPAACVGQASPGSCSLTDNACLCQNASYCNTTNDCFRTSCSYADWTSAYNYSVQLCNQRSVTESNTEHPPRKRAVTPAHVRTRMHKARL	116	9	97	9.28		Yes	-	-	-	-	-	-	-	-	-	-	-	-	-	-	PF05730.6	CFEM	5.1e-08	-	968	2514	Yes				+	-		Yes	0	0	1					1	1				1
Tribe 45	RS3_11425	MRSIVAATASLALLRSAVPSPKYVKTDGTRFELDGKPYYFRSTNCYWCSFTANMTDVEIAFDGATKRSLNVIRTWGFNEVNVTRVPGGLPDYGGEGRSPTQIFYQSWANGKPTINYGENGLAHFDKVVALAEKKGIKLVVALTNNWADYGGMDVYTVNLGGQYHDSFFVEPKIKAAFKNYVQAVVSRYRNSPAIFSWELANEPRCGADGVRNLPRGPNCNPTVTNQWMDEISRFIKKIDGVHMITTGEEGFFNFPGDPDWAYNGADGTDFYANTELPAISYGTYHAYPDWWSKTPEWVLNFTVQHGIAQKKIGKPVVWEEYGWMSPEARLQYLGTVSNYTRLQAIGPWQKAVLDNKLRSDQFWQLGISNLSFGRSTNDGFTIYLDDPEAKTLVYDHVKK…	406	4	387	Not SCR		Yes	-	-	-	-	-	-	-	-	-	-	46	-	-	-	PF00150.13	Cellulase	2.6e-17	-	2496	563	Yes				+	0.1			1	0	2		3	2	3	1	2	1	1	2	3
Tribe 257	RS3_11429	MRVSAVLVALAAVASATTLGKRQYPSCAMSCAQSADYDGCSPTNNTCMCKSQKFVDSMAACLVKSCTGDDLSRAQEISNALCVARSVTLTSSATATPTATGTGAAASTPTSSSNAAINLSGSPMIGALAAVRSVVFAL	138	8	122	6.56		Yes	-	-	-	-	-	-	-	-	-	-	-	-	-	-	PF05730.6	CFEM	4.4e-11	-	1072	218	Yes				+	0.31			0	0	1		2		1		2				1
Tribe 203	RS3_11450	MKFCTFFLLASFVSLVAALPRYPRRLGSTSPVRAATTASEKQVVPASFVELVTIASSAFSGVLLAYGSVRSPLSALWNIIRSNTHSESHRSNVDTLSMMLLPEASHPSGHGRCAEDQFWFGPKQTCVGGTGAEDFIRPPPGYYCPVDWSFSDSLRCCMPHTPRAISKNDCRNGNGTWDLIRIVCAERGSNHMSRPSSIINQSGVGR	206	8	188	Not SCR		Yes	-	-	-	-	-	-	-	-	-	-	142	-	-	-				+	1488	864	Yes				+	-			0	0	1
Tribe 148	RS3_11451	MFLARLFSFLILITAFTAVTSLRLTTWNLRYDSQSDNLTITDSIASLPDRLKEPEPYYTDASHERPWSTRRISVAALLEFQGSSIISFQEALVRQVRDLKELLGDTWDWVGVGRDDGIERGEFSPIFFDKSIVQLKSWDTFWLTNTPFDVSKYPGRSSYRICTVARLFRSGKTLTLLNTHFDDQSDAQRRLAASLILYRAKYEAATTKAPVFVNGDFNSPAEGTDNGAYRIFTGELSPVPINATFAEKFAVPADSPLPENFMMIDTRGATPRQKVFGHFATYTGFSKPGSTSSYGRIDFIFGASHVNWQSVTYKADEALYDDGVYLSDHRPVTVDLVL	338	1	317	Not SCR		Yes	-	-	-	-	-	-	-	-	-	-	-	-	-	-	PF03372.18	Exo_endo_phos	7.4e-15	+	864	1464	Yes				-	0.16			1	0	1		2	1	1					1	1
Tribe 17	RS3_11501	MKFTSAFVLVASLGVASANPLLQKRAAASDSAALGYATLSGGTTGGGSATPVTVTTLDALKTAVTGNTAKVVIISGTITGNEVVKVGANTSVLGKSGATLTGVGLRVIDVSNVIIRNLKVNKVLAERSDAIGVQAANRVWIDSLELWSDKDHDKDYYDGLLDITHGCYAVTVTNSYLHDHWKASLVGHSDNNESEDLAIQVTYAYNYWQNLNSRTPSFRFGHGHIFNNYFLTNEDGINTRVGAELLVQNNVWEDCKNSVYSTDNGYANVSGSLLTDTTASTALATTWSSVGYSYTLKDASAVKAYVVANRSAKLSF	316	2	298	Not SCR		Yes	-	-	-	-	-	-	-	-	-	-	-	-	-	-	PF00544.14	Pec_lyase_C	1.4e-36	-	1899	299	Yes				+	0.04			0	0	1		2	1	1			2		3	1
Tribe 171	RS3_11507	MRIFTSGIATALIVTAVTFDLTGVYGQPQARSLTFQADKPKVAVITCMHPFLNMDFLLKQLNLTQNNSYILRNRSGRAKAAIRSVLVSQEFLGTSEVHVIHHTQCGMRSQSEESMRQKFYRADDKYRADMVNQMEFLPIRTTNYTESVLNDVTFLEAHPLNKATKITGWIYNIHQEGVSDSITQVYPIRSGNSSSNANATAPGDANPAPLSNGNPGDSDPAPPSDEPPSATIPPAAYGNAPS	242	2	216	Not SCR		Yes	-	-	-	-	-	-	-	-	-	-	-	-	PPSDE-...PPSATI...PPAAY-...	3	PF00484.14	Pro_CA	4.9e-10	-	2406	1004	Yes				+	-		Yes	0	0	1
Tribe 36	RS3_11508	MRIIAACAAAAQLVSAAVDIKSVKHVSTAPIVPNSYIVELSTGSHLKRGFVSPHEELYHDLKRRGANWEVTKEYSADLLTGAAVKLSDADLVKLRSVSGVKSITPVYLHQPPKPVFQQVMKDTTDATAPKDVFSTHIMTGVDKLHAEGTFGKGIKIGIIDTGVDYNHPALGRSFGPGHKIIGGYDFVGDAYTGQPGTPAPAPDNDPLDECNGHGTHVRSIFGANPNNIWNISGVAYESEINAYRDFGCDGSVPDDILIDSLLRAYNDGNDVITLSLGGPDGWTEAVSGVVASRIADKGRVVTIARSNDGAYGSWYASGPGTGISVISVGSVDNTAVNLQNATVSNGRNVPYQSLQKLAIPNGLSIYATSQDPSVPDDACNPLPESTPDLSNYVVLIRRG…	877	6	861	Not SCR		Yes	-	-	-	-	-	-	-	-	-	-	246	-	-	-	PF05922.11	Inhibitor_I9	0.057	-	4244	2406	Yes				+	-			0	0	1		5	12	6	6	3	4	1	3	5
Tribe 194	RS3_11513	MVQLLPQFATLLALTATVARGAPSSHHDRRFVIDAQLPDIVHVHVARDDASLGKVGEADFDSGVEHVYTMPPQVSSAEQPDANHKAQLAPIYNPSRVSRVRRGLDDPIDEPDHEQGEMFQAQEGDEQQDRDDDENQEESSLGKRQYFIDGVNAPGLIVSHLNPSLLEYLSHEVALFDVHRRGLLDPIVPILGSLPGLGGIISIITDTLGNVLNGLPIIGPLLGGLLLSPHKSASAQGIDGAPAALDYFLDASSIRNASTIYLVDSGRPSPFALAAQARSSNSTIKEQLVSLQMAFVDPKTGKVQAYCATFKGSNDDQSEPAALAAQPCINDGMTQEPHPSQLWGFNPSNMVVRPMWNVPDAEGAKSKRAYVVQSRSGQNATVSESPSDGMDKVVLVFKP…	465	2	444	Not SCR		Yes	-	-	-	-	-	-	-	-	-	-	-	-	-	-				-	1180	166	Yes				-	-			0	0	1
Tribe 19	RS3_11521	MKTLLFVGLLRLVGLARAAVLCNGRSQLSCLVGRESATIQVRADVPRSAITIGSGGKYSTISAALQDTSSNIYYIYSGTYNEQVYINRANVKIYGQTSSNLDYNSNTVTITNSLSSAQRSSNDLSGTVRVAATGVSLYNLKYVTLCYLIISIIGMGNTPYSIANTYGKGAQAIALSVQRSTFGAYACKLTGYQDTLLANKGTQFYGRSYINGATDFVIGTQASVWITKSTIETVASGYITASGRDSDDTNYYVIDNSTIKGTGSCYLGRPWREYARVIFQNSSLGSNIVARSWKNWSDATPNTAHVYYGEYNNSGRSAWNSQRVSFATKMSSPILISAVLGSTSWVDSAYL	351	5	333	Not SCR		Yes	-	-	-	-	-	-	-	-	-	-	185	-	-	-	PF01095.14	Pectinesterase	0.095	-	3558	660	Yes				+	0.13			0	0	1					3	4				1
Tribe 19	RS3_11522	MKSFDLLALVGLVRAVVPLYGQCGGVNWRSETTCVSGATCVYSNEYYSQCLPGTATTTITAKPTSSTASSNPTGIPRSAITIGNGGRYSTISAALKDTSSNVYYIYRSTYKEQVYIERANVKIYGQTPNKLDYGSNTVTITSGLSAAQRSNNDKSGTVRIGGSATGVALYNLNIANTYGKGTQAIALSVQRSQFGCYACKLTGYQDTLLANKGAQFYGKSYINGATDFIKGTGSCYLGRPWREYARVVFQNSNLGSNIVARSWKNWNDDTPNTGHVFYGEYNNSGTGAWNSKRVSFATNMSSPISISTVLGSTGWVDSAYM	321	7	306	Not SCR		Yes	-	-	-	-	-	-	-	-	-	-	194	-	-	-	PF00734.13	CBM_1	1.4e-11	-	5033	3558	Yes				+	0.07			0	0	1		4	9	1	3	5	4		6	11
Tribe 62	RS3_11523	MLGLEAFVILAAYTSMVFAAPPLPDSNLRGPCAPFPNGKCPRGYWYWPPLGACTPNVIIGGDLRWTVDPPEGLKCPWSWNWWEYPEGFYRCIPASIDVSVIPCPFDYHWNEGHIACARSAPRLPSLFPMQNYLGRD	136	7	117	5.98		Yes	-	-	-	-	-	-	-	-	-	-	89	-	-	-				+	5033	710	Yes				-	0.76	Yes		0	0	1
Tribe 62	RS3_11524	MLGLEALMILAAYTSTILAVPTRTANEWYWPRQHVCLPIREYTSGMRWEVDPPTPFECPEGWYWGKSPKGFEHCIPANINVLNNPCPLGYVLGQFFILCIPNPPPLLNLFPMENDLRRD	119	5	100	5		Yes	-	-	-	-	-	-	-	-	-	-	56	-	-	-				+	710	696	No				-	-			0	0	1
Tribe 62	RS3_11525	MLGLETFMILAAYTSMVLATPTKSGRQWPSFHTPFENDTCLQGYWRWVHLDMNVCILVIATQEDWHREVDPPKPHECPWGWYWGKSLKDSPHCVPSNRHVLSEHCPPGCIWDATNIYCTPGTPLLLSLFPEGNDLGRD	138	7	119	5.88		Yes	-	-	-	-	-	-	-	-	-	-	-	-	-	-	PF01607.19	CBM_14	0.81	+	696	589	No				-	0.9	Yes		0	0	1
Tribe 8	RS3_11528	MFALQVLSILAACTYMVTAVPTKIANIAPRFLANKCQRGQFYYRNTCLPNGGSKKQSKIPVGITCPRGRYWHANGFCAPLSSIDGSKTTCPPEYKWDEIRDYCKHKKACAKREFYWPDKGMCLVVGGPDDITLSAETPCPKDWSLVEERLCAPLFPGGVDHHKCPEEYTWDKLKFHCVKSTTTSTPILKPSEV	193	13	174	Not SCR		Yes	-	-	-	-	-	-	-	-	-	-	175	-	-	-	PF01607.19	CBM_14	0.97	+	2891	466	Yes				-	-		Yes	0	0	1
Tribe 76	RS3_11539	MKVSSLVAATAATFVRSVSATPLVPRQTTDTNPFRSKTFYESPHYRTSIEAEIARLNARSKSELAAKAAKVAQVPSFIWISDTAAVSTISGYLKNASDIQKSTGKKQIVQLVVYNLPDRDCSAKASDGEFHLNNRSESRYEAYIKSVASQLQRYPDVSVAISLEPDSIGNLVTNLAVPKCGNAAPAHKRLLGLAVALLQFPNVSLYLDGAHRSWLGWPDNLAPTAAALGEIIKNAKTHNANATVRGLVTNVSNYNGLGNQEQQGRDELKYINDLAPLLTARSYPAHFIVDQGRSGNQVAARDGGDWCNFKYRSFGPRPSTTTPSPLVDAIVWVKPGGESDGTSDTSSPRYDTACTAATSYVPSPERSGWHSDMFALLIEQANPAF	385	4	365	Not SCR		Yes	-	-	-	-	-	-	-	-	-	-	-	-	-	-	PF01341.12	Glyco_hydro_6	5.8e-92	-	4191	1770	Yes				+	0.09			0	0	1		1	1				3		3	2
Tribe 76	RS3_11548	MKVSSLVAAILTAFVASVSAVPLVSRATDDSNPFRSKTFYGNPYYQSMVENEVSRFKAEGNVDLAAKAAKVARVPVFSWIYDTSSVSDITGYLEDAAAIQKKTGKKQIVQLVIYNLPDRDCSSKASRSELSLTSSARSETPYQKLLESAKAQIEKYPDVAVALILEPDSIGDLVASNEVSKCKNSAQAHKRLLSLAIATLQIPNVSIYLDGANRSWLGSPETLAPTAALLAEILKDARTYHANATVRGLATNVSNYNGLGNQKERSKDELKYINDLAPYLKKVGFPANFIVDQGRRSNQKASRGDDSWCNFKYRSFGLRPAVTTHPLVDAVVWVKPGGESDGTTEISSSRYDTTCISPTSYIPSPERSDWSSAIFRLLLEQANPAF	386	4	366	Not SCR		Yes	-	-	-	-	-	-	-	-	-	-	-	-	-	-	PF01341.12	Glyco_hydro_6	1.4e-78	+	573	1086	Yes				+	0.12			0	0	1		1	1				3		3	2
Tribe 21	RS3_11551	MVAKTSVVIAVALSAVAARSSSRKTCVVKHTKNGDDTPAILEAFSKCQKDGNVVFSKGVTYNAWTPFAVYNLSNVIVNIDGNIDLPKQISVVQQKINSTANPSSTYATPWIYFQGELRFDIPYLTYLIVFLALGNRVQLIGSKSKDGGRFNSYGQQWWDLGYRVMRPQLATFNVSDGYITRLKVIKPIAWGWNIPGKNILIEDHFVDARPNNSTRDSTTSFPFNTDGFNLSGQNITLNGYWGENGDDCVSVVNGARDIVAKNGYCGFSSHGLSIGSLGRNGANHSVANVLFDKWTMEGAVYAARFKSWTGGNGFAENVTWSNIRAINVSTAAFVTQNYFDQDKGPRPENQNKTSTRITNLTFKNFEGYLGPNWTDGTCISSPCWNHVEGGDSTQSVILD…	455	8	437	Not SCR		Yes	-	-	-	-	-	-	-	-	-	-	444	-	-	-	PF00295.12	Glyco_hydro_28	4.8e-34	+			No				+	-			0	0	1		1		1			2	1		9
Tribe 468	RS3_11588	MRYVCLVLGVLISLHFLLSVTHEDYKNATSINKIKSWSASGPPYKNEIPSTSANATERVNAAFVVLARNGDLPGILESIKQMEDRFNKKYQYPYVFLNEEPFSDEFKKWTTEVVGSKTIYGQIPHDHWFQPDWIDEEKATKARLKMIEEKVIYGHSVPYRNMCRFNSGFFFRHELLKDYDYYWRIEPNVKFFCDLDYDPFKVMKDGKKVYGFTVSLYEYPATIPTLWDATKEFIKANPQYLPKDNAMGFLSDNNGETYNNCHFWSNFEIGDLNFWRGEAYTKYFEHLDSKGGFYYERWGDAPVHSIGRSLFARKDQIHFFNDIGYKHEPFMHCPQGEAHARGKCWCDAKQNFDYEWYSCLKKYDALF	367	8	344	Not SCR		Yes	-	-	-	-	-	-	-	-	-	-	3 (motif in SP)	-	-	-				-	2649	1501	Yes				+	-			0	1	1										1
Tribe 33	RS3_11597	MWRAPMFGLLVNAAFTFASTTTTGTLIACLQNGSPADAVLIPSSTGYNTSRLANINARISYFPTAIVFPNTAQDVQKYVRCGAASGVAVVGRSGGHSYASYGVGGKDGALVIDLSKMKSVVVGASGSAKIQTGNRLGEIAQKLWDNGQRALPHGVCPYVGSGGHTAFGGFGPFSRYRSLLHDYVTSAEVVLANGTLTTASATKNTDLFWALRGRSASYGIVTEWTFATLAAPPMVISYKVDYTLTVLTVEQARELLKSWQKIALSAPDNLSVICTVGRVRPFGGANLLLEFRGTYYGTEAEFNTLTSKWSSIYSPGNFTHKVNNWYDGLVALSGPLSTSEPETAISFFAKSIFTKSAVTNTQWDRLFGFISKEGFDVDVDWFIELDRYGGAVSRQASDY…	492	4	474	Not SCR		Yes	-	-	-	-	-	-	-	-	-	-	-	-	-	-	PF01565.18	FAD_binding_4	3.6e-24	-	1996	2579	Yes				+	0.17			0	0	1		1	14	9	9	1	2	2	16	14
Tribe 173	RS3_11605	MKARLTVIAALAAACNSQTNDFTKYVDPLVGTEGAIPGSSLGGGNMFPGVALPFGQVKLGIDTSVLNLDQGGISSANSGYTPRGNATGFSLLHTSGTGGQPKYGVVSQMPLLGSLEGQGINVADNRTYLTNRTNEVAQVGYFRTTFETTRITTELTASQHTGILHYTFPPSINGTAHILIDLSHALPSGGGGYISQRYVKGEFTVDPKGGGYSGSAWYDLGWNQGEAWQIFFCGNFSKPATRVRTFWTPYNHLAPPTSTPTLSPYYDIYASDNLAIGTLFSWEYGSSQSLEIESRVGVSFISAQKACRFVKDEVPWSMSFNSTVQAAKDTWNREILSSITVPAEDGPTNDTLLGLLYTHLYGTALMPTDRTDENPGKWNSKEPYYDDWYTMWDIFRCTT…	787	5	770	Not SCR		Yes	-	-	-	-	-	-	-	-	-	-	231	-	-	-	PF07971.7	Glyco_hydro_92	1.5e-78	-	3923	400	Yes				+	-			0	0	1		3	2	3			3	1	1	1
Tribe 41	RS3_11638	MRLSQVAVSAALLAQSLVSAETVPRAASLASSGYTDAVQWDKYSLFVRGQRLFVWSGEFHPWRLPVPSLWPDIFQKMKARSFNTVSIYIHWGTISPSEDVIDMNYYRDVKPVFEAAKARSMFLIYRPGPYINAETSRSGIPHWVTQIQGHLRTNASDYAAAWAPYVKAVSEAVKGYQVNEGGPVVAIQIENEYPQPENTGNPGKRSMMVDLQAAVRKYGVVVPTTFNDRSMNYNYATGLGKVDLYGLDSYPNGFDCRNTSHRSPVVENYYDYHLTSNPDTPHFIPEFQSGSLDPWGPDDVAHKNLWAQNVKMFNAYMLYGGTSWGHLPFHKGYTSYDNGASIRENRRLSTKYTEFEKQGLFLRSAPEFYKTDVLGNSTSGAVTVSDSVAFVTELRNPDT…	983	3	963	Not SCR		Yes	-	-	-	-	-	-	-	-	-	-	254	-	-	-	PF01301.14	Glyco_hydro_35	5.6e-66	+	1151	446	Yes				+	0.06			2	0	1							2	2	2	2
Tribe 218	RS3_11679	MVRIFAPIFSALALSSAVLAVPMMEMRTEHSVSEPVPAMASSTSALMPDATSTSAANAHATTSMAQEASSTSAAMGHEASTTSAAMGHETTTAAAHGTTTSTSSAAQATASPSYGSGYANWGTDLNSCVQMCQAKFGGGLSSASPPPSTTTAPPARSTGATHTVIVAPTKGVLRYVPFAVNASVGDTVRFMWGRSPHTVTKSSALTVCNKSADATSFASGQQNASFVFDQVVNSTEPTFFFCGVPNHCQKGMFGIINPPSAPRSAATSVGAMMSTWTSQNPDLAKMQTAVDSMTINTPAYNWASNLDVSSIPTEAHESLVHNVFYTRMFYAANTGAEQGASRPDGQPISIPNDVSALLTGTRSNPRSASGVPRSAAPTGTPTSAPANSTPQPTPSANGR…	421	5	401	Not SCR		Yes	-	-	-	-	-	-	-	-	-	-	240	-	PRSASGV...PRSAAPT...--TSMAQEASS...TSAAMGHEAST...TSAAMGHETTT...	5	PF02298.12	Cu_bind_like	7.1e-05	+	1679	260	Yes				+	-			0	0	1	1	5	5	1		1	4		3	5
Tribe 46	RS3_11698	MAPIISALLTLLPFLISSQARAFLLPNGYHQHASRKNNLEWKNCSIDGFPGRECTRFEVPLDWHNDKPGKALLAMIRYPAVKQPKLGTLFMNPGGPGGSGVGTVQGPDGDVIMQHSGGNYDLVSWDPRAVGQTLPRTACFSSLVEEAAFWNGSFILRSPEVKGNFTSQMVLDDFYAQVNRSDDLLRRIGEQCVTYSSDIFQYVGTAATVRDMVAMHDALEGPEKPINFWGMSYGTVVGMYFVNMFPNRVGHVVLDGVVDPRSWANDPAHEWLGNALESTEATFNGFAEACAKRSPSKCFIAEQNSTASSIRQWTRDLIDAAYDYRHEVGPSALISSAIVRNFLFRSLYKPQLWSNMSLTLYGIKVALDDPAAANLTQVKRWLPDSVSPLDDQLKPRAES…	566	10	544	Not SCR		Yes	-	-	-	-	-	-	-	-	-	-	-	-	-	-	PF00561.15	Abhydrolase_1	5.5e-09	+	1245	1442	Yes				-	-			0	0	1		2	2	2					2	1
Tribe 469	RS3_1170	MAEFTLLFCATIAATPTKIGEVKCFVSPTPSISESDSSAYSLTALSTRLSSAVMTSITDEPWPLSVSTLAPYGQSAAT	78	2	64	Not SCR		Yes	-	-	-	-	-	-	-	-	-	-	-	-	-	-				+			No				-	-			0	0	1
Tribe 470	RS3_11707	MNIAITVLLYFSLVFPVLANTGPVQNVSAIEPQLEITGKLASSSNQGRIRTVKRGPTRDSQKIKIVDCDKPYAARLKKL	79	1	60	Not SCR		Yes	-	-	-	-	-	-	-	-	-	-	-	-	-	-				+	5281		Yes				-	-		Yes	0	0	1
Tribe 758	RS3_11727	MIGAFELRSIILRSASLGGQVSSTRSTCLLGHLRKEATHTRLTHVIEEFDQLKSMRKDLSYDQYLSEAERQELDAAVEKLALDLDALRKTLRDLKGIKYWTVKTYYVQWCDFDQQREHVLSRIIEVDLEIRKRSIREKQKKNGLGGTPPHLEQRGSHSAQIHGSSRTCAPGDQNEIQRVILNAVADEGTNAIRSSIESRIHPHTLLEGCNEPVLQGRILRSGTVYISSSNGLNVIGTASGMKWRVPPKSSSAPPSVTVPERESTLYYYDKL	271	4	253	Not SCR			-	-	-	-	-	-	-	-	-	-	-	-	-	-				-	1756	1585	Yes				-	-			0	0	1
Tribe 180	RS3_11729	MHSRSLLVGTIAALCNSLANAVVLDTEGLPDSGLNTSSWVVGTRPPLADIFNLHDMQLAVKNYLGDTEYAYIRTGSLDEITYHANLDIWKQVKLRPHQSYGRNVANVSTEQTLMGTKFSVPFFIAPRSYSYFTDPENGELNLVRGRSNQGALYVPSILSSKTTAEMAAVRLSNQTLFRQIYLWANRTRLLQDFAEAEASGYKAIVLTLDNPTVQGMRTRALRKAAPDSSGQYSTDRSLKNAAELQKLTKLPIIPKGIISWEDAKMCLDLGFKAVYISNHGGRLIDTAPTAVEILLDIHKNAPEVINSMEVYADGGVRHGTDIVKLLALGVKGIGIGRSSIFSNAWGVEGVEKFFSLLKRELTTTMMLLGVTEISQLDKTYINTKAVENMMF	391	2	370	Not SCR		Yes	-	-	-	-	-	-	-	-	-	-	-	-	-	-	PF01070.13	FMN_dh	7.8e-75	-	4803		Yes				+	0.08			0	0	1		2	1	1					1	3
Tribe 42	RS3_11731	MCSKFTLFVGASLAATTAFAQNAFTPLAEKRFEYNALPYKADTDNGERGTQFGYNICNSTTEGQTSLCQTSMINSIDDFCLWGPPEPNSLIGDTEGEAVAWCTKPGRGTRVIPRSALTGVQFMKTRSYVQVVGRIKQEYINIAPGDSGGEMDPHGADLRGNPLGGLVFSNAFPSNGGRNDTFQQVIEWHNFMGANLFCLKACDPTDPDDDRYCEHIFDRIGCWYNAPAAYVDGVFESCEGENQDFPGVYTDSRSQVQTYSQPPESLGAIATMPFQPRIPASSNCVAFQSAALYTSAPPPPALAVSSTSSAAPTSAPPTPQGRSGNRRSSSTTGTPTPSRTPAPNAAASVNGATGLSSFNLYTLGSVALSAFIGALAVL	378	11	358	Not SCR		Yes	-	-	-	-	-	-	-	-	-	-	-	-	-	-	PB013425	Pfam-B_13425	0.00038	+	482	386	No				+	0.12			0	0	1					5	3		2
Tribe 420	RS3_11738	MHPLSFKSILGTFGFLGAVIAQSYVEPPTFLGQLSRPVVPYTFRPTKVHSTNGKVANAEGLVQHSGPSGRNGTFPSTILSPNSSIILDFTLDVGGYPVFDFASGASGDGATIRYTVSESLAALEPGVGDGFPYKGNPSARFRSEVIPVSGWGGRWIGTGIQGAQRFIQIEHVRSTVDVSINEVGFQAATDVTPISDLPGSFNSSKCMRDEYLNELWATGARTVQLGCTSKGSLTPAWHASAIGTLIESKNVAIHQKSQNWGQIDFSLSLYIIGGSTFTVNKGSQYAPDPGATEFFLTISNGGTGTFSRYSGSSIDLPSGALTTGKWHSVKFSVRGDSNATMAVSIDGVEMGSIPYDDISSRSPLGLSRSTDTAVIVKDLQSALEDFATGTNYYGACFDG…	546	3	525	Not SCR		Yes	-	-	-	-	-	-	-	-	-	-	-	-	-	-	PF05592.6	Bac_rhamnosid	2.7e-06	+	1447		Yes				+	-			0	0	1	1						1			1
Tribe 258	RS3_1174	MVLVKLTALLAAATFSLGVNAYAIHGSGLSLSPIPRELFKMRSATSPTITIDKAIHASKDRGLSLTSIYSPVPKNRRARSRRGNNDNIKSTTSSKISWDEELQKLRAIRVDMDEISSRFSEGDNKSTKSSGISLDEEAQRFKVAKEKLENLTCDYEDRKLPFPFSCLPIPDTRKQLKSLIDNLDGLFSILSKIPRNDNPRDIEGHSPPFPSTSPPIHDDRRKLKGIIKTNVLSSVSRTPQKDDLGDAKGHQKSVAQ	256	2	235	Not SCR		Yes	-	-	-	-	-	-	-	-	-	-	164	-	-	-	PF10267.4	Tmemb_cc2	0.035	+			No				-	-			0	0	1
Tribe 759	RS3_11785	MSRLLTLAFMILSLGLLVQASPRMLPATIHVSGVSTLKNETSPGCIGDTCFGGLELVPIMEKLQNAVEIRLKSLDQSLETNGANYVDILNSIENLICDAIGAIQVCKLSWKDHLSGKLLKAVKIWHNIVMAIAMNLGKWVGRAEFRTMEGPIQKIHIALENCQVAITKLGGVFGGVVGFGANLFTKAEFGILHAVNLNSTAATLKQTQGK	210	5	190	Not SCR		Yes	-	-	-	-	-	-	-	-	-	-	-	-	-	-				-	2295	484	Yes				+	-		Yes	0	0	1
Tribe 13	RS3_11786	MLPTLLTALSFPLFVTCSLPIISFPPYSSPRSFQLQEEIIGNKFYDAFNFETFKDPTHGRVNYVDQSFAQGNNLTFTSDSKFVMRADSVNLVKSGSRGRDSIRISSKKHYEDSVIVLDLTHMPTGCGTWPAFWTVTTGKWPQGGEIDIIEGINNRTSNLASLHTTPGCNMTATPRPMTGVAESTECDVSKNFNQGCGVRFEEGSYGPGFNARKGGWYAMRRTQDGISVWFWGRDDFSVPEDVRYGDQKLRPESWGLPVADFPADNCDMRSHFGSHKIVFDLTFCGDWRSNEYPNSGCPGTCVDFVDNNPKAFVEAYWEINSLRTYVVDTLVLRPSIGLRPTKIGVMITVTHPTAARHPFADDNSPQSLSFLAMDGPKQAVLRLQSHKGKENIIPSGLPR…	1166	10	1149	Not SCR		Yes	-	-	-	-	-	-	-	-	-	-	-	-	LRAQVDT...LRAENAK...QVYEGRV...QVYDKRV...QAYKERV...RSASTPPV...RSTMTPP-...	7	PF00722.16	Glyco_hydro_16	2.4e-08	-		2295	Yes				+	-			1	0	1	1	3	2	3	2	3	2	3	2	1
Tribe 27	RS3_11817	MYCVFALITAYLVAVRAQQVGTSKAEVHPSLPWAKCTKSGGCVSQSSGKVVLDSNWRWVHGTSGYTNCYTGQTWDSTLCPDGATCAKNCALEGADYPGTYGITTSGDALTLKFVTQSSNKNVGSRVYLMASDDTNYEMFKLKNQEFTFDVDVSKLPCGLNGALYFVEMDADGGMSRFPNNKRSAKYGTGYCDAQCARDIKFINGEGNMLNWTPSTTDPNSGKGKYGACCNEMDIWEANSISNAYTPHPCTPTGQARCDSTTTQCNDYCDQPGCDWNPYRMGDLNLYGPGKTVDTTKKITVVTQFLTDDNTANGKLVEMRRLYVQNNVVIQNTKSTISGLTQYDSITDNFCAAQKTVFQDSNAYAQHGGMATMDKSFQKGHVLVMSLWDDHAARMLWLDS…	511	23	494	Not SCR		Yes	-	-	-	-	-	-	-	-	-	-	-	-	-	-	PF00840.15	Glyco_hydro_7	4.6e-203	-	4863	1261	Yes				+	-			0	0	1		7	17	6	4	7	4		3	15
Tribe 259	RS3_11861	MSILSTIFILVFLTELVRWIGKSVLLELLYPLYTRIFLKSTVERQRTLRADVLAAKRDLLQTSSQDQFAKWAKLRRRVDRGLAELDTINSTLASARTSFSVKFSTALWVCTTGAQFFIARFLTHAVLAWQKLYEPQPNSGTVGWWYGRSAVFYLPPGWMGPATWWLSLPFAPRGSVSCGVWQMACQRVLRIIERLIRDAFVKHETSSILVEDHVLPSPSPSPSPGTDKPSPTFEDTLGNNTSADEKSTGTASASARDRDRAELRARLAARQSARAAR	277	3	258	Not SCR		Yes	-	-	-	-	-	-	-	46	-	-	108	-	-	-	PF04420.9	CHD5	9e-26	-		2418	Yes				+	-			0	0	1	1
Tribe 7	RS3_11862	MITLLRALLCAFISFGLASAASRPSQDLVQPRLEQLTLSPDFKITNEPTTREYNFTISMQEGAPDGFYRQMLVVNGQHPGPTIEANEGDTIVVHVKNEIPHVGTSLHWHGLFQNNTAWMDGPRSITQCPIPSGGSFTYKFKVEGQYGTYWWHAHRSGQLADGLHGALIIHSVNDPLKRGVHYDYDQVLIMGDWYHNTLDEIIKALDTPHGYLGSQAAPPPYSAMFNGFGTWDCDAFGSSDTCFTREPFELKVYSNKRYRLRIINSAAHAMIYNSIDEHTLDIIEADDTPVSSPEVNGLHRVQSHDGQRYSVILKTDQGKPGDAFWMRGEMDEACFPYPLKGITNTTLAVLRYIDDDSDYEPTTHLPTTKDWKDKLGQECKDIDTSKLVPLVRDDPPKTV…	613	8	593	Not SCR		Yes	-	-	-	-	-	-	-	-	-	-	231	-	-	-	PF07732.10	Cu-oxidase_3	2.6e-43	+		1975	Yes				+	-			0	0	1	1	4	9	7	6	8	4	4	1	2
Tribe 2	RS3_11867	MLAQTAFALLSVASSVLAHGNVRELIVSEPQGTFIPWLPYEDQYKNPTPERVSRKIPGNGPIEDVTSMDIQCNTGGTEPAPLLATAARSANVAFNWTTEWPASHVGPVLTYMAKAPSDITKWSPGTDKVWFKIDERSLEDGKWRSTDVLAAQNGLWTVKIPQNLQRSQYIIRHEIIALHARSSYPGAQFYPACHQFEITGSGTALPDDADLVAFPGAYTPSSPGIVYSPYRSLTTYPLPGPAVWSGSGSGTGNGGSGAASSTAAAATSTAAAASTAAAASSTAAAPTSTAAAASSVETEAATSTAAATPTAAVSSVALPASSTAAAEPESCDPELSSTAAAPSATGAASSGAAALYAQCGGTGFTGSTACASPYTCKAWNPYYSQCVQA	389	7	371	Not SCR		Yes	-	-	-	-	-	-	-	-	-	-	374	-	STAAAAT...-STAAAA...STAAAAS...STAAAPT...STAAAAS...	5	PF03443.9	Glyco_hydro_61	1.9e-58	-	3447	213	Yes				+	0.17			0	0	1	1	21	25	17	2		24		26	25
Tribe 133	RS3_11885	MRASYIIRSLLSLASTAFAHEGGLNIDAYHVPKECPLRSQNGDKLSMHYTGTLEKDGSKFDSSRDRNQPFDFAIGSGQVIQGWEKGLLDMCVGEKRKLTIPATMGYGERGFPPVIPGGATLVFDVELLGIKGRKEEL	137	2	118	Not SCR			-	-	-	-	-	-	-	-	-	-	-	-	-	-	PF00254.23	FKBP_C	3.6e-33	-	2753	950	Yes				-	0.13		Yes	0	0	1	1	1	1	1	1	1	1		1	1
Tribe 10	RS3_11916	MRVLYSLPVIVSRSVASAEVLQRGLSTDGANFASKTFDYVIIGGGTRSLTLAARLSENPKITVGVIETGEYHPDDPLIDTPGSAFSIRSNAKYDWLFKSAPQVNRSNRVLNLPRGKMLGGSSGINIMTFDRGSKVEYDAWAKLGNPGWDWDGLLPNMKSAERFTGIDPFRLNYTDASPNDIFPSQGKNGVIATSYDGKHPSDIVPPFRKSMANLGVPINFDPDSGNAVGIFNSATSVNRTTGRRSYAASTYYAYNAHRPNFVVLTGAQATKINFKDSSNSKTKGLVATGVSFMHQSQTYTVKVRKEVIISRSTFQSPHLLELSGIGNSTILQRNGIKTIIDLPGVGKNYQDHVFVTTTYELKPGSSTQNFDLLTNNATYAAAAAAQYNSTHDGILSSPT…	629	0	611	Not SCR		Yes	-	-	-	-	-	-	-	-	-	-	-	-	-	-	PF00732.14	GMC_oxred_N	5.3e-58	+	1835	703	Yes				+	-			0	0	1		9	7	9	1	2	12	1	13	1
Tribe 29	RS3_11918	MLCGSSQCITSLLAALSSVALSSGSLLESRQLDPCAKIVNQAWSKPSEVNSCLSSFPFNTTLRDNVADILSKTFSQFHTSTNFHLNMPDPFTEVTIDLLGELRRIKTTTYKSDFAFHRDISTTFKRLGDSHRSYVNYCYDSLYSTYLPFPLAVLARPGAQDVQNIHIVPEASEVVANEFGDEAVEIWQAALGGRNLTEFNGAQIVSINGRDPWAIVDTYAATRSGFQAKTTRQNGFFASYELWNYNMGGFAQLALPPPNDTVSLTLIRNGTTSQETYNVPYLSRLGSKTVEFTDAHTLWSNNCLPTGATNGDLPSDASQASRMKTVRSLQSTGEEDPLSRPAKFQRSPIIPPVVDGRRESYASLVYDEPQDISLPEHLSPTGSVTGYAAVNWHMLDDGK…	691	11	667	Not SCR		Yes	-	-	-	-	-	-	-	-	-	-	-	-	-	-	PF03572.13	Peptidase_S41	0.0075	-	3274		Yes				+	0.14			0	0	1	1	2	2				6		5
Tribe 111	RS3_11930	MKFNFFLGIFCLLVLMMSIGDHRRDFLSLPNRSTTMPDKVVDSVVVLESALMVLAPAPTLLPRSSPLVVPVHYTRKVGEPKPSRLSLSKRIFTIYRWIDVLYARIRPSANPARPTKTLHMPTKVIVPVHPAQPTPSRHIPDDVPAYSPPSSAIDLRSLWDTYKLVIGWVIMTCFVVVRVFVRFLSREQHIDRLAASEASLPTFMSIIDIYCSLGFPPVTVPDAPCDSNLDNRDLLTPNESSSLALRSGEILEPAASIHSNGSVIEHSVIEHYADEPSTPSSSHSSIVHSPAEWLARFPPTGQVHSPRSKLWLQGLITRLQNMQREGNFYGRLYDESVDNAELEEFAPATSTMNSHSACPEHTPSSLSVDMSERSATLPLPAPTSFDSDLSLTRSHASSA…	463	7	443	Not SCR		Yes	-	-	-	-	-	-	-	-	-	-	-	-	-SVIEH...-SVIE-...HYADE-...	3				-	4604		Yes				-	-			0	0	1
Tribe 442	RS3_11946	MIPKFTFLLVALTPLCGALSVSKFLSKIELDSHHGDLRSQVLQPTGKPHPLVLWHGLGDSAHSEGMNEFAELIKEVHPGIFVYSVSLSDDQSADKKRSWFGEVNAQVDIVAAELSTIPQLKNGFDAIGFSQGGLRCFPNPVHESDTFECDTGGQFLRAYVERYNNPPIRSLLTFGSQHMGISDLPGCKPGDFLCWLARNTALRGMYTNYAQSHIVQAQYFRDPRNAHDLQSYLAANTFLADINSEIPDADEKLYKKNLASLDALVLVLFSEDKTVVPKESGWFGSYKPVNLSEPDAMGDEVIVPMRQQPIYKDDRIGLRTLDERSKIHFKACEGAHMRISDDCWKPLVLKYCGDRRGGKSDEDISDLLIQ	370	8	352	Not SCR		Yes	-	-	-	-	-	-	-	-	-	-	147	-	-	-	PF02089.10	Palm_thioest	4.9e-16	-	1455	162	Yes				+	-			0	0	1	1	1	1	1			1		1	1
Tribe 98	RS3_11962	MHFKTIVLRSLSSLAAVAALPSRMSGQHDAHMMPRHHRNVRVRKVEPTPSKLKRCATSSSAETEEIQPTGVYRSNAAKTTKTTSAPTPLAVEPETENESESSTKSSTKTSSVEASLPTMGTGGISVNDKLFALFPGGVSTKGSSWSTNPAFSNSIALTDDSLPTLLSRKEGKKAMQVSFAKGSVAYRGQALGGVSFYALGPASQPINDAKVLTFSFAVFFEEGFKFNKGGKLPGLYGGVSDSEATGCSGGRRSNKCWSTRFMWRANGQGEVYTYLPPSGESTNKKAVCSASNAHCNGEYGWSLGRGDWSWKTGQWQTIAQKVTLNTPGQADGSIITYYNGAVVSDAKDIIVRASADSVPRGAMVQTFFGGHDATWASPQDQKLWFSDFSMAVLE	394	5	375	Not SCR		Yes	-	-	-	-	-	-	-	-	-	-	-	-	SSTK-...SSTKT...SSVEA...	3	PB004444	Pfam-B_4444	3.4e-07	-	2154	693	Yes				+	-			0	0	1
Tribe 174	RS3_11971	MVSLRTYSTKLLAVSLFWPACVSSTPNPNAPTKGDNRVARAEAPMELLGSLRKGSGAQTNPIWPFVPYEFEFDYIAESLDPVATLRSPRILPSKTFNQVSNIQYDVILVPGAESRIVADISPTIVSFVKTQNPGLKYLLSVCTGAWIVAKRSVLEGRNATTNKAAFRRIKNETSTNINWIPKARWMVDGNIWTSSGVSRSGDMAHAFMEHLVGDNFTTVTRNIVEWRAAEQGDDPFAEAWGLV	243	2	219	Not SCR		Yes	-	-	-	-	-	-	-	-	-	-	-	-	-	-	PF13278.1	DUF4066	2.5e-15	-	2210	546	Yes				+	0.13			0	0	2		3	2	2			1			1
Tribe 1	RS3_11975	MSAAIVALLLISFVHQISAAPRLFLDLAAPSSAVGVDGLVVKATLKNTGDVTLKLLNDPSSILSQVNTNTFTISSASGMPRFTGLKVKYVAYRAARSSGSSAFTVLAPGKTVQIDHVLGGTYNFTRCGEGSYNFRASNIFNYVDESGELKTIKASFNSRQLKIRSRLAVRSRHTGTSTFRRRNLSFTGCSAKQKHQIMEAATASNALVSETNRYLSTMTSIQPRYTTWFGAFDQSNYNAVVSHFQNIGNDATMVNYDCVDCLSRLGDGYPYTMAYANPAVPSTIYICGGFWTAPVTGTDSKRSTIIHENSHFVVNGATDDRVYGQEGSQSLAYYHPESAVANADSHEYL	349	5	330	Not SCR		Yes	-	-	-	-	-	-	-	-	-	-	256	-	-	-	PF00207.17	A2M	0.28	+	4294	1225	Yes				-	0.19			0	0	1		1
Tribe 472	RS3_11983	MSTVTKLPLVAVCGATGAQGSSVARYLLQDGGYKVRVLTRNPDGEKAQALKQQGAEIVRCDLGSEEQVTAALSGAYAVFGLTNFWERSAETEVKQGKNLADAAKTCRIKHFFWSSCPHVDGEAPRHWESKCKVENYLRELGVPTTTIFPSFYYENIWMFFPLKQNSDSSLMLDWFFPSDVRIPSFSVKDLGAWFVIALKNPETWIGKQMKLCSEILTPRDYAAKLGTGLETNVIFKEVTLPEFEALRPHIPDDIWLK	257	6	239	Not SCR		Yes	-	-	-	-	-	-	-	-	-	-	-	-	-	-				-	3347	1311	Yes				+	0.17			0	0	1
Tribe 473	RS3_11999	MALLVAAEVALLTGHGVSTSNKKGREHRGKGNASADEDGGSGDNDA	46	0	27	Not SCR		Yes	-	-	-	-	-	-	-	-	-	-	-	-	-	-				+			No				-	-		Yes	0	0	1
Tribe 2	RS3_12012	MLFRTVIATLAAVRSVSAHGFVDKVTIGGKSFSGPLPFSKNNAASPIRKITTTFPITSANDADMNCGKGAVPAAQVAAANPGDKVTLSWKSGANKNWGHSIGPIMTYLAQVPRSQTADKFNTRNAKFFKIDQTGQTGGRSTGWVQASIKDGKTYTLTLPKDLPRSDYIMRHELIALHFAQKKDGAQFYPSCLQLRVGGGSNAPKAISAQTVSFPGGYTANDKSLFVPDLFKNNFAYAFPGPPVVKSFGAASTKSTLNVGNSTIEDGSKPETTESKSKSKSKNDKRSPLSHAVPYHPRVHSRVMRHLV	307	2	289	Not SCR		Yes	-	-	-	-	-	-	-	-	-	-	-	-	-	-	PF03443.9	Glyco_hydro_61	3.4e-48	+		705	No				+	0.06			0	0	1	1	17	17	13	2		21		23	17
Tribe 42	RS3_12035	MTCKLALLLGASLAATAFAQTTTSRPATTAAPTPAPGSSAFTPLASKRFEYTALPFKADTDTGGERGAQYGYNVCNSTTEGQTSLCQTAMVNSIDDFCLWGPPEPNSLIGNTEGEAVAWCTKPGRGTRLIPRSALTGVQFMRTRSYVQVVGHIQQTGINLAANDDGGEMDPHGADRRGNPLGGLVFSNAFPSNGGNNNSFQQVVEWHNFMGANIFCLKACDPTDPDDDKYCEHVFDRIGCQYNAPAAYVNGTFESCQGENQDFPGVYTNARSQVVTYTQPPESLGAITTIPYTARVPASSNCVSFQSAALYSGLPGAASAAPSSSAASSASGTRSAASTVSPSATQPSSNGAMESFSAPFNVLVRSSVAVSAILGALAVL	380	11	361	Not SCR		Yes	-	-	-	-	-	-	-	-	-	-	-	-	AASSASGTRS...AASTVSPS--...	2	PB013425	Pfam-B_13425	0.00059	-	2684	1881	Yes				+	-			0	0	1					5	3		2
Tribe 42	RS3_12046	MASRTLAVAIAAYVRSALAQSTPLYQKHFEWNALPYKVDTDTGERGTQFGYNLCNSTTENQKSLCQTAVVNSIDDFCLWGPPEPNSVVGNTEGEAVAWCTKPGRGTRLIPRSALTGVQFMKTPDYVQVVGFIDQANVNMQSDDGGGEMDPHGADQRGNPLGGLVFSNAFGTDKTKFTQVIEWHNFMGGGVFCMKTCDPRSPNAAHFCEHVFDRIGCQYNAPAAYVKGVFESCEGESQDYPGVYTDARSAVQTYTQPRSSNCVAATSSAIYTGLPTGTVAAAAPTSSAASSGASSAAATGTNKPASGATTARSSSSASSTAAPTANAAASTRAFDLRSVAVRSAMTFRSALMGVALL	356	10	337	Not SCR		Yes	-	-	-	-	-	-	-	-	-	-	-	-	-	-	PF08146.7	BP28CT	0.1	+	498	3366	Yes				+	0.08	Yes		0	0	1					5	3		2
Tribe 474	RS3_12050	MSQCPTVLATPLTVLASQPSWDVLPATPYMSRGASIASVSREQPLGELSPRSLKCWLDLLSDDEESLIFSQPRPSIRQRLESYRRSSVSSDGGVSDVPSMAVLAPEDVPVRAASEDLGEVPVNGRRFRRNARCFLLTYSQYVSGDDSVHTSRYDTIKGCVPLIYSETTDYSCFW	174	5	157	Not SCR			-	-	-	-	-	-	-	-	-	-	170	-	TVLATPL...TVLASQP...	2				+			No				+	-			0	0	1
Tribe 22	RS3_12065	MFDSIAAAALVAFLATPASAQWTLSLGGTTGVAAMQMTVATDANVVIIDKYEQNPLLDASGDHSLGSLYNVQTNNVRALNIKTNSFCATGTWLSNGTLVNIGGNPRVDLDGSSPNGLQGLRQFNPCDDGNCDVYESPQRIRITSSRWYPSSCRLSDGSTIIVGGAYGGGWTNFDALNNPTYEYYPPKNINGYNGLQIPSPFLVDTLPHNMFPHVILLPNDKLFMAANSKAMLFNWQTNTEARLPDLPNKQIVVYPMSAPAVLLPLTWENNYKPEVVIFGGSQLSDTVKENEVSSQSPTSAQASRIALDDRSIARSWSYDTMPEGRVMADAVILPDGTVLVVNGAKTGTRSYGNVPDQIGQSNADNPAFTPVLYNPAAARSSRFSSVGMPTSNIARLYHS…	565	4	545	Not SCR		Yes	-	-	-	-	-	-	-	-	-	-	-	-	-	-	PF07250.6	Glyoxal_oxid_N	6.9e-42	+	1393	1006	Yes				+	-			1	0	1		1	3			1	2	2	1	1
Tribe 188	RS3_12068	MLKLSLATVLLVTSVSAASVVLLPNHKLLHKHGRWDANNGTWWPGSGLKLVASNLTFFNLQLGEYTNWPSVAVSLSVDYEPFKQVNVSMGANSISIPAAAASKTRVVRIDVQASTGTRMHLKQIELNEGAKLQAYKPSPLRFQFIGDSLSRSYLNPNGVNDCWTFLSSQEFKAEHNIMAQSGACLTDKECFSNIHGVSYQYFMTEDTTYRWDVNHNYTTPWDFKRDLAPTHLIIYIGANDSSNNVTPEAFKEELIKFLIRLRSLYSKQPFLVFTPWGWSDGTSPFWEFYPGVYEGVVNNRTLSGDQNVFLVNTTGWLQKDGVIPGDGHPNPLGQQQVQAKFSQWLKAFGVKPRSKWENQ	359	3	342	Not SCR		Yes	-	-	-	-	-	-	-	-	-	-	-	-	-	-	PF13472.1	Lipase_GDSL_2	1.1e-09	+	989	575	No				+	-			0	0	1										1
Tribe 18	RS3_12074	MLATAFSLLALTPALLAAPAKRCTGTVSSLDDVVEAIQCTTININSFTVPRSKTFQIDAPTGATVNLLGDVTFGVAAWDGPLFLLSGTSVTFNGNGHTFNGQGEQYWDGLGGTGTLKPHPMMKIKSSGSFSNVVVKNSPQNCFSFGSSRSLLVSKVTLDNSEGDLPNSKSNGKARSHNTDAFDVSVSNIIIQDSIVHNQDDCLAINRGSNITFQRNSCTGGHGISVGSIDSNVTVSNVQILNNVVTNNDQALRIKTKAAATGSTVSGITFSGNTATGCNKYGVIIDQSYPSTLGTPGTGVQLSGVTFSGTNTVAVGSKAKRVAVNCGACSGTWNWSGLKTSGGARSAINYSGITGFTQ	358	8	341	Not SCR		Yes	-	-	-	-	-	-	-	-	-	-	-	-	LATAFSL...LALTPAL...LA-APAK...	3	PF00295.12	Glyco_hydro_28	6.9e-54	-	2837	898	Yes				-	-			0	0	1		1	1				3	1	1	5
Tribe 4	RS3_12108	MLFHSLLPSLMGASLCLAAATPPIAARDGHLRETDSPDGPPDGAYFNDIPEIPTTPNKVQKRASLGKSRLTTLHARFEYGVSANSPPRAQLVKGKLVGDATEGTPFDDFDKIPRPARVTKLTLRGAERLDAITFNFWGTELRHGGEGGKDVSIEFGKDRYITALQVCDTLFDSERQHYRISYAKAFTNIKRPSGGFESIEVGTRPFDADKNCPPFEAPWGHAVVGVRGREGDEIDALGAITAPWGG	246	3	228	Not SCR		Yes	-	-	-	-	-	-	-	-	-	-	-	-	SL-LP-...SL-MGA...SLCLA-...	3	PF01419.12	Jacalin	0.089	-	1349	3862	Yes				+	-		Yes	0	0	1		1	1				1		1
Tribe 38	RS3_12110	MHFLSSIVCAAAALTTLTLAVPTQPTSQYKGTKIFRIPTGSQEQTDKIANLITTLGVPTWTSARTPYSHVDVQVSKDRLDSFHKALKGVSPNLDSQLVTMHDDLAVSIAKEAEGMTTPFRDAFRSLANDAWFNSYHSYADHLTFLNDLASTFPNNAKVVTSGTSYEGRTITGINIFGSSGSGTKPAVIFHGTVHAREWVGTMVTEQIAYSLLSNYTTSSTIKSYVDKYDFYIFPVVNPDGFAYTQSSDRLWRKNRQPPPSGSSCYGRDINRNWAWQWGTGGSSTSPCAEDYRGVSRSDSPEFKSLSAFLNARANSARSAKLYVDFHAYGLYFMGPYGYSCTANAADKTEHTKMEQGFAAAFKAPYGKTLKTGPICQTIYQASGSSVDYAYGYSKIKYSF…	993	15	973	Not SCR		Yes	-	-	-	-	-	-	-	-	-	-	338	-	-	-	PF02244.11	Propep_M14	0.0022	+	2217	348	Yes				+	-			0	0	1	2	5	5	7	2	2	8	5	9	1
Tribe 38	RS3_12113	MRLSTVTLGRSLLGATSVAAAKKGLPVDKVYGVNLGSWLLAEPWMFPKEWVERMGGDSCDDCSQCAASEFDLVKKLGQDRADQVFKEHWSTWFKQEDVDAIANRSLNTVRIPLGYWIVEDLVDRQTEFYPRGGLEYLKKGLRMLKQKGIHVLLDFHAMPGVAAVKQMFRSRCTADVQFYTEKNYERALTWAAIMTNMIYQDPDFSTVFAIEAVNEPVMDASKTPGYGDYQKRFVRVVRQVENSLGVQCSGDGPIKTAPSPTEADDVVIKRVLERSSSIMRNIASRHGPGSCQPSTGIKLPITFDEVANYSVHDFSFMSKDWQYNNPPNPADAANGPQLYDAHLYFSFGGVADPNAESYMRTICNTDRVTKAYGENNNPLVFGEWSLATNFDNSEEFLYD…	468	8	447	Not SCR		Yes	-	-	-	-	-	-	-	-	-	-	-	-	GLEYLKK...GLRMLKQ...	2	PF00150.13	Cellulase	2.8e-14	+	1865	401	Yes				+	-			0	0	1	2	1		2	2	2	4	4	3
Tribe 4	RS3_12117	MLLYSLLSLLSVASLCLGTATHLIAARGNKQLGYTELYGNADGGRYFNDANDKRMPPDPIIPQLKNLTLKGGERLDSMTWTLRSGQVFQHGGKGGGNIKTLELDEGEYITTFYVCVTGLDWLGTRRRIFYARASTNKWDEKIKSYHSIAVGSELKEHACFTYNMPDGHAAIAAFGHRSDEIDQLGLITAPIKK	193	3	175	Not SCR		Yes	-	-	-	-	-	-	-	-	-	-	113	-	-	-				-	2298	3543	Yes				-	-		Yes	0	0	1		1	1				1		1
Tribe 54	RS3_12126	MIPLVALLALCSPALASILAVDYGADTMKVALMKPGVPFDVVLDRDSKRKIASVVGWKGEDRLFGQDGRNLATRFPSDTFSGLKPVQGVLFDSGASSYYTTATQIAFGHTSRNTFRSKRPNGDEYSVEELVAMQLDYVRELASSVRSENVRDVVVTVPGYFTQFQRQAVIDATEVRSMKLITLVNDGTAIAVNYAMTRQFPTREVHMIYDSGAAATRATLVAFHTTTIPAAKKSAKPENVTQITVLGSGFDTLASGTELTRRVQSLLESKVPSSLKSGLIDRSYAKLAREAERVKAILSVNVEVNRSVEGLVGDNDFKAKLERKEFDKVTEDLFWRFQQPMLDAIDGTGVGLADVESVILHGGTTRVPFVQTVLKSTVGSAKLATNVNADEACVLGTAF…	856	2	840	Not SCR		Yes	-	-	-	-	-	-	-	-	-	-	-	-	ALL--...ALCSP...ALAS-...ILAV-...	4	PF00012.15	HSP70	1.4e-62	-	4372	1041	Yes				+	0.05			0	1	1	3				1
Tribe 475	RS3_1213	MAAFKLGLIRILVCTEARSMGCDIPDIAIVVQWKLTDTFSAFIQRRSRAARDGISKKKVAT	61	2	42	Not SCR			-	-	-	-	-	-	-	-	-	-	-	-	-	-				+			No				-	-		Yes	0	0	1
Tribe 38	RS3_12130	MRLHSLAVGTSLLGAAAVSAAKNGLPVDKVYGVNLGSWLLLEPWMLPKEWVKMGGEICDDCSTCVASEFDLVRKLGQNDADKVFDAHWKTWFTEKDVDDIVARSLNSVRIPLGYWIVESLVDRSTEYYPRGGMKYLKRGLGWLKNKGIHVMLDHHALPGVSSANQMFRSRCTSDVQFYTEKNYKRALIWRSVMTAMAHIDPDFASVFAIEAINEPTMDANQTPGYGDYQKRFVKVVRMVEYALGIKCPDADYTKLFSNPSYTGSLDLGFIKVATFTEDTVVHEVFQAVASSVKTICADLGLKLSLNLRRSLDLSFTVSSNDVTQIKQGHGRSRGPMGINGPVHIKRSEPVEYLDTRVPHGSSLERHNAHRRLHHERGISATLSKDVCRTCLMTSFQNKD…	547	10	526	Not SCR		Yes	-	-	-	-	-	-	-	-	-	-	-	-	-	-	PF00150.13	Cellulase	1.9e-09	-	5010	3425	Yes				+	0.13			0	0	1	2	1		4	2	3	3	4	4
Tribe 4	RS3_12137	MLYCLFLLLSVSTLCLARAAQPRPSGEIIKGDYYGGSGGTTDFDDFPSLSKTSKLLPLQVRRSSRIDSITFNLRPNGTFEHGGKGGSIHTLKIDEGDYIEFVKVCIGRKYFNTRSTVYYLKAFTRNQRFLERSTKTKDCKTIKPPSSEYGVRSGYGAYGKEIDYIGFVYTYQG	173	4	154	Not SCR		Yes	-	-	-	-	-	-	-	-	-	-	-	-	-	-				-	2890	548	Yes				-	-		Yes	0	0	2		1	1				1		1
Tribe 34	RS3_12140	MKFTGLLALGSLLSALGVLAVPIAEFDAKVSRSLRLVQTSDDKAPFWVTEDEKLNLLRKSINFFDLTETYHLEESMKAKKVKAIVERATYPAPSRQTVINALLPSLSTTNMNSYLSKLTAFNNRYYKATTGLDASNYIYNTLSGFANGKSGVTVTKFSHTWTQQSIIAKIRSSSATAPTVILGAHEDSINLSNPTSGRAPGADDDGTGTVNLMEIFRVLAANNFKPTRNIEFHFYSGEERSLLGSQAIAANYKSSGKNVYAMLNLDMTGYFKPGTTEAITLVTDNTDSGLNTFVRSLVTSYSRLPVATSTCGYGCSDHATWTRQGFPAAFPFEAALSNDNPNIHSAADTTSVRSFSWSHSLEFAKIGLAFAYELGA	376	2	356	Not SCR		Yes	-	-	-	-	-	-	-	-	-	-	313	-	-	-	PF04389.12	Peptidase_M28	5.8e-33	+	477	432	No				+	-			0	0	1		4	9	4		1	3	1	6	11
Tribe 4	RS3_12154	MKYTIMLQLVSFLARSTLSMAYVANIPPASMPGSNPPPPAPGGVPPVGNKYIAPGSSQTYGAPGTSVFNDGANDAIRSNANLTSLILRGKSRLDAITFNLNSQQFRHGGWGGKDSILNLAFGDCLTKMEVCWDVKDSMRIFYAHAKTARSHEVSRSIKTSNCATVPVPEGHGIVRSLGKAKEEIDQLGFIFRPCIPLYVAQ	201	4	182	Not SCR		Yes	-	-	-	-	-	-	-	-	-	-	-	-	-	-	PF01419.12	Jacalin	0.012	+	2580	2803	Yes				-	-		Yes	0	0	1		1	1				1		1
Tribe 37	RS3_12160	MFLLITSLISGSLALIALRWHRKQQLLVPLPGPPPTSYLTGHFKDMFGLHGARFQENVFKTYGPTVRMTGVMGEHFIFSLDPDLIYTVLVKGRSQFERNKGGALMIRSLFGGGLRSLRGIFILSILTVSNPCFKAMSIGSNVNYSTRSSPDNIFLNACDAIDKALTTEVIDIFPWTTAAALESIGERSLGYSFNSFSGARNEYSMSIKSVIQLLTKLIPFIPIYPYLVRLPITRNLLSYLPFPLLRRVLKATNLQNDQAEQILRARNDMLVKGADFESVTGRGKDILTQLMKANEEGLDREAMVGHMNILIFRSHETTSSIIARILDILSNNPEIQDKLRNEVSECKEEDVLELPYLDAVVKETLRLYPPATFLGRMCEEDTVVPLRYPVSTPCGTITS…	524	6	510	Not SCR		Yes	-	-	-	-	-	-	-	-	-	-	460	-	-	-	PF00067.17	p450	2.4e-52	-	2781	2218	Yes				+	0.17			0	0	1		1	3	1		1	4		1	1
Tribe 5	RS3_12172	MLFKSLVFLFSVLTFSALAAPTSRIPILKHVGRVKEHSYIVQLKPEASKSTHLARLPTSGLTLAYTYDQAFHGYAARLDTAALEQIRQSQDVEAIYEDGIVMSDAVLSNADNQTFSTRPIDTRENSSRRDGSSVDVYDIGTGIYTAHTSFGGRAHWGITFGGYANADGNGYDTCKSKPSITKHKLTLPRSRRNSSRNNVRDSHPSQHLRRQM	212	1	193	Not SCR		Yes	-	-	-	-	-	-	-	-	-	-	-	-	-	-	PF05922.11	Inhibitor_I9	2.6e-10	+		43	No				-	-		Yes	0	0	1		3	3	2	1	2	2		2	4
Tribe 5	RS3_12187	MRTLSLVATACSAFLTALTDPTGNLPIIKYRSPVKPNSYIIKLKDNVPKEFHITELPFHTDSKIVYTYERAFHGYAVEIGGQDLNFVRQSGEVEYIIEDGIVGLEIDLSEEGIQINHTCFGGRARWGKTFGGYADADNYGHGTHTAATAVGDTYGIATAANIIAVKGTNRPVSCCYEYDK	180	4	161	Not SCR		Yes	-	-	-	-	-	-	-	-	-	-	-	-	-	-	PF05922.11	Inhibitor_I9	1.2e-07	-	1346		Yes				-	0.22		Yes	0	0	1		4	4	3	3	3	3	1	4	3
Tribe 476	RS3_12190	MKTSVISVLVLGASFAVALPLREQPQTNLETRDNAPNRSTEIRSRQLGLGIVGLVGTTASISKGYDKISLLQVEQLVLPRPQLPVLPELGLEQEPDSEPELELVLDFGGNRRSFGGNGRSFGGNRRSFGGNKRSFGGNVGNGVNGGNGGNGGNGFNGGNAFNTGNGNRSNGNRSNGFNGGNGNGGNGFNGGNGNGGNGFNGGNGNGGNGVNGGNGNGGSGNGGNGGNGGDTGNGGNGGGEGNGGGFEGNGGNGGNGGNQGNGGNGGGNGGNQNTNNNQGGGGGNDGDDRSPDGDDNEGNGDDRSPNGDNTKRNGKNTSGNFINTVGNGNNTRSNGNYTRSNGNNTRSNGNNTRSNGNNTEGDGEDTEGDEEDTESNGGGDRSGGNGVGPDQNNDTGVSG…	467	1	449	Not SCR		Yes	-	-	-	-	-	-	-	-	-	-	-	-	GNG-...GGFE...GNG-...GNG-...GNG-...GNQ-...GNG-...GNGG...GNG-...GNQ-...--NGV-...--NGG-...--NGG-...--NGG-...--NGF-...--NGGN...AFNTG-...NGNRS-...NGNRS-...--NGF-...--NGG-...NGNG--...-GNGF-...--NGG-...NGNG--...-GNGF-...--NGG-...NGNG--...-GNGV-...--NGG-...NGNG--...-GSGN-...--GGN-...--GGN-...--GGDT...-GNGG-...NGDNTKR...NGKNTSG...NFINTVG...NGNNTRS...NGNYTRS...NGNNTRS...NGNNTRS...NGNNTEG...DGEDTEG...	45				-		468	No				+	-		Yes	0	0	0
Tribe 30	RS3_12192	MLFISFTALALGVSSAMADSVTNMATRCASHPSATEIAVAEAHFASHTASAMSPASTQTATNIPVYWHVIQRSSALSEGNIPTSQIAESIRVLNEDYRSTGLTFDNVFTDRTTNATWFNQVEQGNAYQNAMKQALRKGNAAALNIYTVGFRNVTYEGLLGYATFPFRYRSAPMDDGVVIRYSTVPGGSAAPFNLGRTLTHEVGHWVGLYHTFQGGCSGSGDLVNDTPPQGNYTRSCPNGKDTCPGGGLDPIHNYMDYSNDACMNEFTRSQTTRIKAQMSTYRGVSA	286	5	268	Not SCR		Yes	-	-	-	-	-	-	-	-	-	-	-	-	-	-	PF05572.8	Peptidase_M43	5.1e-18	+	4438	413	Yes				+	0.23			0	0	1		1	1				1	3	1	5
Tribe 30	RS3_12195	MLFVSFIALYFGVALAMPTIHKNHTRGCSSLSIADIDAAEAHFEANKVLTTNANTESTASIPVYWHVIQRSTALNQGNIPDSQIIDSIKVLNVDYYRTGLKFKLEKINRVNNANWFNQVYRKSTFETEMKQALHQGNAAALNVYTVGFVKVPKEMAFSSLPYFYAKEPMNDGVVILYSTVPGGTEAPYNRGRILTHEVGHWRSLLHTFQGGCSPKNDRVDDTPWQGEPTSGCPTGKDTCEGGGPDLINNFMDFSDDICMSEFTPGQIARIRSQVATYRGISV	282	5	266	Not SCR		Yes	-	-	-	-	-	-	-	-	-	-	-	-	-	-	PF05456.6	eIF_4EBP	0.16	-	2285		Yes				-	0.25			0	0	1		1	1				1	3	1	4
Tribe 20	RS3_12231	MRFFLSAVALVLPLSALAAPTEVSPPPESVVEDAKQLKVASVTTLSAAEVESYVPYSWFSAAAYCPPETRSNWQCGSCKDASVKDFQVYKYGGDGGVVQYRYVGWWPSQNSVVVGRQGTDTERIEAILTDAAFLPVLLPSAQFPGRPLLASAHVGFLASHTRSAPDILSAVKDVLAQNNATKIVTVGQSLGGALATLDGLYLQLQLGSAVKVTIRTLGGPRVGNDIFADFVDAQVSDVVRITNKRDIVPVLPPLLLGFKHTTGEKHSNTDNVWNSCRSQDNLNPNCSRSEVLLEGVKLSDHLGPYPGGVTIGQTVC	316	6	298	Not SCR		Yes	-	-	-	-	-	-	-	-	-	-	73	-	-	-	PF01764.20	Lipase_3	5.5e-23	+	1176	788	Yes				+	0.25			0	0	1		1	4	1			2	1	2	2
Tribe 20	RS3_12260	MFPSLRVLLFTGVAAAVPTLVDRDTAISAMSAAAVSTYAPYASFASAAYCGTVSTWTCAQCKNLPGFVPYTRSGDGDAVPKWYVGWWPTQSTVVVGHQGTNPAQLESLLTDAEVVMNSLSTSLFPGISSSVKAHDGFMKAHADTATIILAAVKALLAAQSASKVLAIGHSLGGAIATLDALYFKLNLPSTVSIKAVGNQDFANLIDSKITDFSHVTNEKDLVPTIPGRFLGYVHPSGEKHIVARSSWYACVGQDNTNVDCSTGAVPNIFDGNTKDHRSPYNGVYIGSDYC	290	6	274	Not SCR		Yes	-	-	-	-	-	-	-	-	-	-	56	-	-	-	PF01764.20	Lipase_3	8e-18	+	1770	996	Yes				+	0.21			0	0	1		1	2				2	1	1	2
Tribe 72	RS3_12275	MLGIAIACLLPVVLACGGDHDHVHPKRMQPDATASSSWPSAPLEWGDINFLHTTDSHGWLLGHTKASQPEPNYSGDFGDFASFVTNMKQIADKKGVDLLLLDSGDLHDGTGLSDGFPIGQIDGQESNKFFFDVPYDVLAIGNHELYQYPIALDMHQNFAPRWNGRYLSSNVNITYTDKNGRLVNTSVGDRFVKFRTKHKRKVTAFGVLFDFTGNAANTTVQKVSAMVNETWFKDAIQEEPDLFLLVGHMPVQKDNWPYVFNAIRTVHPTTPIFIFGGHTHIRDCVQLDSRSMSLESGRYLETVGWMSAKLPKAVNSSAPLSVTRRYLDPNRNTYTYHTQTKRFDTAKGKKITRSVNALAKAWNLTQVYGAAPRDYYLSRTPYPSNSSVLTLLVNEVIPK…	609	4	594	Not SCR		Yes	-	-	-	-	-	-	-	-	-	-	-	-	-	-	PF00149.23	Metallophos	6.4e-07	-	2344	303	Yes				+	0.04			1	0	1	1				1	1	1	1	1	1
Tribe 477	RS3_12281	MPLSSVPMLWPLLIPYVIWALGFDESPARGGRPKQWFRRWRVWKYFAEYYPARIVKETELPADRPYLFGYHPHGIIGMGAFATFATDGTRFSQYFPGINPHLLTLTSNFHVPFYRDILLHLGICSVSKRSCANILKKGRSEAICIVIGGAAESLSAHPGTADLTLKRRLGFVKIALQHGADLVPVFSFGENDIYEQLSNEKGTTVHKLQTKFQSLFGFTLPLFHGRGLLNYDVMSTPTNTYPAMPTTHSDEPNASPTERDIPVTTTGAEQQADDLGSSGKSSTEALNSGEDARKRLDSNGTDGNPASAAMVDKVTEKIRGQSMVDSVLPATERPESSGQTSHSGSEGDSSDKETSRKRKLSSRSSVATETAARQHLKRPKESDVPEKEEDTEEMATVAP…	695	3	673	Not SCR		Yes	-	-	-	-	-	-	-	-	-	-	-	-	-	-				+	415		No				+	-			0	0	1
Tribe 40	RS3_12289	MFARVLCLSALLSLVAAHGTITAVKGANGITGRSMGIDPSTPRDGTRAKPFQQDTSIIRDKEIASGKVGNCGRTPLNGAIDMAAEMEAASSRSIPSATASGEIQMTLHQVNQDGRSPYTCDISADGGNNFQAAKVTKNVPGAFLGLSTATAEDFPLNVQMPRSMQCRSGPNGDACVVRCRNATPRSPFGSCVVVANAEPRSGAKNTTAAAASSKSTTGKKQTRATLSGPDAFEDEDVKDAELEEKLISGINKREKKRVVRSRVVGGLSGYWI	272	7	255	Not SCR		Yes	-	-	-	-	-	-	-	-	-	-	118	-	-	-	PF11327.3	DUF3129	9.8e-50	+	1523	401	Yes				+	0.11		Yes	0	0	2	8	7	7	5	1	7	6		3	5
Tribe 18	RS3_12305	MACLAKISILTLAVSVLGSPLTETSNLQARQACVGTINSLASVAAAVKCKTINIQGFTVPAKQKLVINAITGATINMQGNIVFAADTSFKTEGPIFTITGTDVKFNGNNFVIDGQGAKLGISGTFQRVKVLNSPAQVFSMGNKASIVVSNVNIDNSRSNAPNSISGGKPAAHNTDGFDVSTNDVTIQDSTIVNQDDCIAINSGNNINFLRNKCTGGHGISVGSISRSKSVSNVHITGNTIVNNDQALRIKTFATATGGTVSNVIYTDNHATGCAKYGVIIDQSYPATLGTPGRSIKIQKVDFVGTNTVAVAPKARAMVEVNCASGGCLGQWNWRSLKVSGGPKGTHTYSGIINFTQ	356	8	338	Not SCR		Yes	-	-	-	-	-	-	-	-	-	-	-	-	-	-	PF00295.12	Glyco_hydro_28	0.34	+	2658	2063	Yes				+	-			0	0	1			1				3	1	1	6
Tribe 212	RS3_12308	MKSITTLALLCVARLARSQAVAVGGVHMVDASTAMASNYALPASTASSDAPMVTSSASEPSKTSAEATPTTTTAPNPYESMPYPSMVSGGYSSMGCGYGYKKDHKGYCQPESWYSFGGCYETTIIVNHKPKSCEGAPAATVTHTATVTVTHTQDPVTVTHTQAPMTVTHTQAVTVTHTQAVTHTQQVTYTQTATQTQVVPTTVHVTQTNTMSVTQTQVHTQTETMRETQTQTLVHNVTQTATELKTETATKTEVMHLTATMTETQTATAIHTQVVPTTVMITDTLTQVQKETLTATETATATQVEFKTYTQTQLVPTTKVWVSTEVIDKTSVVEHTLTATMTQTQLNTVTATATATATEKETLTEKSTITEVATVTQVHTQVVPTTYISVWVSTEVVDK…	2272	30	2254	Not SCR			-	-	-	-	-	-	-	-	-	-	584	-	TEKETL...TEKSTI...TEVATV...TQTATL...TQTSVE...TQTATA...TTTQTV...THTQDPVTV--...THTQAPMTV--...THTQ-AVTV--...THTQ-AV----...THTQ-QVTY--...TQTA-TQ----...TQVV-PTTVHV...TQTN-TMSV--...TQTQVHTQ...TETMRETQ...TQTLVHNV...TATMTETQ...TATAIHTQ...	20	PF04997.7	RNA_pol_Rpb1_1	2.3e-19	-		415	No				+	-			0	0	1			4
Tribe 87	RS3_12317	MLSSVPRTVISALARSALLSQTSVAAVNLTYFNPASNVPQGFKTWLTEIAYLVTESRNTPDGQRFVNTFRSKGAQGTFIIGSNVFVGADQILSAWTEYPKAVKGLEHASIDLHSGLLPSNFRAVSN	126	0	101	Not SCR		Yes	-	-	-	-	-	-	-	-	-	-	-	-	-	-				+	2454		Yes				+	-			0	0	1
Tribe 1	RS3_12321	MFAAAVSVPFAALLVSADRSLSNKLGTPVNSTLTNATVAEIQTQEKYVFSKNSVDYPSGHSLSKRQSYVGCSPNQQAMIEDAVELAQTYAKNSYDYLKYDPDRLHLYTKWFGAFHPDRYALALENFSRLRQSPSRWKYNCACAENIPCLVNPDKYGDTKICTMFWTSPDTGVDSKAYALIQGGTTFNEVVGARQHVMGVRRVVQFAANNPEGAIQNVDNHALFAINVSLGDFDVAHYAFK	240	5	223	Not SCR		Yes	-	-	-	-	-	-	-	-	-	-	138	-	-	-	PF14521.1	Aspzincin_M35	2.4e-16	+		3602	Yes				-	-		Yes	0	0	1
Tribe 1	RS3_12326	MLATAAFVLSTALLASADRSLSLKVAAPSTEITDVDNFRVAATVSNTGSETLRLLRDPRSPLSTYATETFGVVNDKGARAAFSGVKVRYSPQAVAKRSRAESFVELKPGESVTVEHDLRSVYNLTMTGRSAYTVDAANLFRVVEADSSLTDIYADVVAAEVKVEGKLASFKNIAAAPAASRMSKRASYSSCSATRQTQIASAITSAASYATNSYSHLTSNPSGSTRYTRWFGTWSSSRYNLALNSFSRLRTYPRSWTYDCTCTDADTYAYVYPSQYGTVYLCGYFWTAPATGRSSRADTIIHEGTHFTQVLGTDDYAYGQSACLSLASSNPTNAVYNADNHAFFSVNA	348	5	331	Not SCR		Yes	-	-	-	-	-	-	-	53	-	-	258	-	-	-	PF14521.1	Aspzincin_M35	1e-35	-	2141	2670	Yes				+	-			1	0	2		1	2	1					2	3
Tribe 1	RS3_12331	MFAVAVSVLLTALLVSADRSLSPMLGIPPNNSSFINVTVAEAQIQHVFTENAVDHSSGHFLSKRARYIDCAPNQQVKLLEALRKVKQYASSSHNHLKSNPRSSTLYTKWFGQFSPERYARVLTTFDRLRTYPDKWAYSCNLCTTPSVLAKVDESKIGIIDLCPRFWIKSTVVEGIKSRAYSIIREGTRVKQVLGRSNRRLSQETSEILATQNPTEAVESADNYASFAVEAHHLSASTSGTLSLTRSNSMPAAPTAPV	257	4	240	Not SCR		Yes	-	-	-	-	-	-	-	-	-	-	137	-	-	-	PF14521.1	Aspzincin_M35	4.4e-15	-	1910	2583	Yes				-	0.38	Yes		0	0	1
Tribe 1	RS3_12336	MFITAAFVLFTALLASADSTPPSMPINGPRSIVHVTGAEGKHSSFEKTKVSSKAVSPSMRLSYHACKGEEQKQIARAVKEAQKYAKAAYQHLKSNPNGSELLHHWFGGFDPERYQSILKSSSTLRKLPQTWEYQCVHFCPTVGNNTRYAWANTERPGTFNICPAFWELPPAKNSNLKAFNIIQEGTHFREVLGIENHVYGYSNSLKLVTSPEMARTNGPNHAYFFLAAWGEEVKNNLKSAWLS	243	4	226	Not SCR		Yes	-	-	-	-	-	-	-	-	-	-	133	-	-	-	PF14521.1	Aspzincin_M35	1.2e-14	+	4248	2610	Yes				+	-			0	0	1
Tribe 1	RS3_12337	MFITAAFVLFTALLASADSAPPSMPINGPRSIDHVPAAKGKHFSLEKAHVSPKTSPLSKRARASYYDCSPGQKQQIISAVEEAQKYATAAYRHLKSNRNNSTLYTEWFGEYDHKSYNSVLKSSSKLRKLPQSWKYLCQRDCPEDRDSRQRIDSKKRIAWVNKKLPGTFNICPAFWKLPPVKNSNLKAFNIIQEGTHFREVLGTVNYEYSYSDCLELAAQPDRARMNGPNYAYFILGAWGKELQKKKGGKFGFLAKFRSHK	260	5	241	Not SCR		Yes	-	-	-	-	-	-	-	-	-	-	66	-	-	-	PF14521.1	Aspzincin_M35	8.2e-17	+	2610		Yes				+	-			0	0	1
Tribe 1	RS3_12346	MFAAAASILFAALLVSANRSLSNKRGILSVNSTLTNSTVAEVQTQKHVFPNDAVDHSSGHSLSKRQTYVGCSSDQQEKIEGAITVAQNYATRSFRHLKSNPDNFDLYTKWFGTYDLERYQRVMESFSRLRIAPSSWEYMCDCPYEDVDYLLRSDQYQKITLCRSFWALPEGGVHSKPYSLIRGGTQFQEIYGTIEQTIGIDLALLLTDRPRAAVLNPDNHVMFAMEASIDDHATQGGPHMGVVP	244	4	227	Not SCR		Yes	-	-	-	-	-	-	-	-	-	-	138	-	-	-	PF01084.15	Ribosomal_S18	0.28	-	3043	2359	Yes				-	-			0	0	1
Tribe 1	RS3_12351	MFAPIVFMMFTPLLASAKVLLALNLTIPSVDRPALKHRIQMEKPVSLKNAVVPPSVSLSSEGVKYSSCSPGQQAEIRKAIRVAQAYAKSSFIHLKSNPSGSTLYTRWFGTYDKNLRGVALLSFSRLRTYPSTWTYDCACTDSELIAQVNPKQYGIVDVCPRFWRAPMGGAKSAAFAIIREGTRFKQVIGSYDHALGQSDSLTLAKSNAREATFNADNHAYFSMGAYIEAA	230	4	208	Not SCR		Yes	-	-	-	-	-	-	-	-	-	-	135	-	-	-	PF14521.1	Aspzincin_M35	8.9e-19	-	2576	2763	Yes				+	-			0	0	1
Tribe 1	RS3_12352	MFAAATFVLSAAFLVSRSRPLSLKHGTRLNNSSLTNDLAAEVQMQERFASSQSALDHFSASPLRKHALYVHCDANQIIQIVQAFKIAQKYADSSYNHLKSNPSGSDLYTKWFGSFDTDRYNRVLKSFNRLRVYPSQFTYKCTCTKQKVISKVKQHEYGIVNLCPNFWILNVDGIYSRAFSIIREGTRFSKVLGTHNHNLTYRSSMTLAVKSPTKAIYNANNHAYFSLDTHT	231	4	214	Not SCR		Yes	-	-	-	-	-	-	-	-	-	-	139	-	-	-	PF14521.1	Aspzincin_M35	1.6e-20	-	1795	2576	Yes				-	0.36			0	0	1
Tribe 67	RS3_12354	MVTRASLISLTLLATAANASNCSDSPPRIQRRAPTNDKKIVVQMFGWNWKSIATECEQFLGPRSVGYAQVNPPQEHISGDQWWVDYQAVSYQLQSKRGSRSDFAEMVGRCKNRSVKVSVDVIWNHMSGVENGVGTRSTQFSHYNYPAYSWNDFHHCGLTNNDDIQDWGNRDQIWNCELVNLADLNTGSDSVRSKLAAFSNDLLSLGVDGFRIDAAKHMPPDDIIAIMNKLSRRPSYISQEIVDTRSAMVDMYTGIGDVQEFRYPEALKAAFGGGGIRSLRGIENRGWLRSDLANVFVTNHDQERGANALTYKSGNTYTLAHVFMLSYPYGTPTILSSYAFDDSNRSAPNGAWGSCSGSQGANGWLCQHRWTAIRSMIKFYNKVGTNGLNNWVQGSNQQI…	474	9	455	Not SCR		Yes	-	-	-	-	-	-	-	-	-	-	174	-	-	-	PF00128.19	Alpha-amylase	1.7e-22	+	584	1248	Yes				+	0.08			0	0	1			3		1	1	1		1	1
Tribe 12	RS3_12360	MWASPAVLLAATVIGVEAIGSRPVFTSPLGPVVDLGYAAYVGNSTSPGGQPNSTVTFYGGIPYVQPPLGSLRFRAPKDLDEAYNPNRTMVDARSWGPTCVQQPAKEGVGVEDCLNLNIWKPTSAKRSAKLPVVAYIHGGGFFFGSSPQFPMYDWVAQDQNVVAVSMNYRLHLFGFLDGTAVRADGTPNRSLLDQRAALLWIKRHISKFGGDPENVTIRSESRSGASVVLQATAWRSKSPVPFKRAIAQSIGLYPLPLDSEIEGIFNNVTTARSCPSSGSEAMECLRAAPLSTLIKSINNVRTNFLAPTIDGPNGFLPDLPSRLIAQGKFRRGIDLVRSHMTNDGRNFRSNPKNVKTDADIVTAILNRYRHMTNATLEKVLKLYPTANASGSPFVDNYDR…	555	6	537	Not SCR		Yes	-	-	-	-	-	-	-	-	-	-	409	-	-	-	PF00135.23	COesterase	6.2e-91	+	538		No				+	0.13			0	0	1	5	9	16	7	1	2	12	4	13	15
Tribe 130	RS3_12379	MSLLYLLSASTLVYLLVNAIARLKRTRQALEQIDYSPGERTVIGFSSALGQILPPIPYITLGHSHYWYSKYQIFERLGTDIYGTASIFPSASYFTIADPAAIKQVSYTRNNFVKNTVAYKVLEVFGSNLISVEGELWKRQRRIAAPAFSDKNNYLVWEVAKEFTEQMIRSWGSRQSMTVHDVSEDLALPLSICVIAKRSLGQDVLWGSDTVPKGHRLAFKDALTIVSSTMFLPLILPNWAWGLRQSWKDAKQAHTELRLYFHKMIRSRRDLKEQKIQDVINREHDLFNQLVFARDADDMLTEDELIGNVFIFLLRSHETTAHTFAIILGLLALYPDVQDKLSRQLQELQNKHGELTYTHFRQLTYAMAVVYETLRLFPMATIMPKKATSDTVITTGFPP…	464	4	443	Not SCR		Yes	-	-	-	-	-	-	-	-	-	-	-	-	-	-	PF00067.17	p450	1e-57	+	1929	569	Yes				-	0.18			0	0	1		3	2	1		1	3		2	1
Tribe 130	RS3_12381	MSFTYLLLLSTFAYILACAVSRWRKTRQALAEINHFPGERTLFGIASLLGNLLPHIPYVSLGGNYGWRTKHRVFEKQGVGICGIASVFPPTSYYFLSDPRSVKHVSYSRNNFVKNTDEYKILKGFGSNLLVVEGEEWKRQRRIAAPAFSDKNNRLVWDTAKQFVEQMIDTWGSKKLTIVHDVNEDLALPLSLCVISKRSFGQDISVGTDVIPTGHNLTFKDALSTASKTMHLPLMLPNWAWGLRKGWRHAKQAHDDLRLYLREMIRTRRELKEQQMQDLLDDKYDLFNQLVGARDAKDMLSEEELIGNVFIFLIRSHETTAHTFAIILDLLALYPEVQEKLAEQIRQLEREHGVLNYSHIHLLTYAMAVIYESLRLFPMVGIMPKKATADTTITVGFPP…	524	4	507	Not SCR		Yes	-	-	-	-	-	-	-	-	-	-	-	-	-	-	PF00067.17	p450	2.8e-65	+	2713	198	Yes				-	0.18			0	0	1		2	3	1		1	3		3	1
Tribe 478	RS3_1239	MAISAVWSMMSVCLSACGQYAVAPVQDRRLLLEVNKHFALSELF	44	2	26	Not SCR		Yes	-	-	-	-	-	-	-	-	-	-	-	-	-	-				-			No				-	-			0	0	1
Tribe 213	RS3_12396	MKFAISLAAVIFSSLTLVNGQSGTGATTRYWDCCKGSCAWSGKASVSAPVRTCDKSNNPLSDYNAQSGCGSGPAYACSNNSPWAVNDNLAYGFSAVKLQGGTEASWCCQCYELTFTSGPVSGKKMINHFDLMIPGGGVGIFGQGCATQYGAPSKGWGDQYGGVSSRSECSQLPSALQRSCYWRFDWFKGADNPSVNPSALRN	202	12	182	Not SCR		Yes	-	-	-	-	-	-	-	-	-	-	31	-	-	-	PF02015.11	Glyco_hydro_45	1.5e-69	+	1315	694	Yes				+	-		Yes	0	0	1		4	1	3			3	3	2	1
Tribe 213	RS3_12397	MILSTVFIALATLGAANAQSGSGKTTRYWDCCKESCGWSGKASVSAPVQSCNINNNPLSDNSVQSGCNGGGAYACANHSPFAVNDSLAYGFAAVNIQGGSESSWCCQCYELTFTSGSVSGQKMIVQATNTGGDLGNNHFDLMIPGGGVGIFGQGCAAQYGASSTGWGAQYGGVSSLAECSQLPSALQRSCQWRFNWFKGADNPSVTFQQVTCPTALTNISKCIRN	225	14	207	Not SCR		Yes	-	-	-	-	-	-	-	-	-	-	29	-	-	-	PF02015.11	Glyco_hydro_45	3.2e-89	+	694	1696	Yes				+	-			0	0	1		4	1	3			3	3	2	1
Tribe 237	RS3_12415	MWILRFSISVALSTTLVRSALVDLTKQNRREPHPDLPDWSGRSFEGGNALPDDSKGIIISSRKIYTPTYTPLFLVVAFTLTPAALASQYNVIPNDGQDDTRSLQQAITAMNSQSVPDGTYRLIQLPRSTINLSYMIYVDTSYLIIRGRSPDPNRSGTKLVFRPDSDTKYDKIINERWDLDSMEYNWDFQDERSKRVFGTASGGWLWPGRSVFRIGSSQVAAKYTRQHAEAPENRKDLFKGSVNYHWRSDEGKTKGWMVSQGKDKRSVVGTSLVRLNATATSWVTTEDNTATDWWIASPAKRSDFVDWGVETQNWFVNSYILLDWFTVTKRGVDGVGPYIELDRPLRFDVYRSSTGDGSAAMEESETFAKAMPIAHVVHHNLYITQEIDGMSPESATRNY…	1883	25	1864	Not SCR		Yes	-	-	-	-	-	-	-	-	-	-	1137	-	-	-	PF00704.23	Glyco_hydro_18	2.7e-31	+	1773	1334	Yes				+	-			0	0	1	2	5	3	3	3	1	3			1
Tribe 161	RS3_12425	MRCMLVIAALLANYVIAQSACITQCATDAALEKCDGLPYTDPKCACANGYFQQAALQCLKSSCTEEETKQAIQLLEQISLSQWVVRKSKISTGTASKNVSIFERLLVPP	109	8	92	7.61		Yes	-	-	-	-	-	-	-	-	-	-	-	-	-	-	PF01826.12	TIL	0.039	-	4095		Yes				-	0.69		Yes	0	0	1
Tribe 29	RS3_12430	MVSKSMLVGLGAVTVVRSDPCAVIRSQQYVAPSAAMACLKSFPYNATLAKNVLDVVTKVTPFFTFETWQKHTPAPFTESSSNLAVEFKRIKATAYKTDYDFNRDIFNVINRLNDGHTVWQPFCYWAAFQNIVPAPLVALEKNGTQDIYIAPNAAEVISLLGTNYTSYFDAKGFNWKKYRSAKVLTIDGIPAWTYVNGVATNQSGYYIDHNIRVNTVFTNYQLNDGVWSQRLGDLGGPLFPDRDRLTLSLIAVNSTSSEIVNFEYRANYLGASFTDSHSYWQANCAANNNTNGVDFRQSGNTERLKLTQKKRQPVAEISTGPAQSVGLPRHNIPTQPDMSSGTAEVKGYVLPDNKTGVLMVGSFGGDYDQFQKDTFNTLSKLKARSVQQLVVDTTGNGGG…	639	9	621	Not SCR		Yes	-	-	-	-	-	-	-	-	-	-	400	-	-	-	PF03572.13	Peptidase_S41	5.3e-06	+	1861		Yes				+	0.19			0	0	2	1	1	2				6		4
Tribe 479	RS3_12442	MVSFKLTTLFVATAFSLGAYAAVAQGVPGDRSLRSGKAPKGKAPKLTDMASGEEIPLGRKASGKRSNGGLGMGATKGPKGGKVPAASEGDEDLDSEELPEDDVGMDEEDPEMGTPAPKGRKRSKSMGIKSASLKGSKVKATEAELDDAEVSLDDPEVGSEDAEAMLDDDEEA	172	0	151	Not SCR		Yes	-	-	-	-	-	-	-	-	-	-	-	-	LDDAEVS...LDDPEVG...	2				+		1056	Yes				-	-			0	0	1
Tribe 29	RS3_12449	MVSKSMLVGLSAATVVRSDPCAFIRSQQYVAPSAAMACLKSFPYNATLAENVMDVLTKVTPFFTFEAWQKHAPAPFTESSSNLAVEFKRIKATAYKTDYDFSRDIFNVINRLNDGHTMWRPSCYWRAFQNIVPAPLVALEKNGTQDIYIAPNVVEFISLLGTNYTSYFDAKGFNWKKYRSAKVLTIDGVPAWKYVNEVATNRSGYFLDHNIRVNSVFTNYQITNGAWSQSLGDLGGPAFPDKDYLAISLIAVNSTNSENVNFEYRRSYLGASFTDSHSYWQANCAAKNNTNGVDFRESGNAERLKLTREMRQPVAEIGRSPAQDVGLPQHNIPTQPDLSSGTAEVKAYVLPDNKTGVLMVGSFRSDYNQFQKDTFNALSKLKAANVQQLIVDTTGNGGG…	633	9	615	Not SCR		Yes	-	-	-	-	-	-	-	-	-	-	400	-	-	-	PF03572.13	Peptidase_S41	1e-06	-	4915	1569	Yes				+	0.19			0	0	2	1	2	2				6		4
Tribe 554	RS3_12459	MFKWLLATYYLYSVAVALTNHGAHANHHKLKPRTPLPEKGIIFDQVETSITTRTARLRATLPVFQFVHGRSSEYELGRALDEYMLVKGRPISTMAYSVEPDLAMFAWLGYDKSRRVLSGTPPIAQPPVVPFNAPSYLDVYIYIGTDRSHRLRTVLGIIIRDRGDTMTPASTPTALVSINEQVEPGWLNGYSFRDLERLGERSLLSRSHRFEPEVFLRLFGNLPPTGLCKPIA	232	1	215	Not SCR		Yes	-	-	-	-	-	-	-	-	-	-	-	-	-	-				+	1200	245	Yes				+	-		Yes	0	0	1
Tribe 18	RS3_12464	MHYLSLATIALSPLLAVAAPAAACVGTIASLNDVAAAQKCNTVNIKGFTVPRSKTFDLTLQRSATVNMLGDVKFGVANWRSPLFRITGTGVTFNGNGHTFDGQGPSYWDGQGGNGGVDKPHPMMKIRISGTYTNVKVLNSPAHVYSISNPAKLVMSKLTIDNSRSDKPNARSKGKARSHNTDGFDVSTQDLTIEDSKIYNQDDCIAINKGSNIVFQRNMCSGGHGISIGSVSTGATVQNVRILNNQIVNNDNALRIKTKSDATNAAVSGITFSGNTASGIRKYGVIVDQGYPTTLGAPGNVPMSAINFIGAKNVIAVTGTATRVAVNCGPKCSGSWDWSALTVTGGKAAAAKFKYRSIKGGSF	363	6	345	Not SCR		Yes	-	-	-	-	-	-	-	-	-	-	-	-	DGQGPSYW...DGQGGNG-...	2	PF00295.12	Glyco_hydro_28	1.1e-59	+	3876	1327	Yes				+	-			0	0	1		1	1	1			3	1	1	6
Tribe 18	RS3_12465	MHYLSLAAIALSPLLAVASPVGRCTGAISSLNDVSEAQKCTTINISGFTVPRSKTFALSLLDGTTVNLQGDVKFGVANWDGPLFQITGNSITFNGNGHTFDGQGPSYWDGQGGNGGVTKPHPMMKIKMSGIYTNVKVLNSPAHTYSISNPAKLVMSKLTIDNSRSDQPNSQSGGKARSHNTDGFDASTKDLTIEDSKIYNQDDCIAINKGSNIVFQRNMCSGGHGIQILNNQIVNNDQALRIKTKNDATNAAVSGITFSGNTGSGIKKFGVIIDQGYPTTLGTPGNGVSMSGINFTGSQNTIAVIDKAQRVAVNCGSKCSGTWDWSKLTVTGGKAADSKFRYSGIKGGSF	350	6	332	Not SCR		Yes	-	-	-	-	-	-	-	-	-	-	-	-	DGQGPSYW...DGQGGNG-...	2	PF00295.12	Glyco_hydro_28	9.9e-37	+	1327	2714	Yes				+	0.08			0	0	1			1				3	1	1	5
Tribe 6	RS3_12492	MKLFIALSFAALVAFASAADSDKKCTSLEVRKEWRTFSKAERKAWIGANNCLNKKPSNGRLRLVVDTQSDPNPAHRIAPYNESASYFDDLVYAHMNLNSLIHWTGLFLPWHRVYLFEWTNILREECGYDGVVPYWDVDDFEGSEIWDSDPESGLGSFSDDESDDYTIHDGAIDLELAYPVPHRLRRHYIPYPYNISVPFNYNETSAVSTISPEEVDRLLSRPEGNYTAFQGYLESLIGMHSSVHLMLGGDMGTLCPKGTEGTEYCPAQRTATFSTNDPVFHLHHGNIDRLWWLWQEKSETNKNAYHGGAVQNVSSLDIYPTGQPPWLSKSTRLPTRSMWDTYTIGETLDTRSWPFCYVYDCDVELSNNAAEGSDSERATKRPRIDIPEPEPEPNPSTAS…	1008	17	990	Not SCR	ER	Yes	-	-	-	-	-	-	-	-	-	-	359	-	KPEPASQLP...KPEPLSQIL...	2	PF00264.15	Tyrosinase	3.2e-32	-	4780	4254	Yes				+	-			0	0	1		11	12	8	3	1	6	1	6	2
Tribe 37	RS3_12498	MTSVIASHKGAVAVVIGSALLIRLGYSWLWPEPIPGIPHNPITSIWGDIPAIIKADREDKMSFVEFLAHMAKKHGVICQVLVGRQSLVIVSDRKEMERILTDAKIADQAKRVNMIFATIAPNSQISLPTNETWKRHRRLTGPSMSQRYLKRMSVRIARSANDLARLWDAKIDIVGLSTFERSLDIQLATIDNIVNITLGYPLGGVTSARNALPTGRIQESGGIANLPRSDTPPLYGVIHTMMKSVDRASKAAFPMLYAQIFSYTSPSWRKQYNMIRTFLDSAIAEARTRENTIGKDGSSLATDADCVLDMIVQREAREGTEKFEKGEILDELMMYVLGGQDTTAAALRWLVKYLPTDIEIQHRLHDEICSVFGQELNASEPLDFNLLDDPERVPVLEAV…	549	6	513	Not SCR			-	-	-	-	-	-	-	-	-	-	-	-	-	-	PF00067.17	p450	1.2e-58	+	2023	804	Yes				+	0.16			0	0	1		2	3			1	2		1	1
Tribe 7	RS3_12501	MRLSTPLLAAAVLSARVAAVLRQYTLVVTHSTIAPDGVSRRAWLVNGTTPGPTIVADEGDQLSINVINKGDEPITIHWHGIEQLGTAWSHGVPGITQHPIAIGKSFMYNWTATQMGYHWYHSHQHLQVDDGLRGDIYLRPKPGRENPFSLISSNAADIAAMKAAEKNPHKLFVYDWKHKTADEYMEEWKRTMVEPLCLDDILVNGKGQVICPSRQILDPLVHPTVGKATDKGCAFPNNTKVFPYGGDPNSVKPEIFYQCKNTTTELEVFQVNPASKWAAFNVVNAASIWDLRVSIDNHTLYTFAADGSYIRPIESEFIGIPIGERFQFFIKLDKPISDYTVRVAASVLPQRLSGFAVLQYNAKAPVKRDLLAIEPPTIVKRAVYSTPRPKNSYIDYRSQ…	608	5	589	Not SCR		Yes	-	-	-	-	-	-	-	-	-	-	257	-	-	-	PF07732.10	Cu-oxidase_3	4.5e-36	-		2787	Yes				+	0.08			1	0	2	2	6	1	6	7	8	5	4	2	2
Tribe 88	RS3_12506	MYPNANIWLTGHSLGGSLAALLGATFGVPTVTFESPGERLASTRLHLPSPPGLPYSEHPITHVWHTGDPIPDGRCVGPTSLCAKGGYALETRCRNGKHIVYDTVTRKKWAPSIARHRIGVVIKDVLGEDWDEDRAVPEAVPYDDCEECAKWTFGDFINPGPEKHL	165	5	138	3.62		Yes	-	-	-	-	-	-	-	-	-	-	-	-	-	-	PF01764.20	Lipase_3	3.4e-06	-	856	1070	Yes				+	-		Yes	0	1	1					1				1
Tribe 88	RS3_12507	MHSRLYLTFLSTVFSYAYTASISTHISFTPTDSDSQTVLSKPHVLRTRIQTVHQPRSIDDIQRVRERSLRLQQSEPIEWVKKDVLAPDVTDRETLQELAKMTANAYAQRGKPNWWAMNERWNESFPFGWEPDEDGFRGHVFVSHDENIVVMSIKGTSLWTPLGDRTSKKDKLNDNLVRLNSSPLISLKFKANDSYFRAAAHESIGPGVGKPYAIVTADTTTVIKLV	226	0	207	Not SCR		Yes	-	-	-	-	-	-	-	67	67	-	-	-	-	-				-		856	No				+	-			0	0	1					1				1
Tribe 454	RS3_12508	MALIPYSNVMFRVLLVVWCVVSYRPFHTVADQLFFNIVHMLWPDAVVPTPHTLSSDLLYIFGLATTRIRDTFLQMETGAHLAIDGWSSPLTASFLGVVVFWRSGSTMWRSVLDFIHLTHSHTGAYLAEKTLECLDRFGLRHHAFMSVFSCPASKKRKLAANARAMNKQSVLNNSTARSARSPSTAETAEFDDPALPSIDALDTALEVPGELVDEGMEQHNAIEVQTAVGAAIKGMLDLFGLQLSDSELKEAREVFPKASGFANRIHASGTLQAAFAERRNACKDLLSTQKEMPTQQVATRWGSAAACGRTHEELRMVVEMMTSNTTHKLGECQMSMPQWDILEDVNECLEVFDEPTHVHSQKGVPLIHLAIPDMHTLKFRLELMRDGAVINPRTGQPPR…	635	9	612	Not SCR			-	-	-	-	-	-	-	-	-	-	148	-	-	-	PF05699.9	Dimer_Tnp_hAT	3.6e-06	-	3034		Yes				+	-			0	0	1
Tribe 153	RS3_12541	MSHALLLRLFLAPSFFSVHVALQYLKTYPDNIGITHYLTGRLREFDIKELEDVWGFICHLLVTRPSKSTALEVFVVEKAEQSTHIATLTLWFMQATLNDLSQNQYRRGTTKSESFAICQRVIHKCHDIIYGDPPQPRSGPYGGLPVQPGSRFGRKRVKPYAIPALVGMGTILRSAPGMPALTSISGQVAIEQGRREEPHQLSGVVREQQENEARVSTSSRTGSMIEYDDDPEYDSSAPGPSDTTSKPSPLSIFTQSTSSVQTVTAQAARTSPSLTTRPPRMSDDPFGQLDPPTPPTKQSTLPPIHSTPSIGLRPGLNRASSLHHYAHQEVLLKQYDPFTQSQLLRGHYCRGEVQFLLTLESISNRLLVVPKLARVSALRAELTSLNNKLPAEICVPMWC…	1045	11	1024	Not SCR		Yes	-	-	-	-	-	-	-	-	-	-	56	-	-	-	PF00613.15	PI3Ka	0.019	+	765	639	No				+	0.11			2	0	1
Tribe 27	RS3_12587	MNTALFLSLALVGSVRAQQRSTVTAETHPSLTWQKCSTSGGCATQSSGKIVLDSNWRWVHTTSGYTNCYTGNAWNSTICPDPATCAANCALDGADYTGTYGITASGNALTLKFVTKTTTTNIGSRVYLLADDSNYQMFKLKNQEFTFDVDVSNLPCGLNGALYFSEMAADGGLSKYSTNKRSAKYGTGYCDAQCPKDIKFINGEANVLDWTPSSNDVNRSTGRYGTCCNEMDVWEANKVSTAYTPHPCTVSGQTRCSGTDCSSGYCDPRSCDFNSYRMGVKNYYGQGSGYTLDTTKKMTVVTQFITADGTATGALSEIRRLYVQDGKVIQNSKTNISGMSAYDSITESFCTAQKTAFSDTNIFAAKGGYTNMGKAFDNGMVLVMSIWDDHAANMLWLDS…	604	22	587	Not SCR		Yes	-	-	-	-	-	-	-	-	-	-	495	-	SGQTRC-...SG-TDCS...SGYCDP-...ASTTTTTSA...ASSTTS---...	5	PF00840.15	Glyco_hydro_7	2.5e-207	-	3650	1826	Yes				+	0.07			0	0	1		4	9	5	4	7	1		4	14
Tribe 26	RS3_12588	MLSKTLSVVVLGLAAVANVASGHPGEDHSLPRAELHRRQLEANKRHIVARNCAPQIAEFNAKRKANRALAKRNVEPVLNGRHFRRQQHGQPGGYQGQQGQQGPGQNQNPGQGQGAPNSFSRSASGSAFPTVVPSSASASATITGFESTVIATAISTSAAAEATSTSAADSPTYSTIQNSTCVTTPEVTEGPYYVNNELLRQDIREDQEGVQLVLDIGVMDVTTCTPLEQALVEIWHCNSTGHYSGFTASNTRSGGGGNGTAPGGNMTAPTGTESMSLPTGTESMSAMPTGGRSGGGGGSTNMTDQESFLRGGYATNSEGMVEFFTTYPGFCKHPFFCTTVAEISVSTEP	349	6	327	Not SCR		Yes	-	-	-	-	-	-	-	-	-	-	235	-	GQ-QGP...GQNQNP...GQGQGA...STSAAAEAT-...STSAADSPTY...GGNGTAP--...GGNMTAPTG...TESMSLPTG...	8	PF04684.8	BAF1_ABF1	0.063	+	3650		Yes	GGRSGGGGG (289)			+	0.09			1	0	1		1	2	1		1		1
Tribe 39	RS3_12600	MIAFTRLTTFLLFVLSLGFLACAAPTSDNTQALAARSGDCNALVDALVGLEAKLNVYMDICVNAEVLADVEAKLVVPIVADLDVCTKAVVAIGAIADVDAKIKLDIIAHIAVIVKLVAQILIKISAKLSVSVMAKICAQIDLCLKALLVALNICIQGVVGLALKAIVNLTVVVFIKVKLALCADILGLLNVKVGLGL	197	8	174	Not SCR		Yes	-	-	-	-	-	-	-	-	-	-	-	-	-	-				+	7448	842	Yes				-	-		Yes	0	0	2
Tribe 39	RS3_12602	MIAFTRLTTFLLFVLSLGFLACAAPTSDNTQALAVRSGDCNALVDALVDLEVKLKAHLDVCVNADVLADVNVNLVAKVVADVDVCTKAVLAIGAIADVDAKIKLDIIAHIAVIVKLVAQILIKISAKLSVSVMAKICAQIDLCLKALLVALNVCIDGVVGLALKAIVDLTVVVFIKVKLVLCADILGLVKVVAAAPTPAIAAQPKALVLRRQVPPGGTLPGGNSNEVLRSMINKVERLANNILDMVDNLVSPITNILLTYGRARSDD	267	8	244	Not SCR		Yes	-	-	-	-	-	-	-	-	-	-	-	-	DVCVNA...DVLA--...DVNVN-...	3				+			No				+	-		Yes	0	0	1
Tribe 39	RS3_12603	MLAFSRLTSFLLFVLSLSFLTCAAPTPKSNELAIRGEGRSERSVLVAACVDLRTKVVAHAEVIAKFNDLAMVKAAVEVVVKDLKVYADLVLKVKGVKVDADVQAEIAAHLLVIVNAIVKICASIIAKFGLSVCLDIIATLQVALKLVIDNLEICIVGFVNVFVKLITDVQLKAIANVRLDAIVKLCVDIRVKLNLDVKVLGFLGLAL	207	6	184	Not SCR	ER	Yes	-	-	-	-	-	-	-	-	-	-	-	-	-	-	PF02534.9	T4SS-DNA_transf	0.12	-	2211		Yes				+	0.37		Yes	0	0	1
Tribe 138	RS3_12649	MKLYLLPLLGLAHVARSMYEKSGPVKQLSAAEWKQAMNEEITAITAFVAPWCGYCQRLTPEYSKAAESLRSIIPFYAIDCDAQENKQLCGEQGVKGFPTIKGFPRGKKGIPHDYQGERTFDGLVDFATSEVPSRVRTLKGTAAIQSWVNSTDLSLPHALLLTQKPKLPVVWKVLGWKHHKQVSFGAIKDEKGDIIKELGIDAPADGKSKVLIWARGATTPTLYDGVLKFDPLHKFLTTMPTRDRTEL	247	4	230	Not SCR		Yes	-	-	-	-	-	-	-	-	-	-	-	-	KGFPTI-...KGFPRGK...KGIPHD-...	3	PF00085.15	Thioredoxin	2.8e-22	+	2996	570	Yes				+	0.09		Yes	0	0	1	5	5	4	7	2	3	5	3	7	5
Tribe 480	RS3_12685	MVRSIVLLIADSYAIASMLASASTVVTQWGSFLNGANFSTIRAFVAFRDEISPLSYGGSVRLLNGRAP	68	0	52	Not SCR		Yes	-	-	-	-	-	-	-	-	-	-	-	-	-	-				-	1613	326	Yes				+	-			0	0	1
Tribe 227	RS3_12708	MSVLILGPVVSVASVTPSWVRSHLGNLSPYAKAPVPTGVQEALPADCNVDQVFYLGRHGSRYPLASELVFVQGLSSKLAMASVAIHSARLPSELEFLKSGYNTTLGHDDLTGPGRLQLFEHGVNFKLKYPQLPIKELLVGGQDRVEESAQWFREGYFGRNWANISTFTIIPEDSKTISFITPSFTCPKWQYAYGNNLTVEWGNRYLPTITKRLNKLISGANFTDADTHGALYACAYDGAAYGIEKSPWCGVFTRTELLNFEYELDLLMVGAFGYGLPDGMGALLGSTVVNKVIETFTNSSNSLVSFGHDTTIDFALTALGLAKDTPALSTKVSSPKSNRKWRTKNQVPFGAQMLFEKFTCASSAQGPQIRLILNDSPFPIPSCAKTSLDKKLAACSLDA…	426	8	413	Not SCR		Yes	-	-	-	-	-	-	-	-	-	-	184	-	-	-	PF00328.17	His_Phos_2	2.7e-25	+	3382	1725	Yes				+	0.17			1	0	1	2	2	5	1	1	2	3	2	2	1
Tribe 3	RS3_12726	MIWTPLLPLLALGASAAPSIAAPKPVTIPLIRRSGLSKRAHDIEWAKKQGSSLKGKWGGGANSKRASGINELVNRGTDSSYYGSIAVGTPPVAFNVILDTGSSDLWLASSTCYTGCQGVPTFDAANSTSFKNLTTAFSIRYGSGQARSELGSDIVQMRSFQVTGQTFALADQVSSGLLSNPISGLMGLGWSTIASSGAVPMWETLAKNNQWTDPVMSFFLTRFIDVNGARSQEPGGEFMMGGTNTQLYTGDIDYVNIPSGQESYWLIPLTSVGVNGANILGSTVNAAIDTGTTLVGGPTQSIAAIFAQIPNSQPGTGDLEGYYLYPCSTSVTVTMTFSSRTWSIDPADFMLMRSTNSMCVGAFFALDLSGSAPSWIVGDTFLKNVYSVYRYNPASIGFA…	457	4	441	Not SCR		Yes	-	-	-	-	-	-	-	-	-	-	325	-	-	-	PF00026.18	Asp	2.4e-69	+	1202	356	Yes				+	0.13			0	0	1	1	9	8	1	2	6	2	5	2	5
Tribe 229	RS3_12756	MFLWILLGILAFAYISALSKRIITPNPAVYDHVATNSSDEELSQVVVPTPSDMAKVMKARSGATGKAYIVVGGRSNVGQCLVRTLLGRGETLVRIIDVAPPKIYGDPSALHHISRAEFVKADVTDYNSVQEAVSRPFGNTGRTAEVVFHTVAVIRNYERLPYLKHLSHQVNVEGTKNVLKAAQELGTVKSFVFTSSIAILVPPSWYMRLGYENGLAPRSGVVYGDTNPEDVLCANNYYLHTKREADLLVRAANGVKGMRTGVLRPGMSITGPHDIWVSFYFTNPGPNFVWGGEYCQNIVNPWDLSRAHVQLADALLTHPEDTRSQAFAITGETKAHSFDEIRRMIQFYSQRNLGFRQAPALALYIVSHLMEVFFLARYFSLKALSKFTPLKVTHVPKWA…	455	4	438	Not SCR		Yes	-	-	-	-	-	-	-	-	-	-	-	-	-	-	PF01073.14	3Beta_HSD	2e-20	-	1943	857	Yes				+	-			0	0	1
Tribe 109	RS3_12769	MISSFFVYALLASATFVSARPLSRTRSTATIKRQAQIFPLKDYADFQISTGVRSDALSRAEAVFKTPLDGVDLATVSEEDLKNLNTMRGAASKFETTDFNPAIKAASGEEADALQRGKIANKVLKNLGSVMVASIKEAKAKARSEDASEFAATIAEETKKMNKNAATDKADRSKALATPVKRSARRVRSVKFMRMMKTRTGVKRQALMPLRDYEDFQISTGTRSDALARAEAVFKTPFDGVNLATVSDEDLNNLNTMRGAASKFETTDFNPAIEAASGEEADALQRGKIANKVLKNLGSVMVASIKEAKAKARSEDASEFTATIEEESKKMNKNAATDKADRSKALATDHHSANEDNEPMESRKEHAVISTFDLFSVGVGPSSSHTVGPMRAARIFIID…	969	9	950	Not SCR		Yes	-	-	-	-	-	-	-	-	-	-	-	-	-	-	PF03315.10	SDH_beta	4.2e-52	-	5315	1105	Yes				+	-			0	0	1			2		8	8	2		2	2
Tribe 260	RS3_12808	MLFQTRSRGTLGSLFCAISLLGTTLGYQNPIIPGFNPDPSIIRTGNDYFVATSTFEFFPGIPIYHSKDLIKWTTIGHAFNRPNQLMMRGTAPSGGLFAPMLRYNKGYYYIIVTWLPIISPPDIVAQNPRSMYVKTKDIFDETQWSDPIYLDQGGIDPDFFFDDDGKVYLSTSFGGSSYGYPDSGYASIWTSEIDIKTGDALTESRFSHQSPFPLETPQLTEGPHIYKINGTYYLMTADTGTDARHREMSFRSKVGPYGPWEASPYNPILFNGHNMSLPILATGHADIIQTPNGDWWAVFLGIRPQNPTNTSGLPQLGRETFLAPVEWTKDGWYTINSGKDITFSMPGLYDLNPPKVWKDSFEGKCGCDFADKNYYTVRTPYKPFHTFPKSGGLNLRGNI…	563	3	537	Not SCR		Yes	-	-	-	-	-	-	-	-	-	-	-	-	-	-	PF04616.9	Glyco_hydro_43	4.9e-76	+		198	No				+	-			0	0	2		1	2	2			3		2	5
Tribe 481	RS3_1281	MASLRLLTLSAEILSPIGLSTPRSHGPQRSAIAPNLGAAAPTPALLS	47	0	27	Not SCR		Yes	-	-	-	-	-	-	-	-	-	-	-	-	LSAEI-...LS-PIG...LSTPR-...	3				-			No				+	-		Yes	0	0	4
Tribe 756	RS3_12831	MKLQETLLCALGPLSGSGRSHLALHDLKTGTTLSTYKQSTSATHNITLVESQSGQGGYILSSQTDKPILNVYHFQKDQLAQRIVLPERITCVVSDSRGHYCARSTANGRIYLWEARLSDRLPHSPKKIDSPFWQRIHVLAFTTDDAAIVSASDDSGVSVWSVASLIDNQLQHELPVPYCNLSDHTLPVLDVDHSVKVWDPSSPSRPLLGTFTFPHTIQMIAMDSAQRVIFAASATGHIHRINLFKPDEDHRGMEAVTGNTSSSEPEIVIGQPITSLCISYTSTHLLVGTASGSILIYDLESHQLLRTIATHKDKGLAVVYLRCMLKPIDHDTKEKDPIPLRPVVPFQRMRDLKARATHQESGTREVDSDELLRSQAYFLNSQSHSRRMGRSSNARVTEL…	456	6	437	Not SCR			-	-	-	-	-	-	-	-	-	-	-	-	-	-				-	1613	240	Yes				+	-			0	0	1
Tribe 8	RS3_12846	MRTLMFSAVLVIFACIDLATGARGVRKLGPGDRANGPGPGEDTPRPTACPINNWFWQDMSICVENNSVKHSAPPNHRCPHQWYLHENGRCFPPWPATLNNKCAANFAWNTLLLVCVAQSHRPLPTHDTAAASTFKNSDASTSGALPLTGAPTVTNNDAPTSGALPVPNCGDNEWLWLEKNICLPRGHFGSNPSRAYVPGLDLLAPS	206	9	185	Not SCR		Yes	-	-	-	-	-	-	-	-	-	-	13 (motif in SP)	-	-	-				-	3703	857	Yes				-	-		Yes	0	0	1
Tribe 482	RS3_12878	MWFGAMWAVLVTIAHGLPRALTNGSESENGALQRSSSVRSHSSEGSATTSFVAPAVDIAETASVVSYIPRKTADDMSVANLVPPSRAPSLRRTASMADLELEADIDRALGRPPYTQRVSTFQSPSTINQSFSPTVSFVSEPQVYELLPPLSEHTSLTHSPDAYSTYTPEAEEPKVLELSPPPSQQRSSMQSPSMISIELDASSLVTPSARSPVSRLPSIRPLMVSSRSPSRSPRSSTAQTLSSLTPSPSLSTVTNRVTPSYEPTVQEFTTKGSPSLAFYTSPKQMTQYPTLQSEQTPRPLSQSEHSPTEQPPTKYPPTEFPPTEYNYPVSEPPEHESPLRLPSEYNSLSDQSKQESPGLECTPSIKVPSTIEDTPDEGGCWESDIEEALKELHAFGGLP…	516	4	500	Not SCR			-	-	-	-	-	-	-	-	-	-	-	-	PTEQP...PTKYP...PTEFP...PTEYN...	4				+	119		No				+	-			0	0	1
Tribe 4	RS3_12887	MVLPTALFLAWRSCVAAQASSGTFSVLSYNVRSLPELLSSGNPAVNTPLLAPKLTPYGIVNVQEDFNYHAALYRSDVHPYRTATSGGVPFGSGLNTLSNYPFIDLQRVAWSRCAIGSGDCLTPKGFTVRVLR	132	3	115	Not SCR		Yes	-	-	-	-	-	-	-	-	-	-	-	-	-	-				+	329		No				+	-			0	0	1		1	1	1			1	1	1
Tribe 12	RS3_12901	MPSLAFWTGAILSLGGAIASAQTTVPTIKGNGVTYVGGRNSTGGTDYFLSVPFAKPPTGSLRFKPPVAWTPTGSNPTINATIYGPSCPQGISDFPGSTSEDCLTLDIWKPSNITEKLPVMVWIYGGGFYFGTSQGYEGWYMVQPSVKRSKPFIYVALNYRTGIFGFPPGTESAKRSALNLGLKDQRLALEWVQKNIGYFGGDSTIFGESRSAISCAYQSMYKGGNIGGAFRGMILESGSPSSVNVAPANDPIQQQAYQFVVNATGCTGSAKTFECLRNAPSDVLQKANQDVLKVPDEWKGEDQGPVVLGPVLAPGDVFLSELPSVSIRRSRFAKVPFINGAVLDEGTIFLNPMTPQTEKNVTDWLLYQAPGLYYGYNNLTAVTELLKFYPTEPARSSPY…	562	5	541	Not SCR		Yes	-	-	-	-	-	-	-	-	-	-	273	-	-	-	PF00135.23	COesterase	3.5e-90	-			No				+	-			0	0	1	5	9	16	7	1	2	12	4	13	15
Tribe 118	RS3_12910	MRVFPTLIVAAVSLFGSNAQNTPDWQSTPFNPPAIPLAVRSPYLSCWLQGGNSGGRLNGQWPTFWTGSTLGWRSYVRVDGQVYTFLGSPNVRSATLATQKKMQFTATKSTFVLARSPVDLTVQFLSPVEPTDYLRQSLPFSYMTLTAKSTDGASHSVQYYTDISAEWTSGDNSLPVKWSTSKLTGNGNPIVHQVSLQNPVPYAEINDHTQYGTAYYATNQVGNVTYATGADSTLRSAFVTKGVLDNSQDTQFRAINDRWPVFAFARDIGSITDSSKNPVVFAVGHVRDPLVQYIVRSNQLQERHPYWLGKYANANDALSAFLSDGEYQHSLTASSALDTKIFNDATPIHADYTSIVQLSARQAFAAVEITVSKASSGSYNTSDVKIFMKEISSNGNMNT…	724	1	705	Not SCR		Yes	-	-	-	-	-	-	-	-	-	-	-	-	-	-	PF08760.6	DUF1793	3.5e-58	-	3967		Yes				+	0.04			0	1	1	1	1	2					1
Tribe 483	RS3_12918	MLSIRIIPILVLLNRSAWMGVLGLDEERIWDNMSILQLEAESTLGSSRDDIMAIGDISTSSSISSSTTPPTVTCNHWERIPEITKGASHKARFLVPDLPADWTFPPGEGDVPVCHNSGAPFVSTNERLSSRSQPRPPKITKSTSDVHWTTKGAPEPPRTLSTPGLNFTHRPWEPTRSISHIIEDNPDLTQSIP	193	2	170	Not SCR			-	-	-	-	-	-	-	-	-	-	-	-	-	-				+	757	733	No				-	-			0	0	1
Tribe 280	RS3_12928	MHSILVSVLLGLLPLAATTPVQNGDLQSNAQDALVNTTASLYLATNDGNDSPFGLDDKRAKFACRSGYGICPNYPDVCCPIGGHCCVNKRCCGPGYYCIWTFTGMRCCPNGYTCNTW	117	12	99	12.12		Yes	-	-	-	-	-	-	-	-	-	-	62	-	-	-	PF00396.13	Granulin	0.026	+	2608	3744	Yes				-	-		Yes	0	0	1
Tribe 30	RS3_12942	MLFVSFIALYFGVALAIPTIPNRTNYTRGCSSLSTADIDAAEAHFEANKVLTTNANTESTAIIPVYWHVIRRSTALTQGNIPDSQIKDAVKVLNEDYRLTGLQFKLEKINRVNNANGSTTCIESPPMNRNEASTTPGQRDRPERLHEPKQDGVVMLYSTVPGGTEAYYNRGRILTHEVGHWRSLYHTFEGGCTPKERPSS	200	3	184	Not SCR		Yes	-	-	-	-	-	-	-	-	-	-	-	-	-	-	PF05456.6	eIF_4EBP	0.064	-	2359		Yes				-	-		Yes	0	0	1		1	1				1	3	1	2
Tribe 151	RS3_12963	MFSTLAALGFALVASEQVRGAYNNACNNNVVAYWGQNSFGAVDSNQRSWQKPISYYCQDDSIDVIPVAFVNQFFGTGGLPALNLANSCNPTDNGVFPGTGLANCQSLASEITACQAKGKILTLSLGGRSGAYGFQSDAEGVAFANTVWNLFLGGSSSTRPFGSAVLDGVDLDIERSTGTGYVAFVNALRSKFNGASKKYYVTAAPQCVYPDSALGSVLNNAFFDAVYVQFYNNPCGLQTYGNAANWNYGNWDYWARNISPNKDVKIYIGAPAAQKARSSGYVDAATLQKIALETRSNFPSFGGVMFWDASQAYNNNRFDKAVKTFLGSTCGTTFNYPACDAPAWSASGQYPRSSKVSYQGYVWQAKWYASGAPANDASGTWVPVKACGGTSTQPPTTTQ…	840	14	820	Not SCR		Yes	-	-	-	-	-	-	-	-	-	-	55	-	-QPPTTT...-QPPVTT...TTRPST-...	3	PF02839.9	CBM_5_12	2.8e-05	+	695	1225	Yes				+	-			0	0	1		2	2	2			1			2
Tribe 426	RS3_12975	MARLATTLLLAAELAFALPTAWPVFSRVSKGVYDIQGHRGGRGATVESTLPSFAWGLIYGATTLEFDNGLTKDGHVIVWHDESIDGLKCKDTKPATANDPLFPYVGKYIANLTLAQIKTLDCGSERLDGFPLQALYPGTKLSTLPELFDFLDCADPGHNVELNIESKVDAQFPNFTRSPEDFANAQYKLFKSSKYYGKITYQSFDWRTLVLMKKIDAKIPRAALVDSTTIYGVNKTTSTWLRSLRPDSFPGATLGVQVAQAAKSIDSNILSPAATDASSGSIDPNMPGYISFTTEDMVKEAHKSGMLVKPWTVNRLNVADQIYGWGVDGIITDYPEVVRRWALLNGISVSKTYDQSKMLKCLKKHIQTV	369	4	352	Not SCR		Yes	-	-	-	-	-	-	-	-	-	-	-	-	-	-	PF03009.12	GDPD	1.6e-35	-	1881	2338	Yes				+	-			0	0	1
Tribe 29	RS3_12988	MYYIFALATAALARSSPLQPRQSDPCAAIAAKGWYKPSQVLSCIQSFPYNETLRNNIVDVVSKTFNFHTSVSFHLNMPDPFTDDTVDLQGEIRRIGGTKYDSDFNLHQDVSKTVKELNDGHRSYINYCYDSLFVTYLPFPLAVLARPDALDVQNIHVVPEASTVAAAEFGSDAVAKWEAALGRKLADATRIVSINNKDPWTVVDQNAAVTGSYQAKTTRQNAFFSSYQRATSEWSYRLGDFAQWSLPVRGDSVTLRLVRNGTNTEETYTVPYLSRIGSSTVAFTNAKSLWANNCVATTGTNGASYYKAQAKSKVVAKTRFQPDPEIAPIINGRRQPISTLVADGPLFDVTLPSRLTPPTPITGNGALQFYMLDDNKTAVLALGSFSGDFRSVQKGILDG…	644	9	629	Not SCR		Yes	-	-	-	-	-	-	-	-	-	-	422	-	-	-	PF03572.13	Peptidase_S41	0.00055	+	2172	201	Yes				+	-			0	0	1		1	2				5		6
Tribe 14	RS3_12995	MRSTQVLAVLTVVATSVSSMSIGHTPNQLTHRRHAADVHGSVIQARGARRAVPVEDVSNMVTRDDAAPRPRKRGINQRRCAPKTTTGLLETTSVVSTSSAAPTSSVVPTTSAAPTTSAAPSTTPEPEPTSSQAKATTSPKAKYTKTSTQTPTKTSTSAKPAATNDDDDSGSSSGDSYTGQATYYGTGLGACGITSKDTDFIAAASQLLYDGFQGYTGSDPNSNPICGKKVKANYQGKSVTVTIVDRCVACAKYDLDFSPSAFSQIADQALGRLSKMTWSFL	281	5	262	Not SCR		Yes	-	-	-	-	-	-	-	-	-	-	-	-	TSSQAKAT...TSPKAKY-...TSSAAP---...TSSVVPT--...-TSAAPT--...-TSAAPSTT...TKTSTQTP...TKTSTSAK...	8	PF05109.8	Herpes_BLLF1	0.22	+	1428	568	Yes				+	0.16			0	0	1		2		1	5	7	1	6	1	1
Tribe 8	RS3_13011	MHAFRVSVVIAACAYIAVAARTSGSKRPNPDEEASSSERPKPHEEASGSKSLRLSEVAFVKPVCPEDEWFWQDMSMCVEAPEKDSTELPLLTLHTVSTTTNGNVPTSSLTSPGSGPCEEGKWYWEQAKRCLYKGVPPGQFDNTHLVICPDTWYFHTGLYCAPPWPVDLKEDCPACFQWNRVLLVCEDARNLFVHPIAAAPTFTVSNEPTSSALPGNCNLSKWFWKEKQMYLPYNGSGPLPIERIGIKCPDGWYLHEGICVPPSPDHISTPCPERYMWNNAKTFCEEVN	288	15	269	Not SCR		Yes	-	-	-	-	-	-	-	-	-	-	-	-	-	-				+	2543	4268	Yes				-	-			0	0	1
Tribe 555	RS3_13013	MCVGLKVTLGLHRMHKSIFLALASAVAAANVSLPVIPTSPPSTASQILDRRLASFSIEFSYLPSFGGNKTHPNELTRNLMNRLVERTGLGPDVRPGGITVDSSVFDPNAPALNLSLSTSQGIWRTTYGPAYFESYLVFPKTSRFILDVNLGNDSITIAQNQIERSIKYLGWDRIFSIQLGNEPDHYSRPGWSSAAFTAKFLNWTSALTQSLNLPARIFQANGFAEDPTSSAPMTTVSTINEGIDKTGAIKLFDHHTYQYSTCDPARNAKATLEALVNHNNITTYLDLWKPQIAAARGVGKEFVIGEYSSISCSGKQNVSDTYGQAMWLADTILYAASLNVSRLYMHQGATLVLQSSQQANSPGFSWYDLWYPVPSERYGSARASPSYVAYLLVAEAVGK…	526	3	498	Not SCR		Yes	-	-	-	-	-	-	-	-	-	-	-	-	-	-				-	2737	141	Yes				+	-			0	0	1				1	1		2		1	1
Tribe 51	RS3_13019	MSNKTLILGIILVFVGKSLADPNDFVNPKYVVAAKDDGKTQGARDRIVRDSKSSAKKGPWTITNSQVRAASGDPRDYLSWAPYHWPNCNWCGKTNTGPADPDTEKQQVRSRSEGSEEQPPEGFDTPASNNGSKYFFDMFKRHVDHDDPFRVAPNSSLGSGLLDMMGDIFDLFLGIEKQELDPTEGASPATTQVLEGLESIRDGIDQLTETLTADNGSATNLVQSPTETDTTESKPTVLEEHPHTHQPAARDLTLSPASTSSNPALAMATSLVHTSVPIASAPLSSTTSSPASPSSPEELPLRAHRSTKSCAQSPTTSMSPQATWTACPYKPRDGKVNPDTREIKNPAYVIQMSQSVLWNAIAAVASGSKLYEKSAVDFINAFFLDNKSRMNPKVEFGQV…	765	5	745	Not SCR		Yes	-	-	-	-	-	-	-	-	-	-	528	-	-	-	PF05426.7	Alginate_lyase	1.2e-48	-	2223	1120	Yes				+	-			0	0	1
Tribe 3	RS3_13049	MLHLISLLTLAAASPAFGAHPHAKVISIPLEELTLPTEDSIAKPRALTHQANWDAVRYHSKVQKTRVSKSSVSSFKRHNAPLYNLQNVVWVAKIQIGTPPKNFFILPDTGAPDTWVYSSKSGKKGSLFGNTYDHSESSTHQWIKNNEHFHEIYADGSEAWGPLYADTITIGGLSAEDQQFSAADYKGDPLSADASKRTISSRIFSMYLSSGPGSEFYIGGINSKKYTGKITYTPQLEDKWMVVGSASANSEVRYRGKMIIDSGATLIYGSRDSVWHLWKTVDGAEACIERKCGGPGYFTFPCNTAAKFSFMFNGQDFPFTQKDLIVHKVPGEGNLCMGAILAMDSLLVDDTWLLGTRFMKTVYTIFDMDKFRVGFATPVHLKENHRAPGGSGNSSASQE…	410	4	392	Not SCR		Yes	-	-	-	-	-	-	-	-	-	-	300	-	-	-	PF00026.18	Asp	2.9e-20	+			No				-	-			0	0	1	1	6	7	8	1	5	4	5	1	5
Tribe 190	RS3_13060	MKLLLLGLIASRFCAAVTHKVVNDDDKASYQVLVTRDRKTRECQLSSIRSIPLHKHLRHSPTLAEVKPSRSWGSSPSYQLDDILVTGHHLVAIDYDLAREFLSKSPTPKLDVHALPNLVTGPIANRINIVFFSDGYIAEEKQKFLDDATRLARAISVNQTYAPVAPLINFWGAFAPSNESGIGIGGKPKDTVYGLYRDGKELRGVYTSKPEVASAACRSMGNQCNYPLLLGNDPLYGGISTASVLNGPLVLRHELGHSIIWVGDEYDGSVYFGVNADNYTEQNENVGWHHWLLDTNSNFAYLLVTPSNSWTSVDPPRIERNSVPLLVYPWTMLNKSTPWSTNFTTDGTFDSALLRVSLSGIPDGSHLEISLDGIIATWKTNPDIGIDRWFYDIPIGTLE…	621	10	605	Not SCR		Yes	-	-	-	-	-	-	-	-	-	-	-	-	-	-	PF09471.5	Peptidase_M64	3e-19	-	2480	390	Yes				+	-			0	0	1
Tribe 55	RS3_13140	MKFSSALLTSALVCLVTSSVARDIPLAARYAIEARQKKGDDGKGGNGGNKGGNGGNDDDPQTSLTLDPSVVNSNFAKTGQEDKSERSQVASLTSKNNFINFCRSKKLTNGQQVKGGSCNSTPMGDLPSTSKQPSSKFTAPKNLETVAANKAFIVKMAVKNMEMGNFVNPQTNYFAAPQQLNGQGVSDPNKFAFFQGLNAAAEGGVVSATVTNGLPRSTYKISSINTSANHAPIVGPVAQHGSFDDVIYITVGGDGGDGGDGGNKGGNKGGKGGKGGNGKRSKIVRRFAPSRESKARL	297	3	276	Not SCR		Yes	-	-	-	-	-	-	-	-	-	-	-	-	GGD-...GGD-...GGD-...GGNK...GGNK...GGK-...GGK-...GGN-...	8	PB000715	Pfam-B_715	4.9e-11	-	2968	2546	Yes				-	0.15		Yes	0	0	1	1	3	1	2	3		1		1	1
Tribe 261	RS3_13152	MIQMTPIFAIAALAAAASAHFTLDWPPTRGFNEDIENQFCGGFLNRSARSPFPLGARSVNIGSTHDTANVIVLISFDANPQNITQFSNSSNGAQLTSFIKLDKQGEACIPVNIQSLGLSNVANGTNATIQIQYDGGDGNLYQCADVTLLSNFAAPSNVSCASNVTGNTTLYLWWYYLSPNL	181	4	162	Not SCR		Yes	-	-	-	-	-	-	-	-	-	-	141	-	SNFA-AP...SNVSCA-...SNVT-G-...	3	PF03422.10	CBM_6	0.63	-	2246	2288	Yes				+	-		Yes	0	0	1	1	1		1	4		1	1	1
Tribe 97	RS3_13167	MVRVGFVLLGILQVALAANKWIVPGAVWRDTDGKVLHAHRSGVTQHEDTWYWFGQNEEEGKPLFSGITVYSSKDLLSWKNEGIALSPVNGTEIGPEQVVERPKVVYNEPTKTWVMWFHADNSSYGLLGQGVATSPNITGPYTFQYTLRPLGDFSQDIGLFQDDDGKVYTLYSNGDSDPAHDNKITLLNENYTQPLKEVYTFNDFDLEAPNILRTPNMYYIIMSHKTGYRPNNVVYFSAQNISGPWSIQDYITPMGTRSFNSQSTFNIRVKGSKRTSWIYRSDQWATSRDLYESTYIWLPIEVDDRTGSLKITWHDIYSIDVKTGNFIYPTGKTYEAESGVVTGSAYVTRCPTCSGNKIVTGISGSNSTLTINGIKGNGRPQWVSFYYHNPDGLFGDNRG…	472	2	455	Not SCR		Yes	-	-	-	-	-	-	-	-	-	-	-	-	-	-	PF04616.9	Glyco_hydro_43	2.4e-16	+	360	266	No				+	-			0	0	1		1	2	1	1		1	1	1	2
Tribe 17	RS3_13211	MLSPLSSLSGPWKQNEVWFSAVVSATLLGATLARRPDFNLSGYATLRSGTTGGRSGTVTNVTTRDELLAAVKGHSPKIIYVLGNVGGSTTTRMSVGNNTQVSTTERITHAPKLLHRSIIGVGDSAIIEGGGFSINKASNVIIRNLIIRKVVNNDGITVLQSNNVWIDHNEFYSDTEHGFDYYDGQVDITLGSDYVTLSWNKFHDHYKSSLIGSSEKNGAQDTGHFKITYHHNSWNNVHTRTPALRFGTVHLYNNLVENVVSQGIHTRSYGQALVQANVFQNVTEPISTYGFVIPDDSPIDPNGDYEPDGFANESNNLYINSGKNNITQTGNFTSVPYSFKADSPYLVKAMVEKYSGVGKI	360	0	327	Not SCR		Yes	-	-	-	-	-	-	-	-	-	-	-	-	SGYATLR...SGTTGGR...	2	PF00544.14	Pec_lyase_C	2.9e-38	-	1805	38	Yes				+	0.11			0	0	1		2	1	1	1		1		3	11
Tribe 484	RS3_1323	MAPRSPVVAMGQRRGVQGVLVPVLLALAENAPAPIENPPAFGDNPLALLKNHAPIENLPLPADNHPEAIENPALPPAPVDVDGPHFPGHFPVTAPVENVPAVVIAEVVGIVPLPEASSLLLSLFSN	126	0	98	Not SCR		Yes	-	-	-	-	-	-	-	-	-	-	-	-	-	-				-		321	No				+	-		Yes	0	0	1
Tribe 152	RS3_13247	MHTTLSLLVLASASLTSATTHFDKHRHAHRGRESPLGDMLLATRSNYVTNLSKCAPLRSRESPPASVHDLRPDDFSVAMAIGDSITRSAFAKGINPDNKNLNWVEWRGVSYRSGGDPGAITMPNLLKHYNYTLIGGAVGYNPGYEICFGSGCPVGPVGWNKTVDVLNRSQSGAYASNLLHEAQDYLVPQVKALNISQNRYKFLSFQVGANDVCQLCAAADAPMGPATKSDFENNIRATLEHVRENIPNTLVNLFGAWQLTDIYSLTSGQNYCKQAIPFVERFAIGCPCIRSQGDVGEFTRGQMDRLVQQYNTVLQNIVADYKTKNYKDFAVIWQPPNLPFKSFPIQAVSSVDCFHPSTDAHARIARSLWNRLTLDATARAAPFTWEATPTFRCLEESDR…	402	10	384	Not SCR		Yes	-	-	-	-	-	-	-	-	-	-	391	-	-	-	PF00657.17	Lipase_GDSL	2e-10	-	4246	4341	Yes				+	0.08			1	0	1
Tribe 485	RS3_13250	MPIACLCLSPLLNSTSSGSLVDAPSNQIEQGHDPVPAELPQIDEQAEDSDDADSTQGQFLHGAAAQVAPGVPTWVQAHAQPIDATHRPLLRSLWGILPPDHH	102	2	85	Not SCR		Yes	-	-	-	-	-	-	-	-	-	-	-	-	-	-				+	9865	2479	Yes				-	-			0	0	1
Tribe 20	RS3_1326	MFGTVLTSLCALISLPLVSYAAPTNVPRRSVTTVTAAQVAAYRPYTLLTRRSYCPASKTATWSCGAPCADLSGFVPFASGGDGVVTPYWYVGYYPAISSVVVANQGTDASKFVPILIDGDFILDSLKPSFFPGIPTTLKAHGGFLDAQNRGAPAKLAAVKKALAAHPGATVATVGHSLGGAISLLDAVYLKTQISGIKLKVVTYGQPRVGNPAFASYVDANLSDVSRINNEKDIVPIVPGRGLGFAHARSEKHIVAPGSWVACSGQDNTDSQCTTGAVSNILVGDVGDHGGPYEGISVGGDQC	303	7	282	Not SCR		Yes	-	-	-	-	-	-	-	-	-	-	62	-	-	-	PF01764.20	Lipase_3	3e-24	-	2030		Yes				+	0.13			0	0	1		1	4	1			2	1	2	2
Tribe 15	RS3_13329	MANPRVGLNMGLASLALVLLWRLIRRPKVRHPPSPTSLPLVGNLFSIPPDHEHVAFAKLGEQLKSDIVFLEIFGHQMLVLNSAKAALELLEKRSALYSDRPIIPMITEPGLMNWSSNASIIGYNDIWRHYRRIINNWLNMRAVTQFTSLQERQARMLLQRLLSVSNHTQPFEHVKNEFYFAMGSLMLRLAYGYQPQDPQDQFLKELKLAFHNVLSRSMQTNFFVNIFPALSRLPDWFPGTSWKRTGREWGAQQDKAKTEPYEWLKNQVRSGGYQPSLLAPLLQDHKLLSGLSLEERDKRLKEIGIILYGGGTDTSSIFLVNLVAAMVLNPHVQARAQQELDTVLGQGILPRISDKERLPYVRGVVNEVLRLYPVLPLVWEMVALITIIRAIGRDVQLYE…	786	11	756	Not SCR		Yes	-	-	-	-	-	-	-	-	-	-	520	-	-	-	PF00067.17	p450	1e-44	-	6660	475	Yes				+	-			0	0	1		4					1
Tribe 57	RS3_13331	MLRNLLSSTALLSGLVLATSTTNSTNRNDGIHLAIGPTCGRLTSTGNTSDLNRSLWELKRYKTIVSFGDSFTRSGVRDGSPLAPAVITPPSPKRSGRTTNGPVWIEYIANDTSARFMDYAVGGAVTNKTLWPSKSTASDFVEQVGIFLNQSNSLDPTTTLYTVYFGINDVSASHTDGAENLPAAAQVVLDQIKRLVAPPTLARSFLVTDSYGRGSQEPRSDAYKKKIFNGLAKLHTSWPFLQIGYADFGYIWNAVLKTEPGYAAFGYNSPGACALNSSTIVGACEDPDHTFYWIPGHPSKQTHRIMGDYVELAMKKCRTL	320	4	302	Not SCR		Yes	-	-	-	-	-	-	-	-	-	-	-	-	-	-	PF00657.17	Lipase_GDSL	6.7e-09	+	1515		Yes				+	0.2			0	0	1	1		2		3	2	2		1	1
Tribe 230	RS3_13384	MERDKLAVAVAALWLADLETLGFEKRFISDGKTALDPIARALFGRGSATLLVADKKDPSALYVIKISCQVKTRVPESEFLEAAADIPNVIKMAHSAKWGDMLEGFGEEFLRAVQDFESREFRVLVLSPVCELLTTIKDVSVFKMCFIKLVKAHHTLFERGILHCDISIGNLMYDPKAQEPYLIDADLGKSVNKLGTPSSNHRTGTLPFMAMDLLVAAPPPHLYRHDLESFFYVLVWICAEDYHGWHRVDSVTAMAEKKLYFLIQFEIEQLRVGKFAELKSAWITKLHFLFGTGAAQKSLWIKRKSSVPFDNETLDGEVTYETFLEVINDSP	331	5	309	Not SCR			-	-	-	-	-	-	-	-	-	-	236	-	-	-	PF00069.20	Pkinase	2e-06	-		907	No				-	-			0	0	1
Tribe 262	RS3_13387	MRFTITAIAALALVAFAQDPPACVKTCAENAALEHGCKGHDDTPCVCTNTTFQRATRDCIQSTCTPAEMAQAFQLQGIHC	80	8	63	12.7		Yes	-	-	-	-	-	-	-	-	-	-	-	-	-	-	PF05730.6	CFEM	4.1e-12	-	1489	2630	Yes				+	-		Yes	0	0	1					1
Tribe 262	RS3_13388	MRFTIATIAALAFVAFAQNVPPCVKTCSDQAATANGCGSHSDVDCVCTNTAFQTAARSCIQSKCTAAEMKQALDLQASSC	80	8	63	12.7		Yes	-	-	-	-	-	-	-	-	-	-	-	-	-	-	PF05730.6	CFEM	1.1e-11	-	1924	1489	Yes				-	-		Yes	0	0	1							1		1	1
Tribe 100	RS3_13389	MRFSAVVLFASSALAASVPSWPTTGADLFQKSQYPISKRSILANIGSGGSKDQGAYKGVVIASPSKVDPDYVYTWIRDSALVYKVLVDQYVSGRDNSLLQGIYDWIASQTRLQQVANPSGTVDRSGLGEPKFNVNETEFTGSWGRPQRDGPALRATTFITFANDQLKKGKKSYVQSVWPAIKLDLDYVAQFWNASGYDLWEEVYGSSFFTLAASHRSLRQGAVLATKLGYGSLATRYTEQAVNVLCFLQSFWDSSNSHVISNLNSVNVRTGLDVNSILTSVHQFDPERSCDVDTFQPCSDRALRNHKAVVDSFRTIYAINSNYSKAQGAAVGRYSEDVYYNGNPWYLATFAAAEQLYYATYQWLKLGKIQVTSLSLPFFQQIYPSSKVGTYSTVSKEGL…	1042	6	1027	Not SCR		Yes	-	-	-	-	-	-	-	-	-	-	-	-	RGA...RG-...RG-...MS-...RGY...RG-...RG-...	7	PF00723.16	Glyco_hydro_15	7.1e-88	-	4902	1924	Yes				+	-			0	0	1						2	1		3	3
Tribe 155	RS3_13404	MLLKQLSMSAILLYSSSAKSLDCRSLFKDAPTLVQGLKPFVAEIHPANVTFVPVGNPAYPDPVPDLPEFCRFGAEYNTSSTSKFRFEAWLPKSDHWNAFWFKVVLHLFELKIGNGGARSGVDYREMAIPLAKYGFAVASTDTGHNG	146	2	128	Not SCR		Yes	-	-	-	-	-	-	-	-	-	-	-	-	-	-	PF08939.5	DUF1917	0.17	-	5236		Yes				+	-		Yes	0	0	1		1	2	1	1		1			1
Tribe 43	RS3_13425	MRFSFSSLAILAAAVGSVAANAAEYPSINPPLSSVRHVDFASLPPAAEPATNAKRFSQGLPPMRPRSRKHNRSIYHDIEEGSLKRATRAASAPRAEISPIPPVQRSCNILAKAADTTLGYLAPRLNIFGQYGVFQRSQRSALEVSISYVPGSDASVDLVPTNGPTKAYPYMGAAVGYASESGNLGPGTQSHAYVAATRQTPPRSPPVSGDNSVSVATGIPADYESAIWVYDPLTSKIRAQWVNTDGSTPVTHLLYSNDGSDALILTGDPDTLNSAFGSNYPEITLTCVPPASQPV	295	2	275	Not SCR		Yes	-	-	-	-	-	-	-	-	-	-	-	-	-	-				-	2766	632	Yes				-	0.33			0	0	1
Tribe 31	RS3_13429	MSPLSKIATLAVAFLATAPSALRSKRGLAWPWYNEDSGLDPTLLANGNGNVQWIYNWETWKPGNTNNLNWMGMQGCQDCESSPLSGLQARAAQFGWNTVLSLNEPDLRSTSAASAADWYIQNINPLAIKKAIPSVSSSTVRSLGLDWVAAFISACRSRCYFDYVNIHWYGNSFSEFQTHVQNAHNRFPNYQLMVSEFALQSPATRDQQVAFLKSAMAFLDSASYVSYYAVFGASKPSLIRSNVGGTEVGTGSSLYNDDGSLSANGIAYRG	270	4	247	Not SCR		Yes	-	-	-	-	-	-	-	-	-	-	-	-	AFLKSAM...AFLDSAS...	2	PF11790.3	Glyco_hydro_cc	6.2e-39	+	672	1607	Yes				+	0.12			0	0	1		1	3	2			1	2		2
Tribe 2	RS3_1345	MGMFKLTILAILVAQRSSTLAHGGVTRRCQISRQPFIQAEGQATRSRPYTSYDPILDPRSSTLHCNNRSGSGPSQQTLNITSSLREMKSQPTGPSELMLRVRLLYIWLHALPQVAQASIPQASFGINWRHGGQRLLGQRNPHEGPRLNDKTPSSLKRSHYLIRWETLTLHQSNTPQFYPECARLQATGGGSASPTGEYLVKILGAWKASDLGVTIDIYSSAAQTQTNYTIPGPRVYPGFS	240	3	219	Not SCR		Yes	-	-	-	-	-	-	-	-	-	-	-	-	-	-	PF03443.9	Glyco_hydro_61	1.3e-18	+	1235		Yes				+	-			0	0	1	1	13	13	12			15		2	12
Tribe 4	RS3_13490	MLYYLVLLVVTGSFCVAAPAASERSSVGNWETAIGETFRSGGTGGFPFTDRGSIPPSPKLKSITLWGAERLDKISLELYSNQIFTHGGSRGNQASLGFTEKQYIKSVKVCLGTHEKTERVFYLEATRNDGVIVKRSTETKECKHPDIAPGWGWVGTSGRRSKGIDEIALLFAPQWT	176	3	159	Not SCR		Yes	-	-	-	-	-	-	-	-	-	-	-	-	-	-				+		1117	Yes				-	-		Yes	0	0	1		1	1				1		1
Tribe 760	RS3_13493	MIVVWMLILFASVRSAKAVKRQQPDGELFISLNGKNAETVSQCDELGVTFGGGVAPYTFAVWAEDQQAIISEVNMDTSGTAIWSIQSGATNVSLRLGDSRSGSVQSQSVAVSSGTESCYNSVPVLRMGDKPGSTEPSDSALGSLDDCRQNGPATCKFTANGQSEIYSQQTLMGNIFENCHSTESVKQTFTGSTTMTDNWSVGANVGFGPPLSRLEVSTEISRGESRTVTQSFEWVIKPGQQTALVAVGKFNGIYGGMSLNYSNGSRARIMDAIYFQSTREKATVTRLDINCGESWPTWNATTEANGSALRGYGSYELGVLALVLSIVTLC	330	7	312	Not SCR		Yes	-	-	-	-	-	-	-	-	-	-	-	-	-	-				-	2211	2327	Yes				+	-			0	0	1
Tribe 26	RS3_13510	MYALNFSRLGLSLLALSSLAFAHPEDDKPLHPNVIARRQLEAESRQAATAKCARQIAEYNTARRMKRSLFLEGTNREVKRQVEKVPGSSYEIPEKDQPTYKTIQNNTCVVAPEVTEGPYFVESELLRNDIREDQPGVDLFLDIGVIDIRTCQPLPKALVEIWACNSTGYYSSFTKAPPAIAKSFPLSTDPLFTNIATRSAIIEKERYPPIGKKTDEASPISTWLRGAYPTNDHGLVEFKTKYPGYYTGRAIHIHTIITTNWTYLTNGTIESKSGNTRHVGQVFFDEELNDQVLATPAYQNSTQIRLENYRDAVLAPANSQGHNAFVDHVMLGKTVEDGILAYITIGVDSSFEGSIITNNTWQPTKVSPRDNLHEPMETRNEDLRVAN	387	4	365	Not SCR		Yes	-	-	-	-	-	-	-	-	-	-	162	-	-	-	PF00775.16	Dioxygenase_C	1.2e-07	+	3612	2743	Yes				+	0.11			0	0	1		1	2	1		1		1
Tribe 26	RS3_13511	MHTLNLLRFSLSLLALSSLTLAHSEDEETVHSYDLSRRQLEANGRHVATSKCARQIAEYNSARRMKRSLSVRGTNNVKEIPGSKYKIPKEDQPTYKTIQNNTCVVAPEVTEGPYFIQNELLRNDIREDQPGVDLFLDIGVIDIRTCQPLPKALVEIWSCNSTGYYSSFTTAPPAMAPPLPASTDPLYTNSATRSVLIGYGQMNTSGNKTDELSWLRGAYPTNNRGLVEFKTKYPGYYTGRAIHIHTVVTTNWTYLTNGTVVSKSGNTRHIGQLFFEEELSDQVLATPAYQNTTQVRLENYRDSILAVQNAQGHNAFVDPVLMGEKIEDGVLAYITLGVDTSFETSIYTNNTWAPSKASPGSKPSGPRATSANRHDPVAN	379	4	357	Not SCR		Yes	-	-	-	-	-	-	-	-	-	-	157	-	-	-	PF00775.16	Dioxygenase_C	2.4e-07	+	2743	6130	Yes				+	-			0	0	1		1	2	1		1		1
Tribe 4	RS3_13517	MPSLLVSSLAASTLCLAASGSLSLNEPAAVSPGVFNVLSINIRSLPEILNPNEESGHKRINAMYIGQKMSQYDYKVINVQEDFNYHARVYKYDSHRFRTATSGGVPLGSGLNTLSNYDWGFTFMRLRIEQGVYIDMINLHTDRSTKPGDQVARRSNIQQVADFIDARSVGNAVIVFGDTNSRYTRSEDNIRIFTTQNNLTDAWVEAIGGKRPVRSADAILCPVGTQPDINCEVVDKVLLSITSYRGSPIIKLKSTGFFYDTSRFLSPEDEPLTDHHPVRVEFAYTLKDGLRQSDFRGGPHGIWFNDIALIPESPKLLSITIRGNNRLDGLTLTLVSGETFTHGGSGGRAHSLRLASDEYVQWVKLCWGRKKKRTQIFYAQAVTNKGGSVQRSKLTNECA…	436	5	413	Not SCR		Yes	-	-	-	-	-	-	-	-	-	-	-	-	LAASTLC...LAASGSL...	2	PF03372.18	Exo_endo_phos	0.039	-	2694	3005	Yes				+	-			0	0	1		1	1	1			1	1	1
Tribe 69	RS3_13520	MIPHFSALLLASALAVVARPAEPPVKRTDPKAVFAHVIVGNTYNYTPDKWASDISLASSKAIDAFTMNVGRDDWQPARVLDAYNAARNVAPNFKLSISLDMNSLACATVADGQYIIDKFITPFKSHPNRYLYNSKIFLSTFRSQWCTFGQGSAPRSWQWLVRSRSTSIYFIPNLQIDDAAQLSTTWNFIDGFKLWNAWPKMAADNSQWADDAWWLQNSKGKGYLTLVSPWFFIHRPGGDPAINNRYLRGDNFEYRQRWQQLIANRDSLPFVEVATWNDYGESHYIGPMSGQWPSDVKYITANNDHQAWADYTWYYATWWKSGAAPTIATDRVYMWARSHPKNAAVCSNDGVGAVQNRSWADDVLYISLFLKSPAQVYCYSGGNNSGTKSFNTGVNEFTV…	445	6	427	Not SCR		Yes	-	-	-	-	-	-	-	-	-	-	-	-	-	-	PF03659.9	Glyco_hydro_71	3.9e-79	+	1672	455	Yes				+	0.11			0	0	1		1		1	1	1				1
Tribe 4	RS3_13525	MLWRSISLLAAVFLCSAAPTNSTEQAEVISGTFNVLSISVNGLPVNFFTEYDSKRKENTKLMALAMSRYDYGIINIQKDFYFHDTLCEYDNHPFRTEFSGYYLLSGSGLSTFSKYSWIDFFTVGWNSCSIDYGYDCFALKALYI	144	4	127	Not SCR		Yes	-	-	-	-	-	-	-	-	-	-	13 (motif in SP)	-	-	-				-	4047		Yes				-	0.58	Yes	Yes	0	0	1		1	1	1			1	1	1
Tribe 4	RS3_13527	MLWRSISFLAAVSLCSAATVNSTEQAEVISGTFNVLSLSVNGLPTDFFRSYDGKKTEKTKLMALAMSKYDYGIINIQNVRSQFSAIIH	88	1	71	Not SCR		Yes	-	-	-	-	-	-	-	-	-	-	-	-	-	-				+	1513		Yes				-	-			0	0	1
Tribe 128	RS3_13532	MVSHRFGLIFAWAVGALATPVLYDARAPLNYTTRSIDGPKPPYVYVIRGNEAASKYVSFSSTPPPTPLWFKKSNSSIEQTVSIKIDNSSVFVPGNNPANSQWGFRRTEILAENNRTILQSGKTVFHFSIMPNEDCPLDYKHEHQLVFVEPSDGTHVFSVRIGSPFTVPTAPNLPTETARNLRVMNHALDVLYNTPFDSQTWHNFAIQVDWDARTLGVFASKGGEELKQVSDMVSNNSTKPVPDGRGEFHFGIIKLPLANPSDTPEQQGDVVRRGIQEGNTECLYYSGVFVESATGGISTKSCTVIPAL	308	3	290	Not SCR		Yes	-	-	-	-	-	-	-	-	-	-	-	-	-	-	PF14099.1	Polysacc_lyase	0.053	-	3999	821	Yes				+	-			0	0	1	1	3	4	4	1	2	3		3	2
Tribe 1	RS3_13544	MKSVISTVLLSAMAVSAAPGLVLDVRSPSSVVDVGGLTVKATLKNTGDVALKLLNDPRTVLSKARTNTFSISSASGTPKFTGLYAKYVPSKAAADAKESTFTVLAPGQSIEVEHNLRSVYNFTQSGEGAYSFDRSNLFNYVDESGQLKTIEASSNSHQFKLRSKLVAPTGHTSSLSRRAVTYTGCTSTQQSQISTAATSSNTYVANVNSYLRSISSGTTRYTTWFGTYSASRYNTVVSHYKNIGTDATSSNYDCTACKSEPGIDYSSTFAYVNRSSPGKIYLCGAFWSAPNTGTDSRRSTIVHENSHFTVNGGTQDYVYGQSGAKSLAKSNPAQAILNADNHEYFAENNPSLS	353	4	336	Not SCR		Yes	-	-	-	-	-	-	-	-	-	-	252	-	-	-	PF14521.1	Aspzincin_M35	1.7e-39	+	2558	1606	Yes				+	0.08			0	0	1		1	1	1					1	2
Tribe 6	RS3_1357	MRTVSLLSLLASCAALVSAAPSADSELSSAQSSSCRNPEVRREWRTFSKKEKAAYISAVNCLAKRPHSKFLKASYPRSDLPAINTDSSFYDDMTYIHMDLTNQIHYTGFFLPWHRWYTHQHVTQLRKQCGYKGVMPYWDWSKDTASFNTSAMWDADATSGLGGFGDPDNDYYINNGGFKDMEVTYPIKRKIRRQYTPYPYLTWWWVPRPEEAAVVGMEQSFVDAAINGYEGDFIGFQNATEKAQAFHANVHMIMGGDLRSTCPTARSSTCQGGSTWTPSDPMFFLHHANIDRIWWLWQRKSPKNFYAFKGGSNMTYTDPAFPNGYPPWLSITDKMPTDGLFSQPTILSTMNTLSSDYCYVYA	362	7	343	Not SCR		Yes	-	-	-	-	-	-	-	-	-	-	-	-	R-STCPTA...RSSTC-QG...	2	PF00264.15	Tyrosinase	4.6e-32	+	818	212	No				+	0.05			0	0	1	1	12	12	8	3	1	5	1	6	3
Tribe 46	RS3_13577	MTRLIGLLALTSAVVARDWILPKDFHRFAPRSTGFSWEPCDDGSGSGYQGDCSWFEVPLDWGNITRSKTTLAVARYNATKQPRLGTLFMNPGGPGVSGLEMITKGDAAVYSVMSGGQYDIVGWDPRGVGLSHPRAECFKTATEERSFWEGTIPDRSLEARGNFTDQHDIDVFYEQVDEVDVLLKKVGKKCLEYSPDTWQYIGTARSVRDMIAMHDLLEGPSKPIDYWGISYGTVIGIYFVNMFPERVGRVVLDGVVDPVYWANLPPHKLWGVGLESTDEAFNGFVTACAARSPSGCALATKDSNAETIRKFVIDLIDLGYYNRRKFGPTAEGSALVRNKIFKAMYSPRAWPDLAKELLSMHERFVNATDAHNHTQSKRRSTYEHGLDPTRRQANSTTSD…	560	10	544	Not SCR		Yes	-	-	-	-	-	-	-	-	-	-	451	-	-	-	PF08386.5	Abhydrolase_4	9.2e-22	+	4051	874	Yes				-	-			0	0	1		3	2	2					2	1
Tribe 1	RS3_13578	MKSVISTVLLSALAVSAAPGLVLDVRSPSSVVDLNGLTVKATLKNTGDVALKLLNDPRTVLSKARTNTFSISSPSGTPKFTGLYAKYVPSKAVADAKESTFTVLAPGQSIEVEHNLRSVYNFTQSGEGAYSFTANNLFNYVDESGELKTIEPSSNSHQFKLRSKLAVSNGHISSISRRAVSYTGCTSTEQSEISTAATSSNTYVADVNSYLRSISSGTTRYATWFGTFSTSRHNTVVSHYKDIGTDATSTNYDCTACKSESGIDYESTFAYVNPDSPGKINLCGQFWSAPNTGADSRRSTIVHENSHFTVNGGTEDHVYGQGAAKSLAQSDPDQAINNADNHEYFAENTPALS	353	4	336	Not SCR		Yes	-	-	-	-	-	-	-	-	-	-	252	-	-	-	PF14521.1	Aspzincin_M35	6.4e-38	-	2407	874	Yes				+	0.08			0	0	2		1	1						2	3
Tribe 154	RS3_13588	MVASLCLAALAAIVPFASAALSTQAYTWKSVKVGGGGGFVPGIVFNPTEKGLAYARTDIGGLYKLNADDTWTALTDFADNAHWNYWGVDALATDPVDTKRVYIATGMYTNSWDPNNGQIMRSSDYGKTWSSTVLPFKVGGNMPGRGLGERLGVDPNKNSVLFFGARSGNGLWKSTDYGVTWSKVSTFTNTGTYVADPSDTNGYNSDKTGIAWITFDKSSGSSGTATPRIFVGVANVGSASVFVSNDRSATWSAVRSQNTTFMPHRGVISPSEKALYVTYNNNRSPYDGTSGAVAKYYISNSTWVDITPVSGSDLYFGFGGLAVDAKKPGTIMVAAVNSWWPDGQIFRSTNGGATWSKLWDWASYPSMNRYYKYDTSLAPWISIVDSTDTKQIGWMMESL…	829	5	810	Not SCR		Yes	-	-	-	-	-	-	-	-	-	-	814	-	STTSRAS...STTTSAA...	2	PF02012.15	BNR	0.93	+	3260	1032	Yes				+	0.05			0	0	1		7	8	3			4		4	12
Tribe 116	RS3_13592	MLPLLSIFGLVGSANAAENGLARTPQMGWNTWNKFACDISEDLILSRSKAVVATGLKDLGYEYVVVDDCWHAASRERSTGKPVADSTRFPNGIKHLSDNIHSLGLKIGIYSSRSLYTCGRRFGSLGYEEIDAKTYAEWEIDYIKYDNCYNEGRHGTPLISYERYANMSRALNSTGRPILYSMCNWGEDGTWNWATEIANSWRISGDIKDTFDGYDDRCPCTSMLDCKLPGYHCSVARILDFAAPLGQKRSPGHFNDLDMLEVGNGGMTYDEYVTHFSMWAAVKSPLILGNDVTDMTSETLEIITNQAVIAVSQDPNGSPANRLWKRTLTDGDLSLWIGGLVNNSWVIALVNTSPKSQRVNLPFADIFADSSPAIRKSKFRMYDLWAQKSNTPPSWKSVS…	513	9	497	Not SCR		Yes	-	-	-	-	-	-	-	-	-	-	35	-	ASTSS...ASTST...ASATS...	3	PF02065.13	Melibiase	1.2e-19	-	2353	976	Yes				+	-			1	0	1		2	2	2		2	2	1	1	1
Tribe 3	RS3_13597	MFCLITLFALATASPAFGAHPNAKGISIPLKERTLPTEDGMAYLEALAHQTNQNAVRYPTKEQKIRVLKKPDSSIKARNPPLDRSRTTGAWTAEIQIGSPPQYFDAVLSTGSMHTWVISSTCIAEECSSNKKYDPLKSTTGMKVSNEFTVKYTSGLTVSGPVYSDTVTVGGFSVESQMFTSVNYLQGLSPGVEPTVLGFAVSHKVSHTNPTFIDTLAYYKQISHRIFSIYLSSGFDSELYIGGTNPEKHHGEIHYLPRQDNTFWSVEGIASVNSEVRYKGKMVLDSGLPTIIGPIDSVKLWWDMVPGARSCKPEICGALGFFLFPCDNAPSFSFTFNEREFTFAPEELILDRLQSHPGDCVGAIHRTKTLKDRWILGTRFMKSVYTVFDADKSQVGFAT…	401	7	383	Not SCR		Yes	-	-	-	-	-	-	-	-	-	-	324	-	-	-	PF00026.18	Asp	6.1e-59	+	2474		Yes				-	-			0	0	1	1	8	8	9	2	5	3	5	3	6
Tribe 14	RS3_13608	MFAFLKLAALVGLASSVLAAPVDTTPRSTNQLAARAPYDVHNGWASYYNPSVGTGACGWNNRDDEWVAAIGTALFQEMMVDGNPNHSQACRSKTANVSWNGKTIKVGIVDRCYACGYNDIDLSPAAFQQFRSLGVGKLQGVSWKFN	146	4	127	3.15		Yes	-	-	-	-	-	-	-	-	-	-	113	-	-	-	PF03330.13	DPBB_1	7.3e-09	-	2075	469	Yes				+	-		Yes	0	0	2		2		1	5	5		5		1
Tribe 52	RS3_13633	MVRSTAAVLALVARSSVSALWREEARTVSMTGTHLLATHAVPQDYLTAHNDERANHGAEALVWDDGLASSAQAWANQCNFQHSQSGQNLYRSTGNPTAAAAVGAWNSESKDYNPANPQYSHWTQVVWKGTTKLGCAVQQCAPGTIFDASYVANYYVCHYNPRSNVIGQFAENVQNYDRAKHIWTFTSRKDTAHIPTVFGTPGSRCRTADDGRANLTARHITYARSPTECVSDSEEILRSSKPDQAILIPFWS	252	6	233	Not SCR		Yes	-	-	-	-	-	-	-	-	-	-	155	-	-	-	PF00188.21	CAP	5.4e-21	-	2481	3649	Yes				+	-			0	0	1		4	2	3	2	3	1		2	4
Tribe 3	RS3_13658	MQYLITLLALVTASPVYGANPNAIGVSIPLSRITLPAEARIAKPKRSKHQANWDTLKHPSKVGVSKTSVKSFKRHDVPLQTSDRTLWAIDIKIGSTEQDFAVIPGTGSPSTWVYSIKCKNKEYREKNRYNSLKSSTAKVVDVDGFRYKYPDGSLIFGDLYTDTITIDGISAEHQCFATACSDGPNPPLDGVLGLAPSPLNSQYNIIKTLLSLNRITSGIFSIYLSPGHGSELYIGGINEKKYTGEIIYTQQLEDKSKWMVMGTASANHKTTFRGIMIIDSNMPLIYGPRDYVSKLWAEVGAQACPPAKCGGSGYYTLPCFQDFTITFMFNGRKFLFTQDQLLIHEVPGGEDVCKGAIRAVDKTDGTWLLGTQFLKSVYTVFDMDKSRVGFATPIHLEGI…	412	7	394	Not SCR		Yes	-	-	-	-	-	-	-	-	-	-	-	-	-	-	PF00026.18	Asp	2.5e-56	+			No				-	-			0	0	1	1	6	7	8	2	5	3	5	2	6
Tribe 49	RS3_13703	MLFTGLFSYLLLLKLATSLSAIGVRSEPGCSPLRLIFIPRAAETNAPGRVGRSLSEAFIKKYPKATFHVIHYNSGLLVKNSVDDAADLAKKYIEEQVASCPNQRLVLRSQGRGARAINHIKLNKKTELENHIAAIVVFGYRFHIAAQEKDWPINFPSVNLTPLKGFKSSQNVASFCNSGCMRSLKNLVGIDILSSDSHAKGEITKVAVAFIASRINALEQLS	222	4	201	Not SCR		Yes	-	-	-	-	-	-	-	-	-	-	-	-	-	-	PF01083.17	Cutinase	4.3e-09	-		2174	Yes				-	-		Yes	0	0	1					1
Tribe 4	RS3_13736	MLRRSISFLAAVLLCSAAPNPNITKHAIATSGAFNVLSLSVNGLPDVLDPFNAPGAQKDRNTKYMGIALSHYDYGVVNVQKDFNYHKILYQHDNHPFRTKFSGRSDGSGVAMTLETTGFTFMRVRINEGVYIDMINLHADDGIKPGDDKARRWNIRQVWFKVFSRLPPFTLDRF	174	1	157	Not SCR		Yes	-	-	-	-	-	-	-	-	-	-	-	-	-	-				-	934		No				+	0.59	Yes	Yes	0	0	1		1	1	1			1	1	1
Tribe 225	RS3_13758	MKYHRSLVLSLLSALATAKPPSELRVGRNASDLKPLDIPIKITTGYHTIQLQLGTPPQPVDLLFDTGSGPLWVLNPECARNCPSSYKSRSFFDPHASNTAQSANLRETVDYLGTSVVSGEVWSDKVTIQNITFPTPQRLINADRSDDAFLPRSGILGLAFRSLALGNTSIHDALFHSMHLPDHRIGIYLGNVKHTDSNPSPQTNGIVTFGGSHEDKYGAEPLKWINVLPAYSGQYTYWHVPINGVKTSRHTSTGPNEANFPSQTGGAAIFDTGSQQISVPRSIIADLSSALGYNYTAVSMGYRPLCSEVATYNASLTLTFGDVEITVTSNDLSKPGYTADEYCWPPFEAWDSPNWLIGKVYLYPFYSVWDLGGWNVSKASDGQPRIGLSHLKEGYQPRSV	400	4	382	Not SCR		Yes	-	-	-	-	-	-	-	-	-	-	-	-	-	-	PF00026.18	Asp	4.7e-42	-	994	2946	Yes				+	-			0	0	1		3	5	5	3	4	2	4	2	5
Tribe 556	RS3_13783	MVFLPKRTLSAFILFGITNLLNSSPALALEVDLDLSIDLNGGNYGGGGCDARGTAKPKDTYWVEAIKHRGSAPYSDDPRSYKANYGAKGDGKTDDTEAIQRAIAEGGRCGQGCEATTRTPALVYFPSGKYLISKPIAAYYYSSIVGNAKDLPVLIASENFNNGSDGSVLDANPYTPEGNNWYINQNNFFRSIRNFVIDTRQAPVNSTEAENKHQGVYIENGSGGFMADLHLIGGQYGLAVGNQQFTVRNVTIENANTAVMQYWNWAWTYQNLKIKNCQVGFNVPANVGSEMILDTTFEDTPIAVLTGGVTGTSNTTFILDNINFKNVKSGVVDGNGTVLLEGGDRTVQQWIQGNVYTGSKTTFENIKGTVRSVRKSPKLLDSSGKIFSKRRPEYEDYTA…	774	9	746	Not SCR		Yes	-	-	-	-	-	-	-	-	-	-	708	-	-	-	PF12708.2	Pectate_lyase_3	5e-30	+	1619	2785	Yes				+	-			0	0	1	1	7	3	8			3		1	2
Tribe 13	RS3_13784	MVQPSWLAFSLSIAVLVSASGSIYEDGTRMLKHRRVSRSSLHYRTPSTPSGIPRRATTKTYKIADNYFGDNFFDGWDFFSESDPTNGNVNYLTKSDAFSKKLAYVQDNGAVIMKVDDTTWVSRSGNRNSVRISSSKTYTKGLFVLDVQAMPHGCGVWPAWWTVGSSWPTNGEIDILEGVHNQESNQMTLHTSSGCTLDTGLLKLKSSTILSKNCDAAANSNTGCAFLDSDKSSYGRSLNARSGGAYAMLWDDDGISIWFFPRSKIPSDIQNLSSKTNATADPSAWGTPKAHWASASCSTSEFSIRIALCLTRLFRSIGPDPANFKVTSFTYSTMSESTNQIASLRTKPFAHHSVAFSPFHPKILALASSANYGLIGNGRLHVVSQGHPPAPTGDGFDAS…	646	9	627	Not SCR		Yes	-	-	-	-	-	-	-	-	-	-	-	-	-	-	PF00722.16	Glyco_hydro_16	4.3e-09	-		2785	Yes				+	-			0	0	1	1	11	2	3	2	3	2	4	2	1
Tribe 59	RS3_13793	MYSKLLFSILAASASVQASPIARQEPTAYLRSVLQALQQANLTTLSTLLTQFRSTEQGQQIANQLPNANYTILAPSDAAFQPVLPGLQVDNSSLGPILSYHLIKGSYPADVIAPARTHTIAPTLLTNDTYVNLGGNPQVQVLERAADGNGVIVRRTIGNATVTSTTTYQNLIIHVVNTVLSPPGDLKAALSTSLVSRAPGGFSQLGAALQKVGQLEPLNNAATTTVFAPVDDAFVAINSTVRSLTNEQLTSVLQNHVISNSVVYSSQLANTANVNAASGAQLSFSVENGVAYVSYNNTRARVLRSDVAVKNGVVHVIDAVLA	322	0	304	Not SCR		Yes	-	-	-	-	-	-	-	-	-	-	-	-	-	-	PF13817.1	DDE_Tnp_IS66_C	0.065	+	2696	588	Yes				+	0.11			0	0	1		6	3	5	1	1	3	1	4	3
Tribe 5	RS3_13795	MKTFAFIAAALVAPVLAAPAPRPIPINKRRSPVKEDSYIIKLKDGVSVDSHLAQFTGSSDSQNTEVVYKYDDVFNGYRSVIKGPMLDSIRSSPDVEFIQADTIYNINWEEGDESLASREIHNQKLPNLAERGANGEGIDIYGLDTGILTTHTCFGGRATWGATFGQGYKDSDGNGHGTHTRSTARSTGFGLATAAKVIAVKVCSDRSQCRSSDIVRSIEYVVKQRSSSGRPSIATMSLGGEGDAAIDAATSAAITRGIHFTVARSNDNHDASGDSPARVAAANTIGAVDISNRKASFSNFGCKSVVDVWALGVNVLSAWNTSNSATNTISGTSMATPHVRSIVAVVLGNRGQMKPAELSAALLKNAKPLVIGVPSGTTNLLAQVW	385	4	368	Not SCR		Yes	-	-	-	-	-	-	-	-	-	-	300	-	-	-	PF05922.11	Inhibitor_I9	4.3e-08	+	2112	1344	Yes				+	-			0	0	1		5	5	3	2	3	3	2	4	5
Tribe 5	RS3_13797	MFTSTTAVVLALSALASATPALIPITKYRSPTKADSYIIKLKEGVSKPSHIARLLSEIQGKDSSITYKASMSQIQMKWDNTNVFNGYRSVLKGSVLDFIRKSSDVEYIEADTIWQLDYEGASAEEFEERSEPVSPVRSLAARATGGRSVVVYGIDTGIYTAHSAFGGRASWGATYGGYASADGNGHGTHTRSTAVGTTYGIATQATIVAVKVCSDSGSCATSDIVSGVNYAYTQFKSNGKPSVATMSLGGSASTAIDSAVSTAITGGLHFTIARSNSNVDASTTSPARVAAANTIGAVDSSNAKASFSNYGSVLDVWAPGVNILSAYIGSTSATARLSGTSMATPYVRSILAYVLSEYGQVTPASLSASLKANAQAVVTGAPSGTTNLKATLW	393	2	375	Not SCR		Yes	-	-	-	-	-	-	-	-	-	-	-	-	-SASTAID...SAVSTAIT...	2	PF05922.11	Inhibitor_I9	8.5e-08	-	2970	711	Yes				+	0.12			1	0	1		4	6	3	2	3	3	2	4	5
Tribe 154	RS3_13806	MHKLAALIPLVISLGYSQAAPSAQSYKWSSVKIGGGGGFVPGIVFNTKEKGLAYARTDIGGVYKLNSDDTWTALTDLADNQRWNYWGADALATDPVEPARVYVATGMYTNSWDPNNGQILRSTDYGKTWAATKLSFKVGGNMPGRGMGERLAIDPNNNAILYFGARSGNGLWKSTNYGVTFTKVSSFTDTGSFVADASDSSGYNSDKMGIAWVTFDSTSAKVGGATSRIFVGVANVGSNSVYVSNDRSSTWTPVRSQPTTYLPHKGVLSPSEKVIYVSYSDGSGPYDGAKGAVWKYSIADSKWTDITPATGSDLYFGFGGLTVDLQKPGTLMVAALNSWYPDAQIFRSKDSGATWSKLWEYNSSGGLNLYYGWDTSLAPWLNPPGNTDTKHLGWMIEAL…	744	0	725	Not SCR		Yes	-	-	-	-	-	-	-	-	-	-	-	-	-	-	PF02012.15	BNR	0.44	-	3583		Yes				+	-			0	0	1		1		1						1
Tribe 65	RS3_13816	MHIPLALTLALSMGALGAPAPVVDSSSSKHTSTTISSSSSTSTGPSLTTDSAYPSPTVPYASDELNESYLNKFQNELPVPIRGSKGASILGPQNVAIDRQNPDLLTPPTTDHGSVSNVKWPFSLSHNRVQDGGWARQQNVHSMPLATTMRSVNMRLKRSALRELHWHITAEWAYVLEGSCRVAVVNSDGQNYIGDVYPGDLWYFPPGIPHVLQGLNDTADGCEFLLVFDDGEFSEDSTFSVTDWMSHVPKEVLGKNFKVDPSAFDHIPSRELWMLPSAVPTGSAEQEGVKSPQGVSTLPYTFAASKANSTKVPGGTVKIVDSRTFEVSKTIALAEVTVEVGGMRELHWHPTQPEWSYFIEGEARITVFADQANARTFNYQRSDIGYVPPSFGHYVENIG…	458	2	441	Not SCR		Yes	-	-	-	-	-	-	-	-	-	-	-	-	-	-	PF00190.17	Cupin_1	7.2e-12	-	5766	2209	Yes				+	0.11			1	0	1		2	1		1		1		2	1
Tribe 65	RS3_13819	MFTPFVVALALSRSVLGAPAPAADAKSSTTTKAASTAVSSVVSSVSSASTAPSATTDSSLPVPTLPYASDDLNESYLDKFQNELPEPIRGTKGTKLLGPQNVELDRQNPDFLASPGTDNGAVSNVKWPFSLSHNRVQDGGWARQQNVHSMPIATTMRSVNMRLKRSGIRELHWHVTAEWAYVLEGSCRTSVVNADGQNYNADVYPGDLWYFPRSIPHTIQGLNDTADGCEFLLVFDDGEFSEDSTFSVTDWLAHVPKEVLSKNFKVNASAFDHIPDRQLWMLPSAVPTGTAADDAVKSPQGVSTFPYTFAASRANSTKVRSGTVKVVDSRTFEISKTIAMAEVEVEVGGIRELHWHPTQPEWSYFIQGNARITVFAAQANARTFNYQRSDIGYVPPSFG…	465	2	448	Not SCR		Yes	-	-	-	-	-	-	-	-	-	-	-	-	-	-	PF00190.17	Cupin_1	3.8e-10	+	1749	846	Yes				+	-			0	0	1		2	1		1		1		2	1
Tribe 3	RS3_1382	MLYLTILLALIARSPALGAPQVPMCLSIPLEKFSPHAKKGMINQEVVAPQDHDDAMRYPGKVKKRSVPRSLIPLSKRQKTPLVELEPHIWGVKMQIGIPAQHFVVVPATGSHFTWVQAPMPEDASTSKKHRPVHIYDPKKSLTGRHAKEKEAFNTKYASETVVGGRVFTDTITVGGLHVNK	181	1	163	Not SCR		Yes	-	-	-	-	-	-	-	-	-	-	-	-	-	-	PF00026.18	Asp	4.4e-11	-			No				-	-		Yes	0	0	1										1
Tribe 96	RS3_13821	MMLSFLLPVFGTLLATFVSGSSVLGARATSNGTYPLPMKLTGSGTYTHDPSIIYNEKSGYYYVFSTHGGVARSKALKGPWTAIGSYLPTGCSVITENRSHCDTWAPDVVNINGTYFVYYSISQFGTQKSVIGVATSKTMEYGSWTDHGMVFSSKRSDQYNSIDANVINADGKLLFTFGSYWADIFQFELAPSGLAPLSPSAPQLTHLVLNQTSPQSAEGGFIYNPPKSKYYYLFYSSGTCCAFDPAALPAPGDEYKVFVGRSESASGPFVGATGKPLTETGGTLVLASHDNVYAPGGNSVFWDPKSKRDVIAYHYRPRDDIRGDANSVLGLNYLDFSSGWPVLVS	345	4	325	Not SCR		Yes	-	-	-	-	-	-	-	-	-	-	-	-	-	-	PF04616.9	Glyco_hydro_43	2.4e-33	-	1959	393	Yes				+	-			1	0	1		1	1	1	2		1		1	1
Tribe 200	RS3_13826	MKAVTPLSLVALLATSAVAADFNPSHAHTSPAHARLYASRAQIRRDSGGQLHRRCKPKYFPPPSGSSTPEPEPAPAPAAKNPDPVPAPAPAPAPAPAPAPAPAPAPAPAPQYGGGSGDVIKVDGYGCGNVGATSQITKTSGPNGSQDWLNCGVNEGGWRPPNIKVTDLKYKDLGAELASGNSIFKPCAQFSDIIYDARSQYNIPAIMIASIMMQESSCNKDTVGGGGEQGLMQITHDKCGQAPNGNCKDPWYNIHTGAKYLSDQINNNGGNVLKAVGTYNGWSDGLTYSKATAARYTNCCRCQNNLDYLHQFFNGWMQAKDAYSSDLGVYKNLAVCGPY	339	11	320	Not SCR		Yes	-	-	-	-	-	-	-	-	-	-	125	-	PA...PA...PA...PA...PA...PA...PA...PA...PA...PA...PA...PA...PQ...	13	PF05887.6	Trypan_PARP	0.012	+	2116	435	Yes				+	-			0	0	1					1	1
Tribe 11	RS3_13855	MVRLSFTTLAVITGFLAQTAFAAPSEKRAASCNFPNPSPSTDVVYPAAKGIPARTTFDGKNLRYSRGVKCGTGVKEGGNKDAVFLLEEGATLQNAVIGALQREGVHCQGSCTIRNVWFEDVCEDAITLRQKSGTTTITGGGAKNGDDKIIQHNGGGLVKIDSYCVINFGKLYRSCGNCGTQNKRDVQISNVIANNGKVLRSINSNYGDVATINTASNRYTAVKSICNTYRGTTQKKEPPMLTENKANAKYVHTASSKDDNA	261	9	239	Not SCR		Yes	-	-	-	-	-	-	-	-	-	-	-	-	-	-	PF03211.8	Pectate_lyase	6.9e-63	+		2164	Yes				+	-		Yes	0	0	1		1	1	1			2			6
Tribe 41	RS3_13880	MKLSSVLGASALLGLQAAADIFERQADSDQSLNYIPSPGSPGFYVGNTTAAVTFDQHSILLDGKRIMVFGGEFHPWRQPSIPLWRDILEKMKRSGYNAVSIYLHWGLTEGKRGTLNFEGHRSVTKFLDVAQEVGILVIVRPGPYINAETRSGGLAAWTTNIADRARSNGTDFTAAWTPWITQVSKYVAPHQYPQGPVIAMQAENEFLSDGVEPELPYTYGHTDYMRQVIATMRKNGITKVPITYNDFWPSGRYASGAAKVDLYGWDSYPLGFDCTNPTVWKEIDSDIDVHHQNVNPAEPLYLAEFQGGAIDFWKGPGFGACYDLINEQFANVFYKNNYARSAYLQSLYMTYGGTNWGGLSYPGVYTSYDYAASISEDRTLTPKFSEIKLQGLFLHATPH…	1007	4	989	Not SCR		Yes	-	-	-	-	-	-	-	-	-	-	272	-	-	-	PF01301.14	Glyco_hydro_35	1.5e-76	+	980	868	No				+	-			0	0	1							2	1	2	2
Tribe 214	RS3_13894	MATNHIPVPAAQAALSLLSLSSGLASTPPPQSAPTSVPALGRFVHSPRSTASVVRPSPVAASPGSTSMNKRRPSLANISKRRTSDSARGDSVAPGSATDSPAVEASGGKAKKGTIFKCETCSKVYRHPNCLVKHRWEHSPHWREASKFLLSKHQQVQMLEAAAILSHISPLRNGVGTSLPEDRSLWPAYLSGGLLPMPNIGTSAPVAPAPPATAYREREASVSTLAVEDEEDMGESSDEREDSGYGSSSAALAVPGRPQPQPRQTYGVATSIGGHEYTLSSSHSGCDRSAHIGSMAYQYGMGRSIGASSFGLSSLRGQDEEDADEIEGATDDPNHAHTNGNLRKWEEDESMAMDMDL	357	4	331	Not SCR			-	-	-	-	-	-	-	-	-	-	116	-	-	-	PF00096.21	zf-C2H2	0.21	+	698	751	No				+	-			0	0	1
Tribe 2	RS3_13913	MLSVLSLLFATATTVLGHGYVQEVVTSSGTYTGYLPYSDPYTSPAPERIIRKIPGNGPVEDVTSIDVQCNGYSRSGVLGSAPASLVAAAARSTEVAFAVWFKVAEQGYENGKWAATDILTGENNSIARFTIPASLKRSQYLIRHEIIALHARSPSVWTGGSGSPASSASSASASSAPVSSTSAAQTSVAATTVSPTNTENTTTTAVETAAPSPSTTAAPITVLTSSSTSAAAPSSSTSVSGTVAQYGQCGGLTYTGPTTCVSPSTCKKSNDYYSQCL	277	5	260	Not SCR		Yes	-	-	-	-	-	-	-	-	-	-	-	-	SSASA...SSAPV...SSTSA...	3	PF03443.9	Glyco_hydro_61	1.7e-05	-	2608	2307	Yes				-	0.34			0	0	1	1	9	13	5			17		16	19
Tribe 3	RS3_13915	MRTFTLTLACAARSVVSAIPVANPSHKGISIPLQKRSNVRASLAKDGVIQPEALARHIERVERKYTRGNRAYKHRTGVDLFANLGKVITKRQGVPLTDETEELWRSEISIGTPGQTFLIDFDTGSADLWIPSASCQSEGCRNKNVYTSPSSSTATEVTTSQKFSISYGDGSTASGPVYTDTVSRSGLSVTNQSFSTVTSESSSFSEDPSDGIMGLAFSSISSIGTPTFIENLASQGSISSSVFSMYLASNNSQLYLGGTNSSLYTGDITYTDLQSKTYWLTNGSSSVDGTEAYSGSMIIDSGTTLIIGEEQSVKAWWEKVQYATRCPSFICGASGYYLFPCNSPPNVTFGFGGASFNVNSDYFNLGAVDRFGEVCVGGLVGSSGVPDNAWIVGDVFMRN…	417	7	399	Not SCR		Yes	-	-	-	-	-	-	-	-	-	-	329	-	-	-	PF00026.18	Asp	6.6e-79	+	3387		Yes				+	0.16			0	0	1	1	9	9	12	2	5	4	6	2	8
Tribe 47	RS3_13919	MLRRILLSASLLLTSSIVPAFRSFGVKESGNLFEVDTDGGLVFTVDKRNGDVTSMLFNGIQAQDQSRRSHIVSGLGTAPCSWTKIGNYIKITCTTSTLTQYYVAQYKNPAIHMATYITAEPSRSELRFIARLNTNAIPNGYAASKVRSSSSTVEGSGIFVVSGQTRSKFYSSRQFIDNQVYGATGPGIGAYMIIPGTGYESASGGPFFRDINNQNGNQQEIYYYMNSGHTQTEAYRMGLHGPYLLQFTTGGVPSADINLAFWDGLGIQGYVPRSGRGFVKGKATGVPSNYTGLVVIGWSNSVAQYWARAEASTGNYYSPAMKPGTYNMTMYKSELAVANSTVTISRSQTGMVNIQSAEANPTVIWQIGDFDGTPRGFLNADLIETMHPSDKRMHRWLRT…	528	2	506	Not SCR		Yes	-	-	-	-	-	-	-	-	-	-	-	-	-	-	PF09284.5	RhgB_N	2.1e-90	-	3679	824	Yes				+	0.1			0	0	1							1		2	1
Tribe 167	RS3_13925	MFFSKTLLVVAALAAQVLGHAVVQPVMGVNGKAARSDTQRPSTAKPCGNTAFSKLDSSQSIAMSGTTFTATATNFNANKDGSMQFTASFDSTGTGKSFKAAKITQNGPNAPPKVGQTAELSVELPRSTTCTGGASKDSCLVSFKSASGFGNCLVVKQRSRSGAANKGNAKTKAKTTRSHPRDFVTSADEPN	191	4	172	Not SCR		Yes	-	-	-	-	-	-	-	-	-	-	-	-	-	-	PF11327.3	DUF3129	1.3e-06	-	2035	361	Yes				+	0.06			0	0	1	5				7	4	2		1
Tribe 44	RS3_13926	MKFHTGLLALLPLVLAKPSTDKLETKVEKIKSAMLASIRTSWEQGVAADSLAELDFPEYSVYGSGESNTQPTAYPLRASANKRFPLQVIQFALSAAVRQSADGRLSQIINGDADGAALDGASRSLAVLIGKYNDNSYSDYLGQAAEKQLNYVLKTAPRTSTGAISHRAATRDYWNDAVYVGFPFIAAYGAATANQTLLQIAYDQCRLYRDALRLPGPGLWAHIYSDDRKKFDDKGLWATGNAWAAKGMLNVAVLVEKSGQNMTTQVSDLKGWVKEILNGTFTRLDSDNLVPNYMDNTGRGDNSDTFGDAAASALLAATAYRAAHRWPADFGKFYTDGANKINESVMSKITDLGLLSPIVDPLSWNVKGVLGTEAQAFGLMMYRSWKDWKNSGKA	394	1	378	Not SCR		Yes	-	-	-	-	-	-	-	-	-	-	-	-	-	-	PF07470.8	Glyco_hydro_88	5.1e-14	-	1985	2035	Yes				+	0.19			0	0	2						2				1
Tribe 3	RS3_13928	MLSIIMISVLVTASSVFGTSSNPKGVSIPLQERGSPLAKDGVIIPEALARLAYWDAAKQHAKINNSGPPNNSSSLFRRHSAPLESKLNDILWVGEIEIGKPRQRFRVDFDTYVSRADCPPIKNPDIQPTSYCYSGSADTWVFSSTCVAPICSSKNKYVASESSTSTLQVGEFKKDYFDGTEVSGPIYADTITVRSLSAEGQWFSPIDQVNNMEDYGRDGLMGLSFMSISQLKAPTFIGTLLSQKKISKHIFSMRLSSGSGSELFIGGINPSKYRGELTYVPLESQTMWIVKGSASANGRNGFNGNMVIDSGTALILGAQASVVHWWSKVPGSKVCPADKCKGGGFFMFPCTNAPRVTFEFGGREFPIAAEDFNLGTLENNSRMCVGAIRIANEPADTWN…	425	8	404	Not SCR		Yes	-	-	-	-	-	-	-	-	-	-	348	-	-	-	PF00026.18	Asp	0.23	-	2068	1154	Yes				+	-			0	0	1	1	6	7	8	2	5	4	4	2	4
Tribe 486	RS3_13930	MVSFKLTTLLVAVTIPLGAYAAPDTERVASALDPRGIKHPRSNIVPVGFQGIKRAKSFSMGKIGGGGRSGRGGSGGKRPKFKFRLPHQEEEQSQDGGENEGEEVGENENENDNEGEGEGEGESEVSV	127	0	106	Not SCR		Yes	-	-	-	-	-	-	-	-	-	-	-	-	EN...EN...EN...DN...EG...EG...EG...	7				+	2032	827	Yes				+	-		Yes	0	0	1
Tribe 263	RS3_13931	MSQVVVIGRSVVGLSTAIRIQELGHSVTIIAECLPGDKKSIDYTSPWRSAHHVSIRSGDKRQQEMDRETFKIMWKMSEPNDPAEKCFMRIPQQEHFCGTRERYQAMEHMPEFRELKKEELVQAADSGMAFNTVTIDTPTYLPYLLSTFLGKGGSVVRARIMHISQVAQGSFTSTKPDAIVVCRSIGARILGGVEDKDVYPIRGQTVIVRAPWVKFGRTKSESDGTWTYIIPRRSGDVILGGTTGVNDWYPHPRPETIDDIISRTLAIAPEIAPPASREGGRKPTVEDVKSIIIESGCGFRPARKGGIRLETGSVEWADGGVKKEIPVVFNYGHGGYGYLSSWGSAKLAVDLLKGVL	356	5	339	Not SCR			-	-	-	-	-	-	-	-	-	-	-	-	-	-	PF01266.19	DAO	3.3e-18	+	827	125	No				+	-			0	0	1		1	1	1				1		1
Tribe 28	RS3_13934	MLNLKTFAFVLFAAKNVLAVGSPFGFASGTTGGRSAAQAIPTSAAQLKSLKMMLLATSFLIALTTLPILRHGTVTGRSCKPWSCSPNPQLAINAASNWCGSNPAATVTYKQRSTSGIRVKSNKTILGKGTSGWMQGKGLLLSGVSNVIIQNIRISDLNPQYVWGGDALYIDNSSKVWVDHNYFKSVGRQFIVTGFGAAKQVTISNNYFDGQTTWSTGCDEHHYWAFLFRSNGDQITFARNYVYHTRSRGPHVGGTRSYSLTVHMFNNYFNDITGHAIDADVGTKLLAEGNYYNNVRTPSTGNTNGAVFAPTSPSMNSQCSGTLGRNCVSNTLRSSGSLANTANTGAISAFTASVVKSASIMDPGAVASYVLANRSLGKVN	380	6	361	Not SCR		Yes	-	-	-	-	-	-	-	-	-	-	82	-	SAAQAIPT...SAAQ-LKS...	2	PF00544.14	Pec_lyase_C	1.4e-20	-	5446	301	Yes				+	-			0	0	1		2	1	1	1	1	2		3	12
Tribe 28	RS3_13937	MFVLGSLAAVLFAKGALAVGSPFGYATGTTGGAAAAQAIPTSAAQLKTWLEDSTTRNILLDRTYDFTDTEGSVTETGCKPWTCSPNPQLAINANNWCSADAATLSITYKKAATSGIIVGSNKTILGKGSSGWIKGKGLRLTGSTNVIIQNIRISDLNAQFVWGGDAIGLEGASKIWIDHNYIQSIGRQFIVSHFDPNTQITISNNYFNGQSTYSTGCDQHHYWTFMFVGEADQITFARNYIYYTRSRGPKVGGTSGYTRKKPPHLQQPASYWNDVTGHALDRSTGSRVLMEGNVFNAVRTPSTGDSTGTVFAPTSSTMNAQCSSVLSRNCVSNTLTGGSGTLANTANTAAISPFTASTVKSASVMDPSSVVSYVLANRSLGKVN	384	6	366	Not SCR		Yes	-	-	-	-	-	-	-	-	-	-	81	-	-	-	PF00544.14	Pec_lyase_C	1.4e-13	-	3293	166	Yes				+	-			0	0	2		2	1	1	1	1	2		2	12
Tribe 28	RS3_13938	MFVLGSLAIIFVASRGALAVGSPFGFASGTTGGASAAQAIPTSAAELKSWLADSTPRNILLDRTYDFTDTEGSVTEIGCKPWTCSSNPQLAINANNWCSSSAAKVSVTYKKRSTSGLVVGSNKTILGKGTSGWIKGKGLRLRSSKNVIIQNIRISDINAQYVWGGDAISLQGATNVWIDHNYFKNVGRQFIVSHFDPNTKVTISNNYFNGQSTYSTGCDQHHYWAFLLLGKDDQITFARNYVYFTSGRGPHIGGTSGNKQTLHMFNNYFNDITGHALDRSVGAQVLAEGNYFDKVKTPSTGNMDGAVFAATSSSMADQCSSRIGRKCVLNTLRSGSGTLDNAANNGIVAQFTASVVKSASIMDPSAVAAHVLGNRSTGKVN	381	6	362	Not SCR		Yes	-	-	-	-	-	-	-	-	-	-	82	-	-	-	PF00544.14	Pec_lyase_C	1e-18	-	3041	3293	Yes				+	0.16			0	0	1		2	1	1	1	1	2		3	12
Tribe 761	RS3_13958	MLGLHVSAAVAAFAYMVAATPPPVGQSSDSQRMEPPGTLHGNCPLNYWWWKNHQICLQSPEQMHDTSPLALGQHTGMRF	79	2	60	3.33		Yes	-	-	-	-	-	-	-	-	-	-	-	-	-	-				+			No				-	0.61	Yes		0	0	1
Tribe 2	RS3_13973	MRTGAILAALTVASTAYAHATFQYLWVNGVDEGSKCARTPANNSPITDLTSKASTHTSIQVAATATCPVARSTKVAVEMHQHNDRDCTKEAIGGNHDGPTIIYMAKVESAATAVGSEANWFKVAETGLVSNDYWGTDVMNANCGKVEFTIPSDISRSNYLIRAEVIALHVRSSRSGAQLYMSCYQINVTGGGAISPPTVKFPGAYSATDPGILFNINSPYTNYTIPGPPLHPPGGAYGGPAAVPTTPVSTSTTNTTNGAEPPVNFRSGGYGGPPDAPVAPIASTSTTTTETEPRSGAYGGPTPGASTTSIAAATSVVPTTTEATSSSTTTTESYAPPESTDTSSYADSSTEIISTSTATGVTSLTSADTAAPTPSMPYPTDASSTSAADPAATSVCKGS…	415	6	397	Not SCR		Yes	-	-	-	-	-	-	-	-	-	-	-	-	ATSVVPTTTE...ATSSSTTT--...	2	PF03443.9	Glyco_hydro_61	1e-52	+	3694	635	Yes				+	-			0	0	1	1	17	18	14	2		21		24	18
Tribe 162	RS3_1399	MEFLIFFWTLMAEALFIMSVLEFDIEAELPSALTRILKKLGHNLAWSPNYLRSITTKLYPKHSSKDKKEPFNRDGRIKASGGDDLKKGLKLSQALAPDKHIQHSFGPKSNRHCFPRALLSKGYNCPTHKGSVVGCATFFEHENYEYKLLYRGELYFRPKGAHTFRTGPIVPKEPARLFVVKLDDTGSNVVIFCFEPSSRALGEVNGHAEFLPVQTSIASSQEAHGLVYTQGQGCVFDWVYGDRSSTQYIWDYNIHYDVGWMHSSPSTEKLFASTDKALVECCTPFANSNPLRHSLQGLDSVANLLLPDDCGEIQRSFAHIELTTGTQPTENTYIPSLSDLPALPALLAAPYHSEASASANPRATSRSVLRRTCNICGRVLRRPSALTVRSCPPED	395	11	373	Not SCR		Yes	-	-	-	-	-	-	-	-	-	-	123	-	-	-				-	3850		Yes				+	-			0	0	1
Tribe 128	RS3_13993	MVSARLAFLITCATSVLATPVLYDGRAPLNYTTANIDAFQSPYVYVVKGSKAASKYISFSPNSPPPTPLWYPQGSNSPIEQTVSVRIDNSSVFVPGNNPDNSQWGFRRTEIIAQNNRTTLQSGKTVWHFSIMRDEERPLNLTHEYQIVFAEPDDGSHVFGVKVGSGFTVPTATKLPTRTARNLEILDHALNVLYSVPFDLNTWHNFAIQVDWDVRTLGVFASKGGSKLKKVSNLVSNNSTKPVPEGRGDFHFGLLKLPLANPSDTTEQQGDVVHRGIQEGTLEGLYYSGVFVESATGGVSRSYSTIIPAF	310	1	292	Not SCR		Yes	-	-	-	-	-	-	-	-	-	-	-	-	-	-	PF14099.1	Polysacc_lyase	0.06	+	1204	541	Yes				+	0.15			0	0	1	1	3	4	5	1	2	3		3	2
Tribe 47	RS3_13995	MRFASLLLLRSLPTAFAAFGVTTGSGYIDVNTGNKLVYRVSTSSGDITSIKYNSVEYQYSKKYTQIASGLGTAAVSYRASGSYITITIATDTLTQYYVARQVPGHSSFDEQRKFIAPINMHIGGTAIEGSDVFTVSSQTRSKFYSSVRFIEDQVHGVTGSGVGVYMVIPGNGYETSSGGPFHRDIDNQNSPSDDGAQEVYYYMNSNHEQTESYRTGFFGPYALVFTSGSAPSSSLDLSFFADLGLTGYVAASGRGTVSGTVSGVSSSFSAVVGLSNSAAQYWGTASGGSFSISGVKPGTYTATLYKKELEVATGSVTVSRSKTATLSLTSTESLPTLIWQIGVPDGTPSGFLNADKIETVHPSDSRMSSWGPVTYTIGSSSASSFIDVNNPTTIKWTAT…	508	0	491	Not SCR		Yes	-	-	-	-	-	-	-	-	-	-	-	-	-	-	PF09284.5	RhgB_N	1e-23	+	651	791	No				+	-			0	0	1							2		2	1
Tribe 108	RS3_14017	MVSFKLTAFIATASLSLGTYARPSARDTPLWLTLPSTPKLPGNPRSTKTSVNGVQIWHAEFGTKSSSKLPVLMLHGGFGSSNYWGSVVELVMKNHYVIVMDARGQGRSTMDSTPYSFDLYARDARSILKSLGISTAAWVGWSEGADTVLAALLNSQLSPMVARAFTTGAWHNVQANNATYTDTAIYKEFISRASAEYRAFQPNGNLTALSNALSVLESTQPTWTQSDMAKISLGSHLTLSWGEHEEAINLSEMKLLPSWIKNSKSVVMPGVSHFAPVQNPTQFATALESFLA	292	0	271	Not SCR		Yes	-	-	-	-	-	-	-	-	-	-	-	-	-	-	PF12697.2	Abhydrolase_6	1.1e-20	-	4559	330	Yes				+	0.13			0	0	1				1	1					1
Tribe 43	RS3_1403	MRCGVLSFVSLLVIASTVAAQPTKRLVSINPPQNLRINLTALPPVEVTPITNAKRFAQGLPPLSPVKRHPHRRGPHHDGGYPRKGTRVAFIPRAEASPSVPTKHVSPAIVKCNILVKPTNGSILGYISPVFNDFGEYGTPQTSQRSALEITFSYTASSGSVYGPADFLTTNNVNATNSFPYLSAALGFMSDGDNLGPGNVNYLVITGNSGSTGSGSTPSNSTGNSYVTRTGQSANSTTAIWTYDPTNQDIRVMWTNSDGGLVPTKLVYVQDTEIADGDGNTLVARSDLDAFHGSLGCTDTCPEVTFTCVPPA	312	5	292	Not SCR		Yes	-	-	-	-	-	-	-	-	-	-	306	-	TGNSGS...TG-SGS...TP-SNS...	3				+	1498		Yes				+	-			0	0	1
Tribe 28	RS3_14042	MSLALKTLVALLATSHGVLAIGTPFGYGRSTTGGGSATAAVPSSTNELISWLGDDTARVILIDKTFDFTSTEGTVTGSGCIPWTCTPGAQIAINLNSWCDNDQPDAVTTTVTYNKRSVSGISVGSNKTLLGKGTAEKAKVLRIRSGSNIIIQNIRFSDINAEYVWGGDAIAIDGGKNIWVDHNCFKDVGRQFLVTGYGAAEGITVSNNIFDGSGDYSPLCDGHHYWTIYFTGASDTITFAQNYLYKTSGRGPKLGGVSSYSQTVHIYNNYFVDITDHALDRSPGSKAIVVRPSTDGNTGQVFAPTDSTASAKCTSTLGRSCVANTLLSSGELANAADTSIIGSFTSSAVTGATVKTASEAATYVQANRSTGIVN	374	7	354	Not SCR		Yes	-	-	-	-	-	-	-	-	-	-	83	-	-	-	PF00544.14	Pec_lyase_C	1e-17	-	4270	1424	Yes				+	-			0	0	1		2	1	1	1	1	2		2	11
Tribe 26	RS3_14043	MVQLLSIIAAASYATSTVLAHAPINPSHTALLKRRSENLDLQRRLEEKCGPELARRRAERLARRAVRRSVPLEDLHKRRSLAPRHSTNNSTGGTCILTPEVTQGPYHILGEMVRQNITDGQRSLPLTLEVDFIDVETCKAVPNVWVDAWHCNSTGYYSGYISLNGVALGGFGGSNGSASPDMTVNGSTLPTGTASTSNGTSATTTVASSSSTKNAYSGADRAAAASILNIVPTDQEKFLRGAWQADSDGHWTMHSIFPGWYSDRSIHLHIKVYENGSLAENGTFIRSRAMHTGQFFFNESITQEVVALAPYNTNSVTRLTSDEDYWYAYENAVGYDATMDVVYRSSSISDGLIGSIIVGLNTSYTSIELSTQWWNGNSSTLSSSNSTTVSTNYASTNGY…	418	4	398	Not SCR		Yes	-	-	-	-	-	-	-	-	-	-	149	-	STT-V-...STN-YA...STNGY-...LARRRAER...LA-RRAVR...	5	PF00775.16	Dioxygenase_C	0.00026	+	4270	360	Yes				+	-			0	0	1		1	2	1		1		1
Tribe 26	RS3_14046	MVGLLSIIAAASIASSSVLAHAPINPSHTELLKRRSENLSLQRRLSEKCGPQLSRRRAARLSRRAARRSLTLDELHERTNLVARQATDNSTEGTCILTPEVTQGPYHILGEMVRQNITEGQRSVPLTVEVDFIDIETCEAVPNLWVDAWHCNSTGYYSGYVSMTGAALSGGGGFGGGNSTNGTAAPPDMSMSMSGAPTATSAESATSTQDAYSGADSAAAASMLNTVPTDQETFLRGTWQADSDGHWTMHSVFPGWYSGRSIHFHVKVYENGSVAENGTYIRSRAMHTGQFFFNESIVQEVAQLAPYNTNAVSRLTNDEDQWFAYENAEGYNAEMDVVYRSEDIGEGLIGSIIVGLNTSYTSIELSTQWWRSDDSESASTATTTATAAAESSTATGSAE…	409	5	389	Not SCR		Yes	-	-	-	-	-	-	-	-	-	-	149	-	LSRRRAAR...LS-RRAAR...	2	PF00775.16	Dioxygenase_C	0.00012	+	4302	225	Yes				+	0.06			0	0	1		1	2	1		1		1
Tribe 85	RS3_14053	MRSLLVGAATIASLATPALSWGARSHEITATIAQIHLLPSAQEEICKILPSNFNCRLSGIAAWADKIRGLPQFRWTSGLHYVNPLDDWPPEKCAFGESGWKTEQNILQGIVNVTRGVDSLQGQVLSHVDTYLANYEYRSQRDYALRFLVHFIGDIHMPLHLTGRDRGGNEDRVRYGGRITNLHSVWDGRLIAQSIRTLPNYTIPLPTHPTPSLPPGAIARNRQIESALHGAIYDPYVRWIVLEGIYGWWSDDIEEWTSCPQFNSALRAPVSPASPKSFGGLVEPEEDRQFIIRGSHRSQTVFTPKAQTKGVPFEDPTDVPVCPYHWAAPIHTLNCDFIWPANLTSPHDPNHPGPTPAKDLIELDTPKYRSRIRKDKVIEKLMALGGLRLRSVLNELLGS…	434	7	414	Not SCR		Yes	-	-	-	-	-	-	-	-	-	-	53	-	-	-	PF02265.11	S1-P1_nuclease	5e-40	+	1162	66	Yes				+	-			1	0	1		1	1	1			1		2	2
Tribe 12	RS3_14054	MRLGAPALLFSFLVPFVTSRSLSVKLPDATYRSYHNSTSGLDIWLGVRYAAPPVGDLRWRAAQPMIKASGTVNATTMPVQCIQSQAAWNATNMSEDCLYLNVYSPPNAKNLPVLVWIHGGSWDHNGAYQFDPTPLINLSGNKFVAVVLQYRLGAFGFLSGSESIAQSNGLNAAITDSRFALQFVQSNIDKFGGAKTDVTIWGQSSGGGTVLELLAQEGRLQKTSGPKYKNLFKAAIMSSPWFPPLGKCSDAYFKDQLHNFTTGRSCASNSTDRSMLSCLRAAPSSILRQLNYQMNKAKQGHVNYWTACLEDNSAKNGYLQMHPIQAFRSGLVRSDYVLRSSNSADGSAPSNLSTPALFENFLTTNWPLTAEQVANVVSLYPESAFTDSHARGVSVYQDA…	528	8	509	Not SCR		Yes	-	-	-	-	-	-	-	-	-	-	401	-	-	-	PF00135.23	COesterase	3.8e-70	-	5048	66	Yes				+	0.1			0	0	1	5	9	16	7	1	2	12	4	13	15
Tribe 64	RS3_14087	MLLSYSLAALSVATFISARPLPHYRRQTPITDFGSCDATPDITFALGLDGRKEPSFQAKNNDVYNHGSALGIGVITSFICQQLNDRCKAPKATLDACTSGQDAAAKATGGAAADSFNAAFGIVTSFASGAASGTDRSSGRSANSTAETTTTLGTTITSAAASTETETATASTCPTASTVTVTVDASTPTPCPTNPVTVTVTGTSAANEAVITTSSIASSETASTSASSAATPTSTGAVSSLDFGSCTNPTIEFGPAFEGRKPAEFSNKPVNKQEFNQASALNIDIVTRAICDILSSRCKAPQATLEACAKGQAAASAALAKTGAQADAFNAALGITTDFATIPAAPGGGPGSAALATTPNFGTCTNPTIEFGVGFDGRTEASFQPANKADFNHGSALNP…	448	14	430	Not SCR		Yes	-	-	-	-	-	-	-	-	-	-	78	-	-ASGA-...-ASGTD...RSSGR-...ASTETETAT...ASTCP-T--...TSSIASSETAS...TS--ASSAATP...	7				+	584	242	No				+	-			0	0	1		4	4	7		9	1		2	5
Tribe 487	RS3_14092	MMMFKVLFAMVALCACMVVAAPLNKRTNDEEYMLVTKTQTLLVHKSKGSTKTVTKTKTKTKTEYVTVTADCTPTTTTLPTDTLTDTLTNTLTDTTTETLPTLTPTETSTLTIPTDTLTLTLTTTTDTTTATLTPDPNATTTTTTTGDSGTTTTTDTTLPTFRRRSAFGWF	170	3	150	Not SCR		Yes	-	-	-	-	-	-	-	-	-	-	-	-	TK-...TV-...TK-...TK-...TK-...TK-...TEY...VT-...VT-...-TETLPTLTP...-TETS-TLTI...PTDTL-TLT-...	12				+	6688	569	Yes				+	-			0	0	1
Tribe 3	RS3_1410	MQHLITLLALVTAIPAFGADPEAKGVSIPLKMITLHVKENIGKPKTVAHQANWGLKHPVKAKMTGVSRSSVSSFKRHNVPLYTSDRTLWAMDIQIGKPAQDFVVIPSTGSPSTWLYSTASENEELHGKNIYDISKSKTAQLLDEAEHWHGDYADGSMVEGKLYADTIIIGGFSAEHQHFTLGERTGPDFPLDGVLALQSSPSNIFKTLVLKKNITRCIFSMYLSSGHGSELHIGGINKEKFTGDITYAPVLKMKDKLMVLGIYFMMTFTFNDRKFQFTNDDLFVSRAMGQLCVGAIRAKNVSQGVWFLGTRFMKSVYTIFDMDNSQVGFATPIHLSGSEETPRPSRVSHPA	351	2	333	Not SCR		Yes	-	-	-	-	-	-	-	-	-	-	-	-	-	-	PF00026.18	Asp	1.8e-27	+		1602	Yes				-	-			0	0	1	1	6	6	9	2	3	2	4	1	6
Tribe 46	RS3_14104	MSALGWKRFLWTNILLGPGVSGSAFVASGGQDMSTIVEGKYDIIGFDPRGVNLTGPPTACLNVESKFVLREYQLQLQGAPFPSLDNTSQREHIRRLSAIQRSHDEACERNGNPNMLQSVGTVAVARDMARIAEALGEDGVNFWGYSYGTILGATFAAIKPNLVKRMVLDGVADSELYFNDILEWGRATMHDTSKTLTGFLSTCIDRSPNLCSLAVPPVGSNETQTVDSLRKRLDALYLRLAQEPLIIPDSRTRSSGFLKASDVQSLIFTVLYNPISWGALADALVQVERDNGVTAYNALYGSFAQIEPRSYSQNIYNRSMQSYGTRESLYPILCGDSEYLNMTNDGYSNYIRELGRISPRSEQWALVVGGCRGWASRSRERYTGPWTTKDGLKATRFPI…	434	6	412	Not SCR		Yes	-	-	-	-	-	-	-	-	-	-	-	-	-	-	PF00561.15	Abhydrolase_1	3.9e-16	+		1912	Yes				+	-			0	0	1		2	2	2					2	1
Tribe 11	RS3_14105	MVSFKLSTAIVVGALFAQSAVAAPSPTVDANGVYVKRAASCTFPTPPKTSVLSTPMVIKGTFDGGNVRYNHGRSACYVQKDVENQDPVFRLENGATLKNVVIGANQVEGIHCIGSCNLENVWFEDVCEAAITLRQSSGTSNITGGGAKSRSDVVVLHNGRSTVNIDSYCVQDFGKLYRSCANCKTQYKRAVNISNIIATNGKLLRSVNSNYGDVATLENNQVSGVSSMCDTFQGNNNGNESIKLTSNTPNANCKF	255	10	233	Not SCR		Yes	-	-	-	-	-	-	-	-	-	-	-	-	-	-	PF03211.8	Pectate_lyase	7.1e-62	+	1912	481	Yes				+	0.15		Yes	0	0	1		1	1	1			2			6
Tribe 264	RS3_14122	MKGAVTVTLLAALPAALAALSASSLKISNDTLTLPVSFDPIQAAYWTGLPNHRRTPFAVSPDGKSAFLAFLSAAKDAVYVQPVNPTTFASNGKAVKIANAKERSGLVAHNDGFAIMVTLPVSGTDAPPNSYPVTTLIRYKNGSQAWSTPLNGPGVHVSDGLSASPDMNGDLVYSAESGLYGAYFVVTAYSGWASGHFGDSIQYVNNDGKLQNLEQSSNWGCSHNTGIAFEAASAPPFASVCAEDHGAIWLNTDTRSMNGIKIANENVTNGVSGEPMGGMSGSYSNLAALGGGRYIFAWQSRGAVNLTPDSWLGDGFTQASPRWLNHNVAIATMNAKNKLRSSPAISTVGAASGDDQVKWLTKVEGIDHRNVRVAARSSGQLAVVTWEVLTNPTCEPVPL…	621	7	603	Not SCR		Yes	-	-	-	-	-	-	-	-	-	-	219	-	TS-AAPEP...TSSAETEP...TSVAEPEA...TSTVEPDV...TS-AVPET...	5				-		229	No				+	-			0	0	1										1
Tribe 88	RS3_1415	MRLSWLGLATLCSTSLALDFTLRHIHHAHPDTGHILWADADVYVSSSGNVDTFTVDTRPLITQTPSLNQWNQWRYGSQTWDWKSHETVGPATDKRETLLALAKMTNNAYFKDSMMVGWYDLGQNWTSDHSIGYDPSTSGFRGHVFLSQDNRTVVLSIKGTSAVIFGGSATVLKDKLNDNLLFSCCCGRVDWTWSPVCGCARSGSKCDQSCVESSLEADGLFYGIGVNLYNNLTYMYPDAQIWVIGHSLGGSLASLIGATFGAPVVAFEAPGERLAAQRLHLPIPDDVLHITHVYNTADPIPMGACTGPTSVCYQGGYALETRCHLGQTIVYDTLSLLHWTSNIRSHFINTIIDQLLDEDWSAKVKKARKSKFPWPWLLDKEDVVEVPEPTREEDCAECF…	408	13	391	Not SCR		Yes	-	-	-	-	-	-	-	-	-	-	182	-	-	-	PF01764.20	Lipase_3	7.2e-07	+		203	No				+	-			0	0	1					1				1
Tribe 488	RS3_14170	MRLVTTILVGFAVSGSSALAAKRIKGLSDNAQELFDIAMTYNDDGWDSIRGTTGRSSARATAWYAVGLLARNDGSDAATARDIIQREIDAQYVVPGNPWYGTYKKTFDEPIPGTAQYSASIYNSYDPIYITPQREFVGTAFILAIEEYADLLGKSLVNEMLASLKHAVLGGLTRVGLDGDNLDLIYTNPALMRAFSTGWLGNRIGDTNFTQTAEREATTLYEIYQTSNDSLTEFNAPTYYGIDMWALSLWSKYAPKNSSLKKYGPLMLSGLWDTMGEYYNANLKNFRSPYDRTYGNDMTTYMAVIGLYQSCVTGKPKAPLPPKLYASKHIDDWAQGHLVALTCSTAVKYASSKAKSAMTKFTTPRYIERHIRSSETNDTRRPVTTWIESWAMLGGESIS…	546	2	528	Not SCR		Yes	-	-	-	-	-	-	-	-	-	-	-	-	-	-				-	3169	751	Yes				+	-			0	0	1		1	1	1				1	1	1
Tribe 87	RS3_14180	MLSSGSRTVISALVVGALLSQTSAVAVNTTYFNPAPNVPKAFNTWLNQAQSTNSSDGQSFVNTFRSKGEKGTFIIGSNVFKGADQILSAWTNVPKAVKGLEHFPTDVSWDGGSKYSVFGLIKYAQLDGGCSQKSYATQFVFDRPGVFDGHLIKYHDWLSSCGLPGNLACNATWV	174	3	150	Not SCR		Yes	-	-	-	-	-	-	-	-	-	-	-	-	-	-	PF14179.1	YppG	0.17	+	1486	428	Yes				+	0.15			0	0	1		1	1	1					1
Tribe 2	RS3_14205	MLFKTLVAAFLAASGVHAHATFQQFWVNGVDQGDKCVRKPASNSPVTSVTSNDLACNRSAASTSGICSVARSTTVSVEMHQQPGDRNCANEAIGGNHDGPTIIYMAKVDNAATAVGSSANWFKVAATGLVSKDYWGTDVMNAACGKVTFKIPSNIPRSQYLVRAEVIALHVRSSRSGAQFYMSCYQLQVTGGGSASPATVKFPGAYKATDPGILFNLYGSYTTYTIPGPAVFSG	234	6	216	Not SCR		Yes	-	-	-	-	-	-	-	-	-	-	-	-	-	-	PF03443.9	Glyco_hydro_61	7.6e-61	-	3163	1158	Yes				+	-			0	0	1	1	17	18	15	2		21		24	18
Tribe 169	RS3_14213	MVHFASLVLGSLATFLPLSFASPVATHDLVERARIGTEVYVRIEGATMTVFEGMVVTNGRDVKTASGGSHHCDGTNNGQNPVPGATCTSALADVAALSGVITWDGTWDTQFDDFFVTRIRSSSQTSSQFWGLLLNWQFTPVGGCQQQVLSGDTILWAFDAFNKAYFLKLDGPTTAKVGVPIQVLVTDGSTGVRISGAAIRSYPSLSDNNGNLALTFTSRSKKKLKAQRSDSLRSNALTIQVTA	243	3	222	Not SCR		Yes	-	-	-	-	-	-	-	-	-	-	-	-	-	-				+	3878	1642	Yes				-	0.27			0	0	1
Tribe 120	RS3_14230	MFLPALILGPSLFLDEVTATSLKVAIIGRSRSGSSASYWLSLAKQRAARSTNVDVTVYEQDNRVGGRSTTVYPYNDTSYAPIELGASIFTKGNRNLVRAASEFGFDLVEFSGVVPGTGVWNGNKFVWRTTDNGTADGIRMQERYQDGPSKRSELTVPFLSSFASSYTPTFPRFPTVAAYASAVNYTSLGTVTLKSYLSQGGVNLNWINDFMTGSSRFNYAQDVSTINGVRSMTSLSRSTAYSAKPGNFKIFEQFLSRSGASLQLQTTVKSIKKTRSSNSKYCVETTQGTADFDAVIVAAPLPLTNIKFTNTANQPSSFPKVDYLHLHVTLLTTTTPSLLPNYFKVDDSSALPGTVLTTAEYGSKPQFNSIRYQASIERNGKTEYVVKIFSPAKISDDTL…	473	1	454	Not SCR		Yes	-	-	-	-	-	-	-	-	-	-	-	-	-	-	PF01593.19	Amino_oxidase	7.8e-07	-	2383	393	Yes				+	0.12			1	0	1			1				1	1		1
Tribe 8	RS3_14232	MLGLKVSAVLAACASMVAAVPTYKQTDACGYNYFWFAPKGVCLWNGTKDKCDPPAQQNCGKNWYWHKSNKYCVPPTSSYGNAECNDGWNWDDSKYSCVPAPEPAPAPGQCNSTHFYWKTKTTCLPYGGDSTPPSPPNGYQCPDKWYWRSRSHCAPRKPDYGNPDCDNKYTWDKDNLYCTPRRY	183	14	164	Not SCR		Yes	-	-	-	-	-	-	-	-	-	-	95	-	-	-	PF00819.12	Myotoxins	0.085	+	506	1479	Yes				-	0.37		Yes	0	0	1
Tribe 8	RS3_14233	MLGLKVSAVLITLASMVVAVPTHKNIDGCRYNYFWFAPKGLCLRNGYKDRCDPPAQQNCGKNWYWHKSYKYCVPPTSSYGNRSCNNGWNWDNDKYSCVHVRQAVPVHDECYSN	113	8	94	8.51		Yes	-	-	-	-	-	-	-	-	-	-	95	-	-	-				+	1479	1054	Yes				+	0.37		Yes	0	0	1
Tribe 77	RS3_1426	MLWSLPLLARSVAAKILYRSVNESGGEFGVWSNDAIPGTGLPGRFGVDYAFINKSAVDIFVKNDKSDFNLDQYLPCCFLMERMCPLSYGLGAKFNETYFGYFKEAIDYITITKGAYAILDPHNYMRYNNPSQQPMTGSIIGDTSDLKAATTAQFQAFWNQLRSRFKTNEKVIFGIMNEPHDMPTSLVLSNNQAAINGIRARSAKQLILAPGNDWTGGHSWTGYANASSEYMFKMTDPLKNLAIEVHEYLDVDYSGSHAECTQPGPSNLAALTAWLKKYGLKAIVGETGGGQNSNCYAQLKELFGYLAANDEYIGWTGWARSPLWGTFRSCCGDDSGNLEPGTKRSNGSIPGGYETIWANGFRPSIPTTLKRSGISSWK	378	7	364	Not SCR		Yes	-	-	-	-	-	-	-	-	-	-	-	-	-	-	PF00150.13	Cellulase	3.1e-39	+	3608	325	Yes				+	0.07			1	0	1		1	2		2	4	1		2
Tribe 5	RS3_14298	MFFKHIVVSCLLAFGAHATTADSKTYIVTLKQGINIQSHVAERREGFEIKHIYSTVFNGYSVALSPSALKALKYSKDVRDIELDQTFAIPAATNVASVQLGKVGGLPQKRANGGRSVDIYFFDTGIDTTKPCFGGRARWGASFGGYGDTDGNGHGTAMAASALCAERSGTATSASGVAVKVLSDSGSGTTSAIISGINWAVQQYQSTSRPSIGVMAIRSAASTAMDNAVAAAVNRSFHIVVTRSFSNIPISNVSPARVSGAVTVGALPRSKTYPSNRYDPSSDDIDTTESQRFDSNYGRSLDIWSFYPIACPRSITGCSTPTNSVSYVGAYMAVAIGSYGNKTPAALTTDLRSHAVADVRSVPRSTTNLRAVPW	374	5	356	Not SCR		Yes	-	-	-	-	-	-	-	-	-	-	-	-	-	-	PF05922.11	Inhibitor_I9	5.3e-10	-	2790	210	Yes				+	0.23			0	0	1		4	4	3	2	3	3	1	4	4
Tribe 181	RS3_1431	MSVILVCAYMVAAASTTTTHIVPTPSASPVPDECPEGMWWWARISECVRIGGRKNTATSPPTFLAQVSNALQDGIGTRGEITASLLMLKPWATIALRGISGMRSRLPAFNLD	112	3	99	Not SCR			-	-	-	-	-	-	-	-	-	-	-	-	-	-				-		7686	Yes				-	-			0	0	1
Tribe 26	RS3_14320	MVPKSLSITVVGLAALATVASGHPGESHALPRAELHRRQLEANKRHIVARNCASQIAEFNAKRKAKRDLAKRGAEPMLNGRHFRRQESTTSTVTADSPTYTTIQNSTCVTTPEVTEGPYYINNELLRQDIREDQEGVDLILDIGVMDVITCQPLDQALVEIWHCNATGHYSGFTSANMGGGGGNGTAPSGNVTAPPGSMSIPTGTESSSAAPTGTSGGGGGSTSMTDQLSFLRGGYATNSEGMVEFSSVYPGFYTGRTVHIHTMVHTNYSVASNGSIISHTGTVRHIGQLFFDDILNEKIVTQGVYANTTETRTYNDEDGILDSENADGYNAYASTELLGETETDGVLAYITIGVDPTFVTSITSTNYASGELE	374	4	352	Not SCR		Yes	-	-	-	-	-	-	-	-	-	-	162	-	AKRK-...AKRDL...AKRGA...GNGTAPS...GNVTAPP...	5	PF00775.16	Dioxygenase_C	6.7e-08	+	974	418	No				+	-			0	0	1		1	2	1		1		1
Tribe 42	RS3_14322	MAHLLLVILSAIAEVASAQYTATYLPTNVPAHTEKGQIGTNQCGSGNNQTSLWQNLYINSVEDFCLWAPPYSDGKNSSIGEVEQIVVSWCVKPGYGTRLIPDGTLKGAHFVQTPDYVQVTGWGDFTKMNIPKGDRSGELDPHGADGLGNPHEGLVFGSTFGKLQQYHEWTNFMSATEFCVRACKDGLRAAKICNHIYDVMGCEWNMPGSYDQGVFENCIGDSAQPMGIYGSSTFHQGDPSTPQPHPAPKSSSCKSVSSIRNAVGTASTSAVPTITTPPVASSTSGSGQTPALSSATAANDARETARCVNALVLGSALLFGTVVTLGLFVSLSGDDNAQAMSMDADLFDEKTDDVEADRSDDEARDATVEDLFGDEDDIPGDEGPTADVAMSERQSSAAP…	823	11	805	Not SCR		Yes	-	-	-	-	-	-	-	-	-	-	-	-	-DADL...-DADG...-EAD-...EDVDM...	4	PF04004.8	Leo1	9.7e-51	-	2747	2179	Yes	KRRKGRDDGMDSLDEADEKIEREAAKRRKKEK (736), RKKEK (762)			+	-			0	0	1					5	2		2
Tribe 83	RS3_1437	MTLRILFAFSLASSAVATFWPFNDQQLWFTSNTGAFSTFTFDGNTLANVSTTLDRSYQPGWVDKHPWLHVLYTPARGQPEGGINAWSYGNDGKVTKIASGHTNGNSAVHCEISNNGKTIAVPNINGANLAVFAVRENGTFAADPTAVFTFPFYGVGPNVKEQSASRPHQARFDGFSRFLYVPNLGTDRVHVFRHLGRSQVEQLADVVLPTGSGPRQVVWHLTFWPPVGPSLYIYLVNQLSNTIMVFDISTDARGAAPKLIQTISTRGRSLGPSAPTIDINAAEVVVTPDARFLIASNRNDTSRRSDTLVSFSINPFSQSGHLTFKSLVGTGGKNPRDHAIDPTGRYIAVTNQDTGITIIERNVWTGEFKGVVANYTTKSPVSVLWRPLI	389	1	372	Not SCR		Yes	-	-	-	-	-	-	-	-	-	-	-	-	-	-	PF10282.4	Lactonase	3.2e-62	-	4074	69	Yes				+	0.08			1	0	1	1	2	1	2	3	3	2		1	2
Tribe 489	RS3_14376	MVSYKLTALLVTATFSLGAYAATNNETPAPGLDHQVVERPEGDKLATGDDEKERPVLVRRTEASGLATANGRSNLQTKQSGTTSSQGDKRGNAHKDDSDSDSDSDSDNDSDSDNDSDSDDDGKVKPGAKPKKRAVLVRRAEASPLATTSGRSNLQTKQSGTTNNQGDKRGNGRKNDSDSDSDSNSDSDSNSDSDSDSDSGSSSDDDKVKPGAKPKKRAVLVRRAEASPLATTSGRSNLQTKQSGATNNQGDKRGDGRKDGSGSDSDSDSDSDNGSSSDDDVKITNGDKNKKPGLLRRVEGSGLAATNGTSSVQAQQNGTNSEQGGKDGQGGKDSSSDKSEGSGLAATNGTSSVQAQQNGTNSEQGGKDGKDGKDSSSDSATAMTKANSRPVMYSRSGHF…	478	0	457	Not SCR		Yes	-	-	-	-	-	-	-	-	-	-	-	-	EASGLATANGRSNLQTKQSGTTSSQGDKRGNAHKDDSDSDSDSDSDNDSDSDNDSDSD-----DDGKVKPGAKPKKRAVLVRRA----...EASPLATTSGRSNLQTKQSGTTNNQGDKRGNGRKNDSDSDSDSNSDSDSNSDSDSDSDSGSSSDDDKVKPGAKPKKRAVLVRRA----...EASPLATTSGRSNLQTKQSGATNNQGDKRGDGRKDGSGSDSDSDSDSDNGSSSD---------DDVKITNGDKNKKPGLLRRVEGSGL...	3				-	2325	1238	Yes				-	-			0	0	1
Tribe 209	RS3_14405	MTCFSSLFLRLAPLFIIWQSLLVSAELSNGVYLVSQKPLVQLGNTTYYLSLSGVSEKVQLQTLQEGSTAQMWEITNTAKGVTLKNMAFDCYGYVGSLWQVLPIGAPLFCSSNNTLAPQIFQAKQNGDGTHLIKHFNSSDPSLFWLMHTVPLDPTLGKQNVYGNITFVPLATSFATSFWFERVGDLAE	187	3	162	Not SCR		Yes	-	-	-	-	-	-	-	-	-	-	88	-	-	-	PF14200.1	RicinB_lectin_2	0.39	+	3459		Yes				-	-			0	0	1
Tribe 134	RS3_14407	MYVLPILALAALARSSPVSQDFTTRHVLREVPSGWTVVARAPAEHNVELRIGLKQGRMTDLLSILGEVSDPANPRYGKHLSKEDVDKLVAPRSETTESVEQWLRSHGVQISGRSSRSDWIHATVPVSRAEKMLGNKYNVYRHTSGAHIVRSESYALPRSLDSHIDADQPTTYFGRINERSTPESSSALERRASTVFVLPDSEKQALKQPAEDAKGKAIAAVPSSCSSTITPTCLKALYKTDSYTPKRSNASSIGITGYLEQYASTSDLQTFYTKFNPSAIGSTFGVELINGGKNSQTNPGIEANLDVQYRSAISNPIPMTFYSTRSSPPYKPDSNTPTNTNEAKQTVPLDYATRLCNSFAQLGARGVSLLFSSGDGGVGSGTCKTNDGTNRTRFQPIFP…	549	6	534	Not SCR		Yes	-	-	-	-	-	-	-	-	-	-	-	-	-	-	PF09286.6	Pro-kuma_activ	6.8e-36	+	1536		Yes				+	0.23			0	0	1	1	2	3	3		2	4	1	4	1
Tribe 222	RS3_14420	MRTIGLFVVVSHLAVLALCTVEPFSPDSEALFSSGTSRGQLWRNETEPSLLINHPRHELVKLAKEAASHPIITSLTSSSLALFTQSQCSQLTVDQIVHWAAHHSGCRVNSHGANVFDAPPTLVRSKAKRIAVVNLCENLYRERVYGDKILPQRDLSELNGEQIYMAAEEPDVGAQRLFSAQMAEAEAAPHVFEPDVNPALDRAAKHSIHDLRALLDVFGVDWAESESHETLGERAKAHTRLWSGYV	246	4	227	Not SCR		Yes	-	-	-	-	-	-	-	-	-	-	-	-	-	-				-	508	2274	Yes				+	-		Yes	0	0	1
Tribe 183	RS3_14425	MVRSLFIAPLAIAVASAATLTERQSTCACGYKDSTGAVWRESIVSDFTRSAESVLSQNYYKFTWQEDHANVPYGMQYTANNVYPYNDGLGIKTSAFSGSGRVQVGGIGTTRSDILYGSFRMRATIPKVPGVCFGFFTYQSDTQEADIEFLTSDADYYQRVHQTNQPGLVNGDTDPNAYKAVVIPGADFTAFHEHRLDWLPGSSKYYYDGSLKSTVSKNSPTVASSILANVWSDGGSGWTKGPPTQDAIANIYYIKGYFNSTSLSASQFNSRCAAASNKTPCSV	283	5	266	Not SCR		Yes	-	-	-	-	-	-	-	-	-	-	-	-	-	-	PF00722.16	Glyco_hydro_16	4.3e-13	+	772	1394	Yes				+	-			0	0	2	1	1	1	1			1		1
Tribe 112	RS3_1443	MFKFAAASLFALASLVAAQVNDPSINSPASVVQCQPVQLSWTATKEPVWISVIEGGKPGSLPIEDFGQQTPGTKTLTWLVDIPRSRSVTMQVRDSRSAVAYSGNVIIQDSSDSKCVRKNLPNPPSKADPPAASEPASSVSNAPVSSVAAPAPAPAPVTSVAASSSHSSASTASSTRAPAAATSATPTSTGVSAAANAALPVAQIGWTGLVGVLAAFIVA	219	2	201	Not SCR		Yes	-	-	-	-	-	-	-	-	-	-	-	-	SS-SH-...SSASTA...SS-TRA...	3	PB010478	Pfam-B_10478	3.2e-06	+	662	1410	Yes				+	0.54			0	0	1					4	2		1
Tribe 243	RS3_14432	MRAFTIISALVAVAFSGVFATPGDAVSTLFARQNSAVPEIPAECKAKCTSIQAITACGTDLACMCSNEMGQGIVDCGNCGIDYHKSDPNINTYKNQFQTSVNSYADSCTQRSHPIGPFSVTGSSVSGGSGSGSSPTKAASGTTPTGSASNSTSSNGALSFHAARSTGALAAVAVVMASVL	180	8	160	Not SCR		Yes	-	-	-	-	-	-	-	-	-	-	-	-	SVTGS...SVSGG...SGSGS...	3	PF12938.2	M_domain	0.21	+	1911	522	Yes				+	-			1	0	1
Tribe 18	RS3_14434	MRFSLALFVLPVALVAAAPRSKRCTGTISSLNDVAAAQKCTTININAFTVPRSKTFALSCLSGATVNLLGDVKFGVANWRSPLFSISGTNVKFNGNGHTFDGQGPSYWDGQGGNGGVTKPHPMMKIKISGTYSNVKVLNSPAHVYSISNPAALVMSKLTIDNSRSDKANSKSGGKARSHNTDGFDVSTTDLTIEDSTIHNQDDCIAINKGSNIIFQRNTCTGGHGISIGSVSTGAAVKNVQILNNKIVNNDQALRIKTKSDATGASVTNVVFNGNTATGINKYGVIVDQGYPTTLGKRSNNVVMSGISFGTNNIAVGSNAQRVAVNCGSKCSGTWDWSGLKVTGGKRSKIYNYKNIKRSSY	361	7	344	Not SCR		Yes	-	-	-	-	-	-	-	-	-	-	-	-	DGQGPSYW...DGQGGNG-...	2	PF00295.12	Glyco_hydro_28	1.5e-58	-		32	No				+	0.11			0	0	2			1				3	1	1	6
Tribe 113	RS3_14436	MKAIFSTLLAFSTALVAVADTWGGSYSLGPAKTNIIEMTTTIKPGAAPSTQRSMLFLWPGISNGTGDLVQTTLEQWPDNSWCGRSKGEWCVRASVFGWFGQRDGPAAVVKATDSVTINYKLGSNKMTWTQTVTIDGKAVSTINSDSGPYMKGWGTGTECNNGCTGTISAQKYTNTVITLDAADPTFGSTRSSAQGATATGLTSEQGGKVWKIATINVPAMAKKEVPQLRKSTLLRGDTTGRIAELAIDYESSLRPSSDPADTEVCAIARTKAVLVSR	277	5	258	Not SCR		Yes	-	-	-	-	-	-	-	-	-	-	-	-	-	-	PF05412.7	Peptidase_C33	0.17	+	4116	409	Yes				+	-			0	0	1								1
Tribe 265	RS3_1444	MILSAKSITLLLAAVLGMQVTPVSAVCRSGQMAVGSTMWQMFTGPNQSYNTYSGFLMSNNCRVIASNGQTQDENQMCKGGYSKGASVNCQNNRPVSAVDTVGQRWNCNPTNDQSCNVGGSGGRFTVLACCSRA	133	8	108	7.41		Yes	-	-	-	-	-	-	-	-	-	-	105	-	-	-				+	1410	726	Yes				+	-		Yes	1	0	1
Tribe 52	RS3_1446	MVHFNSAILALVIVRSAVSAHWRDTNSTINTTSTHLLVSRAAPADYLAPHNNERAEHGAKPLLWNDGLASSAQAWADQCKFNASSISFHHSQSGQNLYVGTGNPTPADAIGAWNSESKDYNPENPQPSHWTQVVWKESTEVGCALKQCAPGTIFNAKYVANYYVCHYSPRSNVIGQFPQNVQK	183	4	163	Not SCR		Yes	-	-	-	-	-	-	-	-	-	-	163	-	-	-	PF00188.21	CAP	1.8e-22	+	2741		Yes				-	0.26		Yes	0	0	1		4	2	3	2	3	1		2	4
Tribe 67	RS3_14484	MFYPLVSLAAAAAAVIAAPTSINSRAPSGSKTVIIQLFEWSWDSIAAECTNFIGPRSYGYVQVSPPAEHIRSSQWWTDYQPVSYTLTSKRGNRSQFQNMINTCKSRSVGVIADTLFNHMRSIESGTGVGGSSFTHYNYPGIYQTQDFHHCGLEPGDDIVNYNNRVEVQTCELVNLADLATDTEYVRGRLATYANDLISLGVVGLRLDAAKHIPRSDIANILGRLTSRPYITQEVIFGGGEPIQPSEYTGNGDVQEFRYTSAIRDAFQSGGISSLNGLESRGWVASSGANVFVANHDTERGGSSLNYKSGSTYTLAHVFMLAYPYGTPTVLSSYTFSNNDRSSPSNGRSSCSGSGGANGWQCQHRWTAIRSMVQWRNGVSGTVNNWVTGTNQQIAFGRGS…	750	10	733	Not SCR		Yes	-	-	-	-	-	-	-	-	-	-	359	-	G...G...G...G...G...G...G...G...G...G...G...G...G...SNNDRSSP...-SNGRSSC...	15	PF00128.19	Alpha-amylase	8.2e-17	-	7082	1235	Yes				+	0.07			0	0	1			3		1	1	1		2	4
Tribe 143	RS3_14495	MLSLAHGLIALLVASPLVTAKYLVDGTYRVSYSARSCGVGTQHYLDISSPEAEATFKPVPMPEAQTWKVYTHSGDPTWRLFDSDKHPDATLGYPNTKQGTRVRGAVGEDGITFNIIDTAVPDCYYVYPVSTNRNVALNGDTELREKHRFAYFRGPTPQYPLPIQPLKFIKV	171	2	151	Not SCR		Yes	-	-	-	-	-	-	-	-	-	-	-	-	-	-				+		838	No				-	-		Yes	0	0	1
Tribe 490	RS3_14496	MARLGWLSAILLVHYPLYSKSSHVQQQHAFPSSRRHHPNLPRASRKACRCTTCTSSFASTATTVSDVSTTCPPSEIDDRESVQDFEIPTGARCPPLQAFPTASTIIESVYDYQDNEASRSEFVGPDGRYMSPSQNPINYSFSRGQSRARTDSVSTVASDRTVVCPGANALQRNESVVSNATVDDDDDDNEDDDDDDDEDEEPATYTPPLSTTMVGLVPVQRIGPVRPNYNRNPAPEFPIVSLRDRRRYF	249	6	228	Not SCR		Yes	-	-	-	-	-	-	-	-	-	-	-	-	DD...DD...DD...NE...DD...DD...DD...DE...	8				+	838	1208	Yes				+	-			0	0	1
Tribe 16	RS3_1450	MVSVKALAAVALMIASGAIAAPWDQTIRYATHSVRSVGPNKVKITTYNPPATFETYGVDGVAHPLAKRGVTDASPADAAKSFLESKLGVKSEGLSRKGGHSSDVASFEYFRQAFNGIPVANAVANVALKNDKVTSFGASFVKPKSVAAAEPKLTKEEAIAKAESVTGVKYNEWPTSLEYFAKDDDHVVLTHVVQVRSHESAEFYGVYVDASSGEVVNVVDFIIDASYRVVPFNVQDPTKGYSVQTNPADTVASPNGWHQVGTTTATNTSGNNVIAFKSTSSATTSQSSATNNYDYAYNAAVAPTTSPNIDAARTNAFYVANMVHDFTYRYGFDEAAYNFQNDNNGKGGKGNDRIQLYAQDTSGTNNAYFTSSADGQTSEIHMYTWTYTNPRRDGDLEND…	601	4	581	Not SCR		Yes	-	-	-	-	-	-	-	-	-	-	-	-	SSATTSQ...SSATNNY...	2	PF07504.8	FTP	0.00022	-	3934	694	Yes				+	0.13			0	0	1				2
Tribe 34	RS3_14502	MKFTRALTLGSVCLSAVLAVPVSDFDANIAKGLRLIQASEETAPYWATEDQKLELLRADKGFFDLTETYHEVEEQKAKGIKAIVERATYPSPSKSSTVKSIISTLSTSRMQSSLSTLTSYNNRYYTSSTGSSSSTWIYNQLVSVASGKSGITVSQFSHSWAQKSIIAKFNGASTTAAAVIFGCHIDSINLSSPSTGRAPGADDNGTGTVNLMEVFRALVARSFSPVRPVEFHFYSAEEVGLLGSQAIAASYKSASKSVYAMINLDMTGYFKPGSAEVIALVTDRVDSGLNTYLRSLISAYCAIPRSTDYCGYACSDHASWNTQGYPAAFPFEAPTVSENPYIHSASDTTSVSGFSWTHSLEFAKLAVAAAVELGSV	376	5	357	Not SCR		Yes	-	-	-	-	-	-	-	-	-	-	181	-	-	-	PF04389.12	Peptidase_M28	2e-31	-		880	No				+	0.06			0	0	1		5	9	4	1	1	4	1	7	11
Tribe 2	RS3_14503	MLAKVAFTFIFVGSSVLAHGNLKEIVVEAPSATYTPWLPFQDNYTPTPPGRVSRKFPDNGPVEDVISIDIQCNKGATPAALVATVARSSKVDLHWTDWPKSHFGPSLTYLAKAPSDTNITQWSPGTDKVWFKIDERSLDNGKWAATDVLLAQKNVWTVTIPPSLQRSQYLMRHELIALHAAANYPGAQFYPSCIQFEVTGSGTAFPSDSELVAFPGAYRSTDPGIKFNPYVGATTYVIPGPPVWKGRSSGSGSGSGSGSGSGGSDPVSPPPSVIAPNNTSPPEAPYGPVETESASSTTSAADSSYTAPIVEEPGYGNGTNSSTTATSTAPAYEPVKTDVSDSNPTATSTADPSYTAPAACDPSTPAVNATGPVSRFGQCGGKGFSGSKDCEAPYTCKDW…	407	7	389	Not SCR		Yes	-	-	-	-	-	-	-	-	-	-	394	-	SG...SG...SG...SG...SG...SG...SG...	7	PF03443.9	Glyco_hydro_61	1.6e-62	+		1302	Yes				+	0.29			0	0	1	1	19	19	15	2		22		26	26
Tribe 107	RS3_14509	MLFNRLFSFIALASLAAPILAAPLPAPGELEIEHGPFEVEVECKKHKLEIEAEIEDLKKLGLPLPIEIEIEVEIKGKLAKIVCSALGLDKRSESSRSVAASVLAAQSKLDDLKPKIQEAMRSPLGSIERKVGTLMGQVHEGVDALNQEMNSFTGAEPSVVYGNPSGGAQLTEQELAKLVSTYLLHISEIEETVKHVSGYKFTSAQQRISQDLLSMKKTLATISPEVLNGAANMMAMALSMGHGVVA	246	2	225	Not SCR		Yes	-	-	-	-	-	-	-	-	-	-	-	-	LAS--...LAAPI...LAAP-...LPAP-...	4	PF06705.6	SF-assemblin	0.1	+	631	521	No				+	0.17			0	0	1
Tribe 36	RS3_14517	MMWIVACAAAAQMVSAAVDIKSVKHVSTAQIVPNSFIVELSTGTHLKRGFASPHEELYHDLERRSVNWKVTKEYSETLLTGAAVTLSSDADLIKLAKANGVQSITPVYIHPPPKPVYEEALKDTTHATASKDVFSTHLMTGVDKLHNEGYYGKGIKIGIIDSGVDYMHPALGGSFGPGSKIIGGYDFVGDNYTGLPGTPPPVPNDNPREQCNGHGTHVRSTIGANPNNPWNISGVAYEAEINAYRVFGCNGSVADDILIDSLLRAYNDGNDIITLSIGGPDGWTESVSGVVASRIADQGRIVTIARSNDGEYGSWYASGPATGRSVISVGSVDNTAVNLQNLTVSNGRQISYQSLQKLAIPDGLPIYATSQDPTTATDACDLLPASTPDLSNYIVLIRR…	912	6	896	Not SCR		Yes	-	-	-	-	-	-	-	-	-	-	247	-	-	-	PF00082.17	Peptidase_S8	2.4e-46	-	4436		Yes				+	0.1			0	0	1		6	12	6	5	3	3	1	3	4
Tribe 29	RS3_14518	MQPELYQLGSLAFFSSNMVSKSLLLGLGTAAAVRSGLAETTTDPCVAIRSQQFVAPSAAMACLKSFPYNATLANNVLDVVTKVTPFFTFEAWQKKTPAPFTESSSNLEVEFARIRATTYTTDYDFSRDIYNVINRLNDGHTMWRPFCYWNAFQNIVPAPLIALEKNGSQEIYIAPNAVEFLSLLGTNYTSYYDTKGFNWKKYRSAKVLTIDGLPAWTYVNGIATSYSGRFIDHNIRVNSVFTSYLISGGVWSQRPGDVGGPSFPDKDSLTLSLIAVNSTKAETIKFEYRANYLGTPFTNGRSYWQANCAAKNNTNGVDLRQPVDIGRFKLSEKKRQPMAEITRSPAQSIDLPQPNLPTQPDITNGAEVIKAYILPDKKTGVLMVGSFGGDYVRFQNDSY…	663	8	625	Not SCR		Yes	-	-	-	-	-	-	-	-	-	-	424	-	-	-	PF03572.13	Peptidase_S41	1.1e-05	+	4436	1517	Yes				+	0.18			0	0	1	1	1		1			5		4
Tribe 141	RS3_14528	MLDLRLWSTLTLTPLLLGAALAHPTQKPLLASVHNSDLPANYTSFELRRYGISSHEDLARVVDSVNQTNIDIWHLTPSHVDVHMDTTANLPESLAARRYTTLPHSFPYNYDYSPTAVNSPRRPKIDLSFLQDNEFHRAYHTYEEIDQFVVALASQYPELVEIVWLGASSERRDVFAIRIGTRSRGGNKKDKRHKKKHVHSLVEVVQDYATNLISRLAEVRSLISRGHAITMRDLYSTPGFDVITQSRPIKNRVIIQGAQHAREASFSLSSATALYVAHALVVPEDETGSLRHLLDDFDFTIIPVPNPDGYAYTWTTDRLWYKNRMQLQADMPALDQCRGIDMNRNWGYHWNTSDNGFSSGSQDPCSHWYPGAYPFQAPEVTAIANYIRRTPKIRAFLDL…	515	4	493	Not SCR		Yes	-	-	-	-	-	-	-	-	-	-	412	-	-	-	PF00246.19	Peptidase_M14	2.2e-61	-	3131	2325	Yes				+	0.24			0	0	1		3	5	3			3	2	5	11
Tribe 25	RS3_14564	MKTAVLLAVRSSALGRTFTVYNACPFTIWPAIFTDLNRSTSVPSIENGWEAPAYSKRAFTVPDDWKRSRIWGRTQCDFSKNPGISSCLTGGCNGGLACDNKTGVGLAPVTFAEFTLGASGQDYTDVSLVDGFNLPIRISNTRSCKTAECAVNLNTDCPEPLKGPVDANGTVAACKSACLAQISPPANSPSCCTGDFSTPATCPPSGVEYYSYFKQRCPYSYVYPYDESSGTSLLVCPSSKKADYTVTFCP	250	16	235	Not SCR		Yes	-	-	-	-	-	-	-	-	-	-	-	-	-	-	PF00314.12	Thaumatin	2.2e-60	-	1536		Yes				+	0.11		Yes	1	0	1						6				1
Tribe 491	RS3_14565	MIFTTAFVVAAAAVGSSAQSLSSLSASCQARSAAVLTGPRSTCLGVRSLVNVAMTNSSQSLVSPINNWLASTCAQPACTNGTIDSALGNITSGCESDLNSIGITSGTWSDISDYVKEWYPVGRQVACLKEGNDFCVTKTLQDIENWVGQPLSKNTIKTIIPKLVSTGTGVPSNLTCTDCTHAAYSLIRPHLSESQRGTWDSYVSGQCGSGSGYTDGTTPRSIVQSANAATQGTANGAISTFGAWSTSALLRSVASIAALAL	261	10	243	Not SCR		Yes	-	-	-	-	-	-	-	-	-	-	-	-	-	-				-	1892	1536	Yes				+	0.16			0	0	1					1	4		1
Tribe 2	RS3_14592	MSRLVHILSFLAWMMPVYAHYRWTSLIVNGTITPPYAHVRNGTNFNFPVMDVSTTNLTCNSGGQSRSAATTATVSSGSTIGFALDEAIFHHGVLNVYMAKAPSTAATFDGSGDVWFKMRSCMTNVTFPIPTSVPSGEYLVRIEHIALHLALNYQKAEFYVSCAQVRIVNGGSGVPKPLVAFPGYYNGEESGIMVNIYDPIASYADELYSTWTGCLEWLESQVG	223	4	204	Not SCR		Yes	-	-	-	-	-	-	-	-	-	-	-	-	-	-	PF03443.9	Glyco_hydro_61	1e-12	-		7191	Yes				+	-			0	0	1	1	16	16	14	1		2		22	16
Tribe 1	RS3_14597	MRAAVATTLVFLMALPASAIPQLELTLLPSPGPNSLSVKSTLTNTGSETIKLLNDPRTVLSDAETETFVFTNANGAPDFTGIRAKYSPDCVIKKNDPTSFTILAPGQSHEAVHDLSGVYNFTRTGPGEYKIEALTTFDYMDETGRLASLKAMAEPSVFELTGRLVPSEKSASRFRLLKPRQSGLRFNKCSQAQQNDIAQAITDAEAYITEVRLHFETHNAETERYSTWFGQYDTAYHDKVKDHFGKIQGKSWDTLYDCDCHMANVYAYVYPDRRSVIHLCPAFWPAPAMGTDSKRSTLIHEQTHFTVNGGTRDYTYGQRSCRALAKSHPEKAVQNADSHEFFAENPPQ	348	6	329	Not SCR		Yes	-	-	-	-	-	-	-	-	-	-	256	-	-	-	PF14521.1	Aspzincin_M35	7.2e-36	+	2739		Yes				+	0.22			0	0	1		1	1				1			2
Tribe 27	RS3_14651	MVFTTLLLSSLLCLASAQQPGTLIPEIHPTLSWQLCTKSGGCQSQSQGRVVLDAEWRWVHAVDNYSNCVSGNSWDFSLCPDPTTCAKNCALDGVDYSGQFGITTSGTSLTLRPTQYNYKSGSRVYLMANDTNYQLFKLKNQEFTFDVDVGNIPCGFDGGLYFAQMDADGGISRYPGNKRSAKYGTGYCDAKCPRNVKFINGQANVLNWQGSNTDPNTGFGLYGTCCNEIDIWTANSYSTTSIANPCTVQGQTRCSGSECTSYCDGDGCDFNPYRLGNLTYYGQGMTINTTKKITVVTQFITADNTTTGVLREIRRLYIQNGKVIQNARSPIPELVDYNSITEKYCSAQKAAFNDPNMFASKGSFQALGDASDSGLVLVMSISGNDVTQMRWLDSAYPPD…	445	19	428	Not SCR		Yes	-	-	-	-	-	-	-	-	-	-	-	-	-	-	PF00840.15	Glyco_hydro_7	4.6e-174	-	2153	722	Yes				+	-			0	0	1		1	4	4	4	7				5
Tribe 266	RS3_14663	MVRMVFVRSLAITALFSVPVYADPYVSGSSTKCICTSVVWSLLAACSLCQGLDSSRWTVYANDCTTADTSPPGIYPVAIPSGVAVPDWAYYDYVTRSVFNQVIASQQRSPESTAPPGASSTAAPTASTATSTSTAAPVNIALVDPTLSKPGPNELPPTPTELTKPASQYDGGYTPYGQYQPVAQSPNVVPTTQAYYRSYDPSDPSTFPVDPYANSPESVPPLSYSQHTFTRQSTIMELQIILHKNLTQ	248	5	226	Not SCR		Yes	-	-	-	-	-	-	-	-	-	-	-	-	STAPPGAS...STAAPTA-...STATSTS-...	3				-		189	No				+	-			0	0	1
Tribe 106	RS3_14796	MTFVSWTLSLLLSVTTVITAPDGFPKTGNGLWYNEPGVNWTTQYLPIGNGYLGAMINGNPVSDRLQLNIESLWSGGPFANSSYNGGNHQESESSYLATQLAKIRGAIFSTSNGREIKDVKPLQSSNDGYGSYSGRSYLNINRTVSGKVTDYARWLDMDDALLNTIWKESNSSFKRTYFCSNPTQACTVHTISSTKGGYSATYSFSSLDGLPKRNITCLDSTTARLRGYVGPPGMLYELLAKIHKSDRSGGSAKCVIDSTTGDAQL	265	4	246	Not SCR		Yes	-	-	-	-	-	-	-	-	-	-	177	-	-	-	PF14498.1	Glyco_hyd_65N_2	3.6e-43	-			No				+	-			0	0	1		1	1	1						1
Tribe 492	RS3_14801	MAHLEKFAAASTKVGWSIAVALIASTSTNASSARETTELMPASKRQQADHVHGAASKAANITKTCALSRTLWEPGSDGSNWPSLRALQSIPERISFCWHVILQVFDTPQNFKWAMYQTTAIFRGLDHLKITMCT	134	3	104	Not SCR		Yes	-	-	-	-	-	-	-	-	-	-	-	-	-	-				+			No				+	-			0	0	1
Tribe 493	RS3_14835	MLPPSPDPFVVWYPYLLLLWLAPSQTESVLQPLQGVQDSQSPLQSLWLHSSLRVDFPGC	59	1	31	3.23		Yes	-	-	-	-	-	-	-	-	-	-	-	-	-	-				-			No				-	-			0	0	1
Tribe 8	RS3_14941	MIGLRILALIRSCTCIVLAVRPVGQSSASQLMVPPGPPQPNGCPLGYWNWRRRGLCMLKLSHVPSDLPPDHYNCPDQWYWHVILGHCAPIGWGFETNTCPEGFEKDLIRDVCRHKQVLLLVPQCSDDEWLWDELKICLKKKSNQRSNPIPEGQMCPTNWYWLPNYHCAPPYPEPVKAICPENYLWNSLEFMCDWDRKQPRIRCEDHFWCWNEKHKCFPMGGSGLAAPPKVFAVIHYTCPEFWYWDQDLELCIPTAPQYLGTQCPDKHQWIKAHTACLYEPQAKIE	285	21	266	Not SCR		Yes	-	-	-	-	-	-	-	-	-	-	72	-	-	-	PF01607.19	CBM_14	0.015	-			No				-	-			0	0	1
Tribe 32	RS3_1496	MGSISRRLKIAAAVAFTFFPCALAVANGHCTANQTCWPSPDTWSAFNRSVDGQLVTPRPPGWVCHDPNYDETACNDVKTNWNNSFWRTDQPGAMMNIFWDSPGCNIDTPRNVTCEQGFVPIYSVDVRNENHVSEAVKFRSQYNLKLVVKNTGHDFFGRSSGEGSFSIWTHHLKGIHFTDSFISEGCSGDESKQSAVTVGAAELWVDVYRAAEEHNVTVVGGRSYSVGARSGWVQGGGHSPISGLYGLGVDNTLQFKLVKPDGQIVMANKCQNQDLFWALRGGGSGTWGVILDVTYKTYPPLNSSAVVMTINTTNSGTLGELSEVFFQALPSITDQGSYILSVHGLRGYGGWTWPNFFYMLWIHPNSPSLEFTNSTLRPIYDWVEANNGTQVELVTSTHS…	569	11	545	Not SCR		Yes	-	-	-	-	-	-	-	-	-	-	19 (motif in SP)	-	DLAAKSK...DLAKYIF...	2	PF01565.18	FAD_binding_4	1.6e-15	-	2878	1154	Yes				+	-			0	0	1		11	14	8	8	1	2	2	14	16
Tribe 43	RS3_1499	MRFSVSSLLTLVAAATAVVAQPAKRGVPLNPPSSSLLEVKWAELPAAPIEALTNAKRFARGLPPLNPRKRTPNRGVHNGALHARQATHVASAPRAETSPVAPTSTKCNILVKNSATGQELGFVSKEWNEFAEYGPLENTQDNALEVSFSASPDTPTHQIDLLAVNGKSPAHPFMGRSVGFGSEDPTIGPGNPNFLFLLGVTQTPRSSTPSSEANNSFSQATGADSPSESAIWSYDPITRAFTSQWVNPDGSSAKTNILWSNQDGRNDLFTMTGDADAFRAKYGVDAPEVNFTCVPRTVAV	300	2	280	Not SCR		Yes	-	-	-	-	-	-	-	-	-	-	291	-	-	-				-	2967	4028	Yes				+	0.22			0	0	1
Tribe 3	RS3_15057	MSATPAMFFLITLLALAAASPAFEAHLNAKVISIPLKEHTLSTEDSMTNLEALAHHVKQDAVRYLNKVQKTRVSNESVSSIKARNVPLSRSRTARVWTANIQIGSPPQHLDAVLSTYVPRTN	122	0	103	Not SCR		Yes	-	-	-	-	-	-	-	-	-	-	-	-	-	-				-			No				-	-		Yes	0	0	2
Tribe 494	RS3_15067	MVLHRSLFTLTGLSSLSIQSTEHSNKLLKQPSKPFARLRDASLDATWKTLMGLSCGTPSALWSTHQQVPKFSIDFGTCGALYRHPLSSGDLHRSSADLYWSLPKKET	107	2	89	Not SCR		Yes	-	-	-	-	-	-	-	-	-	-	-	-	-	-				-			No				-	-		Yes	0	0	1
Tribe 215	RS3_15071	MVSFKNVVLLAATTFVLGVFSSGDSPKGRISLLSSSGSEKHPSNVIWKDIPLTPETHSKLAKFHSKAPTENNNPWLNSPPVTKGLSPAVVDAFKANNNPQLTTDDALKEEKTKLRRLKAFGKKGSELTTDYALKEEKPGLRRLPGFGKKGSELTMVDALKEEQPQLTTDHILKQKQPRLRRPMFLKEKKPPLAEFNPLKTEKSITKQKVN	210	0	192	Not SCR		Yes	-	-	-	-	-	-	-	-	-	-	-	-	-AFKANNNPQLTTDDALKEEKTKLRRLK...-AF-GKKGSELTTDYALKEEKPGLRRL-...PGF-GKKGSELTMVDALKEEQPQLTT--...	3				-			No				-	-		Yes	0	0	1
Tribe 185	RS3_1528	MWATYLLSSTVLRSSVSVACAQHYPVARQAPTSSSATTPTSTCPNIPPLQTSWTYVTPPRNAKLDFGPPNVPQGKASNGQPKSGGPKGSKKVKNFILTIPDGFGPASEVFARDFVQWNNTATGWNRQLGSDTIQIGSIRTRSSDSYVTDSAASATAYSCAIKTYNGAIGIDEDGNPCGTVLEAAKRRSLKTGLVVTSRITHATPASFASHIYDRDQEDIIAEQLIGDQPLGPVVDFDAWRPNSTTGSSRKDSRDLIWEAKKRSYMALTTRRSFDALGGGKTARLPYLGLFTPGHMSYEVDRDPKVEPSSLEMTKTALESLKRATKDSKKGYFIMVEASRIDHRSHSNDLIGHLHEIIMYNEVVDYLKKWVDDNDDTVLIGTADHECRSLTLGGIVTTGE…	565	5	544	Not SCR		Yes	-	-	-	-	-	-	-	-	-	-	157	-	-	-	PF00245.15	Alk_phosphatase	3.2e-82	-	3040	2959	Yes				+	-			0	0	1		2	2	2			1	1	1	2
Tribe 762	RS3_15286	MNWGYKPALSARAPILPSLLLNFFDSSWSDQTNSSRRTSTQVTLRREFPSNPPRSVNF	58	0	29	Not SCR		Yes	-	-	-	-	-	-	-	-	-	-	-	-	-	-				-			No				+	-			0	0	1
Tribe 44	RS3_1531	MRMLFPLSLYALSASALSPATVDLVKARLKDAAQKSWEIGTRQQALLELESPSVSVFTATSIPGSPAAQSPTLRLSNAARLAFTSGKLDDVVGMSHEILANKEPGTLPLMKDGSSADPASNGVGMIVANWTDAQGSDFEAAARDQLTWLLSNVPRSSEGAISHRNSEVQLWSDYIYMVPPFLAYYGASTSNRTLVAEAYKQIKLYRDVLLDKPTGLWQHIRQGSFEDRGFWSTGNGWAAMGIMRVAATIRARSYADQFTSELKDFESWTEEVLNGMWPLLTEEGLFYNYADHSKTFLDGASTALMAACTYRAAVMFNNTKHLGQAEKVYGVIGGTETNSTAYSTPEPARRHRATRQVRHRVQLSQLKQGSESVHLDNTPHARSQHETRANTHITTEGWL…	509	1	493	Not SCR		Yes	-	-	-	-	-	-	-	-	-	-	-	-	LSLYA...LSASA...LSP-A...	3	PF07470.8	Glyco_hydro_88	5.6e-19	-	1296	3889	Yes				-	0.13			0	0	1						2				1
Tribe 1	RS3_1545	MKSAVSAALFSAISVSAAPGLVLDVNGPSSVVGVDGLTVKTVLKNTGSESLKLLNDPRTVLSKAPTDAFSITSDSDSQAPRFTGIKLKYVPATAAAKGRDADFTVLAPGQSVEIDHALRSVYNFTSRSEGAYKFAAKNIFNYVDASGELKMIEASSNSNQFKLTGKLAAPSPNAKTRAARGVSKRAVGYTGCSSSQQTLVSAAATASNTYVANANTYLNGISSGTTRYTTWFGSYTASRLTTVRSHYTATGTDATSTNYDCTTCQNTRSIDYDSTYAYVYSDEPGTIYLCGVFWDAPVTGTDSRRSTIIHENSHFDVNGGTSDWVYGQSGAKSLASSNPTQAIDNADNHEYFAENNPALS	360	4	343	Not SCR		Yes	-	-	-	-	-	-	-	-	-	-	259	-	SA--V-...SA-ALF...SAISV-...SA-AP-...	4	PF14521.1	Aspzincin_M35	7.5e-38	-	2766	1808	Yes				+	-			0	0	1		1	2						2	2
Tribe 97	RS3_15560	MRISFLLPVLLGSFAARSPWTNPKAARYDAIVPGADWRDTDGVLIQAHGGAMVRTDDGTFYWFGEDHRPGGTHFTGIAVYSSKDLYNWKNEGLAFKPVEGTPAASDQVGERPKVVYSEQTKQWVMYFHSDNPSYSLHYQAIALSPNVTGPYVYQDSYLPFGQPSQDLGMFVDDDNIAYALYGSRGNNDITRLRDDRLNVSEIVYAFSGTNLEAPGMFKENGTYHQIFSQKTGYRPNNAQLFTAPALTGPWTRQPQLAPNGTNTWESQNTFELKIKGSKKTTYIFMGDRWDRDELSDSRYMWLPFTIGGAQAASLEWHDLWRIDLKTGEVSYPKGTSYEGEKGVIRSGANVTSCPTCSGGSYVTGITSNSSVTITNIKGTGQPQWLAIYYVNTDVQTTAL…	462	2	445	Not SCR		Yes	-	-	-	-	-	-	-	-	-	-	-	-	-	-	PF04616.9	Glyco_hydro_43	5.8e-12	+	509	983	No				+	0.07			1	0	1		1	2	1	1		2		1	2
Tribe 27	RS3_15562	MSLRSKVLISLALLAAARGQQVGTSKAEVHPTLTWQKCTTSGGCATQSQGKIVLDANWRWVHNTGGYTNCYTGQAWDSTLCNDPVTCAQNCALEGADYSNTYGIVASGDSLTMKFVTKTDNTNIGSRVYLLKDDSTYELFKLKNQEFTFDVDVSNLPCGLNGALYFSEMAADGGMSKYSNNKRSAKYGTGYCDAQCPRDIKFINGEANVLNWTGSSNDVNSGTGRYGTCCSEMDIWEGNVVSTAYTPHPCSVNGQTRCDSTGTECSSFCDQPGCDFNSYRMGDKTFYGSGLTVDTTKKITVVTQFITADGTASGALKEIRRLYVQNGKVIQNSKTNIRSMDTYDSITDQFCSAQKTAFNDENVFAAKGGFTKFGTDMDRSMVLVLSIWDDHAANMLWLD…	517	22	498	Not SCR		Yes	-	-	-	-	-	-	-	-	-	-	504	-	-	-	PF00840.15	Glyco_hydro_7	4.8e-202	-	2714	751	Yes				+	0.06			0	0	2		7	7	5	4	7	1		4	14
Tribe 34	RS3_1557	MRSIIPFILTAATCSFGATASVNEFDELSLRTIKFSPYHVEKLPLAAIERLRTAAPLPRPLTPESLGEIRASLSDISALTGSIISDEAIEQLQGRFERRLWGPGYVDVTDSASGGFTDSSQSPFVAPVAAPKYPTPDPSAHPELKPMLEMVNSTELREYVTHLSTAYRTRYYRHPQAREPTYWIEAQFASWLGVNQTTVVENKFNQPNIVGRIEPKSGNSSAPVIILGAHLDSTSQLPWVAPGADDDASGLSVVMAIMRILKANNYQGNYAIEAHAYRSEEGGLLGSDALARAYKDQGKEVRGMLEFEMVGYQPSTPGNKGKSSTITVLADPVPSMTSHMLKVVEAYVPTAERRSVNCGYGCSDHYSFFGEGYPVVCLASYGPNDKYLNPNYHAMSDTA…	423	4	403	Not SCR			-	-	-	-	-	-	-	-	-	-	360	-	-	-	PF04389.12	Peptidase_M28	1.3e-30	+	3076	318	Yes				+	0.09			0	0	1		5	8	4		1	3	1	5	11
Tribe 34	RS3_1558	MFNFPVLLLAFFSALSAQSAPTTGFDELSVRAIQFASGHVERLPLAAIERLRSATPLPRPLTPESYTAARKSLADISILTASVISDEAIDRLQGHFQRKIWGSGYVDVTDSSKNVSRRALAPQVDVPAYPTPDPSAQSQLKPMLAMVNPDELKSYVTQLSTKYDTRYYLSLKAREPAEWIRSQLGSWLGEKQVRFVENEFNQPNVIGRIEAKSGDPNAPIVLLGAHLDSTNASGVAVMMSIMRILKANDYQGAYAIEAHAFRSEEGGLLGSKKVATEYKAQNKVIRGMLDFEMVGYQPATASNRSKSSTITVLSDPVPQMSSHMAQIVQKYVPTAEQRSVACGYGCSDHYSFYDQGYPVVCIASYGPEDSQLNPGYHTTNDTVDKLDFDKASDVCARRI…	409	4	392	Not SCR		Yes	-	-	-	-	-	-	-	-	-	-	344	-	-	-	PF04389.12	Peptidase_M28	2.5e-25	+	318	277	No				+	-			0	0	1		5	6	4		1	2	1	5	7
Tribe 26	RS3_15602	MLPKTLSVVTLGFAAVSAHSREAHSTQGELGRRQLEVNNRHLKARNCASQIAELNAKRKAKRALAKRNNEPTLSARRNQDGAATSITADSPTYTTIQNSTCVTTPEVSEGPYYINNEYLRQDISEGQEGVTLVLDIGVMDVTTCQPLDQALVEIWHCNAVGQYSGVTTSQPHAPGGENTVPSDNSTAHANDTESVRAELIGADSESVDPVAMTRQHTGRAVHIHLMVQTNYSVATNGSIISHRSSLHHIGQLFFEDLLNDKIVTQGVYANTTYSRRYNAEDPALIDENADGYNAFASTELLGESEADGILAYITIGVDPTFVSSITSTDYMTLNPGEPSASIVT	344	4	326	Not SCR		Yes	-	-	-	-	-	-	-	-	-	-	155	-	AKRK-...AKRAL...AKRNN...	3	PF00775.16	Dioxygenase_C	8.5e-13	+	1318	128	Yes				+	-			0	0	1		1	2	1		1		1
Tribe 6	RS3_1566	MRFSGLLLLSITGVVFAAEKCTNPVVRKEWRNHSIEEKKEFIRAIKCMGTKPHRPNLTKTRLTPGVPLVNKTSTHYDDWVYLHVDSNQGTHVVSQFFPWHRWYLHAFETDMKHTCGFNGTMPYWDWTLDAHDVYNSPVFESDPEYGLGTWGTEEDDWVVSDGAFANTLRAYPVPHYVRRRFTPQPFVNNLIFPFDYANKTAFANETFTPEAIEFLVNNFEGDSAAFFRSVDGPRIQGVHNGLHILMGGDMSDPSPTPSDPLFWFHHGQLDRTWARWQARRPANARSFYGGSVQDLARYDEFPTGVGPMANTQMTLPSSGMEEQDIRIEAVMSITSEYKNKFTGYEGGILCYTYDKM	356	4	339	Not SCR		Yes	-	-	-	-	-	-	-	-	-	-	-	-	-	-	PF00264.15	Tyrosinase	7.9e-35	-	2285	2925	Yes				+	0.02			0	0	1	1	12	11	9	3	1	6	1	6	2
Tribe 6	RS3_1567	MRFLFLAAAIPLVSAYDLHVPTPNDEVVVVASTTNEHTPDRSKSVYTAPQLVKPGECTKPAVRREWRTLSNGDKKAWIDALKCRSNLPHSDSLYKTRLSGGIPLINETSSHYDDWTYAHIDSYTKSQVTALFFPWHRWYLDAFERMLKTRCDFNGTIPYWNWSLDVADLSKSPIFDSDPVYGLGTWGTESNDWHVTDGAFSETIRAYSVPHTIRRQWTPQPFGENLLFPFEYSNKKAWANETATHVKIQGIIDGNRGDSDMFFAAIEGVREQGVRNAIQLAVGGDLADPTPNPADPLFWLHHAMLDRVFAMWQTKYPENAESYTGGSMQSLTQVDEWPTGLPPMVNTKSLLPVSGLEEHDVTVEQVMSITSNYKNKWTGFRSGRLCYTYDNMLYA	395	4	380	Not SCR		Yes	-	-	-	-	-	-	-	-	-	-	-	-	-	-	PF13661.1	2OG-FeII_Oxy_4	0.0078	+	2285	1089	Yes				+	0.02			0	0	1	1	13	11	9	3	1	5	1	7	2
Tribe 4	RS3_15689	MLCYWVLLLIGVLSRSAAATPLVERETFVLYQTDAYGGEHQGQPFDDKPLLGDKLLVVTNVTLRGAKRVDAISFYYNSVSDGSPSVTHGGGGGELHNLDLQTGDYVKNIEVCVGSLGENDSRIFYAKVTARSGASIERSVRQPPSSCHVLAPDEERAVVGGYGRSAEELDRFGVWTRSLSGK	182	3	164	Not SCR		Yes	-	-	-	-	-	-	-	-	-	-	-	-	-	-	PF01419.12	Jacalin	0.0046	+	917	1464	Yes				-	0.85	Yes	Yes	0	0	1		1	1				1		1
Tribe 1	RS3_15702	MKTVITALLLSFVVSMVSAADTLPRYVNCNPERRQFIKEAAKASKELVVSAQNYLTTVNKRNPGIFSTYFTDFNKEHHTVVKKHFKFIKDKFNTLTYDCATCQTQNPGEYRDAQSYVENEKLILCGSFWDKDVWKLQGGNYPTFEPGKA	149	4	130	3.08		Yes	-	-	-	-	-	-	-	-	-	-	97	-	-	-	PF04906.8	Tweety	0.12	-		1538	Yes				+	-		Yes	0	0	1
Tribe 1	RS3_15707	MNTVIAVLVFSFLAPRALAINHVGCTKSEKAEIIKAAKTSNKLVANAISYLSKLKPDRAKDHYTEWFSVYNSTNSNIAKAHFMVIEGKATSPTYDCTTCINQEKDTKFYLYLDDQPKSNTIYLCQKFWKAPLTSPDNVANSKRSLIIQVSLALRGIGQRKDKLLGVTVSEATEKLIKPVQYMRFAEAIPQKKLFRGFAQNRIQPNDPTFNNPR	213	4	194	Not SCR		Yes	-	-	-	-	-	-	-	-	-	-	94	-	-	-	PF14521.1	Aspzincin_M35	1.5e-08	-	1936	1721	Yes				-	-		Yes	0	0	1
Tribe 1	RS3_15712	MKTVIATLLFSLVVSKASATLLRSRVPNFIGCTASQKKDIQKAAKASNKLVTSAKNYLQTVTEKKPGIYPKHFGSYVEAEKRLVLVHFKFIENKATSLVYDCTTCQNENPTEYEHLSAYRSPNGVMLCGAFWDSVA	136	4	117	3.42		Yes	-	-	-	-	-	-	-	-	-	-	100	-	-	-	PF13933.1	HRXXH	0.011	+	1974		Yes				-	-		Yes	0	0	1
Tribe 6	RS3_15714	MHRAFALATVTALLSSVVASPVARSCSSTYVRKEWRELTSTEQANFITALKCLGTKPHSTLAPTGFTSGIVDVNPSSSRYDDFVYAHMDTNIKDHFTGLFLPWHRWYLTAFEKELRNLCNYGGYLPYWDWSLDSGNVTGSPVFSSSTTTGFGSFGAAPGYQVTDGAFSSVQRAYPSPHIITRNFKPKPFEEQVFPFEFTQPDMYAADTFTPAKIDEIVNGYVGDFVGFAAHMDGVRAQGMHNAAHLMTRPGDLSNPSYSPNDPLFFLHHANLDRIWDKWQRKSSQNAAAYGGGSVQDMDNYDTYPVGAPPAVTTSTDLPTCGLDGALTVSDVMSTNRSYLCFTYSNFNPA	350	5	331	Not SCR		Yes	-	-	-	-	-	-	-	-	-	-	339	-	-	-	PF00264.15	Tyrosinase	3.4e-39	-	2161		Yes				+	0.14			1	0	1	1	11	11	8	3	1	5	1	6	3
Tribe 84	RS3_15722	MRFLFASVVALLRSVCQAQHVGHVGPTVPATSKMYECNVLNYGAKTDNATDIGPAIKSAFTNCIVKNPNSRLIVPRSNYLLSTTVLLNGASNWAFQLDGLITVDYSAYVKGTVRSNALVFQRMNEFELYSSNGKGAINFSVHDIKLVDAPSFHMVVGEAVNAEIYRITIRGGNQGGLDGVDISGTNYHVHHVEVTNRDECVCVKSPSKQATIENIRCNQSGGSTIGSLKDGSVIENILFQNIENYQVTNAFMLKTYPGGASPGYVKNVVLRNFTNIDVTYNAYITQYWQNSYATGTSNVQLSNITFSDWRGSVNHGGNRGAVVVVGSETNPPVNVNVKNFSFWTINGNKVIDRCDSTYGGGSCIKALSSQATPTQYAAVSATATAAPRSWVQPSAHWGI…	416	8	398	Not SCR		Yes	-	-	-	-	-	-	-	-	-	-	35	-	-	-	PF00295.12	Glyco_hydro_28	1.3e-24	+	933	1304	Yes				+	0.09			0	0	1		1		1			2		1	7
Tribe 6	RS3_15723	MKLSLLSTILLAVTSVASQETPLEAKLPVHSLQHETLSERREWRTLDRSERKEFIDAVKCLGRLPHDPNITPSGATPNIPSMNTSASYYDDFVYVHIDSNVKDHFTALFLPWHRWFLHTFHMALKDKCAYNGVMPYWNWSLDVGNVTNSPVFDADPESGFGTFGTSEDDQWAVKDGAFSTTQRAYPIPHTVSRKFNPHPFGNHVFPFGFKAPEMHATQPFAPETMEKIIEGSRSNFTDFAYKIDGVTAQGPHNAAHLMMGGDMGNLLWSPNDPLFYLHHTHLDCVWEKWQNRRPENAMAFGGGLTQDVENYHVYPVGAPPAANISSILPTEGLTSTFRVVDMMSTSKLGYTCV	353	4	335	Not SCR		Yes	-	-	-	-	-	-	-	-	-	-	350	-	-	-	PF00264.15	Tyrosinase	1.9e-34	+	1304		Yes				+	-			0	0	1	1	13	12	8	3	1	5		6	3
Tribe 6	RS3_15724	MKVTSFVSVASLALCALAVDMSVDLNATIGGKCSQPAERKEWRQLSREEKKAFVDAVKCLQRPPKYGKATSSIVPTGYTPGIPAYNSSTSTFDDIVYAHIDTNIKDHFTALFLPWHRWYVHTFHETLKKQCGYQGVMPYWNWSLDVANITASPLFDSDPERSLGTFGTPLTDGAFKDAYRSYPTPHVISRTYDPYPFKQDAAVFPFSFTHRDLSAPTVLDPKNIDSIVNGSKGNFTDFAYKLDGVKAQGPHNAAHMMLPGDISDPLWSPNDPLFFLHHANIDRIWWRWQNAHKENMKTFGGGLTQDLANYDTYPVGAPPAAKKSDELHTRSLTRPVKVSEVLDTTDKYLCYVYV	354	5	336	Not SCR		Yes	-	-	-	-	-	-	-	-	-	-	348	-	-	-	PF00264.15	Tyrosinase	9e-38	+		381	No				+	0.19			0	0	1	1	13	12	8	3	1	5	1	6	3
Tribe 24	RS3_15726	MKLLLGGIALGLATQAVALPSEGLFVPGSQQSLLWDEVQFEHFSHSAVPDYKLRIKEPRLCDPGVKQYSGYLDIAEDKHLFFWFFEARNNPETAPVVIWLNGGPGCSSAMGLFFALGPCSIEKDGKNTTVNKWSWNNDANLLFIDQPRSVGYSYNTGTGVSDSFVAAEDMWSFLQLFYKRFGQYRSELHVRSESYGGTYVPHIANAIWKNNQKLEKSDELVRVNLSSILIGNGLTDPSYQFPVLYDWWCGNGKWPVYDKDGAMCKQLARDIPVCQRLVKSCEDYGTDIVCGTRSVFCFDRTLGQLGESGLNPYDARMKCGHKEDSECYDASRWIPMYLNRPEIRNELGGNPNVVFESCNTVVHRNFIKSGDVARNSAPLLPELIDDGVRMLIYVGDADL…	482	13	464	Not SCR		Yes	-	-	-	-	-	-	-	-	-	-	247	-	-	-	PF00450.17	Peptidase_S10	2.7e-98	+	497	891	No				+	0.08			0	0	1	1	3	3	3	3	3	6	4	2	5
Tribe 84	RS3_15729	MHLFLVSTAALLASVCQAQHVGRVGPTVPVTSKKYPCNVLDYGAKADNATDIGPAIKSAFTNCIVKNHNSRLVVPAASSGIGSVGNYLLSTTVLLNGASNWAFQLDGLITVDYSAYVKGTVRSNALVFQRMNEFELYSSNGQGYLYRLRPKQRSRRSWPRLLRVHLSTNFAVHDLKLVDAPAFHLVVSQATNAEVHRITIRGGNQGGLDGVDISGTNYHVHHVEVTNRDECVCVKSPSKQATIENIRCNQSGGSTIGSLKDGSVIENILFQNIENYQVTNAFMLKTYPGGASPGYVKNVVLRNFTNIDVTYNAYITQYWQNSYARSTSNVQLSNILFSDWRGSVSHGGNRGAVVMIGSDTNPPVNINVKNFSFWTTNGNKVVDRCSSTYGSGSCIEVLP…	447	8	429	Not SCR		Yes	-	-	-	-	-	-	-	-	-	-	35	-	-	-	PF00295.12	Glyco_hydro_28	1.5e-31	+		879	No				+	0.11			0	0	1		1		1			3		2	7
Tribe 12	RS3_15743	MVIWQRACALLLRSVPLIDAAALSVRDSSALSNGLLLDTERSKVQGFYNNTAHTVRAFLGVPFAAAPSGSLRFLPPQKRERSSDVIKATSWPPSCPGQYIHNPPSMYSLLPYFPIRSFSEDCLSINVWAPSVSRLTKGKLLPVNIYIYGGSFEQGGTSIPTYEATDLVANHDVISVAINYRVSIFGNPNSPYLASKGGALNVGLLDQRFAIEWIQRNIAAFGGDPKRMIAFGQSRSSVSRSYLPFAYPDNPIITGIGELSASVLLPISSIIMPELAQGNFTNLASAVGCAPGNTTDKQIFECMQNVPWKTLTDYIVGHPEKTYLFHIVTDNKTAFSDIPARIARSKVARIPQFSGQVDNEGDSLVPFSSDGIDQTAADAFTFTNLVCPGVKEAQLRVNR…	515	7	495	Not SCR		Yes	-	-	-	-	-	-	-	-	-	-	300	-	-	-	PF00135.23	COesterase	2.1e-69	-	3519		Yes	PPQKRERS (74)			+	-			1	0	1	5	9	16	7	1	2	12	4	13	15
Tribe 45	RS3_15757	MNYASTLATLAATLGLATAVTIESRQSTSFVKTSKQQFTLDGRKFTVRSSNAYWIPQLANNNDMTIAFKDLQNRSLTTLRTWGFNEVTSPSGTYYQIWNGKTAKINTGADGLGRFDMVVTQAKAVNIRLIVALTNNWNEYGGMDVYVKQLLGKDQHDLFYTDNAVKAAYKNYIREFVGRYKDEPTIMAWELANEPRCKGRTGATTGTCTTKTITNWATEMSVYIKSIAPKQLVAIGDEGFFNRPQASTYPYQGDMGIDFITNLKISSIDFGTFHSYPEHWGQESNVAQWGARWIKDHAAWQKAIGKPVVLEEFGVTSPYNPSSTYALWWKTMIFSGLRSNLIWQRSSTLSFGRSHNDGFSVYPGRAEYALQTKYAAALKARG	382	2	363	Not SCR		Yes	-	-	-	-	-	-	-	-	-	-	-	-	-	-	PF00150.13	Cellulase	4.5e-26	+	1213	371	Yes				+	-			0	0	1		3	2	3	2	4	1	1	2	3
Tribe 178	RS3_15765	MRIITPTLALAVSAYALVARQSVANTLTISTNGSVASSPLLYGYMYEDINHSGDGGLYAELLQNRAFQGQTPGTSGALYAWHTVGSASIAVVSNTAPVSSALPNSLSLTIGANVSGSRSFSNEGYWGIGITEGVTYNASFYAKLPANSAFTTQDHVTVQLLSASGEVLASEAVQGLSESWQQFSVRLTAKKTPESAANRFAVVVDGANKSGQTIYFTLLSLFPPTWNDRPNGLRKDIVQTLADAKPSFFRFPGGNNLEGEVVRDFWNWTNTIGPLTNRPGRFGDWTYWNTDGLGLMEYLLLCEDLGMELILGVYRSYSILGETVPANQLQPYIDLAISQIEFVMGDAETNEWAALRAKYGHPEPFKLEYVEIGNEDLYRTAPQSYLAYRWAAFVNAISA…	642	1	626	Not SCR		Yes	-	-	-	-	-	-	-	-	-	-	-	-	-	-	PF02018.12	CBM_4_9	0.00011	-	3322	1754	Yes				+	-			0	0	1		1	2	1	2		1	1	1	1
Tribe 267	RS3_15784	MKVHSGLAVVGLFALVNAHGDEHGGHGDGDPNANYAQRHMASEHHIDAFNPSTFFQLHDLDRNGILDRNEIEAIYGVHHVYSKRKTPTEEAQAAKAKQVADAVLAAMDTNGDGFVTMEEFLAKGLDALPDFSSLGAEGHHYDVESEFFLHHEEMYHSTPETQTDESYNHPEDIEHFAHHEEIERVEEERERKYEGLADDGVHKAVPSGEPDAEPELKSGPKYTYTRARKDGMEPGQQDELKRNAESKDAWGQGDSGYKRPKEASDKLRKNLPYKLTAQEGQAEKTESLLKAIQTYSTSDKEPGCLTYRVCRSGNEFFIFEQYADSDAIQTHFGLEGFKNLVNEVGKGTLVVGGPRISYYEEV	362	2	342	Not SCR		Yes	-	-	-	-	-	-	-	-	-	-	-	-	-	-	PF13499.1	EF-hand_7	6.8e-09	-	4461	837	Yes				+	-			0	0	1	1					1	1			1
Tribe 57	RS3_1581	MSLSGLTLIVGILALVARSSAERNDGIRLVIGPTCGKLTITGNVTDVNRGLRDLKNYKTIVSFGDSYTRSGVRDGSPLAPPVIISPSPKRSGRTTNGPVWIENVANDIGARFMDYAVGGAVTDRTLWPSKASNWDFVQEVDIFLGQNNTLDPSRTLYAVYFGINDVAASHKDGPANLAQAAQVILDKIQVLTSPPTNARSFLVTDSYGYGSHEDPGEAFKKRVFNGIAEMQSRVPSLKFGFVDFAYLWDAVRGATPGYATFGYTSIGSCTLNSSTIEGACNDPNHTFYWIPNHPFKQTHRIMADYVEAALEKCH	314	4	293	Not SCR		Yes	-	-	-	-	-	-	-	49	-	-	-	-	-	-	PF00657.17	Lipase_GDSL	3.2e-06	-	1555	3739	Yes				+	0.13			0	0	1	1		1		3	2	1			1
Tribe 63	RS3_15823	MRTVSTAIVSTLALFGGVNAFFRLPCTDPIIHERIDPVVSPGQKPSNHVHTVHGAKNFASNSTYSTLRASSCTSCKVTQDLSNYWFPKLYFRDPKTKLFEPVGNGGLLVYYLNRGDADVFYGGPGLKAFPEGFKMISGNPRSRSKKFATETGSQEELRERATKWTCLRYSRSLPGYEGYGFPTTDCERSFQARLHMPSCWDGKNVDSADHMSHTAYLDRLDNGKCPSTHPVPLIHLFYEVTWDVHAFASRWTAADGWPFVWATGDPTGYSWHGDFQNGWDTAVLQTAIDTCNNPKDDTINGIIEACKVFKLQDDAVGRACKAVPELTEAVSGQLTKLPGCNPIQRSPGDATLYSDANCPA	360	12	340	Not SCR		Yes	-	-	-	-	-	-	-	-	-	-	164	-	-	-	PF09362.5	DUF1996	1.2e-75	-	2462	3101	Yes				+	0.08			1	0	2	1	1	6	8			4	1	6	5
Tribe 63	RS3_15824	MLTFPSVVSAIALIGCANAFFRLPCTDPIIHERIDPIISPGQKPSNHVHTVHGAKNFASNSTYSTLRASSCTSCKVTQDLSNYWFPKLYFRDPKTKLFEAVGNGGLLVYYLQRGDADVVNGGSGLKAFPEGFKMISGNPRSRSKKFSTETGTQDELRERATKWICLRYSRSKEGYEGYGFPTTDCERSFQARLHMPSCWDGKNVDSADHMSHTAYLDRLDNGKCPSTHPVPLIHLFYEVTWDIHTFADRWTEAEGWPFVWATGDPTGYSWHGDFQNGWDTAVLQTAIDTCNNPNDDTINGVIEACKVFKLQDDTVGKACKAVPELTEAVNGQLAKLPGCNPIQRSPGDATFYSDASCPA	359	13	340	Not SCR		Yes	-	-	-	-	-	-	-	-	-	-	163	-	DPIIHERI...DPIISPG-...	2	PF09362.5	DUF1996	1e-76	-		2462	Yes				+	-			1	0	2	1	1	6	8			4	1	6	5
Tribe 12	RS3_15838	MPSPVFWSSFGLAIRSISSDQISYTTVEGPNPSWLGVRNTTAEFNYDYFYGIPFGQAPIGALRFKPPVAWTPTGPKTVVNATVLGTSCEQGNERGVENVSEDCLNLNICKPARAMTNPSSPLIIILQGGPQISPTRFQLWFGYVRFSLVRCPLESNFCRMDGGGFYFGSTVDYPGENLVQTSIELNKPVIYVSINYRTGIYGFPPGQEAAARSALNLGLKDQRLALEWIQKNIGYFGGDPTKVTLFGNSRSAVSTSYQSMYKGGDIGGVFRAMILESGSPSTVNVASADDPVLESVFTFVVNATGCNDSADKFECVRNAPADILSQANTDAIIPPEELKGVDQGPVVVGPVLAPGDDFLPRLPSESIHRSEFAKVPFINGAQLDEGTIFVNGEYPETEE…	593	7	574	Not SCR		Yes	-	-	-	-	-	-	-	-	-	-	313	-	-	-	PF00135.23	COesterase	9e-20	+		186	No				-	-			0	0	1	5	9	16	7	1	1	12	4	13	15
Tribe 11	RS3_15849	MVAISFALLSAVSGILVQSVRAAPSPTTLVDPFVRRDAEAPPFVKRAASCTFPSPPKTSSLSAPITLETKSNLGGNVRFDRGSGACTSGEGGSADTVFLISGGGTLQNVVIGANQKEGVRCTGPCNIYNVWFEDVCEDAITINQTSGQSNIVGGGAKGASDKVVQHNGGGTVKIDSYCVQTFGKLYRSCGNCSTQYKRTVLISQIIGKSGSTLRSVNSNYGDVAQFDKASLSLSSVSSICDTYQGNSSGSEPKKLTTNQSNA	262	9	240	Not SCR		Yes	-	-	-	-	-	-	-	-	-	-	-	-	-	-	PF03211.8	Pectate_lyase	9e-53	+		598	No				+	-			0	0	1		1	1	1			2			6
Tribe 41	RS3_15863	MKSPALALACLGLVRSQTLVDQSSKYVASPGSLGFYKGNSSASVTFDQFSLMLDGKRLMIFSGEFHPWRLPSIPLWRDILEKMKRSGFNTVSIYTNWGLSEGKRGDLNFDGYRSLTKFLDVAKSVGILVILRPGPYINAETTSGGMPGWVSNLADASRSNGTDFTAAWKPYITQISKDAAPYQYPDGPIILVQSENEFGGDSVTNPWSYGHTDHMKWIQETMRANGLNKVPTTHNDYKPQGEYATGPAKVDLYARDGYPLGWDCSHPEVWKELDASLDADHQKLNPAEPLYLAEYQGGALDAWNGPGYEKCYQLLNDQFASVIYKNNYARSISLQSLYMVYGGTNWGNLAAPVVYTSYDWGAAISEDRSLTPKFHETKFHGLFLHATPHYHLRSRVSTG…	1086	7	1070	Not SCR		Yes	-	-	-	-	-	-	-	-	-	-	262	-	-	-	PF01301.14	Glyco_hydro_35	6.9e-78	+	809	505	No				+	-			0	0	1							2	1	2	2
Tribe 557	RS3_15875	MLGPRVSAMLVIFIYMVAATPTDTDSNIASSSAPPIKRKECNDEEWFWEARRVCLYRKYEKPKDEKIIGVYGPNYISKCFVSWRWHEILQWCVPLNSAVDLSAMSCAPQYLKDPFRNICKPNMSVV	126	6	107	5.61		Yes	-	-	-	-	-	-	-	-	-	-	-	-	-	-				+		1872	Yes				-	-		Yes	0	0	1
Tribe 495	RS3_15878	MVGLKVSVMLVVCTYMAVGAPITKDGTALATSNAPQCTWRQFTWKNECLPYGGRLSWGPKTPKGTECPEHYQYYSDGSCKPRLPSKDEPKCDDHDLVLNKDTLICEPKPDPVAIGV	116	7	97	6.19		Yes	-	-	-	-	-	-	-	-	-	-	-	-	-	-				+	1412	759	Yes				-	0.47	Yes	Yes	0	0	1
Tribe 94	RS3_15884	MMRTSKLLFFLSFFYTIRTHPIDKLDLYEASISELQSGLDRAHFTSVDLVRAYLERINQVNHVGPKLNAILETNEHALEQARVLDEERKLTGRRSPLHGIPILVKDSIATLASEGMNTTRSSYALLGSVVRDEATVVAKLRKRSAIILGKTNLSEWSHVRGGLPNGWSGRGGQTTSPYYPGADPCSSSSGSAVAVAIGLARSTLGVETDGSIICPRSFNNVVGIKPTVGLTSRTGGTFLALLQYKPIKPSHLVVPVSAQQDTVGPIARSVADAAAILTVIRSRDERDNFTSAAPACTPDYTQFLDASAVKGKRFGVPRKVFMDETLMRTHPSVNAEFGKALERIRQLGGTVVDPADLPSAEEISYNQEEWVNLVQLKIQLNAYIKDLTYVPTNVSSLAD…	476	3	457	Not SCR		Yes	-	-	-	-	-	-	-	-	-	-	-	-	-	-	PF01425.16	Amidase	3.8e-66	+	2798	1022	Yes				+	0.17			0	0	1		1	1	1			4		1
Tribe 56	RS3_15897	MHTLSLLAVLGAALSATASQIHHRPENFLTKAVPNTPPSNRTTTPQPLHERMVLDKRANGKVNIGYFVNWGIYARAFYPQSIDTSKLTHILYSFADIDPSTGTVKLSDPDADQAKHYDGDSWNDVGNNVYGNFKQLYLLKQKNRSLKVLLSIGGWTYSQRSHFNFVTNPSARATFISSAITLLEDNGLDGIDIDYEYPSRSAQAQGYVALLAELRTALNSHAAKKGETNPYQITAAVPRSKSNYANLLVSQMDPSLTFWNLMAYDYRSSWSTTSDDQANLYGPTNSDTDTDTAVKWYVANGATTSKIVMGLPLYGRAFESTNGIRQPFNGIGPGTWERSVYDYKALPLSGAAVFEDSSRGASYSYDSSKKELVSYDTPNIIRQKAAYIKDKGLGGGMFW…	531	2	512	Not SCR		Yes	-	-	-	-	-	-	-	-	-	-	-	-	-	-	PF00704.23	Glyco_hydro_18	3.1e-89	-	2961		Yes				+	-			0	0	1	3	6	5	4	5	7	3	1	1	2
Tribe 2	RS3_15900	MLAKVAFALLSVASSVLAHGNVQEIVVGSPAATYIPWLPFQDPYKPTAPERVGRKILDNGPVEDVTSIDIQCNKAAVPAALIATAARSSKVALNWTDWPTSHIGPVITYLAKAPSDITKWSPGTDKVWFKIDERSLENGKWRSTDVLLSQNGLWTVTIPQSLQRSQYIMRHEIIALHSRSSYPGAQFYPSCIQFEITGSGTALPDDTDLVSFPGAYSGTDPGIKYNPYRSATTYPIPGPPVWDGTGSGSGSGGSGAASSSAAAPSSTTVASSTAVASNIPVASNTAVTSSSGAPISAPAATSSAAASPVVPVSSSVAAPSSATVAPSTPTGSTGSLAALYAQCGGTNFNGPKGCVAPYTCKDWNPYYSQCVQA	373	6	355	Not SCR		Yes	-	-	-	-	-	-	-	-	-	-	358	-	VASSTA-...VASNIP-...VASNTAV...SSSVAAP...SSATVAP...	5	PF03443.9	Glyco_hydro_61	9.7e-62	+	876	830	No				+	-			0	0	1	1	18	19	16	2		23		24	23
Tribe 92	RS3_15944	MRILLGTVSFALAASVVAFPAMGNAPRNAARSCPFATNAAKLKRESNAAPLATFDPVKQKVDVTGEHAFRPPTRSDKRGPCPGLNALANHGYLPHNGVTPLVQAIEATNKVFGMGIDIGTVLSVYSTIFDGNPLLLDWSIGGSPGGLVLPPLLSAPQGLSGSHNKYEGDASATRDDAYMNNGDASSLNLTYFKQLYDLQPEGASSANFDYDVIIQHRVNRRQTSVSTNPHFFNGPFSGFIALPAAYSFITRFMSNHSAEAPDGILNHEVLKSFYGVSGSGNSLTYQRGYERIPDNWYKRPIDYSIPLFTVDFLYRSLKHPEFLSIGGNTGEVNSFRSVNVGDITGGVYNSVNLLQGNNLVCFAFQAAQQAIPDVLKGILGDLTAALGLWTTKILPVLSG…	424	4	406	Not SCR		Yes	-	-	-	-	-	-	-	-	-	-	-	-	-	-	PF01328.12	Peroxidase_2	1e-12	-	3396	466	Yes				+	-			0	0	1		4	2	5	6		7	2	6
Tribe 150	RS3_15981	MVVRGLSIVVALLAWYAWNLKHAIQAQLFPKNLPRLFSRSQKCELVENNRFKFCEDGLVYAPGISVFSCDPGRHEWNTVMGPMRNPSPRGGLWALHYNSTTTQQPYFLELTHFPADADFHPLGIEITPADSTGTSRLLVVNHRRENSTIEVFHIRLDQQSKLVTLEHETTLTDRAFVAPNAMTALSPHSFIVSQDHYFTRRMAWPLNILLPPLETFLVLPLGRVDLVTFDPLRSVRQVQTIARNIPFANGVAISEDKSTLAIASTTRAEVRFYSLRPEGVKWVSSVRVPFSVDNIAFRSDRLLARSHPYLPEFMALVKRKSNRAPSYVVEITPRAVHADTWLARSVHPDGMRVRDVFTSDGSFLSSSSGAFMDLDRSAMFVVALYGEAVAKCSLA	395	4	372	Not SCR		Yes	-	-	-	-	-	-	-	-	-	-	67	-	-	-	PF08864.5	UPF0302	0.027	-	591	785	No				-	0.19			0	0	1			1				1
Tribe 175	RS3_1599	MHTHTLLLSFAAIAHASNIQKPGLALPPGASEHALDAKNLFTNAYQDYKKYAWGHDSLAPISKAPVDDRNGWGATIVDAMSTMKVMGLDVRICLAESWSPAH	102	1	86	Not SCR		Yes	-	-	-	-	-	-	-	-	-	-	-	-	-	-	PF01532.15	Glyco_hydro_47	4.2e-16	+	719		No				+	-		Yes	0	0	2	1		1		2	1	1	1	1
Tribe 1	RS3_15992	MIFSVIIRSLWVTSTLAAPATFNSAFLARRSEDELGSLVLAIRAQDDVNDPDDLTVASTIINTGNTTLKLLNDPNGPLSTWKTHTFEFYEVPRSGSRKRATGSIRSVNAIRVKYNPDVAASLSNPSAYTVLNPGENKTVVHDLSGMYNFQTTGAYEVRATTNAEWFRIIKDDGSVGYVKAKIYDAADAANWTATHINESGTFASMRGLINRSIPTHSLARRWEENTGLSKRVLYNNCSAMQEKDILQGVRSANSYITQSVQFLSSSYYLGNSRYRTWFGPYNKKRWDTVARHFALLHGQPPRFRYDCSCTEEDTFAYVYPNQFGTVYLCGAFWRAPVMGRDSRRSTIVHEATHFTQIRSTDDHAYGHEEAQTLAINFPDQAIMNADSHEYFAENDPVIA	399	4	382	Not SCR		Yes	-	-	-	-	-	-	-	-	-	-	305	-	-	-	PF00017.19	SH2	0.39	-	2152	309	Yes				+	0.08			0	0	1
Tribe 496	RS3_16001	MSLIALAYLFIFLYLRRHGRTFDDILLQRRGSTVENSRYRRGLEENQAPGISGATNSESNRSQAPHAYPPMEP	73	0	52	Not SCR		Yes	-	-	-	-	-	-	-	-	-	-	-	-	-	-				+	1127	2554	Yes				+	-		Yes	0	0	1
Tribe 244	RS3_16012	MASSGTNELVWQNKALLVSTLALFSIAYWQGWNTSAFRQLVSPQASEEQNTSVPTKDLPPPPKPVSASSVHMSYRVTPDITDEHGRLYRSEMLKIIDVARSVAARRHTDLNCVTISLDRVVLVREINRSAHLHVDACINRAWGSSLERSVRVLLEDMDTGELIYCCHAYLTFVALAPAPASHSGPPPTLRLGNSTPKPNQPRKKAVIAPIVPHTLIEKKRYLFRSRRRVMRTSRPPEDLTGLRKAVSDMIPTHAKRQWASESGSTRSSAPGSGRVSPRAEQEKRQARELRSLELELLADALEAQDPHVHVDERDFVRADTEVYGPDAPVVPRADLELILEKRKRGRRPTWVELRPESMIGVPTQVCLNQTFTHPSCTNQVPRLKKNSSWESPASNFTHE…	665	10	634	Not SCR			-	-	-	-	-	-	-	-	-	-	164	-	-	-	PF03061.17	4HBT	0.009	+	629	382	No	EKRKRGRRP (339), RRLRRR (609)			+	-			0	0	1
Tribe 112	RS3_16020	MLFYCLFLTFITLVLAVQAADPSINTPASLVECQPALLTWTASNLPVWISIIPGGMPGAPPLKDMGKLNGTSTTWIVDISKGTSITVQIRDSVGALAFSAPVTIQSSSNSSCIHK	115	3	96	Not SCR		Yes	-	-	-	-	-	-	-	-	-	-	3 (motif in SP)	-	-	-	PB010478	Pfam-B_10478	0.0007	-	2663	6747	Yes				+	0.3			0	0	1					4	2		1
Tribe 268	RS3_16022	MQLTLVATLLASVTVHSALGAPTVVERDSLKVLVGNDDGWAEANVRAFYQTLSARSYNTVVSAPVENQSGTGSSDSAAKVLTKRSQYNTVPVGAPAEGSNSTDSRLNYVNSYPVTAIKYGITTLAPKFFGGAPDIVVTGPNVGNNLGVATFFSGTVGAASEAAKQNFPAIAFSGDNSPARSYTTLVPGDSSFLYAQIAQKLVATLTATSKPWLPSGVALNVNFPAVSSTCSKLSDFQFVLTRLYWNPLRDDVVTCNNGGHLPDETPTKNTSGKCYVTVSAFDANNKRDASIAEQAVVLSKLSSILVCKA	309	4	289	Not SCR		Yes	-	-	-	-	-	-	-	-	-	-	-	-	-	-	PF01975.12	SurE	6.6e-38	-	3324	674	Yes				+	-			0	0	1			1			1	2		1	1
Tribe 68	RS3_16041	MRLLTVYLSTVLFSLVSASACSPDAKESTITTTFSNKLEVHFHGTVETLNIVYPPSEEHISHSRPSNAQLTLPQLGPHILGIVVTAMLVVSAAYLSWKHSSSTHTGNRSHSAHQTGRNEAVSGPAPGGDGPLHDSGQAKAPPRRRLSAAVVFADNAPHSSPPLRRFTDLPTPLIEEPEGLDDFTIDQEATSGGNRFQRLVATGRHVLRSWSWHPINQPEPAVIHLSARPPDPRSLHRSLYKGSKDLDGHLALDQCVFFVVGVDTPGHEDAENDTKYLQQMFESPAHGPPPRYKCIYGSDATRVKIRETIHKLLGEAQAVLAPPRMFMLFTGTGDENNMMYLSKGKPLSESDLTDWLSPFTNQTNEPAVSMLFDICREANSRLAVISQSAEMAWSCSVGE…	571	9	551	Not SCR		Yes	-	-	-	-	-	-	-	-	-	-	292	-	-	-				+	5893	2059	Yes				-	-			0	0	1
Tribe 78	RS3_16048	MELPRLLLHLLSIYFSLANAKWVYQPDARDYSASEEYLHQPCLGGNRSASQYFPNVIIGTVLPTNPEGVLDAMYTHREPVMDFWKRNQAFADFHTTGWFPQDPAHPDSRLRTRSTSFTKELPDGLPLGHGLVGKRTKIEVIDTITHSEDGPSGTAILSTVRAPNLINGNAFAVRTRTCLVPDGSSGTRLLITGVVRWNQRVNHGETIEDFAFDALKKYYQDLTNFTRREMIGYKADYTRFEEEPAPRVTYAERDTSANYAAYREQLANEREQAVYTTYKSKVVVPIQGADSPVMCQCEDLQAQIQQLAQNLRRVEMRVIDSENNIRSLEAQLREARRAY	339	4	319	Not SCR		Yes	-	-	-	-	-	-	-	-	-	-	-	-	-	-	PF09304.5	Cortex-I_coil	0.29	-	1172	199	Yes				+	0.13			0	0	1
Tribe 78	RS3_16049	MGPLLLVLLCFVPWCFGYTNIATPKFGQHLWAQTYDGIIAYEPGTCVCGRDPQHYPNIIADVVLPTNPGTVFNLMYSYHDEMQNFWTQQGMHDIRTIGWVPQDPSYSNSRLRMRTMLFSKDIPEGLRMGHNTTRVQVTDTITNLRDCPFSYSVQSTIYTPDVASGHAFAIKTRTCITSQARSQARLLVTAVLVWGDESDLQQPLGQVALRSLRHYYDSIVSIMRSELAIHKEVYASLDEAAIIECRNKFGYAE	253	7	236	Not SCR		Yes	-	-	-	-	-	-	-	-	-	-	-	-	-	-	PB017305	Pfam-B_17305	1e-09	-	1521	1172	Yes				-	0.16			0	0	1
Tribe 102	RS3_16056	MVRFAPLAVAASLASCVCRSKVDDVFNALKFPLSSEKLQNDIKLPALKVHAKVLQGFADKSNGTRVFGSKGYNASVEYVATIAKLRSYNVQRQTFPHEYSEVLTQKFVRSAPVNISAMTYSPSTPLGGVTAPLVLIPDPDAPPSRSCTAADFRSVDVQGKIALIQRGSCNFGVKSANAKARSAVGVVVYNNVEGVVSGTLGAPNETAYVATGGITKARSESLIQQLSRSPISATLDINIFVEQRYSSNVIATSKRSNQSNVVFIGSHLDSVRVGPGINDNGSGSITVLELAVQLAKYKLNNAVRFAWWTAEEFGLVGSEYYVANLPEAEREKIALYINLDMVASPNYVIAVYDGDGSRSINPGPSPPGSGAVEKVFTDYFASKKIPSVPTEFSGRSDYG…	514	5	495	Not SCR		Yes	-	-	-	-	-	-	-	-	-	-	-	-	-	-	PF02225.17	PA	2.7e-13	-		109	No				+	0.11			0	0	1		6	8	1		1	6	1	9	8
Tribe 497	RS3_16077	MTTPVLFGLGAIGAALVGRQLIKSGVIGGKRAADEWVKGGFKAKMDRKEALDILGLKEGPLVKTRYKDAHRTIMIANHPDRGGSPYLASKVNEAKDLLEKQERGK	105	0	86	Not SCR			-	-	-	-	-	-	-	-	-	-	-	-	-	-				+	3439	601	Yes				+	-		Yes	2	0	1
Tribe 247	RS3_16097	MRNAAVLLCSTVARSAYASTVVASHQSVIDPGPSSLRAACSSLSSTLVPVDRYEVHQYTEIALHYLDGTKNVISATGHHPNCVPEAPGRHLVSSPRAQDARPYKATWARIRYVASSLSESPCAEGILSENVNTISVHALSTDTSTSTGVDIPEVTETSPSEHLVKQVGSTMTTEDVGYEPVRRRATLGELCQLLVLFMVLGALHYASMQMAARWQAPPPMERRSPQCE	228	6	210	Not SCR		Yes	-	-	-	-	-	-	-	-	-	-	-	-	-	-				+	2491	269	Yes				+	-		Yes	0	0	1
Tribe 2	RS3_16124	MKAQAIAASLVLLSAQAAAHTIFQELYVNGVSRSHLKGIRHPNSNGPITDVTSNNVICNGGVNPLVTPFDKTVID	75	1	56	Not SCR		Yes	-	-	-	-	-	-	-	-	-	-	-	-	-	-	PF03443.9	Glyco_hydro_61	0.0028	+	1999		Yes				-	-		Yes	0	0	1		3	4	3			6		4	4
Tribe 28	RS3_16138	MSIIFKSIITALVATHGALAVGTPFGYASGTTGGGSAAAAVPSSTAQLVSWLGDDTPRVILLDKTYDFTDSEGEQTGKVCKPWTCSPGAQVAIDVNGWCGREQKNAATDTATWKKRSLSAIKVGSNKTLLGKGTRSSIKGKGIRIRSSSNIIIQNVRFSDINAAFVWGGDAVTIDGGKRIWIDHNYFKDVGRQFIVTGYGAAEGITISDNVFDGSGTWSTRCDGHHYWTLYFTGSQDTITFARNYLYQTRSRGPRIGGTSPYSQVVHMYNNYFVDITDHAMDADTGAHALLEGNYFNRVVRPSISGRRSIAFAPTSAAMNAQCKASLGRDCVSNTLLGSGELRSTSNANAISKFTSNAAKGAQVMDASKVGAYVQTNRSTGKIN	384	6	364	Not SCR		Yes	-	-	-	-	-	-	-	-	-	-	83	-	GKGTRSSIK...GKGIRIRSS...	2	PF00544.14	Pec_lyase_C	7.1e-23	-	2641	1903	Yes				+	0.1			0	0	1		2	1	1	1	1	2		3	12
Tribe 122	RS3_16140	MRTISIASLSLVAAAIGAPFAKRQDQLNGGVYYCTETNFTGVCVRTPPIELVQSHFIL	58	2	41	4.88		Yes	-	-	-	-	-	-	-	-	-	-	32	-	-	-				+	2577		Yes				-	-		Yes	0	0	1
Tribe 7	RS3_16142	MQLRNIPLLVGALLPAVQAALRQHTLTVTNGTSNADGVTRSSWLLNGQTPGPHFVWDEGDDVSVTVVNNGPEPITIHWHGIEQYGTPWSDGVPGLAQYPIGSGENFVYNFTLYQYGFYWYHSHYKMQLDDGLKGTIYIRPSSSRANPFNQISNDTTVLNQLKAAEINPLMLNVYDYKHYTSEYWMSEWERTNMYPNNTLMFPYSDSKPSIVDPKMWYNCSNTATPYEVFTAKESDGWVSFILLNSGALWDLRVSIDSHKLYFFAADGHYTQVQVATSVLIPIGERYQFFVKLDQTPGDYLIRTAAVVMPQMINGYAILSYTSTGTTGRSLVSTTTLPAAKTPYIDYRSGITNGGVDLITANMAPYPANPPPQGKADLTLALNVTRTGEFGWVLNGNTWN…	559	2	540	Not SCR		Yes	-	-	-	-	-	-	-	-	-	-	217	-	-	-	PF07732.10	Cu-oxidase_3	5.7e-38	+	2942		Yes				+	0.07			0	0	3	1	6	8	6	7	8	4	4	1	2
Tribe 28	RS3_16153	MSLLLKSLLTALVAAHGALAVGTPFGYGRSTTGGGNAKPAVPASPAQLVAWLGDNVPRVILLDKTYDFTDLEGSATGQVCKPWTCSPGAQMAIYDTGWCASAQKNAPKGTATWKKRSRTAIKVGSNKTLLGKGSSGWIKGKGIRIRSSQNIIIQNVRFSDINAAFIWGGDALTIDGGKQIWASLVIDHNYFKDIGRQFVVTGYGAAQAVTISNNVFDGSGAWSTKCDGHHWWTLYITGAQDTVTVANNYFYKTRSRGPRVGGTSPYSQAVHLYNNYWVDVTDHALDADIGSHVLVEGNYFNKVVQPLLPGRTGSSVFAPTSGATAAQCRAALGRNCVSNTLLGSGALSAATASTLNSFKSTAVTKAAVRDPSQVAAYVQANRSLGKVN	388	6	368	Not SCR		Yes	-	-	-	-	-	-	-	-	-	-	83	-	-	-	PF00544.14	Pec_lyase_C	5.9e-21	+	6101	274	Yes				+	-			0	0	1		2	1	1	1	1	2		2	12
Tribe 122	RS3_16156	MRFSLGLLSLATGVLCAPPLLSLRAEDWKTALGWDGKTTTPAQLDSSNVVRPTPGKPAAAAISGGVYFCTEANFKGQCLFVSGFTDNQCVNFGNEFNDKVTSFGPDKGIACLLYSDWNCRSTNPGGWMVNPGSSDLSQYKFNDIAKRAFSLTSPIILVMGAFSSRTTAMAQPDLSGRVLMVTGANRGIGFETAKQLYKLGGTVYLGVRSEDNARQAIERIRADVTRSDGQLKWLPLDLSTVGQARESAEAFLKLEDRLDILINNACLGDAAYELNEDGIEKMMAINHVGHYVLTTTLLGLMKKTSSEKGSDVRIVNNPNTWSHTIARYSRTKLANLLFTQELQRQLDEESCDIITVSVHPGYVATDAVRESMAKMPILGWMSNILAKFFLIDEARSARN…	457	8	441	Not SCR		Yes	-	-	-	-	-	-	-	-	-	-	67	-	-	-	PF00106.20	adh_short	3.7e-12	-	4440	1558	Yes				+	0.08			0	0	1			1			1			2	1
Tribe 122	RS3_16157	MRFATIATLSFITAALGAPSAKRQEQLNGNVFFCTEKDFTGVCARTPPTDNGCKSLDDTFNKNISSFRIEPEGTFVCLLWSDANCQGSNPGGWIRAPVADLSTINFENTASSYQCKSA	118	6	101	5.94		Yes	-	-	-	-	-	-	-	-	-	-	32	-	-	-				-	1476	4440	Yes				+	-		Yes	0	0	1									1
Tribe 1	RS3_16165	MSLTTTFKICLLAVFLTSVKGSPPLKPFNPSVGIANDAVDDAKTQEEIFSFKDAKAPSGAFTLSKLNYTGCAPDQGEEIVNTIKKAQSHASAARKLLGTYPKGLLYTRWFGKFNPTVYGYALQSSSRLSKLPAQWQYKCQSECPKGRDNTRLSYIRVQQPNIFNVCPDFWLTNSTLDMRVFNLIQEGACFIEVLGASYIEHGRNESMKLAAANPIGRSMNSDNHAFFITSVPGERIQKIKSSL	243	6	222	Not SCR		Yes	-	-	-	-	-	-	-	-	-	-	137	-	-	-	PF14521.1	Aspzincin_M35	4e-05	+	636		No				-	0.59		Yes	0	0	1
Tribe 11	RS3_16173	MVSITFTALAALRSFLAQTAVAAPSPVVDAEGTYIKRAASCTFPSPPKTSSLSAAKTITGTFDGGNVRYDRGKGACTGQQEGGDKDAVFILESGATIQNVVIGAEQAEGIHCLGPCNIYNVWFEDVCEDAITIKQSSGTSNIVGGGAKGASDKVVQHNGGGHVKIDSYCVQDFGKLYRSCGNCSTQYKRTVAISNVIAKNGKLLRSVNSNYGDVATINTGSNSYTSLTSVCDTFEGNNSGKEPKSLTKNTKNASCAF	257	10	235	Not SCR		Yes	-	-	-	-	-	-	-	-	-	-	-	-	-	-	PF03211.8	Pectate_lyase	1.7e-66	+	2616	590	Yes				+	-		Yes	0	0	1		1	1	1			2			6
Tribe 8	RS3_16183	MLRVGLKASAILVACIYGVVADPPLPPHRQPHANWTCPPGEWFWQKMSMCVPNAMPANLPPNPQDRICPTLSYWSGKRYCVPSDPGKHLCPTDYYWDKGLLFCVPP	106	7	85	7.06		Yes	-	-	-	-	-	-	-	-	-	-	35	-	-	-	PF01607.19	CBM_14	0.13	+		2165	Yes				-	0.77	Yes	Yes	0	0	1
Tribe 25	RS3_16199	MRSSTLILPFFFSLASARLFTVTNACPFTIWPAVWTNTSYGTAKPSVEGGWEAPTNSSKQFAVPDNWARSRIWARRGCNFANSQGPESCVTGGCTGGLNCTESGSPPITLAEWTLSPTNDRDDYYDVSLLDGFDLPVRITPSAQCAVAECAVDLIANCPQPLRVPADPNQPAQGCTTSCFANLDGNPGNSANCCTGQFETPESCPASNIAFFDYFRGSCPTAYAWTFDGSNRDIIKNCPGTNKADYTVTFCPPAQ	255	16	230	Not SCR		Yes	-	-	-	-	-	-	-	-	-	-	-	-	-	-	PF00314.12	Thaumatin	7.8e-56	+	600	1086	Yes				+	-			0	0	1						6				1
Tribe 763	RS3_16200	MFTKFLVASVLASAAFATECTRTYTVKEGDWCNTISQAQNVSTYQLSTVNADKINDACTNLEIGQELCLGTKGQDCTKTYNVVKDDTCDKIIMGRSINATMLYTNNPQIDDRCSNILIGQVLCVANEYLAPKEVPGRQYGAPRSEPRSSPSPTPYVEAKQKANKATASNNNTTSAYSGPDTDSSYSAPEKKPDVPLPGNGGDDDDLPECEDPNDDGY	217	9	200	Not SCR		Yes	-	-	-	-	-	-	-	-	-	-	-	-	-	-	PF01476.15	LysM	5.4e-06	+	1086	2181	Yes				-	-		Yes	0	0	1		4		9			1	1
Tribe 152	RS3_16207	MRSPLSIYWLACFAVVTASPLTAEKRQLDSGVYVTDISKCPSVAPRATPPTSVHDLRPDDFSVAMAVGDSITRSAFAQGINKENLLLNFVEFRGLSYRSGGDASAVTVPNLLKHYNSALVGGSKGVNPGIELCFGPLCPIGSVGWNQPVDQLNAAQSGALASNLLHEVRDYLVPQVKARSIATNRFKYLSFQIGSNDLCQLCLAADALLGPGTQSDFEANIRETLEYVRKNIRKLSHELSGVDRSIESISPANTLVNLFGVFQVSEIYKLTLNQPYCQQLIPNVTHYNLECTCALFSGERSEFTRSRMDKLQGQYNVALQKIVADYKAKNYKDFAVIWQPPSVPLGQYPIESLSSLDCFHPSTATHQRIARSLWNRLTLNETARAASFKWETTPEFRCL…	407	11	389	Not SCR		Yes	-	-	-	-	-	-	-	-	-	-	396	-	-	-	PF00657.17	Lipase_GDSL	7e-05	-	2873	1945	Yes				+	-			0	0	1
Tribe 63	RS3_16236	MRTFTSTIVSAVALLGGASAFFRLPCSSEPIIHARIDPVISPGQKPSNHVHTVHGAKNFASNSTYASLRASTCTNCKVTQDLSNYWFPRLYFRDPKTKLFEPVGNGGLLVYYLQRGDADVANGGPGLKAFPPGFKMITGNPRSRSKKFATETGSQEELRQRATKWTCLRYSRSKEGYEGYGFPTTDCESGFQARLHMPSCWDGKNVDSADHVSHTAYLSGLDNGKCPSTHPVAFIHLFYEVTWDVHAFRSRWSGSDGWPFVWATGDPTGYSWHGDFQNGWDTTVLQQAIDTCNNPNDDTINGNIEACKVLKLQDDNAEKACKAVPELTEVIDGKLAKLPGCNPIQRSPGDATLYSDTNCPV	361	12	341	Not SCR		Yes	-	-	-	-	-	-	-	-	-	-	165	-	-	-	PF09362.5	DUF1996	2.1e-75	+		384	No				+	-			0	0	1	1	1	6	8			4	1	6	5
Tribe 79	RS3_16237	MLYFPLSAILAATALAAPVKRDVPVQNCVKLTSGSLVGADGQQFYYLSDDNTGIGYRSNNQTSLLVEFQSCDPNFTKYPNSGDGPYRSHIMVVSEQKCLEVPSYENYGSETYPLRLTDCYYSGDSGQFAFTFLKKGDDYYWSGATMSDGSLIQNGEQGCTDGLFGYKRSENNALIDRSSVNVACASGAEAKAFRISP	197	6	181	Not SCR		Yes	-	-	-	-	-	-	-	-	-	-	-	-	-	-				-	1340	384	Yes				+	0.04		Yes	0	0	1
Tribe 101	RS3_16261	MLGLKFAQLLLLGLSGVLAFPSLARPALEIRDDLCNGYAALCSRSYGNVTYIGAHNSYAVSTDVAALSANQNVDVTAQLNLGVRLLQARSKLKNGAVQLCHTSCILWDGGSLTSWLTKIKTWMDSHPREVVTLVLTNGDALDANQYWVPSFTASGIMPYVYTPPSGSVTRDAWPTLGSMISSGQRLVVIMDYPSNSGGVPWIISEFNNMWETPFSQIDASFPCKVDRVNGGPNGKMYMINHSLNYKFLGSDDIIVPDRAKAATTNSIASIMAHANGCAPLGEVLWPTYVLLDWVDKGDPWTALRQLNRV	309	6	290	Not SCR		Yes	-	-	-	-	-	-	-	-	-	-	221	-	-	-	PF11860.3	DUF3380	0.031	+	2415	467	Yes				+	0.14			0	0	1	2	1			1		1		1	2
Tribe 178	RS3_16263	MMGLACNLFALALARSAFAQSSLRIQVTKTQTHAIPSTLYGWMWEDINHSGDGGLYAELLQNRAFQIVTPHTSQALNAWSAYKGTTLDVTNAIRSVSAALPNSLQATVPRSSTGQVGFDNSGYWGIKVQSGWKYTGSFYARSDGYTGAITVSLVSSSGTVYATKTVSKVTSSWKKFTFTFTPSKSAPDVKNVFRVTVDGASASGKSVYFGMFSLFPPTYKGRPNGMRIDLAEALAATKPRVWRFPGGNNLEGQTVATRWKWNETIGPFENRPGRQGDWGYPNTDGLGLLEYLDWAEDIGAEPILGIWRSYALRGETVPESQLQVYVQDAINEIQFVTGDANTNQWAKLRAQYGRKAPYKVKFIEIGNEDFFARSSYASYRWKAFVNGLKAAFPDSGFEY…	650	3	631	Not SCR		Yes	-	-	-	-	-	-	-	-	-	-	-	-	-	-	PF02018.12	CBM_4_9	3e-05	-	3199	187	Yes				+	-			0	0	1		1	2	1	2		1	1	1	1
Tribe 2	RS3_16286	MKPQAIAATLALFSAQVAAHTIFQELYVNGVSRSHLKGIRHPTFNGPITDVTSNDVICNGGPNPLVTPFDKTVINVPRSATVTHEWHHNLKGPEPANPDDPIGLSHLGPVVVYLAKVPDATQESVTGLKWFKIAEDGLDSSGKWGVNRLIDNGGKATAVIPKCIPRSNYFLRAEIIALHAAASYPGAQLYMGCAQINVTGGGSASPATVSFPGAYSPTDPGITINLYYPPLTNYVIPGPRPFTCDRSSTPATSTTSSTTAPTTSAPTRSTVPKYSQCGGIGWTGATACVRSSTCKAINDHYSQCV	305	8	286	Not SCR		Yes	-	-	-	-	-	-	-	-	-	-	242	-	STPAT...STTS-...STTA-...PTTS-...	4	PF03443.9	Glyco_hydro_61	1.2e-60	-	3140	335	Yes				+	0.12			0	0	1	1	2	25	15	1		24		28	29
Tribe 9	RS3_16332	MRTTSFVTSALFISCTHALLAPPNGHETRAAARVYTTCTQPKTLAITFDDGPNTYTKTIVDTLDKRSGKATFFFNGKNYNCIYDTTNADRAKYAYDHGHQVASHTWAHLHLPTLTDAQITSEFQRTNDAIKKITGAVPAFVRPPFGEHNTNVQNIRSSFGQSLVTWDLDSQDWNGASVAQIEATYKARIDANPNGILTLNHEVYRSSAQQVLPWAINYAKSKGYKLATVAECVGAQPYISKGSPSTRDSSWVC	253	5	235	Not SCR		Yes	-	-	-	-	-	-	-	-	-	-	79	-	-	-	PF01522.16	Polysacc_deac_1	8.1e-31	-	1998	84	Yes				+	0.08			1	0	1	2	3	1	4	6	6	4	3	4	4
Tribe 197	RS3_16335	MRFSCLIFGLFATLAAAQTPIPPTETAPTGSVTVSGSVTRTSSGTRSGTAIGTASGTGTISASASGNMTVTTSATPTTTSYPSLGNASPCVANCLQVSISQANCSTIIDVNCYCTSERFRTGLVQCVAASCPSDLSSAENYGQQFCNIVSVSLTYPPAPTTTPASSTTPRASQTTTPTTTANAAPRQTGDWTWGLAAAALGVLAI	205	9	188	Not SCR		Yes	-	-	-	-	-	-	-	-	-	-	3 (motif in SP)	-	GSVTVS...GSVTRT...SSGTRS...	3	PF14352.1	DUF4402	0.063	-	859	1526	Yes				+	0.26			0	0	1					1
Tribe 498	RS3_16341	MARFSVLTVLVTVYCFLLWTTQVDTPSHLDISLQMIEVLPLVKPILTISAPPPTRSPCRSINRCDKAPTYKIWASKFVGSANQARGYLNVYNFARPYLLKVGHFVHQVTDMLGRPTPDSLLGLVIMPTTGKLAAPPLGWVRVETPPPPPRSPPPPPTRTLPVYASPTPTTGPWNPPTPTTGYSRPRSVEPVVKTDSDHWFQQAMFIGSSLILTILSFVRNFKVALSLVKCVEHRDTNNGGTASRCDTICPVVPPKTEASATQAPRKSSVELPFEKLQNHLEASLGTPAIADSELLVDATSNRNLDLVPNYVVPLVSSPLRSISHRSSQRELGVALRRLLHPNLTLYLINRTISLIPTKRGAERRGLLLIEWYPTQYDAAKLLVAACPPFPLNTIYTPSI…	719	12	696	Not SCR		Yes	-	-	-	-	-	-	-	-	-	-	-	-	-	-				+	1335	385	Yes				+	-			0	0	1
Tribe 48	RS3_16346	MLLSAVFMTLSATLAFASPLEPRAAPDNTVLIESTSKYCMIMPRIAHTNIGDSESEGQMQSYCSASARYDNSQGKLPNNFWKKVTYKKGRGKGDWVQLTGCINKGFSQLNDNDGGGQYDSTGGRSSRSNPRGSKCQNYNHYVEIVEPDVGRACIRCCQEYSDCPLDKDTRSCPAVVPGTYC	181	10	164	Not SCR		Yes	-	-	-	-	-	-	-	-	-	-	-	-	-	-	PB003370	Pfam-B_3370	3.3e-26	+	6799	689	Yes				+	0.08		Yes	0	0	1					2	1
Tribe 48	RS3_16347	MLLSATILLTCVTLGLASPLQPRAAPDNTVLIRSEHVDSKVCLILPRVPGATVGESESPGQMQSFCSPSAYTDSSQGQLPGNFWRSVTYATGTGSSGQSYAQLTGCINLFPQLNPNDGGGQYDSSGGDGGRGNPEGSVCEGYAHYVELLEPSTGRACIRCCQDTNDCPLSMDTSGCPAVIPGTYSGC	187	11	170	Not SCR		Yes	-	-	-	-	-	-	-	-	-	-	-	-	-	-	PB003370	Pfam-B_3370	5.3e-35	+	689	1178	Yes				+	0.1		Yes	1	0	1					3	1
Tribe 159	RS3_16350	MLPCKSWSKCLLLVGLLPLRDVYAQQYLLGVGIGDVTGPVVETNMMGYADLSQTDTGLHMRQFSRAYIVAAPGTNSAKDRILFINSDLQSGDTAIRRGILEQLNKLYPGLYTEANVALVGTHSHRSVGGFLNNLLPTLTSLGFVKQTYDAIVNGTVQAVKRAHESLALGTLSLGNVTVLDTNLNRSPYAYEANPASERARYQYDQDKELHLLKFTDNSGTARGFLSFFAVHGTSLYQNNTLVSTDNKGMAAYLYEADVQPDSAPGKNTFVRSFVQANVGDTTPNTLGAFCESPGKPWDGQACEYQKSTCGNVTQGCHGRGPGFRISDFESNRIIGENQYLGAKKLMNGNSLTSVKGAVRSLHTYVNMSNYSFPLPNGTAVHTCPPAMGYSFRSGTSDGP…	716	8	692	Not SCR		Yes	-	-	-	-	-	-	-	-	-	-	-	-	-	-	PF04734.8	Ceramidase_alk	1.5e-258	-	4364	587	Yes				+	0.05			1	0	1
Tribe 7	RS3_16367	MFSSLTLLALATRCVSGAFVDYTLNIVNTQISPDGFSRKASLVNGQFPGTVLFANKGDTLRNTVVNQLTDPSMRRSTTIHWHGLFQRTTAYEDGPAFVTQCPIAPNATYQYVIPLREQTGTHWYHSHLGSQYVDGVRSAIVVYDPDDPHKNLYDVDDASTVIQLSDWYHTPAPALGEQYFSSGSEPVPDSGLINGRGRYKGGPAAPWSVFTVQKGKRYRFRVVNNGALGYYTFQIDGHPLKIIEADGIAHQPYTVNSLDIHPGERYSIVVEANQTVGNYWVRAPITARRSSSTLDPELVKAVLRYEGAPSRDPTTSKSSGLKLDQNLLKPVENPGAPGGSAPADVVIDLKYGGVSGGATGWQVIELQIHGSSNGFFHPWHLHGHAFDIVQNGGAVNYVN…	478	4	461	Not SCR		Yes	-	-	-	-	-	-	-	-	-	-	-	-	-	-	PF07732.10	Cu-oxidase_3	4.4e-35	-	5010	118	Yes				+	-			0	0	1	1	8	1	8	1	8	5	3	1	2
Tribe 269	RS3_1637	MSSILAIALFAHAVVANPIHRRQDNVTTIATNVTATLAPTATTLSVNATSTITDPITLSETTDTPTPTFTPSSIITSIAPAPTEGSDDGSYWYCSFPGAEATATATVTTDTLPTYTSTDDTTIIADPTLTDTYTEIPTATATSTLTVPD	149	1	133	Not SCR		Yes	-	-	-	-	-	-	-	-	-	-	92	-	-	-				-	1425		Yes				-	-			0	0	1
Tribe 57	RS3_16371	MLNSKVVALLAFALGVRAAPAVVDPSYNDGIHLAITPTCGLPSINGSVVDVNRSLYALSRYKTIVSFGDSFTSDGKFDGSEPAPPVPTGTSPRYGGRFANGYVWIENLANDTGAHLLDYAVPGAVTDTAIWPSKATESSFVNQVAIFQNQSHNFDPETTLYSVFFGINDFSASAKDGDHMLEAAEALLDDYGRGTRTASGLSFKTRVFNGLSEMQRVNRSLKFAYVDFAYLWDGVLKTPGYKAFGYNATGYCSPSSTSSVGACADPEHTFYWINGYGAQIRISVWKLISILRQPSLQADA	300	3	282	Not SCR		Yes	-	-	-	-	-	-	-	-	-	-	-	-	-	-	PF00657.17	Lipase_GDSL	3.4e-06	+	1013	111	Yes				+	0.2			0	0	1	1		2		3	1				1
Tribe 163	RS3_1638	MYGTTQALIVAAIALQASANPVKLFERQVSSTSAPITSIISSFSSSLATPTITPVPFPEATVPSFPFPGSNGTYYICSFPSTNTTANPTEPVTSTATASTAPATATVSVTLTDDVLTPSGASTSSVSASSSTSSASLSATKPVPTTSFSSAVPTATPTTFTVVGPSTTAIIECIPVPTGAHSHPPSPSNSSSVSPVTLPTVTASILTSSVPTSSPISSIIQGLANEVYVTDYV	233	2	214	Not SCR		Yes	-	-	-	-	-	-	-	-	-	-	75	-	ASTSSVS...ASSSTSS...	2				-	581	1425	Yes				+	0.74	Yes		0	0	1
Tribe 10	RS3_16392	MSRVLVWPTLVFLGVASASVMPRSLTTDGASFASQTFDYVIVGGGTRSLAVAARLAETSSVTVGVIERSEYIVDDPLIDTPQLFGKTQGNAKYDWMFESVAQPGLNNRAMAMPRGKVLGGSSALGRNWVVRDGNWKGITPYMKIAEDFTNVDPFRNYTHSSSDVYPSQGIHGPIGSSYNAWYSDVTTPYAESLVKLGIPANFDPDSGNAFGIYNCAMSVNRTTGKRSYAASTYYAYNAERSNFVVLTGGQATKINFSNKTVGGNQVATGVSFVSGSTTYTVNVRKEVILSRSSLQSPQLLELSGIGNSTILKQFGIKPLVNLPGVGENLQDHVFIPTSYELKPGKTTFDLLRNNATYAAEAQAQYAATHDGIYAATHSAFSFVNLASYVNNSTIQSMKT…	607	1	589	Not SCR		Yes	-	-	-	-	-	-	-	-	-	-	213	-	YAATHDGI...YAATHSAF...	2	PF00732.14	GMC_oxred_N	6.1e-40	+	1110	1129	Yes				+	0.12			0	0	1		1	7	7	1	2	11	1	12	11
Tribe 439	RS3_16398	MAPSPRTIVLGSLSVLSLYALLHLPSSTPEPSPQAPLPNGQFTRRIVAIGDLHGDLVNMKKVLSMRSVINEDGNWSRNVDFLVQTGDMVGDILKLDRGDDTLEMYALMDKLREQALHRSGQVLSHLGNHEVMNSIGDWRYVYPSEIATFGSVSDRQQMISSGWVGKSWRANYTITSRLPLHPSLGPPNTDYNPKAPPNPLSHAALSFVHGGLSPTYSNLTPYPSAINALGKSLLRRLQDRVQPPPHPPNPYPGLPDSSTQAEHELYGADGPLWYRGWATEPDSFVCPAVEGVLAKTGVRRLIMGHTPDFERQVSRCDGKIIIIDTGISKAYGGVLSALSITYTLTPHTPSRFLAASNERAWTEHEVIMAIYPDKAEVFVDSKREIRGSW	389	2	360	Not SCR		Yes	-	-	-	-	-	-	-	-	-	-	284	-	-VLGSLS...-VL-SLY...ALL-HL-...	3	PF00149.23	Metallophos	0.00042	+	2061	311	Yes				+	-			0	0	1
Tribe 64	RS3_16414	MFSKSLVPFVLLAVFTSSVNARMRVIERDGRALYGRRFGQEQNPAIAELSSACNGATCGVLRSKAVGTLLAASPECAQQDLADDIIDAAREQDATTQAKMIDIAKRFRQAEKNTPPDFTTNPPTNRNSVFCQTPPRNAELTGLNQSQDPANNPDDFFDPACKCTVKKGSQANTSPLRSGATSGGTTGRNNEANKGGNDNGKDTSTSRSTATETGARSETATATTTAAVSETATATTTDAAATTSAPANSDPTDTCPAVATVTVTVDPSAPTATATGVDTSATSVSTDPSATGTTPASPAATAAPANGNIDLGSCSDPTIKFGRSIEGRTETSFIPNNLKEFNHGSAQNSAIITQFVCDTFVNSCKANQAAIDACKQAKNAAAARSAKKGAAADAFNQVF…	419	11	398	Not SCR		Yes	-	-	-	-	-	-	-	-	-	-	355	-	-	-	PB005871	Pfam-B_5871	0.00058	+	2119	838	Yes				+	-			0	0	1		1	3	3	3	7			1	2
Tribe 40	RS3_16421	MLAKTSAFSSALLVLAAVTSVNAHAAMIKVGATGKGFGVVETTPRDGTRREPFQADTAIIRDADAANGARSACGRTLRSGPIDAAAEMEAASARSLPAVAADGTITMVMHQVNGDGRSPYTCGVSADASAQNFVDMKIITNVPGENSRSNARAQDFPLVAQMPRSTACTGGPNGDACIIRCRNAARRSPFGACAAVANAPAPAPAPARPRSNNATPPGNGNGNGNGNGNPNRNTPPNGNNGTGNGNGNGNGNGNGNGNGTGNGNGNGNGNATPPGNRNANGTPNRNANGNTNGNGNGNGNGNGNGNGNGNGNGNGNGNGNGTGNGGTPNRNANGNTNGNANANRNTNGNANGNVNGNVNGSVNRNANVDGNGDGNGNGNGNGDNDNGNGNGNNDNGNAN…	467	6	444	Not SCR		Yes	-	-	-	-	-	-	-	-	-	-	120	-	GN...GN...GN...GN...GN...GN...PN...NGN...NG-...TG-...NG-...NG-...NG-...NG-...NG-...NG-...NG-...NG-...TG-...NG-...NG-...NG-...NG-...NA-...NG...NT...NG...NG...NG...NG...NG...NG...NG...NG...NG...NG...NG...NG...NG...NG...NG...TG...NANGNTNG----...NANANRNTNG--...NANGNVNGNV--...NGSVNRNANVDG...NGDGNGNGNG--...	47	PF11327.3	DUF3129	1.8e-43	-	2546	658	Yes				+	-		Yes	0	0	1	8	7	7	4	1	7	4		2	4
Tribe 31	RS3_16429	MSTFLISLLVVAAVTAAPDTLLTGGSKRSLGWGGGGEISQFERSKVSWYYTWAPTSWVQPRPNIEYVPMLWGGKDVSAFAKAVTGASIASNGWTHILGMNEWVLSCP	107	1	91	Not SCR		Yes	-	-	-	-	-	-	-	-	-	-	-	-	-	-	PF11790.3	Glyco_hydro_cc	2.1e-12	+	158	53	No				+	-			0	0	1										1
Tribe 31	RS3_16431	MLFARISHLCTTFWLFIVLSPPVKGRNLPIIRRQSPLAPLKRSLGWGGGGNISQFEGHEVSWYFTWSPQSWVVPSPAELEFVPQLWGERDVQSFASIVNATSIATNGWKNVLGMNE	116	1	91	Not SCR		Yes	-	-	-	-	-	-	-	-	-	-	-	-	-	-	PF11790.3	Glyco_hydro_cc	6.9e-10	+	312	69	No				+	-			0	0	1
Tribe 131	RS3_1645	MRTVACMLLTVSLATVQAHRSRSEDSQSPLKPDGEFQTWAKKYGTQFDMSFSGPLSFAHLPYSKCLETENEHQLFDIAVLGMPFDSAVSYRPGARFGPHGIRSGSRRISPTRGYTTAWGYNPYKQDVVVRDCGDVPVVPFDIKYAMDQMQTAYSTLIKREVATQSSLFSTSRKLAKDGKFHPRIIALGGDHAVILPILRSLHEVYGEIAVIHFDSHLDTWPVLGYYGNKDSSVVTHGTMFWTAMTEGLIAKGNSIHRSIRCKMTGIEDIEHDQGVGFSMITTDDIDELGADGIADKIKKHVGDKPVYLSLDIDVIDPAFAPATGTPEPGGWATREVKRILRGLRSLNVVGADVVEVAPAYDTNAETTSLVAADIIHEMLSIMIGKRPAIARVDEKLSTR…	402	4	384	Not SCR		Yes	-	-	-	-	-	-	-	-	-	-	-	-	-	-	PF00491.16	Arginase	4.5e-82	+	257	285	No				+	0.2			1	0	1		2	2	2			1	1	2	1
Tribe 89	RS3_16484	MTRLLSVLAFQALASWSCYARSEPDPPNHANSTVAYTTPSSPKYNYAEVIHKSLLFYHSQRSGRLGPNRRLAWRGDSCLNCIGNYGEDLSGGYYEAANTMKWGLPLAWTITQLAWNVYAFPDGLKAVNEFDEALEGVKWGTDYLVNCIANKDQFVGQLGVSAVGKTDVDFGYFGPPEEYDMWVPLGLKHSDGIAYINSSNPSSEILGEAAAAMAATSLIFAEKNKTYSDELLQHSIDLYTRATTYQGSYQKSTHPNLKTVKEWYPSSIFTDELAWAAAWIYTATKDEQYRTAADGFITKSADHNNEYSWDEKLPGVYTLLFSVTKNATYKRSAEGFFKDYWPGGTVKQTAKGLAFLGSWGSLGYASATGFLMMNYAKTVGFQEPNATHSVSFSMQQLNY…	592	9	570	Not SCR		Yes	-	-	-	-	-	-	-	-	-	-	16 (motif in SP)	-	-	-	PF00759.14	Glyco_hydro_9	1.4e-87	-	2624	165	Yes				+	0.05			1	0	1					1
Tribe 89	RS3_16485	MPRVLATTLLALHAAAQFALAQNPENKANSVVPYQVPAEPKYDYAEVLHKSLLFYHAQRSGKLGPNRRLAWRGDSCFDCTGPNGEDLSGGYFEAANTMKWGLPLAWTLTQLSFNVHVFSEAMQAVNEYDEALEGIKWGTDYLVNCISSPDQFVGHLGVSAIGETDIDFGYFGPAEEYEMWAPRGIKRSDGIAYINSTNPSSEILGESAAALAAASVVFATKDKAYSDKLRGHAVDLYTRAITHQGSYKKSTHPNLQTLKSWYPSTIFEDELAWAAAWLHVATGDEQWRRTADEWIAKRSSHLGEYSWDEKLPGVNMLLFLQTKNETYKASVEQYFNNYQPSGSVKQTAKGLSFYYGWGSLRYASNVGFIMMAYSKTIGYDNPNATWPRQYAAQQINYAL…	604	7	583	Not SCR		Yes	-	-	-	-	-	-	-	-	-	-	77	-	-	-	PF00759.14	Glyco_hydro_9	9.8e-88	-	2375	2624	Yes				+	-			0	0	1					1
Tribe 9	RS3_16528	MRFVVFAAALFGAIGVSAVPLDTPEHATRALAAVITNCTQAKTVALTFDDGPYVNTKKLVDLLDRNGAKGTWFVNGDNYGCIYDSNNAASVKYVYDQGHQVASHTWAHAHLNTLSGSALKNEFTKVNTAIKKITGAQPAFMRPPYGEYDDEVRKVRSSLGQKVVIWDFDSGDSTGASATQSKNAYKNLVSKNPKNVLTLNHETYATTVNDVIPYAIQQFKAKGYKMVTVAQCLGQSPYKSTGDPSPRDSTWKC	253	4	235	Not SCR		Yes	-	-	-	-	-	-	-	-	-	-	79	-	-	-	PF12698.2	ABC2_membrane_3	0.051	-	2252	1197	Yes				+	0.12		Yes	0	0	1	2	3	1	4	4	6	4	3	4	4
Tribe 9	RS3_16529	MQRIFKTLALSIAIGTVAQARPYERQASRSVITSCTRPNTAAITFDDGPYTWTRAIVNKLNDRSAKGTFFVNGNNFNCIYSGDNPSNLKYAYDQGHQVASHTWSHPHLRTLSASQIEDELNRINAAIVEITGAFPAFIRPPYGEYNQDVQNVAASLGQTIVTWDLDSGDADGVEVAQSLERYTERISQRPNSVLTLNHETHSTTANELLDKIILLFQGRSYSLVTVAECVGMDPYLSEGQATGVSSSLAQVFYAS	255	3	235	Not SCR		Yes	-	-	-	-	-	-	-	-	-	-	76	-	-	-	PF01522.16	Polysacc_deac_1	2.1e-31	-	1541	2252	Yes				+	-			0	0	1	2	3	1	4	6	6	4	3	4	4
Tribe 499	RS3_16531	MSISIFLLLVDLISFAAALPRSGSGGTRGGTKSGSSSGGSSGGSSGGSSGSSSGPSITNGGKNGSGWSSSRNNGSRSSGPLSKTAKIVLAVIGGKCSLFTSYCISLVLNVLRNRYKQRKKAKDLPTHEKVPSSAPSSAPSSPRSSLEEPATLSHNPGHTQAAVHPIPHPTTNAEMTSAVMRSEGSRRSHGESGARNEEKAQSMLYRFREAQAAELGLAQKGDKRPRMASACKSLRDCERWRGEILREISRKVSKIQDRSLTDYEVRDLNDEINRLMREKRHWENQLVALGGANYRRNVPMLDEDGKEVPGTRGYKYFGRAKELPGVRELFQKNTEKEDEESRVLSHYKKFLDQGPAYFGDHDEDDEGLLQYEIESEQTEWEDAYRNLKTSLELPDDSPV…	487	4	469	Not SCR		Yes	-	-	-	-	-	-	-	-	-	-	-	-	GGTR...GGTK...SGSS...SGGS...SGGS...SGGS...SGSS...SGPS...PSSA...PSSA...PSSP...RSSL...	12				-	3674	381	Yes				+	-			0	0	1
Tribe 8	RS3_16566	MRSFHTLFALFALPSFVASRIATPHKRAIDTCANIDLPLNVLNVLDIRLQVCACVGATSALIKENSSLYVASKVLGEADVKSKLVAAIQTGQGKSICTYPDYVIAACSTKDLCYFNCPSKSLFSPRSPGYHDCNGKCVPASQVCSSQGPKPPTGGCPKCRSVHPISGEKNKRNGRGTPNWARRSLSSAHCPIGTEMCGVPGRPDAWECLKVEQDLESCGGCAFPFFPGQEPGVDCSAIPGADVVSCNQGLCEVTVCLPGWTISADGHACEPNEHAKSRTFISIGRATKENPDADGVRMAAW	301	22	282	Not SCR		Yes	-	-	-	-	-	-	-	-	-	-	115	-	-	-	PB019379	Pfam-B_19379	1.7e-06	-	1409	1951	Yes				+	-		Yes	0	0	1					1	3
Tribe 64	RS3_1663	MKSKGFVQRSCGALACVAVVSGLPRPTGHKADRLRPRHSISTGDLTKTITVTVSLGPSTTVALGSASPTDSCADEVFSTSTTALTGASSSLPIVVVSTVTLTTEIATTIFPSATSLLSFSFSESASTPTLALSTISSNPPPIPTPTDPNFNPITAPSIGGGNDVLAQNAADAQELNRKYRKLTFRDSCVDKDEACIGDGRAFCTLGKWRQELCAHPNTRCRAVPRMQTNGTALGCYEDADVQARISSTGQPGNAFGE	257	9	235	Not SCR		Yes	-	-	-	-	-	-	-	-	-	-	-	-	-	-				-	1407	1150	Yes				+	-			0	0	1					2	2
Tribe 224	RS3_16636	MFGFVKLAVAVSFVATCVAAAPTLHRRQSACFIVGKTALPAEVASGIPALASKSHLVLIIDLDTNNSSPVGFALDTFKTPTDPATANLATLQNQLDTYLAMERSSTRSTLLPKLKGTKFFIQFQIARVRTAQGAKLGVADTVEHQLGKVLKNAVGATQAEKDAVTALSKQL	171	2	151	Not SCR		Yes	-	-	-	-	-	-	-	-	-	-	-	-	-	-				-		219	No				+	-		Yes	0	0	1		1	1	1			1		1
Tribe 7	RS3_16646	MQLRNIPLLIGALLPAVQAALRQHTLTVTNGTNNADGVTRSSWLINGQTPGPHLVWDEGDDVSVTVVNKGPDPITIHWHGIEQYGTPWSDGVPGLAQYPIGPGENFVYNFTLYQHGFYWYHSHYKMQLDDGLKGTIYIRPSPSRSKPFNQISNDTTVLNQLKAAEINPLMLNVYDYKHYTSEYWMSEWERTQVEQLCIDNIIGEEHSHITRRYILTIPRSERQGTSQVPRHDGDQQSGGFLPEAADQKRMRELCLFMYPNNTLMFPYPDSKPSTVDPKMWYNCSNTATPYEVFTAKQSDGWVSFNLLNSGALWDLRVSIDSHKLYFFAADGHYTQVQVATSVLIPIGERYQFFVKLDQTPGDYLVRTAAVVMPQIMTGYAILSYTSTGTTGRSLVSKTT…	623	4	604	Not SCR		Yes	-	-	-	-	-	-	-	-	-	-	281	-	-	-	PF07732.10	Cu-oxidase_3	1.6e-38	+			No				+	0.07			0	0	3	2	8	15	7	1	12	6	5	1	4
Tribe 500	RS3_16683	MHFHFFSLALTLLTTSLLALAAPAYPTPSGLIPAVAPPRSVKLYNATRSYNATHGLPYDKSLHGPLTKRDLQARQAYSGDAT	82	0	61	Not SCR		Yes	-	-	-	-	-	-	-	-	-	-	-	-	-	-				+	2377		Yes				-	-		Yes	0	0	1
Tribe 501	RS3_16764	MFAVAISVLLTALLVSADRSPPPMLGIPPNNRMREHMGMYTIPFNNPTS	49	0	32	Not SCR		Yes	-	-	-	-	-	-	-	-	-	-	-	-	-	-				-			No				-	-			0	0	1
Tribe 270	RS3_1678	MKVSVISILVLGASSSMALPFWGQEKNHGLVARNKAPRSGRSYNPGNPAETLSTGVNATATAAPRSGADATKTAVVSASETPAAATSAVEGNKSPSATATSPAVTETPARSNGKDNGKGNGSTTVSEAATTTNAAATTTAANNGAVTVTVTKTVTKNAQPTECEKNGNGNNGGNNGGDKGKDNKNDKYGKDGKNNGNDKDNQNGKNGNGKDGQYGKDGQNGKDGQNGNGKNGNGKDGEYGNGGQNGNGNGKNGNGKDGQNGNDGQYGNGGKYGNGGNNGGNGGNNGGNGGNKGGNNSTQTQTASTSAATAPANQTPAAPAPPAETSAAATQTGAPTSPAATQPAAYPMKRFDSDPSTPKMINKRSFKSDPPRMRAMRFVRDRA	383	1	365	Not SCR		Yes	-	-	-	-	-	-	-	-	-	-	-	-	PANQT...PAA--...PAP--...PAET-...TTVSEAA...TTTNAAA...TTTAANN...GNGKDGQN-...GND--GQY-...GNG--GKY-...GNG--GNNG...GNG--GNNG...DK-GKDNKN...DKYGKDGKN...NGNDKDNQN...	15				+	1997	874	Yes				+	-		Yes	0	0	1
Tribe 29	RS3_16791	MYYLLAAVLSSVALSSGSPLESRQLDPCARIVNQAWSKPSEVSSCLSSFPFNTTLRNNIADVLSKTFSQFHTSTNFHLNMPDPFTDDTIDLLGEFQRIKRTTYKSDFELHRDISTTVKRLGDSRRSYVNYCYDSLFSTYLPFPLVVLARPGAEDIQNIYIAPEASEVVANEFGAEAVKTWQAALGGRNLSEFNGAQILSINGQDPWVIVNTYAATRSGFQAKTTRQNGFFASYASCDYAMGGFAQLALPPSNDTVSLTLIRNGTISQETYNVPYLSRLGSETFEFTDAQSLWSNNCLPTRKTNGGLSSNVVLASKMKTVRSFHLTEEEDPLSQPAKFQKSPIIPPVVDGRRETFASLVYDEPQDISLPEYLLPTDSVCGYGAVNWHMLDDGKTAVLWLP…	684	11	667	Not SCR		Yes	-	-	-	-	-	-	-	-	-	-	-	-	-	-	PF03572.13	Peptidase_S41	0.00033	-		852	No				+	0.14			0	0	2		2	1				5		4
Tribe 502	RS3_16832	MKLLHAVIALMTTVCITAIPLPDPAPLGGFCGGIIGIRCEKGLVCKLEGNFPDASGVCIKKGYYM	65	5	47	8.51		Yes	-	-	-	-	-	-	-	-	-	-	-	-	-	-				+	1013	419	Yes				+	-		Yes	0	0	1
Tribe 70	RS3_16885	MKPLFSSLASLALYGSSAALPKQNETGFDYIIVGSGPRSIVVADRLSERSKRVLLVERGGPSIAVIGGTDTPPWPYHTIGRVILSRSAFGSARLLFQSGIGPADALANVEATPDSVPYLPPKHTYINLPVGYNLQDNPSISLILSHPSVNAYQNFRPVWFNPNLSDAKQYVERQSGILAQTSPRINWWKKYLLRFWSRLR	200	0	182	Not SCR		Yes	-	-	-	-	-	-	-	-	-	-	-	-	-	-	PF00732.14	GMC_oxred_N	0.019	+			No				+	-			0	0	1		2	6	4			3		6	5
Tribe 53	RS3_16901	MKATKLAFAAAFLGLGQCANWANFKSVKYLFIFGDSYSTVGFRNTSPIPNPTNPIGIKYPGTTITKGENWRSVLTTKANQSLTLTWDYAVSGQQVTGVVKQIGEQFIPTRSTRPEWCPWDATNSLFITWIGINDIKFVCLNQVCLFDTKLLLT	153	4	135	Not SCR		Yes	-	-	-	-	-	-	-	-	-	-	137	-	-	-	PF13472.1	Lipase_GDSL_2	0.025	+			No				-	-			0	0	2			1				1		1
[truncated: 1,312 more rows]
[truncated: 24 more columns]

## Sheet: B) Fungal species names
	Abbreviation	Species
[truncated: 27 more rows]
