# Supplementary material for: Comparative secretome analysis of Rhizoctonia solani isolates with different host ranges reveals unique secretomes and cell death inducing effectors
Source: Sci Rep. 2017 Sep 5;7:10410. doi: 10.1038/s41598-017-10405-y (PMC5585356; doi:10.1038/s41598-017-10405-y)
Supplement: Supplementary file 5 — Supplementary Data S4 [file 41598_2017_10405_MOESM5_ESM.xls]

## Sheet: a) all OGs
Supplementary Data S4. Shared and isolate-specific orthology groups.
a) All orthology groups (Ogs) from comparision of the AG8, AG1-IA and AG3 secretomes using Orthofinder.
Orthology group	Protein members
OG0000000	RS3_13578	RsAG8_02336	RsAG8_05194	AG1IA_06331	AG1IA_06375	RsAG8_00243	RS3_13544	RS3_10202	RS3_3042	RsAG8_02338	RsAG8_00244	AG1IA_07291	RS3_5981	AG1IA_01180	RS3_1545
OG0000001	RS3_4182	RS3_2950	AG1IA_03516	RS3_4049	RS3_4048	RsAG8_09266	RS3_1450	RS3_2886	AG1IA_05996	AG1IA_07136	RS3_9426	RsAG8_09285	AG1IA_08504	RS3_4472	AG1IA_06637
OG0000002	RS3_16153	RS3_14042	RS3_13937	RS3_13938	RS3_13934	AG1IA_06604	RS3_9350	RS3_16138	RS3_19409	RsAG8_09082	RsAG8_06353	RsAG8_05131	RS3_6885	RS3_9349	RS3_3838
OG0000003	RS3_4100	AG1IA_00174	RS3_14205	RS3_18274	RsAG8_05919	RsAG8_05478	RS3_14592	RS3_4676	RS3_5112	RS3_277	RS3_3841	RsAG8_12946
OG0000004	RsAG8_11615	RS3_7658	RsAG8_11736	RS3_7647	RsAG8_10932	AG1IA_09843	AG1IA_10060	RsAG8_11267	RS3_1032	RS3_3907	RS3_2197	AG1IA_07129
OG0000005	RsAG8_09755	RS3_13427	RsAG8_10438	RS3_13435	AG1IA_09060	RsAG8_12659	RsAG8_04612	RS3_14564	AG1IA_09055	AG1IA_09062	RS3_11357	RS3_2030
OG0000006	RS3_4119	RS3_5178	RS3_4015	RsAG8_09380	RS3_9020	RS3_11916	RsAG8_09383	RS3_10662	RS3_4870	RS3_9462	AG1IA_07572	RS3_4774
OG0000007	RsAG8_11096	RS3_6628	RS3_9504	RsAG8_11982	AG1IA_06890	RS3_6306	RS3_6303	RS3_6304	AG1IA_09356	RsAG8_05942	RS3_11501
OG0000008	RsAG8_04004	RS3_12361	RsAG8_09541	RS3_11817	AG1IA_06159	AG1IA_09169	RS3_14652	RsAG8_09545	RsAG8_09191	RS3_3964	RS3_15562
OG0000009	RS3_4980	RS3_10668	RsAG8_07156	RS3_9553	RsAG8_13477	AG1IA_09510	RS3_11508	AG1IA_09343	RS3_14517	RS3_3116	RsAG8_08847
OG0000010	RS3_9134	RS3_16173	RsAG8_08026	RS3_14105	RS3_9032	RsAG8_03460	RS3_9515	RS3_8914	RsAG8_09962	RsAG8_09978	RS3_3329
OG0000011	RS3_7686	AG1IA_04672	RS3_7685	RS3_3939	RS3_3931	RS3_16367	RsAG8_02529	RS3_7680	AG1IA_04673	RS3_7684
OG0000012	RS3_7109	RS3_1446	AG1IA_07704	RS3_13634	RS3_13633	RsAG8_04721	RS3_13652	RsAG8_02433	RsAG8_02244	RsAG8_02726
OG0000013	RS3_6749	RsAG8_13365	AG1IA_01330	AG1IA_02150	AG1IA_05041	RsAG8_02659	RS3_18074	RsAG8_02119	RS3_1761	RS3_5679
OG0000014	RS3_14443	RS3_12465	RS3_12464	RS3_14434	RsAG8_11477	AG1IA_09419	RS3_4656	AG1IA_04727	RsAG8_09248
OG0000015	RS3_1705	RsAG8_11633	AG1IA_09650	AG1IA_09133	RS3_16142	RS3_2812	RsAG8_02942	AG1IA_08610	RS3_17843
OG0000016	RS3_4084	RS3_15897	RS3_10361	RsAG8_10736	RsAG8_03316	RS3_3966	RsAG8_03425	AG1IA_07255	RS3_10368
OG0000017	RsAG8_08118	RS3_9551	RS3_9541	AG1IA_04663	RS3_16696	AG1IA_04664	RS3_9494	RsAG8_07159	RS3_9556
OG0000018	RsAG8_08870	RsAG8_11715	RS3_1566	RS3_1567	AG1IA_01548	RS3_3873	RS3_15714	RS3_15724	RS3_15723
OG0000019	RS3_12195	RS3_12192	RsAG8_08107	RS3_10003	RS3_6590	RS3_6589	RS3_6588	AG1IA_00304	RS3_6001
OG0000020	RsAG8_07969	AG1IA_02200	RsAG8_03592	RS3_6355	AG1IA_00634	RsAG8_01980	RS3_6356	RS3_6695
OG0000021	RsAG8_06151	RsAG8_03830	RS3_12260	RS3_12231	AG1IA_02568	RS3_17868	RS3_17869	AG1IA_02534
OG0000022	RsAG8_12389	RS3_13609	RS3_13608	RsAG8_00442	AG1IA_05235	RS3_7823	RsAG8_03135	RsAG8_11827
OG0000023	RS3_1068	RS3_12110	RS3_12113	RS3_12130	RsAG8_11399	RsAG8_11205	AG1IA_07844	AG1IA_07850
OG0000024	RS3_12295	RS3_12289	RsAG8_01117	RsAG8_01116	RS3_7485	RS3_7488	AG1IA_01651	RS3_11128
OG0000025	RsAG8_11636	RsAG8_08244	RS3_11044	RS3_7305	RsAG8_04342	AG1IA_00802	RS3_2322	RsAG8_09173
OG0000026	RS3_7273	RsAG8_07524	RS3_7279	RS3_7275	RsAG8_12248	RS3_17973	AG1IA_09116	RS3_17972
OG0000027	RS3_12430	RsAG8_03383	RS3_12449	RS3_3119	RS3_14518	AG1IA_03149	RS3_11311	RsAG8_08837
OG0000028	RS3_10708	RsAG8_12166	AG1IA_07227	RS3_1357	RsAG8_01716	RsAG8_10166	RsAG8_05398	RsAG8_04390
OG0000029	RS3_13490	RS3_13517	RsAG8_12319	RsAG8_12317	RS3_3709	RS3_207	RS3_4827	RS3_3425
OG0000030	RsAG8_13342	RsAG8_13340	RS3_12067	RS3_12065	RsAG8_06538	RS3_3296	AG1IA_02374
OG0000031	RS3_18609	AG1IA_09379	AG1IA_06252	RS3_8192	RS3_17681	RsAG8_09153	RsAG8_09614
OG0000032	RsAG8_13506	RS3_5288	AG1IA_08487	RS3_5390	RS3_19673	AG1IA_08488	AG1IA_03569
OG0000033	RS3_5216	RsAG8_08278	RsAG8_08277	AG1IA_01603	RsAG8_08300	RS3_11082	AG1IA_01604
OG0000034	RS3_6285	RS3_6288	RsAG8_01602	RsAG8_01606	RS3_6284	RsAG8_01601	AG1IA_04549
OG0000035	RS3_11002	AG1IA_09625	RsAG8_03224	RsAG8_12342	RsAG8_06778	RS3_13797	RS3_12187
OG0000036	RsAG8_10904	RsAG8_10901	RS3_11379	AG1IA_03100	RsAG8_05686	RS3_2820	RS3_2105
OG0000037	RS3_8351	RsAG8_09095	AG1IA_02934	RsAG8_12229	AG1IA_09229	AG1IA_09956
OG0000038	RS3_4186	AG1IA_07215	RsAG8_12121	AG1IA_06622	RsAG8_05755	RS3_3844
OG0000039	RS3_10643	RsAG8_03987	RS3_12349	RS3_3759	RS3_4800	AG1IA_10146
OG0000040	AG1IA_04179	RsAG8_11123	RS3_13784	AG1IA_09291	RS3_6890	RS3_6889
OG0000041	RsAG8_13325	AG1IA_08314	RS3_1817	AG1IA_02790	RsAG8_09928	RsAG8_08838
OG0000042	RsAG8_10387	RS3_12160	RsAG8_04107	AG1IA_00723	AG1IA_03028	RsAG8_11995
OG0000043	RS3_7513	RsAG8_08740	RS3_13140	AG1IA_04486	RsAG8_01163	AG1IA_05783
OG0000044	AG1IA_00669	AG1IA_00667	RS3_12012	RS3_6330	RS3_6329	AG1IA_00706
OG0000045	RsAG8_10652	RS3_11046	RsAG8_11575	RS3_13915	AG1IA_06333	RS3_4794
OG0000046	RS3_17302	RS3_17300	RS3_11523	RsAG8_10151	RS3_11524	RS3_19919
OG0000047	RS3_12425	RS3_13388	RsAG8_13398	RsAG8_05840	RS3_19340	RS3_13387
OG0000048	RsAG8_10826	RsAG8_11512	RS3_4327	RS3_13930	RS3_12442	RS3_19281
OG0000049	RS3_13736	RS3_18519	RsAG8_12173	RS3_13525	RsAG8_06742	RS3_19761
OG0000050	RS3_13953	RS3_8348	RsAG8_06349	RsAG8_13162	RS3_16646	RS3_8007
OG0000051	RS3_11539	RS3_3362	AG1IA_09613	RsAG8_10131	RS3_11548
OG0000052	RS3_14232	AG1IA_03709	RsAG8_07778	RsAG8_08550	RS3_14233
OG0000053	RS3_5049	RS3_3169	AG1IA_09597	RsAG8_11181	RsAG8_02387
OG0000054	RS3_2593	RS3_16041	AG1IA_05365	AG1IA_04191	RsAG8_02673
OG0000055	AG1IA_04596	RS3_14331	RS3_12275	AG1IA_02585	RsAG8_06201
OG0000056	RS3_3471	RsAG8_07318	AG1IA_03171	RS3_1939	RS3_3473
OG0000057	RsAG8_00704	AG1IA_01092	RS3_3638	RsAG8_04486	RS3_10312
OG0000058	RS3_11004	AG1IA_09664	AG1IA_09305	RsAG8_06782	RS3_13795
OG0000059	RsAG8_07260	RsAG8_07259	AG1IA_04461	RS3_9720	AG1IA_07795
OG0000060	AG1IA_06502	RS3_15726	RsAG8_08867	RS3_5230	RsAG8_08866
OG0000061	AG1IA_07280	RsAG8_12551	RsAG8_11796	RsAG8_13145	RS3_3237
OG0000062	AG1IA_06377	RsAG8_05195	RS3_13995	RS3_2892	RS3_10810
OG0000063	RS3_15729	AG1IA_06500	RsAG8_08872	RS3_15722	RsAG8_12042
OG0000064	RS3_16429	RsAG8_03255	AG1IA_08663	RsAG8_03254	RS3_16431
OG0000065	RS3_6940	RS3_9956	RS3_6942	AG1IA_04015	RsAG8_09866
OG0000066	AG1IA_08717	RsAG8_11743	RsAG8_12365	RS3_12317	RS3_14180
OG0000067	AG1IA_01719	RsAG8_03986	RS3_14322	RsAG8_06212	RS3_7501
OG0000068	RS3_1557	RS3_1558	AG1IA_03811	RsAG8_06871	RS3_18746
OG0000069	RS3_13819	RS3_13816	RS3_11020	RsAG8_03671	AG1IA_06753
OG0000070	RsAG8_04741	RS3_11698	RS3_13577	AG1IA_00737	RS3_2563
OG0000071	RS3_6214	RS3_10527	RS3_6255	RS3_6254	RsAG8_09026
OG0000072	RsAG8_03380	RS3_11308	RS3_11306	RsAG8_09513	RS3_11408
OG0000073	RsAG8_09555	RS3_15900	RS3_14503	RS3_11867	RsAG8_09081
OG0000074	RsAG8_10338	RsAG8_10353	RS3_9911	RS3_11918	RS3_16791
OG0000075	RS3_12887	RsAG8_05224	RsAG8_00345	RsAG8_08644	RS3_2578
OG0000076	RsAG8_13274	RsAG8_07343	RS3_4127	RS3_13880	RS3_2395
OG0000077	RS3_9438	RS3_15757	RsAG8_05103	RS3_9320	RS3_9321
OG0000078	AG1IA_07749	RsAG8_06542	RS3_12726	RsAG8_01724
OG0000079	AG1IA_05330	RsAG8_02642	RS3_16020	RS3_1443
OG0000080	AG1IA_08950	RsAG8_01136	RsAG8_02562	RS3_7506
OG0000081	RS3_12649	AG1IA_00085	AG1IA_06277	RsAG8_05876
OG0000082	RS3_10819	AG1IA_07062	RsAG8_11363	RS3_4380
OG0000083	AG1IA_06815	RS3_2853	RsAG8_08313	AG1IA_06813
OG0000084	AG1IA_00783	RS3_9247	RS3_9823	RsAG8_01871
OG0000085	RsAG8_11673	RS3_9540	RS3_6627	AG1IA_08777
OG0000086	AG1IA_06739	RsAG8_11165	RsAG8_00146	RS3_11785
OG0000087	AG1IA_07931	RsAG8_07467	RS3_12928	RsAG8_12019
OG0000088	RsAG8_02054	RS3_6812	RS3_6813	AG1IA_02116
OG0000089	RS3_12602	RS3_12600	AG1IA_07977	RS3_19788
OG0000090	RsAG8_12293	AG1IA_00925	RsAG8_02368	RS3_1826
OG0000091	AG1IA_09203	AG1IA_09207	RS3_16346	RsAG8_03908
OG0000092	AG1IA_06330	RsAG8_07354	RS3_19634	RsAG8_11584
OG0000093	RS3_17285	RS3_6441	RsAG8_08836	AG1IA_00508
OG0000094	RsAG8_02429	RS3_5236	AG1IA_04952	RS3_15992
OG0000095	RsAG8_10530	RS3_3799	AG1IA_06436	RS3_12769
OG0000096	RS3_3455	RS3_14509	AG1IA_07993	RsAG8_08833
OG0000097	RS3_1326	AG1IA_05142	RS3_9476	RsAG8_03874
OG0000098	RS3_11072	RS3_13592	AG1IA_06066	RsAG8_08262
OG0000099	RS3_7093	AG1IA_02785	RsAG8_09922	RS3_10766
OG0000100	RsAG8_12292	AG1IA_08165	RS3_1825	RS3_14230
OG0000101	RS3_9025	RS3_9023	RsAG8_11288	AG1IA_07154
OG0000102	RsAG8_10775	AG1IA_06529	RS3_7145	RS3_3737
OG0000103	RS3_14053	AG1IA_02243	RS3_4588	RS3_4509
OG0000104	RS3_10684	RS3_4526	AG1IA_04992	RsAG8_07826
OG0000105	RS3_10053	RsAG8_00435	RsAG8_00448	RS3_10059
OG0000106	RsAG8_06617	RsAG8_05595	RS3_10529	RS3_15884
OG0000107	RS3_11962	RS3_9394	RS3_18482	RsAG8_05502
OG0000108	RsAG8_03965	RsAG8_03949	RS3_12336	RS3_12337
OG0000109	RsAG8_03527	RS3_9861	RS3_3720	RS3_13429
OG0000110	RsAG8_12068	RS3_13510	RS3_13511	RsAG8_12565
OG0000111	RS3_2808	RS3_13520	RS3_3115	RsAG8_05220
OG0000112	RsAG8_09232	RS3_14462	RsAG8_07426	RS3_8356
OG0000113	RS3_3122	RsAG8_11176	RS3_14484	RS3_4480
OG0000114	RS3_16236	RS3_15824	RsAG8_02392	RS3_15823
OG0000115	RsAG8_06350	RsAG8_11350	RS3_16183	RS3_18608
OG0000116	RS3_16937	RsAG8_13329	RS3_4297	RsAG8_13331
OG0000117	RsAG8_10334	RsAG8_11586	RsAG8_09421	RS3_3228
OG0000118	RS3_9577	RsAG8_11614	RS3_3805	RS3_9852
OG0000119	RsAG8_05528	RsAG8_12179	RS3_9440	RS3_9518
OG0000120	AG1IA_03578	RS3_10642	RsAG8_09131
OG0000121	RsAG8_04003	RS3_12360	AG1IA_09170
OG0000122	AG1IA_05682	RS3_16237	RsAG8_05268
OG0000123	RS3_11422	RsAG8_09427	AG1IA_07075
OG0000124	RS3_6609	RsAG8_12614	AG1IA_02940
OG0000125	RS3_9452	RsAG8_10954	AG1IA_07905
OG0000126	RsAG8_06127	AG1IA_06325	RS3_11885
OG0000127	RS3_5545	RsAG8_03133	AG1IA_08180
OG0000128	RS3_12708	RsAG8_06566	AG1IA_07309
OG0000129	RsAG8_11513	AG1IA_07262	RsAG8_07123
OG0000130	RsAG8_11570	RsAG8_10341	AG1IA_00724
OG0000131	RS3_16414	AG1IA_08650	RsAG8_03240
OG0000132	RsAG8_02679	RS3_16048	AG1IA_05363
OG0000133	AG1IA_07682	RsAG8_12038	RS3_4571
OG0000134	AG1IA_08006	RsAG8_09064	RS3_3783
OG0000135	RS3_1999	RsAG8_03709	AG1IA_01812
OG0000136	RS3_16350	RsAG8_10987	AG1IA_09199
OG0000137	RsAG8_00432	AG1IA_02031	RS3_10062
OG0000138	RsAG8_12443	RS3_16332	AG1IA_06766
OG0000139	RS3_16528	AG1IA_00157	RsAG8_00612
OG0000140	RsAG8_13017	AG1IA_07908	RS3_5199
OG0000141	RsAG8_01107	AG1IA_06011	RS3_1496
OG0000142	RS3_15981	RsAG8_02596	AG1IA_04940
OG0000143	AG1IA_08681	RS3_12126	RsAG8_11341
OG0000144	AG1IA_06613	RsAG8_11877	RS3_13925
OG0000145	AG1IA_05973	RsAG8_03004	RsAG8_05944
OG0000146	RsAG8_09562	RS3_11861	AG1IA_08836
OG0000147	AG1IA_08670	RsAG8_11772	RS3_12139
OG0000148	RS3_456	RsAG8_03760	AG1IA_00823
OG0000149	RS3_11451	AG1IA_03040	RsAG8_07098
OG0000150	AG1IA_07966	AG1IA_07973	RsAG8_11550
OG0000151	AG1IA_07105	RsAG8_10075	AG1IA_09001
OG0000152	AG1IA_09682	RsAG8_08959	RS3_3083
OG0000153	RS3_5087	RsAG8_09837	AG1IA_03763
OG0000154	RS3_4605	RS3_12603	AG1IA_07978
OG0000155	RS3_12498	RsAG8_13865	AG1IA_10142
OG0000156	AG1IA_03930	RsAG8_10303	RS3_10414
OG0000157	AG1IA_00123	RS3_16485	RS3_16484
OG0000158	RsAG8_06290	AG1IA_07419	RS3_9979
OG0000159	RsAG8_06306	RS3_1921	AG1IA_07436
OG0000160	RsAG8_06115	RS3_6161	AG1IA_04237
OG0000161	RsAG8_05074	AG1IA_03393	RS3_9310
OG0000162	AG1IA_03046	RS3_11444	RsAG8_12412
OG0000163	AG1IA_04747	RS3_12910	RsAG8_11062
OG0000164	RS3_13793	AG1IA_09299	RsAG8_03219
OG0000165	AG1IA_05934	RS3_14528	RsAG8_11238
OG0000166	RsAG8_06979	AG1IA_01042	RS3_5114
OG0000167	AG1IA_03528	RS3_14054	RsAG8_05925
OG0000168	RsAG8_02358	RS3_12541	AG1IA_00938
OG0000169	RsAG8_00780	AG1IA_00273	RS3_10332
OG0000170	RS3_12997	AG1IA_04384	RsAG8_06408
OG0000171	RS3_10903	AG1IA_07267	RsAG8_10365
OG0000172	RS3_3221	RsAG8_12951	AG1IA_08312
OG0000173	RS3_10985	RsAG8_05814	AG1IA_09701
OG0000174	RS3_1531	AG1IA_03106	RsAG8_04096
OG0000175	AG1IA_06678	RS3_12046	RsAG8_05521
OG0000176	AG1IA_00455	RS3_1645	RsAG8_10328
OG0000177	RS3_1437	AG1IA_05335	RsAG8_02713
OG0000178	RS3_3282	RsAG8_07846	AG1IA_00058
OG0000179	RsAG8_01096	RS3_7474	AG1IA_05500
OG0000180	RS3_13919	RsAG8_11884	AG1IA_06619
OG0000181	AG1IA_02193	RS3_1415	AG1IA_05097
OG0000182	RsAG8_09085	AG1IA_09680	AG1IA_09679
OG0000183	AG1IA_08056	RsAG8_08049	RS3_8954
OG0000184	AG1IA_09202	RsAG8_03907	RS3_16347
OG0000185	RS3_10391	RsAG8_03281	AG1IA_03951
OG0000186	AG1IA_01348	RS3_5695	RsAG8_02136
OG0000187	AG1IA_08835	RS3_11862	AG1IA_08834
OG0000188	RS3_14213	AG1IA_08146	RsAG8_07796
OG0000189	RsAG8_10479	RS3_15601	AG1IA_09268
OG0000190	AG1IA_08210	RsAG8_03103	RS3_5579
OG0000191	RsAG8_06055	AG1IA_02876	RS3_6995
OG0000192	AG1IA_01054	RS3_11638	RsAG8_06997
OG0000193	AG1IA_00410	RS3_2285	RS3_1638
OG0000194	AG1IA_04383	RsAG8_13670	RS3_12995
OG0000195	RS3_10128	RsAG8_00332	RS3_11597
OG0000196	RsAG8_06843	RS3_10523	RS3_10506
OG0000197	RS3_10556	RsAG8_13159	RS3_7856
OG0000198	RS3_10573	RsAG8_10208	RS3_10570
OG0000199	RS3_4471	RS3_10572	RsAG8_10884
OG0000200	RsAG8_12041	RS3_3909	RS3_10874
OG0000201	RS3_11425	RsAG8_12866	RS3_11426
OG0000202	RS3_11930	RS3_3979	RsAG8_10858
OG0000203	RS3_11971	RsAG8_09437	RS3_11976
OG0000204	RS3_12326	RS3_12325	RsAG8_03956
OG0000205	RsAG8_13370	RS3_13425	RS3_17688
OG0000206	RS3_1345	RsAG8_10237	RsAG8_10222
OG0000207	RS3_13532	RS3_13993	RsAG8_12233
OG0000208	RsAG8_12367	RsAG8_07473	RS3_1426
OG0000209	RsAG8_06890	RS3_14425	RS3_2035
OG0000210	RS3_14436	RsAG8_04842	RS3_2543
OG0000211	RS3_3782	RsAG8_09066	RS3_14495
OG0000212	RS3_1942	RS3_16205	RsAG8_03934
OG0000213	RsAG8_08150	RsAG8_08162	RS3_1678
OG0000214	RS3_18007	RsAG8_05435	RS3_3186
OG0000215	RS3_19644	RS3_19645	RsAG8_11048
OG0000216	RS3_19659	RsAG8_11612	RS3_1989
OG0000217	RS3_5418	RsAG8_06020	RS3_5262
OG0000218	RS3_7054	RS3_7053	RsAG8_06117
OG0000219	RsAG8_04037	RS3_7219	RsAG8_12611
OG0000220	RS3_9102	RS3_9103	RsAG8_07433
OG0000221	RsAG8_13190	RS3_9459	RS3_9456
OG0000222	RsAG8_12989	RsAG8_05592	RS3_9487
OG0000223	RS3_9523	RsAG8_11659	RsAG8_11658
OG0000224	AG1IA_00431	RS3_6519
OG0000225	AG1IA_02971	AG1IA_09443
OG0000226	RsAG8_01322	AG1IA_04129
OG0000227	AG1IA_01989	RS3_10020
OG0000228	RsAG8_13205	AG1IA_02498
OG0000229	RS3_4452	AG1IA_03694
OG0000230	RS3_3511	AG1IA_04628
OG0000231	AG1IA_01512	RS3_5880
OG0000232	RS3_13060	AG1IA_07958
OG0000233	RS3_6882	AG1IA_04069
OG0000234	AG1IA_04819	RsAG8_13852
OG0000235	RS3_13588	AG1IA_03680
OG0000236	RS3_10284	AG1IA_01088
OG0000237	RS3_3694	AG1IA_01921
OG0000238	AG1IA_03923	RS3_10425
OG0000239	AG1IA_05024	RS3_5999
OG0000240	AG1IA_07285	RS3_18049
OG0000241	AG1IA_06902	RS3_14420
OG0000242	RS3_4795	AG1IA_01991
OG0000243	RS3_16156	AG1IA_07047
OG0000244	AG1IA_04080	RS3_6873
OG0000245	RS3_4648	AG1IA_04714
OG0000246	RS3_11679	AG1IA_01097
OG0000247	RsAG8_06825	AG1IA_03829
OG0000248	AG1IA_05205	RsAG8_04719
OG0000249	RS3_14432	AG1IA_04729
OG0000250	RS3_9337	AG1IA_03429
OG0000251	AG1IA_00488	RS3_2708
OG0000252	RS3_9996	AG1IA_04240
OG0000253	AG1IA_10043	RsAG8_07380
OG0000254	RsAG8_10543	AG1IA_05409
OG0000255	AG1IA_03493	RsAG8_06327
OG0000256	RS3_9787	AG1IA_06212
OG0000257	AG1IA_04325	RsAG8_01560
OG0000258	RS3_2608	AG1IA_02234
OG0000259	AG1IA_05738	RsAG8_07872
OG0000260	RS3_3574	AG1IA_04930
OG0000261	AG1IA_10000	RS3_16398
OG0000262	RS3_4401	AG1IA_01420
OG0000263	AG1IA_01150	RS3_10241
OG0000264	AG1IA_08025	RS3_3818
OG0000265	RS3_2232	AG1IA_09275
OG0000266	RS3_14502	AG1IA_08001
OG0000267	AG1IA_06917	RS3_1962
OG0000268	AG1IA_07681	RsAG8_12039
OG0000269	AG1IA_03038	RS3_11450
OG0000270	AG1IA_01129	RS3_10260
OG0000271	RsAG8_03571	AG1IA_00651
OG0000272	AG1IA_02781	RsAG8_09918
OG0000273	AG1IA_07815	RsAG8_07283
OG0000274	AG1IA_10478	RS3_4343
OG0000275	RS3_2703	AG1IA_00493
OG0000276	RS3_3289	AG1IA_04801
OG0000277	RS3_13013	AG1IA_01834
OG0000278	AG1IA_01403	RsAG8_04560
OG0000279	RsAG8_02729	AG1IA_05327
OG0000280	AG1IA_06769	RS3_16335
OG0000281	AG1IA_04969	RS3_16012
OG0000282	RS3_1528	AG1IA_00722
OG0000283	RS3_16097	AG1IA_05291
OG0000284	RsAG8_11303	AG1IA_05454
OG0000285	RsAG8_09202	AG1IA_03188
OG0000286	RS3_9603	AG1IA_03733
OG0000287	AG1IA_07022	RsAG8_04977
OG0000288	RS3_12415	AG1IA_01901
OG0000289	RS3_10032	AG1IA_02003
OG0000290	RsAG8_11232	AG1IA_05938
OG0000291	RS3_10014	RsAG8_10649
OG0000292	RS3_10021	RsAG8_00490
OG0000293	RS3_10037	RsAG8_00468
OG0000294	RS3_10077	RsAG8_00417
OG0000295	RS3_1031	RsAG8_07637
OG0000296	RS3_10355	RsAG8_03324
OG0000297	RsAG8_10306	RS3_10420
OG0000298	RsAG8_05847	RS3_10476
OG0000299	RS3_10512	RsAG8_06851
OG0000300	RS3_10614	RsAG8_02878
OG0000301	RS3_10853	RsAG8_10218
OG0000302	RsAG8_10240	RS3_10871
OG0000303	RS3_10887	RsAG8_10849
OG0000304	RsAG8_10650	RS3_11047
OG0000305	RS3_11056	RsAG8_10639
OG0000306	RsAG8_10637	RS3_11058
OG0000307	RsAG8_04176	RS3_11183
OG0000308	RsAG8_04234	RS3_11228
OG0000309	RS3_11237	RsAG8_04251
OG0000310	RsAG8_12870	RS3_11429
OG0000311	RS3_11513	RsAG8_09089
OG0000312	RsAG8_09108	RS3_11522
OG0000313	RS3_11729	RsAG8_09710
OG0000314	RsAG8_12839	RS3_11786
OG0000315	RsAG8_07878	RS3_12308
OG0000316	RS3_12381	RsAG8_13264
OG0000317	RS3_12501	RsAG8_10909
OG0000318	RsAG8_11543	RS3_12588
OG0000319	RS3_12756	RsAG8_06510
OG0000320	RS3_12901	RsAG8_12566
OG0000321	RS3_13019	RsAG8_06429
OG0000322	RsAG8_08750	RS3_13152
OG0000323	RsAG8_01617	RS3_13211
OG0000324	RS3_13247	RsAG8_05439
OG0000325	RsAG8_05375	RS3_13331
OG0000326	RsAG8_05199	RS3_13573
OG0000327	RsAG8_09475	RS3_13826
OG0000328	RS3_13894	RsAG8_10115
OG0000329	RsAG8_03168	RS3_13926
OG0000330	RS3_13931	RsAG8_11870
OG0000331	RsAG8_05892	RS3_14017
OG0000332	RsAG8_02945	RS3_14077
OG0000333	RS3_14122	RsAG8_10552
OG0000334	RsAG8_01708	RS3_14298
OG0000335	RS3_14405	RsAG8_09596
OG0000336	RsAG8_09595	RS3_14407
OG0000337	RS3_1444	RsAG8_02727
OG0000338	RsAG8_03013	RS3_14597
OG0000339	RsAG8_08364	RS3_1499
OG0000340	RsAG8_09165	RS3_15560
OG0000341	RS3_15784	RsAG8_02469
OG0000342	RsAG8_05374	RS3_1581
OG0000343	RS3_16004	RsAG8_02622
OG0000344	RsAG8_02645	RS3_16022
OG0000345	RsAG8_02680	RS3_16049
OG0000346	RsAG8_02688	RS3_16056
OG0000347	RS3_16261	RsAG8_00273
OG0000348	RsAG8_10269	RS3_16286
OG0000349	RS3_1637	RsAG8_10319
OG0000350	RS3_16371	RsAG8_03349
OG0000351	RS3_16392	RsAG8_09512
OG0000352	RS3_16592	RsAG8_00690
OG0000353	RS3_16636	RsAG8_03929
OG0000354	RS3_17003	RsAG8_04124
OG0000355	RsAG8_08818	RS3_17107
OG0000356	RsAG8_10315	RS3_17335
OG0000357	RS3_1745	RsAG8_08933
OG0000358	RsAG8_10557	RS3_1774
OG0000359	RS3_18714	RsAG8_05707
OG0000360	RsAG8_06607	RS3_1874
OG0000361	RsAG8_07564	RS3_19177
OG0000362	RsAG8_09544	RS3_1926
OG0000363	RsAG8_12903	RS3_19350
OG0000364	RS3_19562	RsAG8_05615
OG0000365	RS3_19738	RsAG8_08440
OG0000366	RS3_2002	RsAG8_03706
OG0000367	RS3_2029	RsAG8_09756
OG0000368	RS3_20371	RsAG8_09418
OG0000369	RsAG8_07923	RS3_2110
OG0000370	RS3_2259	RsAG8_06853
OG0000371	RS3_2384	RsAG8_03054
OG0000372	RS3_2415	RsAG8_11262
OG0000373	RsAG8_10716	RS3_2478
OG0000374	RS3_2532	RsAG8_05272
OG0000375	RS3_2564	RsAG8_11579
OG0000376	RS3_2685	RsAG8_06815
OG0000377	RS3_2828	RsAG8_13252
OG0000378	RS3_2887	RsAG8_08970
OG0000379	RS3_2966	RsAG8_01142
OG0000380	RsAG8_04685	RS3_3432
OG0000381	RsAG8_07317	RS3_3474
OG0000382	RS3_3517	RsAG8_05628
OG0000383	RsAG8_06724	RS3_3526
OG0000384	RS3_3746	RsAG8_05721
OG0000385	RS3_3780	RsAG8_11029
OG0000386	RS3_3902	RsAG8_05576
OG0000387	RS3_4086	RsAG8_06172
OG0000388	RsAG8_09959	RS3_4244
OG0000389	RS3_4530	RsAG8_11520
OG0000390	RsAG8_07687	RS3_4675
OG0000391	RsAG8_11618	RS3_4832
OG0000392	RsAG8_06765	RS3_4977
OG0000393	RsAG8_13091	RS3_4982
OG0000394	RsAG8_05320	RS3_5021
OG0000395	RS3_5144	RsAG8_03891
OG0000396	RS3_5181	RsAG8_07504
OG0000397	RsAG8_05977	RS3_5410
OG0000398	RsAG8_03158	RS3_5516
OG0000399	RsAG8_03089	RS3_5593
OG0000400	RsAG8_03072	RS3_5613
OG0000401	RS3_5684	RsAG8_02127
OG0000402	RS3_5852	RsAG8_00084
OG0000403	RsAG8_00144	RS3_5913
OG0000404	RsAG8_13706	RS3_5965
OG0000405	RS3_5978	RsAG8_02341
OG0000406	RS3_6144	RsAG8_01443
OG0000407	RS3_6225	RsAG8_01538
OG0000408	RsAG8_01567	RS3_6252
OG0000409	RsAG8_03655	RS3_6412
OG0000410	RS3_6418	RsAG8_10398
OG0000411	RsAG8_09694	RS3_6481
OG0000412	RS3_6804	RsAG8_02044
OG0000413	RS3_6909	RsAG8_09373
OG0000414	RS3_7081	RsAG8_09936
OG0000415	RsAG8_04490	RS3_7149
OG0000416	RS3_7464	RsAG8_01002
OG0000417	RS3_7508	RsAG8_06828
OG0000418	RS3_7657	RsAG8_11832
OG0000419	RS3_7877	RsAG8_09003
OG0000420	RsAG8_01862	RS3_8057
OG0000421	RS3_8736	RsAG8_05704
OG0000422	RS3_8962	RsAG8_08039
OG0000423	RsAG8_01827	RS3_9210
OG0000424	RS3_9224	RsAG8_01843
OG0000425	RS3_9225	RsAG8_01846
OG0000426	RsAG8_01861	RS3_9240
OG0000427	RsAG8_05042	RS3_9283
OG0000428	RsAG8_05044	RS3_9285
OG0000429	RS3_9288	RsAG8_05047
OG0000430	RsAG8_05096	RS3_9319
OG0000431	RS3_9397	RsAG8_04416
OG0000432	RsAG8_05941	RS3_9512
OG0000433	RsAG8_08121	RS3_9552
OG0000434	RsAG8_07271	RS3_9677
OG0000435	RsAG8_04948	RS3_9749
OG0000436	RS3_9770	RsAG8_04971
OG0000437	RS3_9788	RsAG8_04994
OG0000438	RsAG8_10345	RS3_9918
OG0000439	RS3_9975	RsAG8_06282
OG0000440	AG1IA_07434
OG0000441	AG1IA_02523
OG0000442	AG1IA_02218
OG0000443	AG1IA_00715
OG0000444	AG1IA_09470
OG0000445	AG1IA_02138
OG0000446	AG1IA_09844
OG0000447	AG1IA_03884
OG0000448	AG1IA_09728
OG0000449	AG1IA_09801
OG0000450	AG1IA_06891
OG0000451	AG1IA_09643
OG0000452	AG1IA_01858
OG0000453	AG1IA_06169
OG0000454	AG1IA_03878
OG0000455	AG1IA_08961
OG0000456	AG1IA_03402
OG0000457	AG1IA_05196
OG0000458	AG1IA_08061
OG0000459	AG1IA_07920
OG0000460	AG1IA_01593
OG0000461	AG1IA_00153
OG0000462	AG1IA_06710
OG0000463	AG1IA_00951
OG0000464	AG1IA_09599
OG0000465	AG1IA_06546
OG0000466	AG1IA_09456
OG0000467	AG1IA_10293
OG0000468	AG1IA_05042
OG0000469	AG1IA_02578
OG0000470	AG1IA_08198
OG0000471	AG1IA_07200
OG0000472	AG1IA_05226
OG0000473	AG1IA_07801
OG0000474	AG1IA_02893
OG0000475	AG1IA_09049
OG0000476	AG1IA_08158
OG0000477	AG1IA_02306
OG0000478	AG1IA_08653
OG0000479	AG1IA_10204
OG0000480	AG1IA_09544
OG0000481	AG1IA_04180
OG0000482	AG1IA_05935
OG0000483	AG1IA_02629
OG0000484	AG1IA_05725
OG0000485	AG1IA_04750
OG0000486	AG1IA_00359
OG0000487	AG1IA_08243
OG0000488	AG1IA_07253
OG0000489	AG1IA_09828
OG0000490	AG1IA_06799
OG0000491	AG1IA_10137
OG0000492	AG1IA_05531
OG0000493	AG1IA_03135
OG0000494	AG1IA_06458
OG0000495	AG1IA_06289
OG0000496	AG1IA_09320
OG0000497	AG1IA_01545
OG0000498	AG1IA_09940
OG0000499	AG1IA_09058
OG0000500	AG1IA_09837
OG0000501	AG1IA_01933
OG0000502	AG1IA_10296
OG0000503	AG1IA_00729
OG0000504	AG1IA_03958
OG0000505	AG1IA_00529
OG0000506	AG1IA_02044
OG0000507	AG1IA_08167
OG0000508	AG1IA_09933
OG0000509	AG1IA_05794
OG0000510	AG1IA_00763
OG0000511	AG1IA_09235
OG0000512	AG1IA_09337
OG0000513	AG1IA_06626
OG0000514	AG1IA_03787
OG0000515	AG1IA_01349
OG0000516	AG1IA_00776
OG0000517	AG1IA_05601
OG0000518	AG1IA_09263
OG0000519	AG1IA_02087
OG0000520	AG1IA_02484
OG0000521	AG1IA_07152
OG0000522	AG1IA_07750
OG0000523	AG1IA_06771
OG0000524	AG1IA_03650
OG0000525	AG1IA_06115
OG0000526	AG1IA_02928
OG0000527	AG1IA_04889
OG0000528	AG1IA_06410
OG0000529	AG1IA_03165
OG0000530	AG1IA_03050
OG0000531	AG1IA_04298
OG0000532	AG1IA_01829
OG0000533	AG1IA_08130
OG0000534	AG1IA_03324
OG0000535	AG1IA_08277
OG0000536	AG1IA_09447
OG0000537	AG1IA_08227
OG0000538	AG1IA_06954
OG0000539	AG1IA_09984
OG0000540	AG1IA_06515
OG0000541	AG1IA_06542
OG0000542	AG1IA_04745
OG0000543	AG1IA_06532
OG0000544	AG1IA_00918
OG0000545	AG1IA_05475
OG0000546	AG1IA_01581
OG0000547	AG1IA_01605
OG0000548	AG1IA_02242
OG0000549	AG1IA_03430
OG0000550	AG1IA_03272
OG0000551	AG1IA_08993
OG0000552	AG1IA_05876
OG0000553	AG1IA_09151
OG0000554	AG1IA_06010
OG0000555	AG1IA_05541
OG0000556	AG1IA_05603
OG0000557	AG1IA_05072
OG0000558	AG1IA_01629
OG0000559	AG1IA_09303
OG0000560	AG1IA_03661
OG0000561	AG1IA_09770
OG0000562	AG1IA_04818
OG0000563	AG1IA_00648
OG0000564	AG1IA_01674
OG0000565	AG1IA_10284
OG0000566	AG1IA_04814
OG0000567	AG1IA_00454
OG0000568	AG1IA_08615
OG0000569	AG1IA_08999
OG0000570	AG1IA_07272
OG0000571	AG1IA_09300
OG0000572	AG1IA_08705
OG0000573	AG1IA_04006
OG0000574	AG1IA_06423
OG0000575	AG1IA_00048
OG0000576	AG1IA_07796
OG0000577	AG1IA_08941
OG0000578	AG1IA_07490
OG0000579	AG1IA_03047
OG0000580	AG1IA_04704
OG0000581	AG1IA_07307
OG0000582	AG1IA_01047
OG0000583	AG1IA_10180
OG0000584	AG1IA_09600
OG0000585	AG1IA_08781
OG0000586	AG1IA_09137
OG0000587	RS3_10022
OG0000588	RS3_10082
OG0000589	RS3_10179
OG0000590	RS3_10213
OG0000591	RS3_1033
OG0000592	RS3_10344
OG0000593	RS3_10352
OG0000594	RS3_10367
OG0000595	RS3_10413
OG0000596	RS3_10418
OG0000597	RS3_1042
OG0000598	RS3_10426
OG0000599	RS3_10432
OG0000600	RS3_10433
OG0000601	RS3_10451
OG0000602	RS3_10463
OG0000603	RS3_1056
OG0000604	RS3_10560
OG0000605	RS3_10567
OG0000606	RS3_10653
OG0000607	RS3_10672
OG0000608	RS3_10692
OG0000609	RS3_10693
OG0000610	RS3_10714
OG0000611	RS3_10734
OG0000612	RS3_1074
OG0000613	RS3_10746
OG0000614	RS3_10749
OG0000615	RS3_10787
OG0000616	RS3_10846
OG0000617	RS3_10898
OG0000618	RS3_10936
OG0000619	RS3_10938
OG0000620	RS3_10940
OG0000621	RS3_10945
OG0000622	RS3_10972
OG0000623	RS3_10989
OG0000624	RS3_10997
OG0000625	RS3_10999
OG0000626	RS3_11093
OG0000627	RS3_1113
OG0000628	RS3_11190
OG0000629	RS3_11254
OG0000630	RS3_11255
OG0000631	RS3_11256
OG0000632	RS3_11285
OG0000633	RS3_11410
OG0000634	RS3_11416
OG0000635	RS3_11417
OG0000636	RS3_11507
OG0000637	RS3_11521
OG0000638	RS3_11525
OG0000639	RS3_11528
OG0000640	RS3_11551
OG0000641	RS3_11588
OG0000642	RS3_11605
OG0000643	RS3_1170
OG0000644	RS3_11707
OG0000645	RS3_11727
OG0000646	RS3_11731
OG0000647	RS3_11738
OG0000648	RS3_1174
OG0000649	RS3_11946
OG0000650	RS3_11975
OG0000651	RS3_11983
OG0000652	RS3_11999
OG0000653	RS3_12035
OG0000654	RS3_12050
OG0000655	RS3_12068
OG0000656	RS3_12074
OG0000657	RS3_1210
OG0000658	RS3_12108
OG0000659	RS3_12117
OG0000660	RS3_1213
OG0000661	RS3_12137
OG0000662	RS3_12140
OG0000663	RS3_12154
OG0000664	RS3_12172
OG0000665	RS3_12190
OG0000666	RS3_12281
OG0000667	RS3_12305
OG0000668	RS3_12321
OG0000669	RS3_12331
OG0000670	RS3_12346
OG0000671	RS3_12351
OG0000672	RS3_12352
OG0000673	RS3_12354
OG0000674	RS3_12379
OG0000675	RS3_1239
OG0000676	RS3_12396
OG0000677	RS3_12397
OG0000678	RS3_12459
OG0000679	RS3_12492
OG0000680	RS3_12506
OG0000681	RS3_12507
OG0000682	RS3_12508
OG0000683	RS3_12573
OG0000684	RS3_12587
OG0000685	RS3_12685
OG0000686	RS3_1276
OG0000687	RS3_12808
OG0000688	RS3_1281
OG0000689	RS3_12831
OG0000690	RS3_12846
OG0000691	RS3_12878
OG0000692	RS3_12918
OG0000693	RS3_12942
OG0000694	RS3_12963
OG0000695	RS3_12975
OG0000696	RS3_12988
OG0000697	RS3_13011
OG0000698	RS3_13049
OG0000699	RS3_13167
OG0000700	RS3_13212
OG0000701	RS3_1323
OG0000702	RS3_13250
OG0000703	RS3_13329
OG0000704	RS3_13384
OG0000705	RS3_13389
OG0000706	RS3_13404
OG0000707	RS3_13493
OG0000708	RS3_13527
OG0000709	RS3_13597
OG0000710	RS3_13658
OG0000711	RS3_13703
OG0000712	RS3_13758
OG0000713	RS3_13783
OG0000714	RS3_13806
OG0000715	RS3_1382
OG0000716	RS3_13821
OG0000717	RS3_13855
OG0000718	RS3_13913
OG0000719	RS3_13928
OG0000720	RS3_13958
OG0000721	RS3_13973
OG0000722	RS3_1399
OG0000723	RS3_1403
OG0000724	RS3_14043
OG0000725	RS3_14046
OG0000726	RS3_14087
OG0000727	RS3_14092
OG0000728	RS3_1410
OG0000729	RS3_14104
OG0000730	RS3_14129
OG0000731	RS3_14170
OG0000732	RS3_1431
OG0000733	RS3_14320
OG0000734	RS3_14376
OG0000735	RS3_14496
OG0000736	RS3_14565
OG0000737	RS3_14651
OG0000738	RS3_14663
OG0000739	RS3_14712
OG0000740	RS3_14796
OG0000741	RS3_14801
OG0000742	RS3_14835
OG0000743	RS3_14873
OG0000744	RS3_14941
OG0000745	RS3_15057
OG0000746	RS3_15067
OG0000747	RS3_15071
OG0000748	RS3_15216
OG0000749	RS3_15218
OG0000750	RS3_15265
OG0000751	RS3_15274
OG0000752	RS3_15286
OG0000753	RS3_15363
OG0000754	RS3_15602
OG0000755	RS3_15689
OG0000756	RS3_15702
OG0000757	RS3_15707
OG0000758	RS3_15712
OG0000759	RS3_15743
OG0000760	RS3_15765
OG0000761	RS3_15838
OG0000762	RS3_15849
OG0000763	RS3_15863
OG0000764	RS3_15875
OG0000765	RS3_15878
OG0000766	RS3_15944
OG0000767	RS3_1599
OG0000768	RS3_16001
OG0000769	RS3_16077
OG0000770	RS3_16124
OG0000771	RS3_16140
OG0000772	RS3_16157
OG0000773	RS3_16165
OG0000774	RS3_16199
OG0000775	RS3_16200
OG0000776	RS3_16207
OG0000777	RS3_16263
OG0000778	RS3_16341
OG0000779	RS3_16421
OG0000780	RS3_16529
OG0000781	RS3_16531
OG0000782	RS3_16566
OG0000783	RS3_1663
OG0000784	RS3_16683
OG0000785	RS3_16764
OG0000786	RS3_16832
OG0000787	RS3_16837
OG0000788	RS3_16885
OG0000789	RS3_16901
OG0000790	RS3_16984
OG0000791	RS3_1699
OG0000792	RS3_1703
OG0000793	RS3_17056
OG0000794	RS3_17082
OG0000795	RS3_17108
OG0000796	RS3_1716
OG0000797	RS3_17184
OG0000798	RS3_17203
OG0000799	RS3_17376
OG0000800	RS3_17379
OG0000801	RS3_17400
OG0000802	RS3_17427
OG0000803	RS3_1744
OG0000804	RS3_17467
OG0000805	RS3_17572
OG0000806	RS3_1767
OG0000807	RS3_17671
OG0000808	RS3_17682
OG0000809	RS3_17759
OG0000810	RS3_17771
OG0000811	RS3_17796
OG0000812	RS3_17817
OG0000813	RS3_17835
OG0000814	RS3_17947
OG0000815	RS3_17971
OG0000816	RS3_17976
OG0000817	RS3_17992
OG0000818	RS3_18133
OG0000819	RS3_18173
OG0000820	RS3_18257
OG0000821	RS3_18272
OG0000822	RS3_18292
OG0000823	RS3_18295
OG0000824	RS3_18337
OG0000825	RS3_18355
OG0000826	RS3_18392
OG0000827	RS3_18591
OG0000828	RS3_18626
OG0000829	RS3_1872
OG0000830	RS3_18755
OG0000831	RS3_18797
OG0000832	RS3_1895
OG0000833	RS3_19020
OG0000834	RS3_1903
OG0000835	RS3_19059
OG0000836	RS3_19100
OG0000837	RS3_1912
OG0000838	RS3_19154
OG0000839	RS3_19185
OG0000840	RS3_1920
OG0000841	RS3_19231
OG0000842	RS3_19254
OG0000843	RS3_19256
OG0000844	RS3_19418
OG0000845	RS3_1946
OG0000846	RS3_19466
OG0000847	RS3_196
OG0000848	RS3_19607
OG0000849	RS3_19646
OG0000850	RS3_19649
OG0000851	RS3_19662
OG0000852	RS3_19671
OG0000853	RS3_19688
OG0000854	RS3_19721
OG0000855	RS3_19775
OG0000856	RS3_19879
OG0000857	RS3_20
OG0000858	RS3_2000
OG0000859	RS3_20009
OG0000860	RS3_20069
OG0000861	RS3_20098
OG0000862	RS3_20130
OG0000863	RS3_20139
OG0000864	RS3_20175
OG0000865	RS3_20202
OG0000866	RS3_20211
OG0000867	RS3_20222
OG0000868	RS3_2031
OG0000869	RS3_20315
OG0000870	RS3_20333
OG0000871	RS3_20491
OG0000872	RS3_20535
OG0000873	RS3_20750
OG0000874	RS3_21
OG0000875	RS3_2111
OG0000876	RS3_2142
OG0000877	RS3_2162
OG0000878	RS3_2198
OG0000879	RS3_2200
OG0000880	RS3_2222
OG0000881	RS3_2230
OG0000882	RS3_2260
OG0000883	RS3_2261
OG0000884	RS3_2301
OG0000885	RS3_2341
OG0000886	RS3_2385
OG0000887	RS3_2392
OG0000888	RS3_2410
OG0000889	RS3_2474
OG0000890	RS3_2482
OG0000891	RS3_2559
OG0000892	RS3_2631
OG0000893	RS3_2731
OG0000894	RS3_2735
OG0000895	RS3_2738
OG0000896	RS3_2748
OG0000897	RS3_2809
OG0000898	RS3_281
OG0000899	RS3_2827
OG0000900	RS3_2836
OG0000901	RS3_2863
OG0000902	RS3_2885
OG0000903	RS3_2895
OG0000904	RS3_2958
OG0000905	RS3_2961
OG0000906	RS3_3078
OG0000907	RS3_3110
OG0000908	RS3_3111
OG0000909	RS3_3168
OG0000910	RS3_3192
OG0000911	RS3_3310
OG0000912	RS3_3423
OG0000913	RS3_346
OG0000914	RS3_3468
OG0000915	RS3_3482
OG0000916	RS3_3510
OG0000917	RS3_3525
OG0000918	RS3_3528
OG0000919	RS3_3649
OG0000920	RS3_368
OG0000921	RS3_3719
OG0000922	RS3_3743
OG0000923	RS3_3747
OG0000924	RS3_3839
OG0000925	RS3_3840
OG0000926	RS3_3857
OG0000927	RS3_3878
OG0000928	RS3_3879
OG0000929	RS3_3965
OG0000930	RS3_3976
OG0000931	RS3_3992
OG0000932	RS3_4080
OG0000933	RS3_4132
OG0000934	RS3_4197
OG0000935	RS3_4218
OG0000936	RS3_435
OG0000937	RS3_4351
OG0000938	RS3_4354
OG0000939	RS3_4373
OG0000940	RS3_4381
OG0000941	RS3_4382
OG0000942	RS3_4391
OG0000943	RS3_4451
OG0000944	RS3_4490
OG0000945	RS3_4511
OG0000946	RS3_4565
OG0000947	RS3_4568
OG0000948	RS3_4685
OG0000949	RS3_473
OG0000950	RS3_4770
OG0000951	RS3_4783
OG0000952	RS3_4791
OG0000953	RS3_4828
OG0000954	RS3_5004
OG0000955	RS3_5022
OG0000956	RS3_5023
OG0000957	RS3_5029
OG0000958	RS3_5060
OG0000959	RS3_5070
OG0000960	RS3_5083
OG0000961	RS3_5092
OG0000962	RS3_5124
OG0000963	RS3_5126
OG0000964	RS3_5197
OG0000965	RS3_5251
OG0000966	RS3_534
OG0000967	RS3_5342
OG0000968	RS3_5343
OG0000969	RS3_5344
OG0000970	RS3_5372
OG0000971	RS3_5376
OG0000972	RS3_5377
OG0000973	RS3_5378
OG0000974	RS3_538
OG0000975	RS3_5627
OG0000976	RS3_5767
OG0000977	RS3_5853
OG0000978	RS3_5878
OG0000979	RS3_5950
OG0000980	RS3_5951
OG0000981	RS3_5969
OG0000982	RS3_6006
OG0000983	RS3_6007
OG0000984	RS3_6045
OG0000985	RS3_6109
OG0000986	RS3_6141
OG0000987	RS3_618
OG0000988	RS3_6227
OG0000989	RS3_6259
OG0000990	RS3_6482
OG0000991	RS3_6494
OG0000992	RS3_6518
OG0000993	RS3_6522
OG0000994	RS3_6677
OG0000995	RS3_669
OG0000996	RS3_6692
OG0000997	RS3_6864
OG0000998	RS3_6872
OG0000999	RS3_6928
OG0001000	RS3_6960
OG0001001	RS3_6964
OG0001002	RS3_6983
OG0001003	RS3_6985
OG0001004	RS3_706
OG0001005	RS3_7196
OG0001006	RS3_726
OG0001007	RS3_7287
OG0001008	RS3_7292
OG0001009	RS3_7325
OG0001010	RS3_7326
OG0001011	RS3_7336
OG0001012	RS3_7606
OG0001013	RS3_7676
OG0001014	RS3_7721
OG0001015	RS3_7732
OG0001016	RS3_7772
OG0001017	RS3_7820
OG0001018	RS3_7839
OG0001019	RS3_7881
OG0001020	RS3_7984
OG0001021	RS3_7990
OG0001022	RS3_8040
OG0001023	RS3_8193
OG0001024	RS3_821
OG0001025	RS3_828
OG0001026	RS3_8281
OG0001027	RS3_8288
OG0001028	RS3_8334
OG0001029	RS3_8380
OG0001030	RS3_8409
OG0001031	RS3_8433
OG0001032	RS3_8499
OG0001033	RS3_8503
OG0001034	RS3_8531
OG0001035	RS3_8556
OG0001036	RS3_8645
OG0001037	RS3_8685
OG0001038	RS3_8691
OG0001039	RS3_8772
OG0001040	RS3_8802
OG0001041	RS3_8819
OG0001042	RS3_8855
OG0001043	RS3_8871
OG0001044	RS3_8906
OG0001045	RS3_902
OG0001046	RS3_9035
OG0001047	RS3_9061
OG0001048	RS3_9078
OG0001049	RS3_9079
OG0001050	RS3_9091
OG0001051	RS3_9101
OG0001052	RS3_9129
OG0001053	RS3_9151
OG0001054	RS3_9183
OG0001055	RS3_9206
OG0001056	RS3_9239
OG0001057	RS3_9271
OG0001058	RS3_9300
OG0001059	RS3_9348
OG0001060	RS3_9474
OG0001061	RS3_9480
OG0001062	RS3_9619
OG0001063	RS3_9702
OG0001064	RS3_9703
OG0001065	RS3_9754
OG0001066	RS3_9762
OG0001067	RS3_9872
OG0001068	RS3_9889
OG0001069	RS3_9919
OG0001070	RS3_9941
OG0001071	RS3_9963
OG0001072	RsAG8_00065
OG0001073	RsAG8_00085
OG0001074	RsAG8_00259
OG0001075	RsAG8_00502
OG0001076	RsAG8_00591
OG0001077	RsAG8_00643
OG0001078	RsAG8_00778
OG0001079	RsAG8_00797
OG0001080	RsAG8_00882
OG0001081	RsAG8_00899
OG0001082	RsAG8_00906
OG0001083	RsAG8_01020
OG0001084	RsAG8_01063
OG0001085	RsAG8_01072
OG0001086	RsAG8_01115
OG0001087	RsAG8_01120
OG0001088	RsAG8_01140
OG0001089	RsAG8_01146
OG0001090	RsAG8_01250
OG0001091	RsAG8_01254
OG0001092	RsAG8_01256
OG0001093	RsAG8_01347
OG0001094	RsAG8_01387
OG0001095	RsAG8_01609
OG0001096	RsAG8_01616
OG0001097	RsAG8_01634
OG0001098	RsAG8_01740
OG0001099	RsAG8_01868
OG0001100	RsAG8_01979
OG0001101	RsAG8_02014
OG0001102	RsAG8_02049
OG0001103	RsAG8_02228
OG0001104	RsAG8_02302
OG0001105	RsAG8_02308
OG0001106	RsAG8_02343
OG0001107	RsAG8_02377
OG0001108	RsAG8_02505
OG0001109	RsAG8_02522
OG0001110	RsAG8_02580
OG0001111	RsAG8_02618
OG0001112	RsAG8_02647
OG0001113	RsAG8_02666
OG0001114	RsAG8_02690
OG0001115	RsAG8_02740
OG0001116	RsAG8_02773
OG0001117	RsAG8_02830
OG0001118	RsAG8_02957
OG0001119	RsAG8_02968
OG0001120	RsAG8_03055
OG0001121	RsAG8_03125
OG0001122	RsAG8_03227
OG0001123	RsAG8_03228
OG0001124	RsAG8_03276
OG0001125	RsAG8_03308
OG0001126	RsAG8_03355
OG0001127	RsAG8_03386
OG0001128	RsAG8_03390
OG0001129	RsAG8_03398
OG0001130	RsAG8_03426
OG0001131	RsAG8_03476
OG0001132	RsAG8_03549
OG0001133	RsAG8_03613
OG0001134	RsAG8_03701
OG0001135	RsAG8_03713
OG0001136	RsAG8_03769
OG0001137	RsAG8_03992
OG0001138	RsAG8_04001
OG0001139	RsAG8_04054
OG0001140	RsAG8_04084
OG0001141	RsAG8_04141
OG0001142	RsAG8_04281
OG0001143	RsAG8_04289
OG0001144	RsAG8_04355
OG0001145	RsAG8_04368
OG0001146	RsAG8_04373
OG0001147	RsAG8_04397
OG0001148	RsAG8_04522
OG0001149	RsAG8_04532
OG0001150	RsAG8_04630
OG0001151	RsAG8_04806
OG0001152	RsAG8_04834
OG0001153	RsAG8_04837
OG0001154	RsAG8_04910
OG0001155	RsAG8_04956
OG0001156	RsAG8_04997
OG0001157	RsAG8_05031
OG0001158	RsAG8_05178
OG0001159	RsAG8_05200
OG0001160	RsAG8_05217
OG0001161	RsAG8_05244
OG0001162	RsAG8_05266
OG0001163	RsAG8_05286
OG0001164	RsAG8_05352
OG0001165	RsAG8_05437
OG0001166	RsAG8_05471
OG0001167	RsAG8_05527
OG0001168	RsAG8_05539
OG0001169	RsAG8_05541
OG0001170	RsAG8_05577
OG0001171	RsAG8_05644
OG0001172	RsAG8_05647
OG0001173	RsAG8_05688
OG0001174	RsAG8_05724
OG0001175	RsAG8_05726
OG0001176	RsAG8_05829
OG0001177	RsAG8_05854
OG0001178	RsAG8_05863
OG0001179	RsAG8_05935
OG0001180	RsAG8_05981
OG0001181	RsAG8_06137
OG0001182	RsAG8_06193
OG0001183	RsAG8_06294
OG0001184	RsAG8_06308
OG0001185	RsAG8_06331
OG0001186	RsAG8_06354
OG0001187	RsAG8_06373
OG0001188	RsAG8_06406
OG0001189	RsAG8_06465
OG0001190	RsAG8_06490
OG0001191	RsAG8_06644
OG0001192	RsAG8_06646
OG0001193	RsAG8_06663
OG0001194	RsAG8_06780
OG0001195	RsAG8_06783
OG0001196	RsAG8_06901
OG0001197	RsAG8_06980
OG0001198	RsAG8_06994
OG0001199	RsAG8_07031
OG0001200	RsAG8_07131
OG0001201	RsAG8_07140
OG0001202	RsAG8_07310
OG0001203	RsAG8_07438
OG0001204	RsAG8_07489
OG0001205	RsAG8_07519
OG0001206	RsAG8_07535
OG0001207	RsAG8_07710
OG0001208	RsAG8_07730
OG0001209	RsAG8_07743
OG0001210	RsAG8_07777
OG0001211	RsAG8_07847
OG0001212	RsAG8_07875
OG0001213	RsAG8_07933
OG0001214	RsAG8_08023
OG0001215	RsAG8_08032
OG0001216	RsAG8_08113
OG0001217	RsAG8_08272
OG0001218	RsAG8_08326
OG0001219	RsAG8_08438
OG0001220	RsAG8_08536
OG0001221	RsAG8_08544
OG0001222	RsAG8_08565
OG0001223	RsAG8_08582
OG0001224	RsAG8_08603
OG0001225	RsAG8_08713
OG0001226	RsAG8_08812
OG0001227	RsAG8_08973
OG0001228	RsAG8_08977
OG0001229	RsAG8_09018
OG0001230	RsAG8_09047
OG0001231	RsAG8_09092
OG0001232	RsAG8_09107
OG0001233	RsAG8_09124
OG0001234	RsAG8_09132
OG0001235	RsAG8_09133
OG0001236	RsAG8_09154
OG0001237	RsAG8_09162
OG0001238	RsAG8_09181
OG0001239	RsAG8_09201
OG0001240	RsAG8_09244
OG0001241	RsAG8_09371
OG0001242	RsAG8_09436
OG0001243	RsAG8_09484
OG0001244	RsAG8_09488
OG0001245	RsAG8_09625
OG0001246	RsAG8_09670
OG0001247	RsAG8_09801
OG0001248	RsAG8_09832
OG0001249	RsAG8_09846
OG0001250	RsAG8_09865
OG0001251	RsAG8_09870
OG0001252	RsAG8_09875
OG0001253	RsAG8_09967
OG0001254	RsAG8_09990
OG0001255	RsAG8_10041
OG0001256	RsAG8_10084
OG0001257	RsAG8_10118
OG0001258	RsAG8_10123
OG0001259	RsAG8_10144
OG0001260	RsAG8_10145
OG0001261	RsAG8_10199
OG0001262	RsAG8_10203
OG0001263	RsAG8_10205
OG0001264	RsAG8_10249
OG0001265	RsAG8_10274
OG0001266	RsAG8_10275
OG0001267	RsAG8_10326
OG0001268	RsAG8_10347
OG0001269	RsAG8_10733
OG0001270	RsAG8_10837
OG0001271	RsAG8_10854
OG0001272	RsAG8_10983
OG0001273	RsAG8_11020
OG0001274	RsAG8_11041
OG0001275	RsAG8_11164
OG0001276	RsAG8_11216
OG0001277	RsAG8_11280
OG0001278	RsAG8_11290
OG0001279	RsAG8_11349
OG0001280	RsAG8_11364
OG0001281	RsAG8_11365
OG0001282	RsAG8_11383
OG0001283	RsAG8_11384
OG0001284	RsAG8_11418
OG0001285	RsAG8_11446
OG0001286	RsAG8_11542
OG0001287	RsAG8_11553
OG0001288	RsAG8_11554
OG0001289	RsAG8_11557
OG0001290	RsAG8_11560
OG0001291	RsAG8_11568
OG0001292	RsAG8_11582
OG0001293	RsAG8_11859
OG0001294	RsAG8_11867
OG0001295	RsAG8_11923
OG0001296	RsAG8_11930
OG0001297	RsAG8_11981
OG0001298	RsAG8_12014
OG0001299	RsAG8_12030
OG0001300	RsAG8_12034
OG0001301	RsAG8_12186
OG0001302	RsAG8_12380
OG0001303	RsAG8_12402
OG0001304	RsAG8_12422
OG0001305	RsAG8_12485
OG0001306	RsAG8_12557
OG0001307	RsAG8_12616
OG0001308	RsAG8_12627
OG0001309	RsAG8_12679
OG0001310	RsAG8_12691
OG0001311	RsAG8_12726
OG0001312	RsAG8_12727
OG0001313	RsAG8_12791
OG0001314	RsAG8_12912
OG0001315	RsAG8_12914
OG0001316	RsAG8_12988
OG0001317	RsAG8_13198
OG0001318	RsAG8_13206
OG0001319	RsAG8_13219
OG0001320	RsAG8_13302
OG0001321	RsAG8_13343
OG0001322	RsAG8_13421
OG0001323	RsAG8_13501
OG0001324	RsAG8_13555
OG0001325	RsAG8_13658
OG0001326	RsAG8_13767
OG0001327	RsAG8_13810
OG0001328	RsAG8_14006

## Sheet: b) AG8 + AG1-IA
Supplementary Data S4. Shared and isolate-specific orthology groups.
b) Proteins comprising OGs shared between AG8 and AG1-IA
Protein	Pfam accession	Pfam name					Fishers exact test for over-represented gene ontology categories relative to the entire combined secretome according to BLAST2GO
RS1IA_00651							Over- or under-represented	GO category	Description	Type	FDR
RS1IA_00724	PF00544.14	Pec_lyase_C					OVER	GO:0006457	protein folding	BIOLOGICAL_PROCESS	0.0209118
RS1IA_01403	PF03198.9	Glyco_hydro_72					OVER	GO:0006691	leukotriene metabolic process	BIOLOGICAL_PROCESS	0.0209118
RS1IA_02498	PF00967.12	Barwin					OVER	GO:0006693	prostaglandin metabolic process	BIOLOGICAL_PROCESS	0.0209118
RS1IA_02781	PF01019.16	G_glu_transpept					OVER	GO:0006749	glutathione metabolic process	BIOLOGICAL_PROCESS	0.0209118
RS1IA_03188	PF00962.17	A_deaminase					OVER	GO:0009408	response to heat	BIOLOGICAL_PROCESS	0.0209118
RS1IA_03493	PF00067.17	p450					OVER	GO:0016255	attachment of GPI anchor to protein	BIOLOGICAL_PROCESS	0.0209118
RS1IA_03829							OVER	GO:0019530	taurine metabolic process	BIOLOGICAL_PROCESS	0.0209118
RS1IA_04129	PF04113.9	Gpi16					OVER	GO:0042765	GPI-anchor transamidase complex	CELLULAR_COMPONENT	0.0209118
RS1IA_04325	PF00759.14	Glyco_hydro_9					OVER	GO:0003840	gamma-glutamyltransferase activity	MOLECULAR_FUNCTION	0.0209118
RS1IA_04819							OVER	GO:0004664	prephenate dehydratase activity	MOLECULAR_FUNCTION	0.0209118
RS1IA_05205	PF00226.26	DnaJ					OVER	GO:0019239	deaminase activity	MOLECULAR_FUNCTION	0.0209118
RS1IA_05327	PF00135.23	COesterase					OVER	GO:0031072	heat shock protein binding	MOLECULAR_FUNCTION	0.0209118
RS1IA_05409	PF02252.13	PA28_beta					OVER	GO:0051082	unfolded protein binding	MOLECULAR_FUNCTION	0.00441759
RS1IA_05454	PF06522.6	B12D
RS1IA_05738
RS1IA_05938
RS1IA_05973	PF11578.3	DUF3237
RS1IA_07022
RS1IA_07105	PF00067.17	p450
RS1IA_07262
RS1IA_07681
RS1IA_07815	PF11790.3	Glyco_hydro_cc
RS1IA_07966	PF03076.9	GP3
RS1IA_07973
RS1IA_09001	PF00067.17	p450
RS1IA_09679
RS1IA_09680
RS1IA_10043
RS81_01322	PF04113.9	Gpi16
RS81_01560	PF15255.1	CAP-ZIP_m
RS81_02729	PF00135.23	COesterase
RS81_03004	PF11578.3	DUF3237
RS81_03571
RS81_04560	PF03198.9	Glyco_hydro_72
RS81_04719	PF00226.26	DnaJ
RS81_04977
RS81_05944	PF11578.3	DUF3237
RS81_06327	PF00067.17	p450
RS81_06825
RS81_07123	PF04258.8	Peptidase_A22B
RS81_07283	PF11790.3	Glyco_hydro_cc
RS81_07380	PF09716.5	ETRAMP
RS81_07872	PF00262.13	Calreticulin
RS81_09085	PF12929.2	Mid1
RS81_09202	PF08451.6	A_deaminase_N
RS81_09918	PF01019.16	G_glu_transpept
RS81_10075	PF00067.17	p450
RS81_10341	PF00544.14	Pec_lyase_C
RS81_10543
RS81_11232
RS81_11303	PF06522.6	B12D
RS81_11513
RS81_11550
RS81_11570	PF00544.14	Pec_lyase_C
RS81_12039
RS81_13205
RS81_13852	PF00734.13	CBM_1

## Sheet: c) AG8 + AG3
Supplementary Data S4. Shared and isolate-specific orthology groups.
c) Proteins comprising OGs shared between AG8 and AG3
Protein	Pfam accession	Pfam name					Fishers exact test for over-represented gene ontology categories relative to the entire combined secretome according to BLAST2GO
Rs3_10014	PB004300	Pfam-B_4300					Over- or under-represented	GO category	Description	Type	FDR
Rs3_10021	PF03330.13	DPBB_1					OVER	GO:0008762	UDP-N-acetylmuramate dehydrogenase activity	MOLECULAR_FUNCTION	0.00102505
Rs3_10037	PF11327.3	DUF3129					OVER	GO:0030570	pectate lyase activity	MOLECULAR_FUNCTION	0.00105774
Rs3_10053	PF01095.14	Pectinesterase					OVER	GO:0016788	hydrolase activity, acting on ester bonds	MOLECULAR_FUNCTION	0.00105774
Rs3_10059	PF01095.14	Pectinesterase					OVER	GO:0006012	galactose metabolic process	BIOLOGICAL_PROCESS	0.00376189
Rs3_10077							OVER	GO:0016702	oxidoreductase activity, acting on single donors with incorporation of molecular oxygen, incorporation of two atoms of oxygen	MOLECULAR_FUNCTION	0.00736011
Rs3_10128	PF01565.18	FAD_binding_4					OVER	GO:0007017	microtubule-based process	BIOLOGICAL_PROCESS	0.00736011
Rs3_1031	PB008176	Pfam-B_8176					OVER	GO:0050660	flavin adenine dinucleotide binding	MOLECULAR_FUNCTION	0.00830653
Rs3_10355							OVER	GO:0008199	ferric iron binding	MOLECULAR_FUNCTION	0.00830653
Rs3_10420							OVER	GO:0006027	glycosaminoglycan catabolic process	BIOLOGICAL_PROCESS	0.0196367
Rs3_10476	PF02839.9	CBM_5_12					OVER	GO:0006040	amino sugar metabolic process	BIOLOGICAL_PROCESS	0.0221107
Rs3_10506	PF01565.18	FAD_binding_4					OVER	GO:0000723	telomere maintenance	BIOLOGICAL_PROCESS	0.0461547
Rs3_10512	PF01083.17	Cutinase					OVER	GO:0006281	DNA repair	BIOLOGICAL_PROCESS	0.0461547
Rs3_10523	PF01565.18	FAD_binding_4					OVER	GO:0031218	arabinogalactan endo-1,4-beta-galactosidase activity	MOLECULAR_FUNCTION	0.0461547
Rs3_10527	PF02839.9	CBM_5_12					OVER	GO:0030246	carbohydrate binding	MOLECULAR_FUNCTION	0.0461547
Rs3_10529	PF01425.16	Amidase					OVER	GO:0030170	pyridoxal phosphate binding	MOLECULAR_FUNCTION	0.0461547
Rs3_10556	PF03330.13	DPBB_1					OVER	GO:0003678	DNA helicase activity	MOLECULAR_FUNCTION	0.0461547
Rs3_10570	PF01565.18	FAD_binding_4					OVER	GO:0005815	microtubule organizing center	CELLULAR_COMPONENT	0.0461547
Rs3_10572	PF04616.9	Glyco_hydro_43					OVER	GO:0000922	spindle pole	CELLULAR_COMPONENT	0.0461547
Rs3_10573	PF01565.18	FAD_binding_4
Rs3_10614
Rs3_10853	PF00722.16	Glyco_hydro_16
Rs3_10871
Rs3_10874	PF14521.1	Aspzincin_M35
Rs3_10887
Rs3_11047	PF03067.10	Chitin_bind_3
Rs3_11056
Rs3_11058
Rs3_11183	PF04616.9	Glyco_hydro_43
Rs3_11228	PF01565.18	FAD_binding_4
Rs3_11237	PF14352.1	DUF4402
Rs3_11306
Rs3_11308
Rs3_11408	PF07732.10	Cu-oxidase_3
Rs3_11425	PF00150.13	Cellulase
Rs3_11426
Rs3_11429	PF05730.6	CFEM
Rs3_11513
Rs3_11522	PF00734.13	CBM_1
Rs3_11523
Rs3_11524
Rs3_11597	PF01565.18	FAD_binding_4
Rs3_11729	PF01070.13	FMN_dh
Rs3_11786	PF00722.16	Glyco_hydro_16
Rs3_11867	PF03443.9	Glyco_hydro_61
Rs3_11918	PF03572.13	Peptidase_S41
Rs3_11930
Rs3_11962	PB004444	Pfam-B_4444
Rs3_11971	PF13278.1	DUF4066
Rs3_11976
Rs3_12308	PF04997.7	RNA_pol_Rpb1_1
Rs3_12325
Rs3_12326	PF14521.1	Aspzincin_M35
Rs3_12336	PF14521.1	Aspzincin_M35
Rs3_12337	PF14521.1	Aspzincin_M35
Rs3_12381	PF00067.17	p450
Rs3_12425	PF01826.12	TIL
Rs3_12442
Rs3_12501	PF07732.10	Cu-oxidase_3
Rs3_12588	PF04684.8	BAF1_ABF1
Rs3_12756	PF01073.14	3Beta_HSD
Rs3_12887
Rs3_12901	PF00135.23	COesterase
Rs3_13019	PF05426.7	Alginate_lyase
Rs3_13152	PF03422.10	CBM_6
Rs3_13211	PF00544.14	Pec_lyase_C
Rs3_13247	PF00657.17	Lipase_GDSL
Rs3_13331	PF00657.17	Lipase_GDSL
Rs3_13387	PF05730.6	CFEM
Rs3_13388	PF05730.6	CFEM
Rs3_13425
Rs3_13429	PF11790.3	Glyco_hydro_cc
Rs3_1345	PF03443.9	Glyco_hydro_61
Rs3_13490
Rs3_13510	PF00775.16	Dioxygenase_C
Rs3_13511	PF00775.16	Dioxygenase_C
Rs3_13517	PF03372.18	Exo_endo_phos
Rs3_13520	PF03659.9	Glyco_hydro_71
Rs3_13525
Rs3_13532	PF14099.1	Polysacc_lyase
Rs3_13573
Rs3_13736
Rs3_13826	PF05887.6	Trypan_PARP
Rs3_13880	PF01301.14	Glyco_hydro_35
Rs3_13894	PF00096.21	zf-C2H2
Rs3_13926	PF07470.8	Glyco_hydro_88
Rs3_13930
Rs3_13931	PF01266.19	DAO
Rs3_13953
Rs3_13993	PF14099.1	Polysacc_lyase
Rs3_14017	PF12697.2	Abhydrolase_6
Rs3_14077
Rs3_14105	PF03211.8	Pectate_lyase
Rs3_14122
Rs3_1426	PF00150.13	Cellulase
Rs3_14298	PF05922.11	Inhibitor_I9
Rs3_14405	PF14200.1	RicinB_lectin_2
Rs3_14407	PF09286.6	Pro-kuma_activ
Rs3_14425	PF00722.16	Glyco_hydro_16
Rs3_14436	PF05412.7	Peptidase_C33
Rs3_1444
Rs3_14462
Rs3_14484	PF00128.19	Alpha-amylase
Rs3_14495
Rs3_14503	PF03443.9	Glyco_hydro_61
Rs3_14597	PF14521.1	Aspzincin_M35
Rs3_1499
Rs3_15560	PF04616.9	Glyco_hydro_43
Rs3_15757	PF00150.13	Cellulase
Rs3_15784	PF13499.1	EF-hand_7
Rs3_1581	PF00657.17	Lipase_GDSL
Rs3_15823	PF09362.5	DUF1996
Rs3_15824	PF09362.5	DUF1996
Rs3_15884	PF01425.16	Amidase
Rs3_15900	PF03443.9	Glyco_hydro_61
Rs3_16004
Rs3_16022	PF01975.12	SurE
Rs3_16049	PB017305	Pfam-B_17305
Rs3_16056	PF02225.17	PA
Rs3_16173	PF03211.8	Pectate_lyase
Rs3_16183	PF01607.19	CBM_14
Rs3_16205
Rs3_16236	PF09362.5	DUF1996
Rs3_16261	PF11860.3	DUF3380
Rs3_16286	PF03443.9	Glyco_hydro_61
Rs3_1637
Rs3_16371	PF00657.17	Lipase_GDSL
Rs3_16392	PF00732.14	GMC_oxred_N
Rs3_16592
Rs3_16636
Rs3_16646	PF07732.10	Cu-oxidase_3
Rs3_1678
Rs3_16791	PF03572.13	Peptidase_S41
Rs3_16937
Rs3_17003	PF02907.10	Peptidase_S29
Rs3_17107
Rs3_17300	PF01607.19	CBM_14
Rs3_17302
Rs3_17335
Rs3_1745	PF10342.4	GPI-anchored
Rs3_17688
Rs3_1774	PF00295.12	Glyco_hydro_28
Rs3_18007
Rs3_18482	PF00400.27	WD40
Rs3_18519
Rs3_18608	PF09717.5	CPW_WPC
Rs3_18714	PF00176.18	SNF2_N
Rs3_1874
Rs3_19177	PF03443.9	Glyco_hydro_61
Rs3_1926	PB005871	Pfam-B_5871
Rs3_19281
Rs3_19340	PF05730.6	CFEM
Rs3_19350	PF00026.18	Asp
Rs3_1942	PF06441.7	EHN
Rs3_19562	PF02921.9	UCR_TM
Rs3_19644	PF13405.1	EF-hand_6
Rs3_19645	PB000238	Pfam-B_238
Rs3_19659
Rs3_19738	PF00388.14	PI-PLC-X
Rs3_19761
Rs3_1989	PF00141.18	peroxidase
Rs3_19919
Rs3_2002	PF02895.9	H-kinase_dim
Rs3_2029
Rs3_2035
Rs3_20371
Rs3_207	PF01419.12	Jacalin
Rs3_2110	PF01328.12	Peroxidase_2
Rs3_2259	PF01083.17	Cutinase
Rs3_2384
Rs3_2395	PF01301.14	Glyco_hydro_35
Rs3_2415	PF00657.17	Lipase_GDSL
Rs3_2478
Rs3_2532	PF00652.17	Ricin_B_lectin
Rs3_2543
Rs3_2564
Rs3_2578	PF03372.18	Exo_endo_phos
Rs3_2685	PF00445.13	Ribonuclease_T2
Rs3_2808	PF03659.9	Glyco_hydro_71
Rs3_2828
Rs3_2887	PF09362.5	DUF1996
Rs3_2966	PF00150.13	Cellulase
Rs3_3115	PF03659.9	Glyco_hydro_71
Rs3_3122	PF00128.19	Alpha-amylase
Rs3_3186	PF10891.3	DUF2719
Rs3_3228	PF14521.1	Aspzincin_M35
Rs3_3329	PF03211.8	Pectate_lyase
Rs3_3425	PF01419.12	Jacalin
Rs3_3432	PF00775.16	Dioxygenase_C
Rs3_3474	PF00080.15	Sod_Cu
Rs3_3517
Rs3_3526	PF01117.15	Aerolysin
Rs3_3709	PF14347.1	DUF4399
Rs3_3720	PF11790.3	Glyco_hydro_cc
Rs3_3746
Rs3_3780
Rs3_3782	PF14550.1	Peptidase_U35_2
Rs3_3805	PF13472.1	Lipase_GDSL_2
Rs3_3902	PF02221.10	E1_DerP2_DerF2
Rs3_3909	PF14521.1	Aspzincin_M35
Rs3_3979
Rs3_4086	PF01522.16	Polysacc_deac_1
Rs3_4127	PF01301.14	Glyco_hydro_35
Rs3_4244	PF00561.15	Abhydrolase_1
Rs3_4297	PF07745.8	Glyco_hydro_53
Rs3_4327
Rs3_4471	PF04616.9	Glyco_hydro_43
Rs3_4480	PF00128.19	Alpha-amylase
Rs3_4530	PF01301.14	Glyco_hydro_35
Rs3_4675	PF03443.9	Glyco_hydro_61
Rs3_4827	PF01419.12	Jacalin
Rs3_4832	PF00732.14	GMC_oxred_N
Rs3_4977	PF00732.14	GMC_oxred_N
Rs3_4982
Rs3_5021	PF00069.20	Pkinase
Rs3_5144	PF01522.16	Polysacc_deac_1
Rs3_5181	PF03211.8	Pectate_lyase
Rs3_5262
Rs3_5410	PF00096.21	zf-C2H2
Rs3_5418
Rs3_5516
Rs3_5593	PF10281.4	Ish1
Rs3_5613	PF07971.7	Glyco_hydro_92
Rs3_5684
Rs3_5852
Rs3_5913	PF00025.16	Arf
Rs3_5965	PF00989.19	PAS
Rs3_5978	PF01161.15	PBP
Rs3_6144	PF00331.15	Glyco_hydro_10
Rs3_6214
Rs3_6225
Rs3_6252
Rs3_6254
Rs3_6255
Rs3_6412	PF00732.14	GMC_oxred_N
Rs3_6418	PF00106.20	adh_short
Rs3_6481	PF00704.23	Glyco_hydro_18
Rs3_6804	PF07915.8	PRKCSH
Rs3_6909	PF01183.15	Glyco_hydro_25
Rs3_7053	PF04616.9	Glyco_hydro_43
Rs3_7054	PB006108	Pfam-B_6108
Rs3_7081	PF12999.2	PRKCSH-like
Rs3_7149
Rs3_7219
Rs3_7464	PF01231.13	IDO
Rs3_7508	PF00026.18	Asp
Rs3_7657
Rs3_7856	PF00967.12	Barwin
Rs3_7877
Rs3_8007	PF07732.10	Cu-oxidase_3
Rs3_8057
Rs3_8348
Rs3_8356	PF00264.15	Tyrosinase
Rs3_8736	PF07504.8	FTP
Rs3_8914	PF03211.8	Pectate_lyase
Rs3_8962	PF02225.17	PA
Rs3_9032	PF03211.8	Pectate_lyase
Rs3_9102	PF03211.8	Pectate_lyase
Rs3_9103	PF03211.8	Pectate_lyase
Rs3_9134	PF03211.8	Pectate_lyase
Rs3_9210	PF05572.8	Peptidase_M43
Rs3_9224	PF00135.23	COesterase
Rs3_9225	PF15418.1	DUF4625
Rs3_9240	PF13472.1	Lipase_GDSL_2
Rs3_9283
Rs3_9285
Rs3_9288	PF08281.7	Sigma70_r4_2
Rs3_9319	PF01532.15	Glyco_hydro_47
Rs3_9320	PF00734.13	CBM_1
Rs3_9321	PF00734.13	CBM_1
Rs3_9394	PB005753	Pfam-B_5753
Rs3_9397	PF13472.1	Lipase_GDSL_2
Rs3_9438	PF00150.13	Cellulase
Rs3_9440	PF05426.7	Alginate_lyase
Rs3_9456	PF02469.17	Fasciclin
Rs3_9459
Rs3_9487	PF01764.20	Lipase_3
Rs3_9512	PF13668.1	Ferritin_2
Rs3_9515	PF03211.8	Pectate_lyase
Rs3_9518	PF05426.7	Alginate_lyase
Rs3_9523	PF10681.4	Rot1
Rs3_9552	PF10282.4	Lactonase
Rs3_9577	PF13472.1	Lipase_GDSL_2
Rs3_9677	PF13802.1	Gal_mutarotas_2
Rs3_9749	PF01565.18	FAD_binding_4
Rs3_9770	PF04616.9	Glyco_hydro_43
Rs3_9788
Rs3_9852
Rs3_9861	PF11790.3	Glyco_hydro_cc
Rs3_9911	PF03572.13	Peptidase_S41
Rs3_9918	PF00149.23	Metallophos
Rs3_9975	PF13449.1	Phytase-like
RS81_00084
RS81_00144	PF00025.16	Arf
RS81_00273	PF11860.3	DUF3380
RS81_00332	PF01565.18	FAD_binding_4
RS81_00345	PF03372.18	Exo_endo_phos
RS81_00417	PF00734.13	CBM_1
RS81_00435	PF01095.14	Pectinesterase
RS81_00448	PF01095.14	Pectinesterase
RS81_00468	PF11327.3	DUF3129
RS81_00490
RS81_00690	PF00775.16	Dioxygenase_C
RS81_01002	PF01231.13	IDO
RS81_01142	PF00150.13	Cellulase
RS81_01443	PF00331.15	Glyco_hydro_10
RS81_01538	PB003463	Pfam-B_3463
RS81_01567	PF09949.4	DUF2183
RS81_01617	PF00544.14	Pec_lyase_C
RS81_01708	PF05922.11	Inhibitor_I9
RS81_01827
RS81_01843	PF00135.23	COesterase
RS81_01846	PF15418.1	DUF4625
RS81_01861	PF00657.17	Lipase_GDSL
RS81_01862
RS81_02044	PF07915.8	PRKCSH
RS81_02127	PF07742.7	BTG
RS81_02341	PF01161.15	PBP
RS81_02392	PF09362.5	DUF1996
RS81_02469	PF13499.1	EF-hand_7
RS81_02622	PF05577.7	Peptidase_S28
RS81_02645	PF01975.12	SurE
RS81_02680	PB017305	Pfam-B_17305
RS81_02688	PF02225.17	PA
RS81_02727
RS81_02878	PF00652.17	Ricin_B_lectin
RS81_02945	PF00450.17	Peptidase_S10
RS81_03013
RS81_03054	PF07562.9	NCD3G
RS81_03072	PF07971.7	Glyco_hydro_92
RS81_03089	PF10281.4	Ish1
RS81_03158	PF01263.15	Aldose_epim
RS81_03168	PF07470.8	Glyco_hydro_88
RS81_03324	PF07470.8	Glyco_hydro_88
RS81_03349	PF00657.17	Lipase_GDSL
RS81_03380	PF07732.10	Cu-oxidase_3
RS81_03460	PF03211.8	Pectate_lyase
RS81_03527	PF11790.3	Glyco_hydro_cc
RS81_03655	PF00732.14	GMC_oxred_N
RS81_03706	PF02895.9	H-kinase_dim
RS81_03891	PF01522.16	Polysacc_deac_1
RS81_03929
RS81_03934	PF06441.7	EHN
RS81_03949	PF14521.1	Aspzincin_M35
RS81_03956	PF14521.1	Aspzincin_M35
RS81_03965	PF01084.15	Ribosomal_S18
RS81_04037
RS81_04124	PF02907.10	Peptidase_S29
RS81_04176	PF04616.9	Glyco_hydro_43
RS81_04234	PF11914.3	DUF3432
RS81_04251	PF13472.1	Lipase_GDSL_2
RS81_04416	PF13472.1	Lipase_GDSL_2
RS81_04490	PF01145.20	Band_7
RS81_04685	PF00775.16	Dioxygenase_C
RS81_04842
RS81_04948	PF01565.18	FAD_binding_4
RS81_04971	PF04616.9	Glyco_hydro_43
RS81_04994	PF14686.1	fn3_3
RS81_05042	PF03443.9	Glyco_hydro_61
RS81_05044
RS81_05047	PF00295.12	Glyco_hydro_28
RS81_05096	PF01532.15	Glyco_hydro_47
RS81_05103	PF00734.13	CBM_1
RS81_05199	PF01161.15	PBP
RS81_05220	PF03659.9	Glyco_hydro_71
RS81_05224	PF03372.18	Exo_endo_phos
RS81_05272	PF00652.17	Ricin_B_lectin
RS81_05320	PF00069.20	Pkinase
RS81_05374	PF00657.17	Lipase_GDSL
RS81_05375	PF00657.17	Lipase_GDSL
RS81_05435	PF10891.3	DUF2719
RS81_05439	PF00657.17	Lipase_GDSL
RS81_05502	PB014599	Pfam-B_14599
RS81_05528	PF05426.7	Alginate_lyase
RS81_05576	PF08978.5	Reoviridae_Vp9
RS81_05592	PF01764.20	Lipase_3
RS81_05595	PF01425.16	Amidase
RS81_05615	PF02921.9	UCR_TM
RS81_05628
RS81_05704	PF07504.8	FTP
RS81_05707	PF00176.18	SNF2_N
RS81_05721
RS81_05840
RS81_05847	PF02839.9	CBM_5_12
RS81_05892	PF12697.2	Abhydrolase_6
RS81_05941	PF13668.1	Ferritin_2
RS81_05977	PF00096.21	zf-C2H2
RS81_06020
RS81_06117	PB004993	Pfam-B_4993
RS81_06172	PF10379.4	nec1
RS81_06282	PB004837	Pfam-B_4837
RS81_06349	PF07732.10	Cu-oxidase_3
RS81_06350
RS81_06429	PF05426.7	Alginate_lyase
RS81_06510	PF01073.14	3Beta_HSD
RS81_06607	PF03443.9	Glyco_hydro_61
RS81_06617	PF01425.16	Amidase
RS81_06724	PF13332.1	Fil_haemagg_2
RS81_06742
RS81_06765	PF00732.14	GMC_oxred_N
RS81_06815	PF00445.13	Ribonuclease_T2
RS81_06828	PF00026.18	Asp
RS81_06843	PF01565.18	FAD_binding_4
RS81_06851	PF01083.17	Cutinase
RS81_06853	PF01083.17	Cutinase
RS81_06890	PF00722.16	Glyco_hydro_16
RS81_07271	PF13802.1	Gal_mutarotas_2
RS81_07317	PF05538.6	Campylo_MOMP
RS81_07343	PF01301.14	Glyco_hydro_35
RS81_07426	PF00264.15	Tyrosinase
RS81_07433	PF03211.8	Pectate_lyase
RS81_07473	PF00150.13	Cellulase
RS81_07504	PF03211.8	Pectate_lyase
RS81_07564	PF03443.9	Glyco_hydro_61
RS81_07637	PF00053.19	Laminin_EGF
RS81_07687	PF03443.9	Glyco_hydro_61
RS81_07878
RS81_07923	PF01328.12	Peroxidase_2
RS81_08026	PF03211.8	Pectate_lyase
RS81_08039	PF02225.17	PA
RS81_08121	PF10282.4	Lactonase
RS81_08150
RS81_08162
RS81_08364
RS81_08440	PB013328	Pfam-B_13328
RS81_08644	PF03372.18	Exo_endo_phos
RS81_08750
RS81_08818
RS81_08933	PF10342.4	GPI-anchored
RS81_08970	PF09362.5	DUF1996
RS81_09003
RS81_09026	PF02839.9	CBM_5_12
RS81_09066
RS81_09081	PF03443.9	Glyco_hydro_61
RS81_09089
RS81_09108	PF00734.13	CBM_1
RS81_09165	PF04616.9	Glyco_hydro_43
RS81_09232	PF00264.15	Tyrosinase
RS81_09373	PF01183.15	Glyco_hydro_25
RS81_09418	PF13360.1	PQQ_2
RS81_09421	PF14521.1	Aspzincin_M35
RS81_09437	PF13278.1	DUF4066
RS81_09475	PF01464.15	SLT
RS81_09512	PF00732.14	GMC_oxred_N
RS81_09513	PF07732.10	Cu-oxidase_3
RS81_09544	PB005871	Pfam-B_5871
RS81_09555	PF03443.9	Glyco_hydro_61
RS81_09595	PF09286.6	Pro-kuma_activ
RS81_09596	PF14200.1	RicinB_lectin_2
RS81_09694	PF00704.23	Glyco_hydro_18
RS81_09710	PF01070.13	FMN_dh
RS81_09756	PF00314.12	Thaumatin
RS81_09936	PF12999.2	PRKCSH-like
RS81_09959	PF00561.15	Abhydrolase_1
RS81_09962	PF03211.8	Pectate_lyase
RS81_09978	PF03211.8	Pectate_lyase
RS81_10115
RS81_10151	PF01607.19	CBM_14
RS81_10208	PF01565.18	FAD_binding_4
RS81_10218	PF00722.16	Glyco_hydro_16
RS81_10222	PF03443.9	Glyco_hydro_61
RS81_10237	PF03443.9	Glyco_hydro_61
RS81_10240	PF10793.4	Gloverin
RS81_10269	PF03443.9	Glyco_hydro_61
RS81_10306
RS81_10315
RS81_10319
RS81_10334	PF14521.1	Aspzincin_M35
RS81_10338	PF03572.13	Peptidase_S41
RS81_10345	PF00149.23	Metallophos
RS81_10353	PF04127.10	DFP
RS81_10398	PB000656	Pfam-B_656
RS81_10552
RS81_10557	PF00295.12	Glyco_hydro_28
RS81_10637
RS81_10639
RS81_10649
RS81_10650	PF03067.10	Chitin_bind_3
RS81_10716	PF02265.11	S1-P1_nuclease
RS81_10826
RS81_10849
RS81_10858
RS81_10884	PF04616.9	Glyco_hydro_43
RS81_10909	PF07732.10	Cu-oxidase_3
RS81_11029	PF03648.9	Glyco_hydro_67N
RS81_11048	PF04027.8	DUF371
RS81_11176	PF00128.19	Alpha-amylase
RS81_11262	PF00657.17	Lipase_GDSL
RS81_11350
RS81_11512
RS81_11520	PF01301.14	Glyco_hydro_35
RS81_11543	PF00775.16	Dioxygenase_C
RS81_11579	PF00840.15	Glyco_hydro_7
RS81_11586	PF14521.1	Aspzincin_M35
RS81_11612	PF00141.18	peroxidase
RS81_11614	PF13472.1	Lipase_GDSL_2
RS81_11618	PF00732.14	GMC_oxred_N
RS81_11658	PF10681.4	Rot1
RS81_11659	PF10681.4	Rot1
RS81_11832
RS81_11870	PF01266.19	DAO
RS81_12041
RS81_12068
RS81_12173
RS81_12179	PF05426.7	Alginate_lyase
RS81_12233	PF14099.1	Polysacc_lyase
RS81_12317
RS81_12319	PF05539.6	Pneumo_att_G
RS81_12367	PF00150.13	Cellulase
RS81_12565	PF00775.16	Dioxygenase_C
RS81_12566	PF00135.23	COesterase
RS81_12611
RS81_12839	PF00722.16	Glyco_hydro_16
RS81_12866	PF00150.13	Cellulase
RS81_12870	PF15374.1	CCDC71L
RS81_12903	PF00026.18	Asp
RS81_12989	PF01764.20	Lipase_3
RS81_13091	PF00535.21	Glycos_transf_2
RS81_13159
RS81_13162	PF07732.10	Cu-oxidase_3
RS81_13190	PF02469.17	Fasciclin
RS81_13252
RS81_13264	PF00067.17	p450
RS81_13274	PF01301.14	Glyco_hydro_35
RS81_13329	PF07745.8	Glyco_hydro_53
RS81_13331	PF07745.8	Glyco_hydro_53
RS81_13370	PF07298.6	NnrU
RS81_13398	PF05730.6	CFEM
RS81_13706	PF07714.12	Pkinase_Tyr

## Sheet: d) AG1-IA + AG3
Supplementary Data S4. Shared and isolate-specific orthology groups.
d) Proteins comprising OGs shared between AG1-IA and AG3
Protein	Pfam accession	Pfam name					Fishers exact test for over-represented gene ontology categories relative to the entire combined secretome according to BLAST2GO
AG1IA_00123	PF00759.14	Glyco_hydro_9					No gene ontology categories were significantly over-represented
AG1IA_00410	PF10395.4	Utp8
AG1IA_00431	PF03227.11	GILT
AG1IA_00488	PB010708	Pfam-B_10708
AG1IA_00493
AG1IA_00667	PF03443.9	Glyco_hydro_61
AG1IA_00669	PF03443.9	Glyco_hydro_61
AG1IA_00706	PF03443.9	Glyco_hydro_61
AG1IA_00722	PF00245.15	Alk_phosphatase
AG1IA_01088	PF04366.7	DUF500
AG1IA_01097	PF02298.12	Cu_bind_like
AG1IA_01129	PF09284.5	RhgB_N
AG1IA_01150	PF03330.13	DPBB_1
AG1IA_01420
AG1IA_01512
AG1IA_01834
AG1IA_01901
AG1IA_01921	PF10342.4	GPI-anchored
AG1IA_01989
AG1IA_01991	PF00732.14	GMC_oxred_N
AG1IA_02003	PF00933.16	Glyco_hydro_3
AG1IA_02193	PF01764.20	Lipase_3
AG1IA_02234	PF00295.12	Glyco_hydro_28
AG1IA_02243	PF02265.11	S1-P1_nuclease
AG1IA_03038
AG1IA_03429	PF10152.4	DUF2360
AG1IA_03680	PF02012.15	BNR
AG1IA_03694	PF00026.18	Asp
AG1IA_03733	PF01204.13	Trehalase
AG1IA_03923	PF03659.9	Glyco_hydro_71
AG1IA_04069
AG1IA_04080	PF10342.4	GPI-anchored
AG1IA_04240
AG1IA_04628	PF00150.13	Cellulase
AG1IA_04714	PF08590.5	DUF1771
AG1IA_04729	PF05730.6	CFEM
AG1IA_04801	PF07519.6	Tannase
AG1IA_04930	PF00085.15	Thioredoxin
AG1IA_04969	PF05308.6	Mito_fiss_reg
AG1IA_05024	PF00734.13	CBM_1
AG1IA_05097	PF01764.20	Lipase_3
AG1IA_05291
AG1IA_06212	PF01095.14	Pectinesterase
AG1IA_06769	PF05730.6	CFEM
AG1IA_06902
AG1IA_06917	PF08495.5	FIST
AG1IA_07047
AG1IA_07285	PF05922.11	Inhibitor_I9
AG1IA_07958	PF09471.5	Peptidase_M64
AG1IA_07977
AG1IA_07978
AG1IA_08001	PF04389.12	Peptidase_M28
AG1IA_08025	PF11901.3	DUF3421
AG1IA_08834	PF07732.10	Cu-oxidase_3
AG1IA_08835	PF07732.10	Cu-oxidase_3
AG1IA_09275	PB010613	Pfam-B_10613
AG1IA_10000
AG1IA_10478
RS3_10020
RS3_10032	PF00933.16	Glyco_hydro_3
RS3_10241	PF03330.13	DPBB_1
RS3_10260	PF09284.5	RhgB_N
RS3_10284	PF04366.7	DUF500
RS3_10425	PF03659.9	Glyco_hydro_71
RS3_11450
RS3_11679	PF02298.12	Cu_bind_like
RS3_11862	PF07732.10	Cu-oxidase_3
RS3_12012	PF03443.9	Glyco_hydro_61
RS3_12415	PF00704.23	Glyco_hydro_18
RS3_12600
RS3_12602
RS3_12603	PF02534.9	T4SS-DNA_transf
RS3_13013
RS3_13060	PF09471.5	Peptidase_M64
RS3_13588	PF02012.15	BNR
RS3_14053	PF02265.11	S1-P1_nuclease
RS3_1415	PF01764.20	Lipase_3
RS3_14420
RS3_14432	PF12938.2	M_domain
RS3_14502	PF04389.12	Peptidase_M28
RS3_1528	PF00245.15	Alk_phosphatase
RS3_16012	PF03061.17	4HBT
RS3_16097
RS3_16156	PF00106.20	adh_short
RS3_16335	PF14352.1	DUF4402
RS3_1638
RS3_16398	PF00149.23	Metallophos
RS3_16484	PF00759.14	Glyco_hydro_9
RS3_16485	PF00759.14	Glyco_hydro_9
RS3_18049	PF05922.11	Inhibitor_I9
RS3_1962	PF01522.16	Polysacc_deac_1
RS3_19788
RS3_2232	PB003370	Pfam-B_3370
RS3_2285
RS3_2608	PF00295.12	Glyco_hydro_28
RS3_2703
RS3_2708
RS3_3289	PF07519.6	Tannase
RS3_3511	PF00150.13	Cellulase
RS3_3574	PF00085.15	Thioredoxin
RS3_3694	PF10342.4	GPI-anchored
RS3_3818	PF11901.3	DUF3421
RS3_4343
RS3_4401
RS3_4452	PF00026.18	Asp
RS3_4509	PF02265.11	S1-P1_nuclease
RS3_4588	PF02265.11	S1-P1_nuclease
RS3_4605	PF06869.7	DUF1258
RS3_4648	PF08590.5	DUF1771
RS3_4795	PF00732.14	GMC_oxred_N
RS3_5880
RS3_5999	PF00734.13	CBM_1
RS3_6329	PF03443.9	Glyco_hydro_61
RS3_6330	PF03443.9	Glyco_hydro_61
RS3_6519	PF03227.11	GILT
RS3_6873	PF10342.4	GPI-anchored
RS3_6882
RS3_9337	PF05887.6	Trypan_PARP
RS3_9603	PF01204.13	Trehalase
RS3_9787	PF01095.14	Pectinesterase
RS3_9996	PF13417.1	GST_N_3

## Sheet: e) AG8 specific
Supplementary Data S4. Shared and isolate-specific orthology groups.
e) Proteins comprising OGs specific to AG8
Protein	Pfam accession	Pfam name					Fishers exact test for over-represented gene ontology categories relative to the entire combined secretome according to BLAST2GO
RS81_00065							No gene ontology categories were significantly over-represented
RS81_00085
RS81_00259	PF04142.10	Nuc_sug_transp
RS81_00502
RS81_00591	PF00149.23	Metallophos
RS81_00643	PF12706.2	Lactamase_B_2
RS81_00778	PF13668.1	Ferritin_2
RS81_00797	PF07465.8	PsaM
RS81_00882	PF00857.15	Isochorismatase
RS81_00899
RS81_00906
RS81_01020
RS81_01063
RS81_01072	PF02146.12	SIR2
RS81_01115	PF00428.14	Ribosomal_60s
RS81_01120
RS81_01140
RS81_01146	PF00150.13	Cellulase
RS81_01250	PF00226.26	DnaJ
RS81_01254
RS81_01256
RS81_01347	PF09423.5	PhoD
RS81_01387
RS81_01609	PF15193.1	FAM24
RS81_01616	PF00544.14	Pec_lyase_C
RS81_01634	PF10795.4	DUF2607
RS81_01740	PF12215.3	GBA2_N
RS81_01868	PF09167.6	DUF1942
RS81_01979	PF00295.12	Glyco_hydro_28
RS81_02014
RS81_02049
RS81_02228	PF05436.6	MF_alpha_N
RS81_02302	PF01161.15	PBP
RS81_02308
RS81_02343
RS81_02377
RS81_02505	PF05653.9	Mg_trans_NIPA
RS81_02522	PF06305.6	DUF1049
RS81_02580	PF01817.16	CM_2
RS81_02618
RS81_02647	PF07473.6	Toxin_11
RS81_02666
RS81_02690	PF14040.1	DNase_NucA_NucB
RS81_02740	PF00656.17	Peptidase_C14
RS81_02773
RS81_02830
RS81_02957
RS81_02968
RS81_03055
RS81_03125	PF00067.17	p450
RS81_03227	PF05405.9	Mt_ATP-synt_B
RS81_03228	PB016333	Pfam-B_16333
RS81_03276
RS81_03308	PF01083.17	Cutinase
RS81_03355	PF07732.10	Cu-oxidase_3
RS81_03386
RS81_03390
RS81_03398
RS81_03426	PF00412.17	LIM
RS81_03476	PF02699.10	YajC
RS81_03549	PF14961.1	BROMI
RS81_03613
RS81_03701	PF13883.1	Pyrid_oxidase_2
RS81_03713	PF00335.15	Tetraspannin
RS81_03769	PF02585.12	PIG-L
RS81_03992	PF00128.19	Alpha-amylase
RS81_04001	PF00135.23	COesterase
RS81_04054	PF00096.21	zf-C2H2
RS81_04084
RS81_04141
RS81_04281	PF01565.18	FAD_binding_4
RS81_04289	PF14200.1	RicinB_lectin_2
RS81_04355	PF03211.8	Pectate_lyase
RS81_04368
RS81_04373
RS81_04397	PF00850.14	Hist_deacetyl
RS81_04522
RS81_04532	PF01161.15	PBP
RS81_04630	PF05875.7	Ceramidase
RS81_04806	PF11470.3	TUG-UBL1
RS81_04834
RS81_04837	PF00933.16	Glyco_hydro_3
RS81_04910
RS81_04956
RS81_04997	PF14686.1	fn3_3
RS81_05031	PF02990.11	EMP70
RS81_05178
RS81_05200	PF01161.15	PBP
RS81_05217	PF04145.10	Ctr
RS81_05244
RS81_05266	PF10281.4	Ish1
RS81_05286
RS81_05352	PF14267.1	DUF4357
RS81_05437
RS81_05471	PF03443.9	Glyco_hydro_61
RS81_05527	PF13205.1	Big_5
RS81_05539
RS81_05541	PF06426.9	SATase_N
RS81_05577	PF02214.17	BTB_2
RS81_05644	PF15312.1	JSRP
RS81_05647
RS81_05688
RS81_05724
RS81_05726
RS81_05829	PF12937.2	F-box-like
RS81_05854
RS81_05863
RS81_05935	PF02950.12	Conotoxin
RS81_05981
RS81_06137	PF02529.10	PetG
RS81_06193	PF13472.1	Lipase_GDSL_2
RS81_06294
RS81_06308	PF03443.9	Glyco_hydro_61
RS81_06331	PF00450.17	Peptidase_S10
RS81_06354	PF13127.1	DUF3955
RS81_06373
RS81_06406
RS81_06465
RS81_06490	PB004590	Pfam-B_4590
RS81_06644	PF03211.8	Pectate_lyase
RS81_06646	PF03211.8	Pectate_lyase
RS81_06663	PF07217.6	Het-C
RS81_06780	PF05922.11	Inhibitor_I9
RS81_06783	PF08029.6	HisG_C
RS81_06901	PF00295.12	Glyco_hydro_28
RS81_06980
RS81_06994
RS81_07031
RS81_07131
RS81_07140	PF00106.20	adh_short
RS81_07310	PF12697.2	Abhydrolase_6
RS81_07438	PF01753.13	zf-MYND
RS81_07489	PF03211.8	Pectate_lyase
RS81_07519
RS81_07535
RS81_07710
RS81_07730	PF03443.9	Glyco_hydro_61
RS81_07743	PF00026.18	Asp
RS81_07777	PF01522.16	Polysacc_deac_1
RS81_07847	PF11075.3	DUF2780
RS81_07875	PF01370.16	Epimerase
RS81_07933	PF00314.12	Thaumatin
RS81_08023
RS81_08032
RS81_08113	PF07969.6	Amidohydro_3
RS81_08272
RS81_08326	PF00656.17	Peptidase_C14
RS81_08438	PB018684	Pfam-B_18684
RS81_08536
RS81_08544
RS81_08565
RS81_08582	PF10342.4	GPI-anchored
RS81_08603	PF13472.1	Lipase_GDSL_2
RS81_08713	PF01755.12	Glyco_transf_25
RS81_08812
RS81_08973
RS81_08977
RS81_09018	PF11327.3	DUF3129
RS81_09047	PF15430.1	SVWC
RS81_09092
RS81_09107	PF01095.14	Pectinesterase
RS81_09124
RS81_09132
RS81_09133
RS81_09154
RS81_09162	PF14521.1	Aspzincin_M35
RS81_09181
RS81_09201
RS81_09244	PF05572.8	Peptidase_M43
RS81_09371	PF00481.16	PP2C
RS81_09436	PF03443.9	Glyco_hydro_61
RS81_09484
RS81_09488	PF00190.17	Cupin_1
RS81_09625
RS81_09670
RS81_09801	PF07504.8	FTP
RS81_09832
RS81_09846	PF03978.8	Borrelia_REV
RS81_09865	PF00642.19	zf-CCCH
RS81_09870	PF05328.7	CybS
RS81_09875
RS81_09967	PF08881.5	CVNH
RS81_09990
RS81_10041
RS81_10084
RS81_10118
RS81_10123	PF13278.1	DUF4066
RS81_10144	PF07504.8	FTP
RS81_10145	PF07504.8	FTP
RS81_10199
RS81_10203
RS81_10205
RS81_10249
RS81_10274
RS81_10275
RS81_10326	PF00067.17	p450
RS81_10347	PF00732.14	GMC_oxred_N
RS81_10733	PF06293.9	Kdo
RS81_10837
RS81_10854	PF07504.8	FTP
RS81_10983
RS81_11020	PF10541.4	KASH
RS81_11041	PF08894.6	DUF1838
RS81_11164
RS81_11216
RS81_11280
RS81_11290
RS81_11349	PF04937.10	DUF659
RS81_11364
RS81_11365
RS81_11383	PF00450.17	Peptidase_S10
RS81_11384
RS81_11418
RS81_11446	PF14372.1	DUF4413
RS81_11542	PF00840.15	Glyco_hydro_7
RS81_11553
RS81_11554
RS81_11557
RS81_11560
RS81_11568
RS81_11582	PF00026.18	Asp
RS81_11859
RS81_11867
RS81_11923
RS81_11930
RS81_11981
RS81_12014	PF00656.17	Peptidase_C14
RS81_12030	PF08511.6	COQ9
RS81_12034	PF01522.16	Polysacc_deac_1
RS81_12186
RS81_12380
RS81_12402
RS81_12422
RS81_12485	PF02979.11	NHase_alpha
RS81_12557
RS81_12616
RS81_12627
RS81_12679	PF00082.17	Peptidase_S8
RS81_12691
RS81_12726
RS81_12727	PF00067.17	p450
RS81_12791
RS81_12912
RS81_12914
RS81_12988	PF12449.3	DUF3684
RS81_13198	PB002062	Pfam-B_2062
RS81_13206	PF00967.12	Barwin
RS81_13219	PF00264.15	Tyrosinase
RS81_13302
RS81_13343	PF13567.1	DUF4131
RS81_13421	PF13450.1	NAD_binding_8
RS81_13501
RS81_13555	PF03443.9	Glyco_hydro_61
RS81_13658
RS81_13767	PF00078.22	RVT_1
RS81_13810	PF08124.6	Lyase_8_N
RS81_14006

## Sheet: f) AG1-IA specific
Supplementary Data S4. Shared and isolate-specific orthology groups.
f) Proteins comprising OGs specific to AG1-IA
Protein	Pfam accession	Pfam name					Fishers exact test for over-represented gene ontology categories relative to the entire combined secretome according to BLAST2GO
AG1IA_00048							No gene ontology categories were significantly over-represented
AG1IA_00153
AG1IA_00359
AG1IA_00454
AG1IA_00529	PF10496.4	Syntaxin-18_N
AG1IA_00648
AG1IA_00715
AG1IA_00729
AG1IA_00763
AG1IA_00776
AG1IA_00918
AG1IA_00951
AG1IA_01047
AG1IA_01349
AG1IA_01545
AG1IA_01581	PF05493.8	ATP_synt_H
AG1IA_01593
AG1IA_01605
AG1IA_01629
AG1IA_01674
AG1IA_01829	PF13640.1	2OG-FeII_Oxy_3
AG1IA_01858
AG1IA_01933
AG1IA_02044
AG1IA_02087	PF04389.12	Peptidase_M28
AG1IA_02138
AG1IA_02218
AG1IA_02242
AG1IA_02306
AG1IA_02484	PF13094.1	CENP-Q
AG1IA_02523	PF12828.2	PXB
AG1IA_02578	PF14382.1	ECR1_N
AG1IA_02629
AG1IA_02893
AG1IA_02928
AG1IA_02971	PF00400.27	WD40
AG1IA_03047
AG1IA_03050	PF11735.3	CAP59_mtransfer
AG1IA_03135
AG1IA_03165
AG1IA_03272	PF12768.2	Rax2
AG1IA_03324
AG1IA_03402
AG1IA_03430
AG1IA_03650
AG1IA_03661
AG1IA_03787
AG1IA_03878	PF05922.11	Inhibitor_I9
AG1IA_03884	PF00150.13	Cellulase
AG1IA_03958
AG1IA_04006
AG1IA_04180	PF11790.3	Glyco_hydro_cc
AG1IA_04298	PF01105.19	EMP24_GP25L
AG1IA_04704
AG1IA_04745
AG1IA_04750
AG1IA_04814
AG1IA_04818
AG1IA_04889
AG1IA_05042
AG1IA_05072
AG1IA_05196
AG1IA_05226
AG1IA_05475	PB018684	Pfam-B_18684
AG1IA_05531
AG1IA_05541
AG1IA_05601
AG1IA_05603
AG1IA_05725
AG1IA_05794
AG1IA_05876
AG1IA_05935
AG1IA_06010
AG1IA_06115	PF00026.18	Asp
AG1IA_06169
AG1IA_06289	PF00135.23	COesterase
AG1IA_06410
AG1IA_06423	PF10573.4	UPF0561
AG1IA_06458
AG1IA_06515
AG1IA_06532
AG1IA_06542
AG1IA_06546
AG1IA_06626
AG1IA_06710
AG1IA_06771
AG1IA_06799
AG1IA_06891
AG1IA_06954
AG1IA_07152
AG1IA_07200
AG1IA_07253
AG1IA_07272	PF13638.1	PIN_4
AG1IA_07307	PF01033.12	Somatomedin_B
AG1IA_07434
AG1IA_07490
AG1IA_07750
AG1IA_07796
AG1IA_07801
AG1IA_07920
AG1IA_08061
AG1IA_08130
AG1IA_08158
AG1IA_08167
AG1IA_08198
AG1IA_08227
AG1IA_08243
AG1IA_08277
AG1IA_08615
AG1IA_08653
AG1IA_08705
AG1IA_08781
AG1IA_08941	PF00620.22	RhoGAP
AG1IA_08961
AG1IA_08993
AG1IA_08999
AG1IA_09049
AG1IA_09058	PF00314.12	Thaumatin
AG1IA_09137
AG1IA_09151
AG1IA_09235
AG1IA_09263
AG1IA_09300
AG1IA_09303	PF00082.17	Peptidase_S8
AG1IA_09320
AG1IA_09337
AG1IA_09443	PF05729.7	NACHT
AG1IA_09447
AG1IA_09456	PF10342.4	GPI-anchored
AG1IA_09470
AG1IA_09544
AG1IA_09599
AG1IA_09600	PF03184.14	DDE_1
AG1IA_09643
AG1IA_09728
AG1IA_09770
AG1IA_09801	PF00443.24	UCH
AG1IA_09828	PF15411.1	PH_10
AG1IA_09837
AG1IA_09844
AG1IA_09933
AG1IA_09940	PF00840.15	Glyco_hydro_7
AG1IA_09984
AG1IA_10137
AG1IA_10180
AG1IA_10204
AG1IA_10284
AG1IA_10293
AG1IA_10296

## Sheet: g) AG3 specific
Supplementary Data S4. Shared and isolate-specific orthology groups.
g) Proteins comprising OGs specific to AG3
Protein	Pfam accession	Pfam name					Fishers exact test for over-represented gene ontology categories relative to the entire combined secretome according to BLAST2GO
RS3_10022	PF05199.8	GMC_oxred_C					Over- or under-represented	GO category	Description	Type	FDR
RS3_10082	PF12849.2	PBP_like_2					OVER	GO:0004527	exonuclease activity	MOLECULAR_FUNCTION	1.15518e-06
RS3_10179	PF03200.11	Glyco_hydro_63					OVER	GO:0004519	endonuclease activity	MOLECULAR_FUNCTION	2.36458e-06
RS3_10213							OVER	GO:0004518	nuclease activity	MOLECULAR_FUNCTION	1.42026e-05
RS3_1033							OVER	GO:0090305	nucleic acid phosphodiester bond hydrolysis	BIOLOGICAL_PROCESS	0.00484553
RS3_10344	PF01266.19	DAO					OVER	GO:0016788	hydrolase activity, acting on ester bonds	MOLECULAR_FUNCTION	0.0407059
RS3_10352	PF05922.11	Inhibitor_I9					OVER	GO:0016684	oxidoreductase activity, acting on peroxide as acceptor	MOLECULAR_FUNCTION	0.0433593
RS3_10367	PF01083.17	Cutinase
RS3_10413
RS3_10418	PF00295.12	Glyco_hydro_28
RS3_1042	PF00314.12	Thaumatin
RS3_10426	PF05922.11	Inhibitor_I9
RS3_10432	PF05922.11	Inhibitor_I9
RS3_10433
RS3_10451
RS3_10463	PF05922.11	Inhibitor_I9
RS3_1056
RS3_10560	PF00264.15	Tyrosinase
RS3_10567	PF01565.18	FAD_binding_4
RS3_10653	PF00933.16	Glyco_hydro_3
RS3_10672	PF00264.15	Tyrosinase
RS3_10692	PF00484.14	Pro_CA
RS3_10693	PF00484.14	Pro_CA
RS3_10714
RS3_10734	PF00561.15	Abhydrolase_1
RS3_1074	PF03211.8	Pectate_lyase
RS3_10746	PB006152	Pfam-B_6152
RS3_10749	PF00067.17	p450
RS3_10787	PF13359.1	DDE_Tnp_4
RS3_10846	PF14521.1	Aspzincin_M35
RS3_10898
RS3_10936	PF14737.1	DUF4470
RS3_10938	PF00264.15	Tyrosinase
RS3_10940
RS3_10945
RS3_10972	PF03443.9	Glyco_hydro_61
RS3_10989	PF01522.16	Polysacc_deac_1
RS3_10997	PF00385.19	Chromo
RS3_10999
RS3_11093
RS3_1113
RS3_11190
RS3_11254	PF13472.1	Lipase_GDSL_2
RS3_11255	PF13472.1	Lipase_GDSL_2
RS3_11256	PF13472.1	Lipase_GDSL_2
RS3_11285	PF11105.3	CCAP
RS3_11410	PF00657.17	Lipase_GDSL
RS3_11416	PF06140.8	Ifi-6-16
RS3_11417
RS3_11507	PF00484.14	Pro_CA
RS3_11521	PF01095.14	Pectinesterase
RS3_11525	PF01607.19	CBM_14
RS3_11528	PF01607.19	CBM_14
RS3_11551	PF00295.12	Glyco_hydro_28
RS3_11588
RS3_11605	PF07971.7	Glyco_hydro_92
RS3_1170
RS3_11707
RS3_11727
RS3_11731	PB013425	Pfam-B_13425
RS3_11738	PF05592.6	Bac_rhamnosid
RS3_1174	PF10267.4	Tmemb_cc2
RS3_11946	PF02089.10	Palm_thioest
RS3_11975	PF00207.17	A2M
RS3_11983
RS3_11999
RS3_12035	PB013425	Pfam-B_13425
RS3_12050
RS3_12068	PF13472.1	Lipase_GDSL_2
RS3_12074	PF00295.12	Glyco_hydro_28
RS3_1210
RS3_12108	PF01419.12	Jacalin
RS3_12117
RS3_1213
RS3_12137
RS3_12140	PF04389.12	Peptidase_M28
RS3_12154	PF01419.12	Jacalin
RS3_12172	PF05922.11	Inhibitor_I9
RS3_12190
RS3_12281
RS3_12305	PF00295.12	Glyco_hydro_28
RS3_12321	PF14521.1	Aspzincin_M35
RS3_12331	PF14521.1	Aspzincin_M35
RS3_12346	PF01084.15	Ribosomal_S18
RS3_12351	PF14521.1	Aspzincin_M35
RS3_12352	PF14521.1	Aspzincin_M35
RS3_12354	PF00128.19	Alpha-amylase
RS3_12379	PF00067.17	p450
RS3_1239
RS3_12396	PF02015.11	Glyco_hydro_45
RS3_12397	PF02015.11	Glyco_hydro_45
RS3_12459
RS3_12492	PF00264.15	Tyrosinase
RS3_12506	PF01764.20	Lipase_3
RS3_12507
RS3_12508	PF05699.9	Dimer_Tnp_hAT
RS3_12573
RS3_12587	PF00840.15	Glyco_hydro_7
RS3_12685
RS3_1276
RS3_12808	PF04616.9	Glyco_hydro_43
RS3_1281
RS3_12831
RS3_12846
RS3_12878
RS3_12918
RS3_12942	PF05456.6	eIF_4EBP
RS3_12963	PF02839.9	CBM_5_12
RS3_12975	PF03009.12	GDPD
RS3_12988	PF03572.13	Peptidase_S41
RS3_13011
RS3_13049	PF00026.18	Asp
RS3_13167	PF04616.9	Glyco_hydro_43
RS3_13212
RS3_1323
RS3_13250
RS3_13329	PF00067.17	p450
RS3_13384	PF00069.20	Pkinase
RS3_13389	PF00723.16	Glyco_hydro_15
RS3_13404	PF08939.5	DUF1917
RS3_13493
RS3_13527
RS3_13597	PF00026.18	Asp
RS3_13658	PF00026.18	Asp
RS3_13703	PF01083.17	Cutinase
RS3_13758	PF00026.18	Asp
RS3_13783	PF12708.2	Pectate_lyase_3
RS3_13806	PF02012.15	BNR
RS3_1382	PF00026.18	Asp
RS3_13821	PF04616.9	Glyco_hydro_43
RS3_13855	PF03211.8	Pectate_lyase
RS3_13913	PF03443.9	Glyco_hydro_61
RS3_13928	PF00026.18	Asp
RS3_13958
RS3_13973	PF03443.9	Glyco_hydro_61
RS3_1399
RS3_1403
RS3_14043	PF00775.16	Dioxygenase_C
RS3_14046	PF00775.16	Dioxygenase_C
RS3_14087
RS3_14092
RS3_1410	PF00026.18	Asp
RS3_14104	PF00561.15	Abhydrolase_1
RS3_14129
RS3_14170
RS3_1431
RS3_14320	PF00775.16	Dioxygenase_C
RS3_14376
RS3_14496
RS3_14565
RS3_14651	PF00840.15	Glyco_hydro_7
RS3_14663
RS3_14712
RS3_14796	PF14498.1	Glyco_hyd_65N_2
RS3_14801
RS3_14835
RS3_14873
RS3_14941	PF01607.19	CBM_14
RS3_15057
RS3_15067
RS3_15071
RS3_15216
RS3_15218
RS3_15265
RS3_15274
RS3_15286
RS3_15363
RS3_15602	PF00775.16	Dioxygenase_C
RS3_15689	PF01419.12	Jacalin
RS3_15702	PF04906.8	Tweety
RS3_15707	PF14521.1	Aspzincin_M35
RS3_15712	PF13933.1	HRXXH
RS3_15743	PF00135.23	COesterase
RS3_15765	PF02018.12	CBM_4_9
RS3_15838	PF00135.23	COesterase
RS3_15849	PF03211.8	Pectate_lyase
RS3_15863	PF01301.14	Glyco_hydro_35
RS3_15875
RS3_15878
RS3_15944	PF01328.12	Peroxidase_2
RS3_1599	PF01532.15	Glyco_hydro_47
RS3_16001
RS3_16077
RS3_16124	PF03443.9	Glyco_hydro_61
RS3_16140
RS3_16157
RS3_16165	PF14521.1	Aspzincin_M35
RS3_16199	PF00314.12	Thaumatin
RS3_16200	PF01476.15	LysM
RS3_16207	PF00657.17	Lipase_GDSL
RS3_16263	PF02018.12	CBM_4_9
RS3_16341
RS3_16421	PF11327.3	DUF3129
RS3_16529	PF01522.16	Polysacc_deac_1
RS3_16531
RS3_16566	PB019379	Pfam-B_19379
RS3_1663
RS3_16683
RS3_16764
RS3_16832
RS3_16837
RS3_16885	PF00732.14	GMC_oxred_N
RS3_16901	PF13472.1	Lipase_GDSL_2
RS3_16984
RS3_1699
RS3_1703	PF00775.16	Dioxygenase_C
RS3_17056
RS3_17082	PF01419.12	Jacalin
RS3_17108
RS3_1716	PF00026.18	Asp
RS3_17184
RS3_17203
RS3_17376
RS3_17379
RS3_17400
RS3_17427
RS3_1744	PF10342.4	GPI-anchored
RS3_17467
RS3_17572
RS3_1767	PF01419.12	Jacalin
RS3_17671
RS3_17682
RS3_17759
RS3_17771
RS3_17796	PF03443.9	Glyco_hydro_61
RS3_17817
RS3_17835
RS3_17947	PF00135.23	COesterase
RS3_17971	PF08208.6	RNA_polI_A34
RS3_17976
RS3_17992
RS3_18133
RS3_18173
RS3_18257
RS3_18272
RS3_18292	PF00135.23	COesterase
RS3_18295	PF01083.17	Cutinase
RS3_18337	PF00732.14	GMC_oxred_N
RS3_18355
RS3_18392
RS3_18591	PF11365.3	DUF3166
RS3_18626
RS3_1872	PF11717.3	Tudor-knot
RS3_18755	PF13359.1	DDE_Tnp_4
RS3_18797
RS3_1895	PF00734.13	CBM_1
RS3_19020	PF14521.1	Aspzincin_M35
RS3_1903	PF00026.18	Asp
RS3_19059	PF00026.18	Asp
RS3_19100
RS3_1912	PF14521.1	Aspzincin_M35
RS3_19154
RS3_19185
RS3_1920
RS3_19231
RS3_19254
RS3_19256	PF00295.12	Glyco_hydro_28
RS3_19418	PF14521.1	Aspzincin_M35
RS3_1946
RS3_19466
RS3_196
RS3_19607	PF00320.22	GATA
RS3_19646
RS3_19649
RS3_19662
RS3_19671
RS3_19688
RS3_19721
RS3_19775
RS3_19879
RS3_20
RS3_2000	PF00295.12	Glyco_hydro_28
RS3_20009	PF14521.1	Aspzincin_M35
RS3_20069
RS3_20098
RS3_20130
RS3_20139
RS3_20175	PF13933.1	HRXXH
RS3_20202
RS3_20211	PF00734.13	CBM_1
RS3_20222
RS3_2031	PF00314.12	Thaumatin
RS3_20315
RS3_20333
RS3_20491
RS3_20535	PF01607.19	CBM_14
RS3_20750
RS3_21
RS3_2111	PF01328.12	Peroxidase_2
RS3_2142
RS3_2162	PF09064.5	Tme5_EGF_like
RS3_2198	PF11937.3	DUF3455
RS3_2200	PF00295.12	Glyco_hydro_28
RS3_2222
RS3_2230	PB003370	Pfam-B_3370
RS3_2260	PF01083.17	Cutinase
RS3_2261	PF12971.2	NAGLU_N
RS3_2301	PF09286.6	Pro-kuma_activ
RS3_2341	PF04389.12	Peptidase_M28
RS3_2385	PF03443.9	Glyco_hydro_61
RS3_2392	PF00026.18	Asp
RS3_2410
RS3_2474	PF00734.13	CBM_1
RS3_2482
RS3_2559
RS3_2631	PF01419.12	Jacalin
RS3_2731
RS3_2735	PF14521.1	Aspzincin_M35
RS3_2738
RS3_2748	PF06140.8	Ifi-6-16
RS3_2809	PF01368.15	DHH
RS3_281
RS3_2827
RS3_2836	PF14521.1	Aspzincin_M35
RS3_2863	PF01419.12	Jacalin
RS3_2885	PF09362.5	DUF1996
RS3_2895	PF07995.6	GSDH
RS3_2958
RS3_2961
RS3_3078
RS3_3110
RS3_3111	PF01607.19	CBM_14
RS3_3168
RS3_3192
RS3_3310	PF14587.1	Glyco_hydr_30_2
RS3_3423	PF00295.12	Glyco_hydro_28
RS3_346
RS3_3468	PF00734.13	CBM_1
RS3_3482	PF12697.2	Abhydrolase_6
RS3_3510	PF01425.16	Amidase
RS3_3525	PF01120.12	Alpha_L_fucos
RS3_3528	PF11937.3	DUF3455
RS3_3649	PF00544.14	Pec_lyase_C
RS3_368
RS3_3719	PF00026.18	Asp
RS3_3743	PF01095.14	Pectinesterase
RS3_3747	PF14845.1	Glycohydro_20b2
RS3_3839	PF00295.12	Glyco_hydro_28
RS3_3840	PF00295.12	Glyco_hydro_28
RS3_3857	PF01565.18	FAD_binding_4
RS3_3878
RS3_3879
RS3_3965
RS3_3976	PF00026.18	Asp
RS3_3992
RS3_4080
RS3_4132
RS3_4197	PF00026.18	Asp
RS3_4218	PF00732.14	GMC_oxred_N
RS3_435
RS3_4351	PF09011.5	HMG_box_2
RS3_4354	PF01419.12	Jacalin
RS3_4373	PF13359.1	DDE_Tnp_4
RS3_4381	PF00207.17	A2M
RS3_4382	PF13933.1	HRXXH
RS3_4391	PF00026.18	Asp
RS3_4451	PF00026.18	Asp
RS3_4490	PF00295.12	Glyco_hydro_28
RS3_4511
RS3_4565	PF14521.1	Aspzincin_M35
RS3_4568	PF05229.10	SCPU
RS3_4685
RS3_473
RS3_4770
RS3_4783
RS3_4791
RS3_4828
RS3_5004	PF02018.12	CBM_4_9
RS3_5022	PF00734.13	CBM_1
RS3_5023	PF00331.15	Glyco_hydro_10
RS3_5029	PF08238.7	Sel1
RS3_5060	PF04137.10	ERO1
RS3_5070	PF00732.14	GMC_oxred_N
RS3_5083	PF00171.17	Aldedh
RS3_5092	PF13472.1	Lipase_GDSL_2
RS3_5124	PF02469.17	Fasciclin
RS3_5126	PF12697.2	Abhydrolase_6
RS3_5197
RS3_5251	PF00067.17	p450
RS3_534
RS3_5342
RS3_5343	PF08116.6	Toxin_29
RS3_5344
RS3_5372
RS3_5376	PF08116.6	Toxin_29
RS3_5377	PF06357.6	Omega-toxin
RS3_5378
RS3_538
RS3_5627	PF00445.13	Ribonuclease_T2
RS3_5767
RS3_5853
RS3_5878
RS3_5950	PF00264.15	Tyrosinase
RS3_5951	PF12436.3	USP7_ICP0_bdg
RS3_5969
RS3_6006
RS3_6007	PF14283.1	DUF4366
RS3_6045
RS3_6109	PF04389.12	Peptidase_M28
RS3_6141	PF00295.12	Glyco_hydro_28
RS3_618
RS3_6227
RS3_6259	PF06824.6	DUF1237
RS3_6482
RS3_6494	PF00775.16	Dioxygenase_C
RS3_6518	PF03134.14	TB2_DP1_HVA22
RS3_6522	PF04597.9	Ribophorin_I
RS3_6677	PF01839.18	FG-GAP
RS3_669	PF14521.1	Aspzincin_M35
RS3_6692	PF00657.17	Lipase_GDSL
RS3_6864
RS3_6872	PF01083.17	Cutinase
RS3_6928	PF13383.1	Methyltransf_22
RS3_6960
RS3_6964	PF01095.14	Pectinesterase
RS3_6983	PF01095.14	Pectinesterase
RS3_6985	PF01095.14	Pectinesterase
RS3_706
RS3_7196	PF08124.6	Lyase_8_N
RS3_726
RS3_7287
RS3_7292	PF01263.15	Aldose_epim
RS3_7325
RS3_7326	PF09064.5	Tme5_EGF_like
RS3_7336	PF09660.5	DUF2397
RS3_7606	PB003161	Pfam-B_3161
RS3_7676	PF00295.12	Glyco_hydro_28
RS3_7721
RS3_7732	PF00026.18	Asp
RS3_7772
RS3_7820
RS3_7839
RS3_7881	PF00314.12	Thaumatin
RS3_7984
RS3_7990	PF00920.16	ILVD_EDD
RS3_8040	PF04156.9	IncA
RS3_8193	PF03663.9	Glyco_hydro_76
RS3_821
RS3_828
RS3_8281	PF12697.2	Abhydrolase_6
RS3_8288
RS3_8334
RS3_8380	PF14521.1	Aspzincin_M35
RS3_8409	PF01607.19	CBM_14
RS3_8433
RS3_8499
RS3_8503	PF14521.1	Aspzincin_M35
RS3_8531
RS3_8556
RS3_8645
RS3_8685
RS3_8691
RS3_8772
RS3_8802
RS3_8819
RS3_8855
RS3_8871
RS3_8906
RS3_902
RS3_9035	PF00264.15	Tyrosinase
RS3_9061	PF02221.10	E1_DerP2_DerF2
RS3_9078	PF00657.17	Lipase_GDSL
RS3_9079	PF12937.2	F-box-like
RS3_9091
RS3_9101
RS3_9129	PF01120.12	Alpha_L_fucos
RS3_9151	PF04616.9	Glyco_hydro_43
RS3_9183	PF01174.14	SNO
RS3_9206	PF10342.4	GPI-anchored
RS3_9239	PF00657.17	Lipase_GDSL
RS3_9271	PF00400.27	WD40
RS3_9300	PF00135.23	COesterase
RS3_9348	PF00295.12	Glyco_hydro_28
RS3_9474	PF00732.14	GMC_oxred_N
RS3_9480	PF01764.20	Lipase_3
RS3_9619	PF03067.10	Chitin_bind_3
RS3_9702
RS3_9703
RS3_9754	PF00188.21	CAP
RS3_9762
RS3_9872	PF08105.6	Antimicrobial10
RS3_9889	PF00026.18	Asp
RS3_9919	PF14521.1	Aspzincin_M35
RS3_9941
RS3_9963	PF00082.17	Peptidase_S8
