# Supplementary material for: Comparative secretome analysis of Rhizoctonia solani isolates with different host ranges reveals unique secretomes and cell death inducing effectors
Source: Sci Rep. 2017 Sep 5;7:10410. doi: 10.1038/s41598-017-10405-y (PMC5585356; doi:10.1038/s41598-017-10405-y)
Supplement: Supplementary file 7 — Supplementary Data S6 [file 41598_2017_10405_MOESM7_ESM.xls]

## Sheet: Diversifying_selection
Supplementary Data S6. Summary of the analyses of diversifying selection
		Entire protein	Site specific dN/dS
Secreted protein	Orthologs from entire pan-proteome	YN00 dN/dS	CODEML P-value site-specific diversifying selection M1/M2	CODEML P-value site-specific diversifying selection M7/M8
AG1IA_06529	RS3_15753,RSAG8T_10775	0.11	0.05	0.02
RSAG8_05521	AG1IA_06678,RS3_12046	0.08	0.05	0.01
RS3_12046	AG1IA_06678,RSAG8T_05521	0.08	0.05	0.01
AG1IA_06678	RS3_12046,RSAG8T_05521	0.08	0.05	0.01
RSAG8_03965	RS3_12346,RS3_12321	0.75	0.04	0.03
RS3_13958	RS3_18626,RS3_19197,RS3_14941,RSAG8T_08550	0.61	0.04	0.01
RSAG8_00432	RS3_10062,AG1IA_02031	0.13	0.04	0.01
RS3_10062	RSAG8T_00432,AG1IA_02031	0.13	0.04	0.01
AG1IA_02031	RS3_10062,RSAG8T_00432	0.13	0.04	0.01
RS3_10506	AG1IA_03821,RSAG8T_06843	0.11	0.03	0.01
RSAG8_10075	RS3_16638,AG1IA_07105	0.12	0.03	0
AG1IA_07105	RS3_16638,RSAG8T_10075	0.12	0.03	0
RS3_8380	RS3_17002,RS3_1912,RSAG8T_11586,AG1IA_00950,RS3_19173,RS3_19020,RS3_9919	0.61	0.02	0.03
RS3_15878	RS3_19879,RS3_18854,RSAG8T_08550	0.47	0.02	0.02
RS3_19340	RSAG8T_13398,RS3_12425	0.65	0.02	0.01
RSAG8_09162	RS3_4381,RS3_2836,RS3_4382	0.61	0.02	0
RS3_4381	RS3_2836,RSAG8T_09162,RS3_4382	0.61	0.02	0
RS3_4382	RS3_2836,RS3_4381,RSAG8T_09162	0.61	0.02	0
RS3_18519	RS3_19761,RS3_13736,RSAG8T_06742,RS3_13525,RSAG8T_12173	0.6	0.01	0
RS3_13736	RS3_18519,RS3_19761,RSAG8T_06742,RS3_13525,RSAG8T_12173	0.59	0.01	0
RS3_19761	RS3_18519,RS3_13736,RSAG8T_06742,RSAG8T_12173,RS3_13525	0.59	0.01	0
RSAG8_12173	RS3_18519,RSAG8T_06742,RS3_19761,RS3_13525,RS3_13736	0.58	0.01	0
RS3_13525	RS3_18519,RS3_19761,RS3_13736,RSAG8T_12173,RSAG8T_06742	0.58	0.01	0
AG1IA_06739	RS3_14935,RS3_18934	0.51	0.01	0
RSAG8_12903	RS3_19350,RS3_5988,AG1IA_09071	0.47	0.01	0
RS3_12331	RS3_12352,RS3_12321,RS3_12346,RS3_20175,RS3_12351,RSAG8T_03956,RS3_12325,RS3_669,RS3_12337,RS3_12336,RSAG8T_03949,RS3_16165,AG1IA_00950	0.38	0.01	0
RSAG8_02014	RS3_6767,AG1IA_02134	0.3	0.01	0
RSAG8_01724	RS3_10702,AG1IA_07749	0.19	0.01	0
RSAG8_08977	AG1IA_09449,RS3_3378	0.07	0.01	0
RS3_11525	RS3_17300,RS3_11524,RS3_6331,RS3_11523,RS3_17302,RS3_19919,RSAG8T_10151	0.9	0	0
RS3_15689	RS3_15683,RSAG8T_12317	0.85	0	0
RSAG8_09421	RS3_3229,RS3_3228	0.78	0	0
RS3_3228	RS3_3229,RSAG8T_09421	0.78	0	0
RS3_16183	RS3_16181,RS3_18608,RS3_16187,RS3_2086,RSAG8T_06350,RSAG8T_11350,RS3_4359	0.77	0	0
RS3_11523	RS3_17300,RS3_6331,RS3_17302,RS3_11525,RS3_11524,RS3_19919,RSAG8T_10151,RS3_16183,RS3_16181	0.76	0	0
RSAG8_10151	RS3_17302,RS3_11525,RS3_17300,RS3_6331,RS3_11524,RS3_11523,RS3_19919,RS3_849	0.75	0	0
RS3_2285	RS3_1638,AG1IA_00410	0.75	0	0
RS3_1638	RS3_2285,AG1IA_00410	0.74	0	0
AG1IA_00410	RS3_1638,RS3_2285	0.74	0	0
RS3_9919	RS3_19173,RSAG8T_10334	0.72	0	0
RSAG8_06742	RS3_18519,RS3_19761,RSAG8T_12173,RS3_13736,RS3_13525	0.6	0	0
RS3_19350	RS3_5988,RSAG8T_12903	0.56	0	0
RS3_7732	RS3_13758,AG1IA_05251	0.53	0	0
RSAG8_11165	RS3_14935,RS3_18934,AG1IA_06739	0.45	0	0
RSAG8_12422	RS3_2539,RS3_12083,RS3_4788	0.41	0	0
RSAG8_01072	RS3_7456,AG1IA_05520	0.29	0	0
RSAG8_02336	RSAG8T_02338,RS3_5981	0.22	0	0
RSAG8_02338	RSAG8T_02336,RS3_5981	0.22	0	0
RS3_5981	RSAG8T_02336,RSAG8T_02338	0.22	0	0
RSAG8_07159	RS3_9494,RSAG8T_08118	0.19	0	0
RS3_9456	RSAG8T_13190,RS3_9459,AG1IA_07908	0.18	0	0
AG1IA_07908	RS3_9456,RSAG8T_13190,RS3_9459	0.18	0	0
RSAG8_04837	RS3_6002,AG1IA_00256	0.09	0	0
RS3_2230	AG1IA_09273,RS3_4052	0.08	0	0
RSAG8_06778	AG1IA_09625,RS3_2507	0.04	0	0
RSAG8_08565	RS3_11289,RS3_175	0.89	-1	-1
RS3_17681	RS3_17703,RS3_8032,RS3_8123,RSAG8T_09614	0.84	-1	-1
RSAG8_11350	RS3_2086	0.73	-1	-1
RSAG8_10334	RS3_9919	0.71	-1	-1
RSAG8_13398	RS3_12425	0.69	-1	-1
RS3_12425	RSAG8T_13398	0.69	-1	-1
RSAG8_12317	RS3_3710	0.68	-1	-1
RS3_7279	RS3_228,RSAG8T_12248,AG1IA_09116	0.67	-1	-1
RSAG8_08833	RS3_3455	0.64	-1	-1
RSAG8_12402	RS3_11436	0.64	-1	-1
RS3_3455	RSAG8T_08833	0.64	-1	-1
RSAG8_03949	RS3_16165	0.59	-1	-1
RS3_16165	RSAG8T_03949	0.59	-1	-1
RS3_18608	RS3_16187,RS3_3111,RS3_14941,RSAG8T_06350,RS3_4359,RS3_11528,RS3_19342	0.57	-1	-1
RSAG8_07524	RS3_17972,RS3_7275,RS3_17973	0.54	-1	-1
RS3_1443	AG1IA_05330	0.54	-1	-1
RS3_17972	RS3_7275,RS3_17973,RSAG8T_07524	0.54	-1	-1
RS3_17973	RS3_7275,RS3_17972,RSAG8T_07524	0.54	-1	-1
RSAG8_00146	RS3_5916	0.52	-1	-1
RSAG8_10858	RS3_4460	0.5	-1	-1
RS3_2836	RS3_4382,RS3_4381,RSAG8T_09162,RS3_8084	0.5	-1	-1
RSAG8_12727	RS3_13240,AG1IA_03718,RS3_18559	0.49	-1	-1
RSAG8_12041	RS3_3909	0.48	-1	-1
RS3_18609	RS3_3385,RS3_17763,RS3_20425,RS3_8750,RS3_17704,RS3_18470,RS3_14395,AG1IA_09729	0.48	-1	-1
RS3_3909	RSAG8T_12041	0.48	-1	-1
RSAG8_08550	RSAG8T_06350,RS3_7329	0.46	-1	-1
RSAG8_12248	RS3_7279,AG1IA_09116	0.45	-1	-1
RSAG8_09153	RS3_18470,RS3_8304,RS3_904,RS3_448,RS3_8852,RS3_20252,RS3_14779	0.44	-1	-1
RS3_11058	RSAG8T_10637	0.43	-1	-1
AG1IA_07977	RS3_4606,RSAG8T_07380	0.43	-1	-1
RSAG8_05471	RS3_18274,RSAG8T_05478,RS3_277,RS3_5112,RS3_3841,RSAG8T_05919,RS3_4100,RS3_14592,RS3_14205,RS3_1874,RSAG8T_07730,AG1IA_00669,RSAG8T_06607	0.41	-1	-1
RSAG8_13370	RS3_1499,RS3_1403	0.4	-1	-1
RSAG8_13658	RSAG8T_05592,RS3_2738	0.39	-1	-1
AG1IA_05024	RS3_5999,RS3_5998	0.39	-1	-1
RSAG8_06780	RS3_12187	0.38	-1	-1
RSAG8_09555	RS3_15900,RSAG8T_07354,RS3_19634,RS3_13913,RS3_9283,RSAG8T_05042,RSAG8T_12946,RSAG8T_10222,RS3_4676,RS3_10857,RS3_2385,RSAG8T_10269,RS3_1874,RSAG8T_06607,RSAG8T_10237,RSAG8T_05919,RS3_10867,RS3_18274,RS3_14205,RS3_3841,RS3_4100,RS3_4380,RS3_5112,RSAG8T_05478,AG1IA_00669	0.38	-1	-1
RS3_2197	RS3_4834,RS3_13917,RS3_9895,RSAG8T_11267,RS3_9906,RS3_18338,RS3_9905,RS3_14404,RS3_10847,AG1IA_05473,RS3_4053,AG1IA_09309,RS3_13323,RS3_19352,RS3_11886,RS3_4573,AG1IA_09523,RS3_19657,AG1IA_07235,RS3_3807	0.38	-1	-1
RS3_7606	RS3_7474,RSAG8T_01096,AG1IA_03710	0.38	-1	-1
RSAG8_00243	RS3_10204	0.37	-1	-1
RSAG8_01634	RS3_13197,RS3_13198,RS3_13193	0.37	-1	-1
RS3_12603	RS3_4605,AG1IA_07978	0.37	-1	-1
RS3_14232	RSAG8T_07778,RS3_14233	0.37	-1	-1
RS3_14233	RS3_14232,RSAG8T_07778	0.37	-1	-1
RS3_4605	RS3_12603,AG1IA_07978	0.37	-1	-1
AG1IA_07978	RS3_12603,RS3_4605	0.37	-1	-1
RSAG8_03706	RS3_2002	0.36	-1	-1
RSAG8_05628	RS3_3517,AG1IA_05245	0.36	-1	-1
RSAG8_06825	RS3_3647,AG1IA_03829	0.36	-1	-1
RS3_11416	RS3_2748,AG1IA_03074	0.36	-1	-1
RS3_12352	RS3_12331,RS3_12346,RS3_12351,RSAG8T_03956,RS3_12326,RS3_12325,RS3_12321,RS3_20175,RS3_669,RS3_12336,RS3_12337,RSAG8T_03949,RS3_16165,AG1IA_00950	0.36	-1	-1
RS3_2002	RSAG8T_03706	0.36	-1	-1
RS3_2748	RS3_11416,AG1IA_03074	0.36	-1	-1
AG1IA_03829	RS3_3647,RSAG8T_06825	0.36	-1	-1
RSAG8_04084	RS3_12949	0.35	-1	-1
RSAG8_05592	RSAG8T_12989,RS3_9487	0.35	-1	-1
RSAG8_12989	RS3_9487,RSAG8T_05592	0.35	-1	-1
RS3_2384	AG1IA_07623,RSAG8T_03054	0.35	-1	-1
RS3_9487	RSAG8T_12989,RSAG8T_05592	0.35	-1	-1
RSAG8_01827	RS3_9210	0.34	-1	-1
RSAG8_03255	RS3_16432	0.34	-1	-1
RSAG8_03760	RS3_2323,RS3_456,AG1IA_00823	0.34	-1	-1
RSAG8_05840	RS3_10471,AG1IA_03871	0.34	-1	-1
RSAG8_11584	RS3_13913	0.34	-1	-1
RS3_10672	RS3_10651,RSAG8T_13219,AG1IA_06491	0.34	-1	-1
RS3_13913	RSAG8T_11584	0.34	-1	-1
RS3_9210	RSAG8T_01827	0.34	-1	-1
RSAG8_00442	RS3_1036	0.33	-1	-1
RSAG8_07310	RS3_3482	0.33	-1	-1
RSAG8_07778	RS3_14232	0.33	-1	-1
RSAG8_08536	RS3_14161	0.33	-1	-1
RSAG8_10145	AG1IA_09996	0.33	-1	-1
RS3_13425	RSAG8T_13370	0.33	-1	-1
RS3_3482	RSAG8T_07310	0.33	-1	-1
AG1IA_03709	RS3_9703,RS3_9702	0.33	-1	-1
AG1IA_07129	AG1IA_09843,RS3_13240,RS3_6645,AG1IA_07884,RS3_18559,RSAG8T_11615,AG1IA_03718	0.33	-1	-1
RSAG8_03425	RS3_3966	0.32	-1	-1
RSAG8_06429	RS3_13019	0.32	-1	-1
RSAG8_09081	RS3_14503	0.32	-1	-1
RSAG8_11615	AG1IA_09843,AG1IA_07129,RS3_13240	0.32	-1	-1
AG1IA_09843	AG1IA_07129,RS3_13240,RSAG8T_11615	0.32	-1	-1
RSAG8_12616	RS3_4901	0.31	-1	-1
RS3_11429	RSAG8T_12870	0.31	-1	-1
RSAG8_02642	RS3_16020	0.3	-1	-1
RSAG8_11232	RS3_14523,AG1IA_05938	0.3	-1	-1
RSAG8_12614	RS3_6609,AG1IA_02940	0.3	-1	-1
RSAG8_12870	RS3_11429	0.3	-1	-1
RS3_16020	RSAG8T_02642	0.3	-1	-1
RS3_1745	RSAG8T_08933	0.3	-1	-1
RS3_6609	RSAG8T_12614,AG1IA_02940	0.3	-1	-1
AG1IA_02940	RS3_6609,RSAG8T_12614	0.3	-1	-1
AG1IA_05938	RS3_14523,RSAG8T_11232	0.3	-1	-1
RSAG8_01862	RS3_9239	0.29	-1	-1
RSAG8_05977	RS3_5410	0.29	-1	-1
RSAG8_08933	RS3_1745	0.29	-1	-1
RS3_14503	RSAG8T_09081	0.29	-1	-1
RS3_5410	RSAG8T_05977	0.29	-1	-1
RS3_9239	RSAG8T_01862	0.29	-1	-1
RS3_9619	RS3_10941,RSAG8T_10650	0.29	-1	-1
RSAG8_07687	RS3_4675	0.28	-1	-1
RSAG8_08277	RS3_11110,RS3_11082,RSAG8T_08300,RS3_5216,AG1IA_01603	0.28	-1	-1
RS3_4675	RSAG8T_07687	0.28	-1	-1
AG1IA_01604	RSAG8T_08300	0.28	-1	-1
AG1IA_02971	RS3_1476,RS3_2755	0.28	-1	-1
AG1IA_06252	RS3_18307	0.28	-1	-1
AG1IA_08146	RS3_14213,RSAG8T_07796	0.28	-1	-1
RSAG8_02244	RS3_7109	0.27	-1	-1
RSAG8_02429	RS3_5236	0.27	-1	-1
RSAG8_04037	RSAG8T_12611,RS3_7219	0.27	-1	-1
RSAG8_05272	RS3_2532	0.27	-1	-1
RSAG8_07796	RS3_14213,AG1IA_08146	0.27	-1	-1
RSAG8_08818	RS3_17107	0.27	-1	-1
RSAG8_12611	RSAG8T_04037,RS3_7219	0.27	-1	-1
RS3_14213	RSAG8T_07796,AG1IA_08146	0.27	-1	-1
RS3_3799	AG1IA_02406,RSAG8T_10530	0.27	-1	-1
RS3_456	RS3_2323,RS3_11019,AG1IA_00823	0.27	-1	-1
RS3_5236	RSAG8T_02429	0.27	-1	-1
RS3_8351	RSAG8T_12229,RSAG8T_09095	0.27	-1	-1
RS3_9541	RS3_9556,RS3_9494,RSAG8T_08118,RS3_9551,RS3_18887,RSAG8T_07159	0.27	-1	-1
RS3_9556	RS3_9541,RS3_9494,RSAG8T_08118,RSAG8T_07159,RS3_18887,RS3_9551	0.27	-1	-1
AG1IA_00823	RS3_2323,RS3_11019,RS3_456	0.27	-1	-1
AG1IA_04237	RS3_6161,RSAG8T_06115	0.27	-1	-1
AG1IA_07973	RSAG8T_11550,RS3_12596	0.27	-1	-1
AG1IA_10060	RS3_8769	0.27	-1	-1
RSAG8_02726	RS3_1446	0.26	-1	-1
RSAG8_06724	RS3_3526	0.26	-1	-1
RSAG8_08118	RS3_9556,RS3_9541,RS3_9494,RSAG8T_07159,RS3_9551,RS3_18887	0.26	-1	-1
RSAG8_10854	RS3_19831	0.26	-1	-1
RSAG8_13190	RS3_9456,RS3_9459,AG1IA_07908,RS3_5199,RSAG8T_13017	0.26	-1	-1
RSAG8_13706	RS3_20287,RS3_8262,RS3_16781,RS3_8630,RS3_17547,RS3_18944,RS3_8717	0.26	-1	-1
RS3_11004	AG1IA_09664	0.26	-1	-1
RS3_1446	RSAG8T_02726	0.26	-1	-1
RS3_16335	AG1IA_06769	0.26	-1	-1
RS3_3526	RSAG8T_06724	0.26	-1	-1
RS3_3966	RS3_12204,RSAG8T_03425	0.26	-1	-1
RS3_9551	RS3_9541,RS3_18887,RS3_9556,RSAG8T_08118,RS3_9494,RSAG8T_07159	0.26	-1	-1
AG1IA_03165	RS3_4528	0.26	-1	-1
AG1IA_07152	RS3_9023,RSAG8T_11288	0.26	-1	-1
AG1IA_09443	AG1IA_01891,AG1IA_04335,AG1IA_05761,AG1IA_09592,RS3_12606,RS3_15543,RS3_16116,RS3_16118,RS3_16120,RS3_16121,RS3_3779,RS3_4371,RS3_9507	0.26	-1	-1
AG1IA_09664	RS3_11004	0.26	-1	-1
RSAG8_03135	RS3_5543	0.25	-1	-1
RS3_10003	RS3_12192,RS3_12195,RSAG8T_08107	0.25	-1	-1
RS3_12195	RS3_12192,RSAG8T_08107,RS3_10003	0.25	-1	-1
RS3_12231	AG1IA_02534	0.25	-1	-1
RS3_9787	AG1IA_06212	0.25	-1	-1
AG1IA_02534	RS3_12231	0.25	-1	-1
AG1IA_03028	RS3_11456	0.25	-1	-1
RSAG8_03125	AG1IA_08677	0.24	-1	-1
RSAG8_05200	RS3_13572	0.24	-1	-1
RSAG8_07380	RS3_13882,RS3_13881,AG1IA_10043	0.24	-1	-1
RSAG8_10932	RS3_3907,RS3_10979,AG1IA_02594	0.24	-1	-1
RSAG8_11238	RS3_14528,AG1IA_05934	0.24	-1	-1
RSAG8_12034	RS3_4568	0.24	-1	-1
RS3_14528	AG1IA_05934,RSAG8T_11238	0.24	-1	-1
RS3_4509	AG1IA_07975	0.24	-1	-1
RS3_4568	RSAG8T_12034	0.24	-1	-1
RS3_5087	RSAG8T_09837,AG1IA_03763	0.24	-1	-1
AG1IA_03763	RS3_5087,RSAG8T_09837	0.24	-1	-1
AG1IA_05934	RS3_14528,RSAG8T_11238	0.24	-1	-1
AG1IA_10043	RS3_13882,RS3_13881,RSAG8T_07380	0.24	-1	-1
RSAG8_01708	RS3_14298	0.23	-1	-1
RSAG8_04281	RS3_9057	0.23	-1	-1
RSAG8_05686	RS3_2105	0.23	-1	-1
RSAG8_07933	RS3_15930	0.23	-1	-1
RSAG8_08107	RS3_12192,RS3_12195,RS3_10003	0.23	-1	-1
RSAG8_08582	RS3_11273,AG1IA_10126	0.23	-1	-1
RSAG8_09018	RS3_7485,RS3_7488	0.23	-1	-1
RSAG8_09285	RS3_4049	0.23	-1	-1
RSAG8_09595	RS3_14407	0.23	-1	-1
RSAG8_09837	RS3_5087,AG1IA_03763	0.23	-1	-1
RSAG8_11550	RS3_12596	0.23	-1	-1
RSAG8_12014	AG1IA_03108	0.23	-1	-1
RS3_12192	RS3_12195,RSAG8T_08107,RS3_10003	0.23	-1	-1
RS3_14298	RSAG8T_01708	0.23	-1	-1
RS3_14407	RSAG8T_09595	0.23	-1	-1
RS3_2105	RSAG8T_05686	0.23	-1	-1
RS3_4049	RSAG8T_09285	0.23	-1	-1
AG1IA_00776	AG1IA_10262,RS3_13275	0.23	-1	-1
AG1IA_01651	RS3_11128	0.23	-1	-1
AG1IA_07704	RS3_5232,RSAG8T_02433	0.23	-1	-1
RSAG8_02044	RS3_6804,AG1IA_02104	0.22	-1	-1
RSAG8_02341	RS3_5978,AG1IA_00947,RS3_7344	0.22	-1	-1
RSAG8_02368	RS3_12530,AG1IA_00925	0.22	-1	-1
RSAG8_03013	RS3_14597	0.22	-1	-1
RSAG8_06782	RS3_3024	0.22	-1	-1
RSAG8_07259	RS3_9665,AG1IA_04461	0.22	-1	-1
RSAG8_08300	RS3_11110,AG1IA_01604,AG1IA_01603	0.22	-1	-1
RSAG8_08364	RS3_1499	0.22	-1	-1
RSAG8_10353	RS3_9911	0.22	-1	-1
RS3_12187	AG1IA_09126,RS3_12172,RSAG8T_06780	0.22	-1	-1
RS3_14597	RSAG8T_03013	0.22	-1	-1
RS3_1499	RSAG8T_08364	0.22	-1	-1
RS3_5251	RS3_5252,RS3_3204,AG1IA_02247	0.22	-1	-1
RS3_5978	RSAG8T_02341,AG1IA_00947,RS3_7344	0.22	-1	-1
RS3_6804	RSAG8T_02044,AG1IA_02104	0.22	-1	-1
RS3_9911	RSAG8T_10353	0.22	-1	-1
AG1IA_00925	RSAG8T_02368,RS3_12530	0.22	-1	-1
AG1IA_01603	RS3_11110,AG1IA_01604,RSAG8T_08300	0.22	-1	-1
RSAG8_01136	RS3_7506	0.21	-1	-1
RSAG8_01843	RS3_9224	0.21	-1	-1
RSAG8_02433	RS3_5232,AG1IA_07704	0.21	-1	-1
RSAG8_03276	RS3_16339,AG1IA_06772,RS3_16338	0.21	-1	-1
RSAG8_03830	RS3_12260,AG1IA_02568	0.21	-1	-1
RSAG8_05704	RS3_4472,AG1IA_05996	0.21	-1	-1
RSAG8_06765	RS3_4977,AG1IA_09693	0.21	-1	-1
RSAG8_06851	RS3_10512	0.21	-1	-1
RSAG8_07743	RS3_4452,AG1IA_03694	0.21	-1	-1
RSAG8_13198	RS3_1150,RS3_3000	0.21	-1	-1
RSAG8_13252	RS3_2828,AG1IA_02927	0.21	-1	-1
RS3_10512	RSAG8T_06851	0.21	-1	-1
RS3_12260	RSAG8T_03830,AG1IA_02568	0.21	-1	-1
RS3_2828	RSAG8T_13252,AG1IA_02927	0.21	-1	-1
RS3_9224	RSAG8T_01843	0.21	-1	-1
AG1IA_02568	RSAG8T_03830,RS3_12260	0.21	-1	-1
AG1IA_04461	RS3_9665,RSAG8T_07259	0.21	-1	-1
AG1IA_07436	RS3_2958	0.21	-1	-1
AG1IA_07681	RSAG8T_12039,RS3_4571	0.21	-1	-1
RSAG8_01861	RS3_9238	0.2	-1	-1
RSAG8_02522	RS3_3944,AG1IA_06536	0.2	-1	-1
RSAG8_03349	RS3_16371	0.2	-1	-1
RSAG8_04834	RS3_6001	0.2	-1	-1
RSAG8_05244	RS3_16256	0.2	-1	-1
RSAG8_05375	RS3_13331,RS3_1582	0.2	-1	-1
RSAG8_08244	RS3_2322	0.2	-1	-1
RSAG8_09095	RSAG8T_12229,AG1IA_09956	0.2	-1	-1
RSAG8_09694	RS3_6481,AG1IA_07247	0.2	-1	-1
RSAG8_10166	RS3_3873,RSAG8T_11715,RSAG8T_12166,RSAG8T_04390,RS3_10708,RSAG8T_01716,AG1IA_06491	0.2	-1	-1
RSAG8_10328	RS3_1645	0.2	-1	-1
RSAG8_11267	RS3_9895,AG1IA_09309,AG1IA_09523	0.2	-1	-1
RS3_13331	RSAG8T_05375,RS3_1582	0.2	-1	-1
RS3_16371	RSAG8T_03349	0.2	-1	-1
RS3_1645	RSAG8T_10328	0.2	-1	-1
RS3_2322	RSAG8T_08244	0.2	-1	-1
RS3_3759	RS3_5393,RS3_3220,AG1IA_05801	0.2	-1	-1
RS3_6481	RSAG8T_09694,AG1IA_07247	0.2	-1	-1
RS3_7506	RSAG8T_01136	0.2	-1	-1
RS3_9025	AG1IA_08712	0.2	-1	-1
AG1IA_09956	RSAG8T_09095,RSAG8T_12229	0.2	-1	-1
RSAG8_01117	RSAG8T_01116,RS3_7485	0.19	-1	-1
RSAG8_01120	RS3_7488,RS3_7485,RS3_7487	0.19	-1	-1
RSAG8_01606	RS3_6288,AG1IA_05475	0.19	-1	-1
RSAG8_02596	RS3_15981,AG1IA_04941	0.19	-1	-1
RSAG8_03168	RS3_13926,RS3_12599	0.19	-1	-1
RSAG8_03254	RS3_16430,AG1IA_08663	0.19	-1	-1
RSAG8_03316	RS3_10368,RS3_10361	0.19	-1	-1
RSAG8_05217	RS3_13523,AG1IA_06372	0.19	-1	-1
RSAG8_05595	RS3_9482	0.19	-1	-1
RSAG8_06783	RS3_19290	0.19	-1	-1
RSAG8_07489	RS3_16066	0.19	-1	-1
RSAG8_07564	RS3_6330	0.19	-1	-1
RSAG8_07846	RS3_3282,AG1IA_00058	0.19	-1	-1
RSAG8_08837	RS3_3119,RS3_14518,RS3_12430,RS3_12449,AG1IA_05050	0.19	-1	-1
RSAG8_08870	RS3_15724,AG1IA_06501	0.19	-1	-1
RSAG8_09244	RS3_14453	0.19	-1	-1
RSAG8_11832	RS3_7657	0.19	-1	-1
RSAG8_12038	RS3_4571,AG1IA_07682	0.19	-1	-1
RSAG8_12229	RSAG8T_09095,AG1IA_09956	0.19	-1	-1
RS3_10361	RS3_10368,RSAG8T_03316	0.19	-1	-1
RS3_10368	RS3_10361,RSAG8T_03316	0.19	-1	-1
RS3_11975	AG1IA_06331	0.19	-1	-1
RS3_12430	RS3_12449,RS3_14518,RS3_3119,RSAG8T_08837,AG1IA_05050	0.19	-1	-1
RS3_12449	RS3_12430,RS3_14518,RS3_3119,RSAG8T_08837,AG1IA_05050	0.19	-1	-1
RS3_13926	RS3_12599,RSAG8T_03168	0.19	-1	-1
RS3_15724	RSAG8T_08870,AG1IA_06501	0.19	-1	-1
RS3_15981	RSAG8T_02596,AG1IA_04941	0.19	-1	-1
RS3_19673	AG1IA_08488	0.19	-1	-1
RS3_3844	AG1IA_06622,RSAG8T_12121,AG1IA_07215	0.19	-1	-1
RS3_3907	RSAG8T_10932	0.19	-1	-1
RS3_4571	AG1IA_07682,RSAG8T_12038	0.19	-1	-1
RS3_6288	RSAG8T_01606,AG1IA_05475	0.19	-1	-1
RS3_6627	AG1IA_08777	0.19	-1	-1
RS3_6873	AG1IA_04080	0.19	-1	-1
RS3_7657	RSAG8T_11832	0.19	-1	-1
AG1IA_00058	RS3_3282,RSAG8T_07846	0.19	-1	-1
AG1IA_04940	RS3_15980	0.19	-1	-1
AG1IA_05475	RS3_6288,RSAG8T_01606	0.19	-1	-1
AG1IA_06331	RS3_11975	0.19	-1	-1
AG1IA_07215	AG1IA_06622,RSAG8T_12121,RS3_3844	0.19	-1	-1
AG1IA_07291	RS3_14595	0.19	-1	-1
AG1IA_07682	RS3_4571,RSAG8T_12038	0.19	-1	-1
AG1IA_08488	RS3_19673	0.19	-1	-1
AG1IA_09379	RS3_4633	0.19	-1	-1
RSAG8_00065	RS3_5834,AG1IA_01475	0.18	-1	-1
RSAG8_00704	RS3_3638	0.18	-1	-1
RSAG8_05707	RS3_15630	0.18	-1	-1
RSAG8_07637	AG1IA_07131,RS3_1031	0.18	-1	-1
RSAG8_08039	RS3_8962,AG1IA_09765	0.18	-1	-1
RSAG8_08866	AG1IA_06502	0.18	-1	-1
RSAG8_09383	RS3_4870	0.18	-1	-1
RSAG8_09959	RS3_14102,RS3_4243,RS3_4244,AG1IA_06030	0.18	-1	-1
RSAG8_11827	RS3_7661	0.18	-1	-1
RSAG8_12121	AG1IA_06622,RS3_3844,AG1IA_07215	0.18	-1	-1
RSAG8_13264	RS3_12381,RS3_12379,RS3_12375,AG1IA_03574	0.18	-1	-1
RS3_1031	AG1IA_07131,RSAG8T_07637	0.18	-1	-1
RS3_10985	AG1IA_09701,RSAG8T_05814,RS3_1716	0.18	-1	-1
RS3_11056	RSAG8T_10639	0.18	-1	-1
RS3_12379	RS3_12381,RSAG8T_13264,RS3_12375,AG1IA_03574	0.18	-1	-1
RS3_12381	RSAG8T_13264,RS3_12379,RS3_12375,AG1IA_03574	0.18	-1	-1
RS3_14518	RS3_12430,RS3_12449,RSAG8T_08837,AG1IA_05050	0.18	-1	-1
RS3_2563	AG1IA_00737	0.18	-1	-1
RS3_3282	RSAG8T_07846,AG1IA_00058	0.18	-1	-1
RS3_3296	AG1IA_06039	0.18	-1	-1
RS3_4015	RS3_4774,AG1IA_05141	0.18	-1	-1
RS3_4244	RS3_14102,RSAG8T_09959,RS3_4243,AG1IA_06030	0.18	-1	-1
RS3_4774	RS3_4015,AG1IA_05141	0.18	-1	-1
RS3_4870	RSAG8T_09383	0.18	-1	-1
AG1IA_05531	RS3_7444	0.18	-1	-1
AG1IA_06622	AG1IA_07215,RS3_3844,RSAG8T_12121	0.18	-1	-1
AG1IA_09291	RSAG8T_11123,RS3_6890,RS3_6889	0.18	-1	-1
RSAG8_00332	RS3_11597	0.17	-1	-1
RSAG8_01063	RS3_7448	0.17	-1	-1
RSAG8_01116	RSAG8T_01117,RS3_7488,RS3_7485	0.17	-1	-1
RSAG8_01443	RS3_6144	0.17	-1	-1
RSAG8_03004	RSAG8T_05944,RS3_3420	0.17	-1	-1
RSAG8_04251	RS3_11237	0.17	-1	-1
RSAG8_04685	RS3_3431	0.17	-1	-1
RSAG8_04842	RS3_2543	0.17	-1	-1
RSAG8_05755	RS3_4186,RS3_3844,RSAG8T_12121,AG1IA_02249	0.17	-1	-1
RSAG8_05944	RSAG8T_03004,RS3_3420	0.17	-1	-1
RSAG8_06331	RS3_1894	0.17	-1	-1
RSAG8_06979	RS3_5114,RS3_3354,AG1IA_01042	0.17	-1	-1
RSAG8_08049	RS3_8954,AG1IA_08056	0.17	-1	-1
RSAG8_10123	RS3_3416	0.17	-1	-1
RSAG8_10387	RS3_12160,AG1IA_05132,AG1IA_05136	0.17	-1	-1
RSAG8_10639	RS3_11056	0.17	-1	-1
RSAG8_10649	RS3_11048,AG1IA_05476	0.17	-1	-1
RSAG8_11575	RS3_4794	0.17	-1	-1
RSAG8_11715	RS3_3873	0.17	-1	-1
RSAG8_11995	RS3_13889	0.17	-1	-1
RSAG8_12039	AG1IA_07681	0.17	-1	-1
RS3_10241	AG1IA_01150	0.17	-1	-1
RS3_11237	RSAG8T_04251	0.17	-1	-1
RS3_11597	RSAG8T_00332	0.17	-1	-1
RS3_11867	AG1IA_08832	0.17	-1	-1
RS3_11983	AG1IA_00833	0.17	-1	-1
RS3_12160	RSAG8T_10387,AG1IA_05132,AG1IA_05136	0.17	-1	-1
RS3_12708	RSAG8T_06566,AG1IA_02356	0.17	-1	-1
RS3_14509	AG1IA_07993	0.17	-1	-1
RS3_15884	RSAG8T_06617,AG1IA_04608	0.17	-1	-1
RS3_2532	AG1IA_05680,RSAG8T_05272	0.17	-1	-1
RS3_2543	RSAG8T_04842	0.17	-1	-1
RS3_3805	RS3_9852,AG1IA_01850,RSAG8T_11614	0.17	-1	-1
RS3_3873	RSAG8T_11715	0.17	-1	-1
RS3_4794	RSAG8T_11575	0.17	-1	-1
RS3_5114	AG1IA_01042,RS3_3354,RSAG8T_06979	0.17	-1	-1
RS3_6144	RSAG8T_01443	0.17	-1	-1
RS3_7488	RS3_7485,AG1IA_08966,RSAG8T_09018	0.17	-1	-1
RS3_8954	RSAG8T_08049,AG1IA_08056	0.17	-1	-1
RS3_9247	AG1IA_00783	0.17	-1	-1
RS3_9438	RSAG8T_05527	0.17	-1	-1
AG1IA_00455	RS3_6490	0.17	-1	-1
AG1IA_00783	RS3_9247	0.17	-1	-1
AG1IA_01042	RS3_5114,RS3_3354,RSAG8T_06979	0.17	-1	-1
AG1IA_01150	RS3_10241	0.17	-1	-1
AG1IA_02116	RSAG8T_02054,RS3_6813,RS3_6812	0.17	-1	-1
AG1IA_03884	RS3_3511,AG1IA_04628,RSAG8T_11205	0.17	-1	-1
AG1IA_04383	RS3_12995	0.17	-1	-1
AG1IA_07993	RS3_14509	0.17	-1	-1
AG1IA_08056	RSAG8T_08049,RS3_8954	0.17	-1	-1
RSAG8_02136	RS3_5695,AG1IA_01348	0.16	-1	-1
RSAG8_02680	RS3_16049,AG1IA_05362	0.16	-1	-1
RSAG8_03655	RS3_6412	0.16	-1	-1
RSAG8_04107	RS3_13886	0.16	-1	-1
RSAG8_04289	RS3_1347,AG1IA_05176	0.16	-1	-1
RSAG8_05527	RS3_9438	0.16	-1	-1
RSAG8_05814	RS3_10985,AG1IA_09701	0.16	-1	-1
RSAG8_06115	RS3_6161,AG1IA_04237	0.16	-1	-1
RSAG8_06890	RS3_14427	0.16	-1	-1
RSAG8_07098	RS3_11451,AG1IA_03040	0.16	-1	-1
RSAG8_08847	RS3_14517	0.16	-1	-1
RSAG8_11981	RS3_3649	0.16	-1	-1
RSAG8_12233	RS3_13993	0.16	-1	-1
RS3_11451	RSAG8T_07098,AG1IA_03040	0.16	-1	-1
RS3_12498	AG1IA_05374	0.16	-1	-1
RS3_12995	AG1IA_04383	0.16	-1	-1
RS3_13915	AG1IA_06333,RSAG8T_11582	0.16	-1	-1
RS3_13938	AG1IA_06604	0.16	-1	-1
RS3_14565	AG1IA_09063	0.16	-1	-1
RS3_16049	RSAG8T_02680,AG1IA_05362	0.16	-1	-1
RS3_4218	RS3_6532,AG1IA_07877	0.16	-1	-1
RS3_6161	AG1IA_04237,RSAG8T_06115	0.16	-1	-1
RS3_6285	RSAG8T_01602,RSAG8T_01601,AG1IA_04549,RS3_6284	0.16	-1	-1
RS3_6412	RSAG8T_03655	0.16	-1	-1
AG1IA_03040	RS3_11451,RSAG8T_07098	0.16	-1	-1
AG1IA_06333	RS3_13915,RSAG8T_11582	0.16	-1	-1
AG1IA_06604	RS3_13938	0.16	-1	-1
AG1IA_09701	RS3_10985,RSAG8T_05814	0.16	-1	-1
RSAG8_01601	AG1IA_04549,RS3_6284,RS3_6285,RSAG8T_01602	0.15	-1	-1
RSAG8_01602	RS3_6285,RSAG8T_01601,AG1IA_04549,RS3_6284	0.15	-1	-1
RSAG8_01740	RS3_9138	0.15	-1	-1
RSAG8_04416	RS3_9397	0.15	-1	-1
RSAG8_04719	RS3_13649,AG1IA_05205	0.15	-1	-1
RSAG8_06151	RS3_17869	0.15	-1	-1
RSAG8_06327	RS3_5133	0.15	-1	-1
RSAG8_06617	RS3_15884,AG1IA_04608	0.15	-1	-1
RSAG8_06871	RS3_18746	0.15	-1	-1
RSAG8_08740	RS3_13140	0.15	-1	-1
RSAG8_08970	RS3_2887	0.15	-1	-1
RSAG8_09475	RS3_13825	0.15	-1	-1
RSAG8_09962	RS3_14105	0.15	-1	-1
RSAG8_10144	RS3_11549	0.15	-1	-1
RSAG8_10326	AG1IA_00407	0.15	-1	-1
RSAG8_10557	RS3_1774	0.15	-1	-1
RSAG8_11303	RS3_4768,AG1IA_05454	0.15	-1	-1
RSAG8_11582	RS3_13915,AG1IA_06333	0.15	-1	-1
RSAG8_11673	RS3_9540,AG1IA_08777	0.15	-1	-1
RSAG8_11743	RSAG8T_12365,RS3_14180	0.15	-1	-1
RSAG8_12068	RS3_13510	0.15	-1	-1
RSAG8_12365	RSAG8T_11743,RS3_14180	0.15	-1	-1
RSAG8_13555	RS3_4380	0.15	-1	-1
RS3_10021	RSAG8T_00490	0.15	-1	-1
RS3_10643	AG1IA_04865	0.15	-1	-1
RS3_13140	RSAG8T_08740	0.15	-1	-1
RS3_13993	RSAG8T_12233	0.15	-1	-1
RS3_14105	RSAG8T_09962	0.15	-1	-1
RS3_14180	RSAG8T_12365,RSAG8T_11743	0.15	-1	-1
RS3_1774	RSAG8T_10557	0.15	-1	-1
RS3_17869	RSAG8T_06151	0.15	-1	-1
RS3_18746	RSAG8T_06871	0.15	-1	-1
RS3_2887	RSAG8T_08970	0.15	-1	-1
RS3_4472	AG1IA_05996	0.15	-1	-1
RS3_6284	RSAG8T_01601,RS3_6285,AG1IA_04549,RSAG8T_01602	0.15	-1	-1
RS3_6813	RSAG8T_02054,AG1IA_02116	0.15	-1	-1
RS3_9397	RSAG8T_04416	0.15	-1	-1
AG1IA_00737	RS3_13908	0.15	-1	-1
AG1IA_04549	RSAG8T_01601,RS3_6285,RS3_6284,RSAG8T_01602	0.15	-1	-1
AG1IA_05454	RS3_4768,RSAG8T_11303	0.15	-1	-1
AG1IA_05996	RS3_4472	0.15	-1	-1
AG1IA_08777	RS3_6627,RSAG8T_11673,RS3_9540	0.15	-1	-1
RSAG8_00435	RS3_10059	0.14	-1	-1
RSAG8_00448	RS3_10053	0.14	-1	-1
RSAG8_00490	RS3_10021	0.14	-1	-1
RSAG8_02562	RS3_15954,AG1IA_01761	0.14	-1	-1
RSAG8_02659	RS3_16031	0.14	-1	-1
RSAG8_03986	RS3_12348,AG1IA_01719	0.14	-1	-1
RSAG8_04948	RS3_9749,AG1IA_07723	0.14	-1	-1
RSAG8_05103	RS3_9321	0.14	-1	-1
RSAG8_05892	RS3_14017	0.14	-1	-1
RSAG8_07318	RS3_3473,RS3_3471,RS3_1939,AG1IA_03171	0.14	-1	-1
RSAG8_08750	RS3_13153	0.14	-1	-1
RSAG8_09266	RS3_9426	0.14	-1	-1
RSAG8_09371	RS3_11781,AG1IA_01563	0.14	-1	-1
RSAG8_10208	RS3_10570,AG1IA_01546	0.14	-1	-1
RSAG8_10338	AG1IA_03722,RS3_11879,RS3_11918,RS3_16791	0.14	-1	-1
RSAG8_10954	RS3_9452,AG1IA_07905	0.14	-1	-1
RSAG8_11349	RS3_198	0.14	-1	-1
RSAG8_11363	RS3_10819,AG1IA_07062	0.14	-1	-1
RSAG8_12292	RS3_1825,AG1IA_01118	0.14	-1	-1
RSAG8_12566	AG1IA_07041,RS3_17948	0.14	-1	-1
RSAG8_13017	RS3_5199	0.14	-1	-1
RS3_10053	RSAG8T_00448	0.14	-1	-1
RS3_10059	RSAG8T_00435	0.14	-1	-1
RS3_10202	RSAG8T_03013	0.14	-1	-1
RS3_10570	RSAG8T_10208,AG1IA_01546	0.14	-1	-1
RS3_11918	AG1IA_03722,RS3_11879,RS3_16791,RSAG8T_10338	0.14	-1	-1
RS3_15714	AG1IA_06491	0.14	-1	-1
RS3_16261	RSAG8T_00273	0.14	-1	-1
RS3_16791	AG1IA_03722,RS3_11879,RS3_11918,RSAG8T_10338	0.14	-1	-1
RS3_1825	RSAG8T_12292,AG1IA_01118	0.14	-1	-1
RS3_3471	RSAG8T_07318,RS3_1939,RS3_3473,AG1IA_03171	0.14	-1	-1
RS3_3473	RSAG8T_07318,RS3_3471,RS3_1939,AG1IA_03171	0.14	-1	-1
RS3_4977	RSAG8T_06765	0.14	-1	-1
RS3_5199	RSAG8T_13017	0.14	-1	-1
RS3_7464	AG1IA_05512	0.14	-1	-1
RS3_9321	RSAG8T_05103	0.14	-1	-1
RS3_9426	RSAG8T_09266	0.14	-1	-1
RS3_9452	AG1IA_07905,RSAG8T_10954	0.14	-1	-1
RS3_9540	RSAG8T_11673,AG1IA_08777	0.14	-1	-1
RS3_9749	RSAG8T_04948,AG1IA_07723	0.14	-1	-1
AG1IA_00174	RS3_16549	0.14	-1	-1
AG1IA_01719	RS3_12348,RSAG8T_03986	0.14	-1	-1
AG1IA_03171	RSAG8T_07318,RS3_3471,RS3_3473	0.14	-1	-1
AG1IA_05205	RSAG8T_04719,RS3_13649	0.14	-1	-1
AG1IA_06891	RS3_2013	0.14	-1	-1
AG1IA_07062	RSAG8T_11363,RS3_10819	0.14	-1	-1
AG1IA_07905	RS3_9452,RSAG8T_10954	0.14	-1	-1
AG1IA_09510	RS3_9553	0.14	-1	-1
RSAG8_00345	RS3_2578,AG1IA_06369,RSAG8T_08644	0.13	-1	-1
RSAG8_02688	RS3_16056,AG1IA_05354	0.13	-1	-1
RSAG8_02729	RS3_16059,AG1IA_05327	0.13	-1	-1
RSAG8_03571	RS3_6341,AG1IA_00651	0.13	-1	-1
RSAG8_03709	RS3_1999,AG1IA_01812	0.13	-1	-1
RSAG8_03874	RS3_1326,AG1IA_05142	0.13	-1	-1
RSAG8_04003	AG1IA_09170,RS3_12360	0.13	-1	-1
RSAG8_04096	RS3_1531	0.13	-1	-1
RSAG8_04532	RS3_7187,AG1IA_02686	0.13	-1	-1
RSAG8_05374	AG1IA_08438,RS3_1581	0.13	-1	-1
RSAG8_05539	RS3_9432,AG1IA_06661	0.13	-1	-1
RSAG8_05576	RS3_3902	0.13	-1	-1
RSAG8_05942	RS3_9504	0.13	-1	-1
RSAG8_06055	RS3_6995,AG1IA_02876	0.13	-1	-1
RSAG8_06127	RS3_11885,AG1IA_06325	0.13	-1	-1
RSAG8_06290	RS3_9979,AG1IA_07420,AG1IA_07419	0.13	-1	-1
RSAG8_06349	RS3_13953,RS3_8007,RSAG8T_13162,RS3_8348	0.13	-1	-1
RSAG8_06542	RS3_12726,AG1IA_02371	0.13	-1	-1
RSAG8_06566	RS3_12708,AG1IA_02356	0.13	-1	-1
RSAG8_06828	RS3_3644	0.13	-1	-1
RSAG8_07923	RS3_2110	0.13	-1	-1
RSAG8_08644	RSAG8T_00345,RS3_2578,AG1IA_06369	0.13	-1	-1
RSAG8_09107	RS3_11521	0.13	-1	-1
RSAG8_09437	RS3_11976,RS3_11971,AG1IA_04897	0.13	-1	-1
RSAG8_09922	RS3_7093	0.13	-1	-1
RSAG8_10438	RS3_2030	0.13	-1	-1
RSAG8_10775	AG1IA_06529,RS3_3737,RS3_8055	0.13	-1	-1
RSAG8_11262	RS3_2415	0.13	-1	-1
RSAG8_11542	RS3_12587	0.13	-1	-1
RSAG8_12293	RS3_1826	0.13	-1	-1
RSAG8_13274	RS3_4127	0.13	-1	-1
RSAG8_13329	RS3_16937,RS3_4297,RSAG8T_13331	0.13	-1	-1
RSAG8_13331	RS3_16937,RSAG8T_13329,RS3_4297	0.13	-1	-1
RS3_10819	RSAG8T_11363,AG1IA_07062,RS3_4380	0.13	-1	-1
RS3_11521	RSAG8T_09107	0.13	-1	-1
RS3_11885	AG1IA_06325,RSAG8T_06127	0.13	-1	-1
RS3_11971	RS3_11976,RSAG8T_09437,AG1IA_04897	0.13	-1	-1
RS3_12130	AG1IA_07848,RS3_12129,RS3_12112,RSAG8T_11205,RS3_14032	0.13	-1	-1
RS3_12360	RSAG8T_04003,AG1IA_09170	0.13	-1	-1
RS3_12726	AG1IA_02371,RSAG8T_06542	0.13	-1	-1
RS3_1326	RSAG8T_03874,AG1IA_05142	0.13	-1	-1
RS3_14017	RSAG8T_05892	0.13	-1	-1
RS3_1450	AG1IA_08504	0.13	-1	-1
RS3_1531	RSAG8T_04096	0.13	-1	-1
RS3_1581	AG1IA_08438,RSAG8T_05374	0.13	-1	-1
RS3_16048	AG1IA_05363	0.13	-1	-1
RS3_1826	RSAG8T_12293	0.13	-1	-1
RS3_1999	RSAG8T_03709,AG1IA_01812	0.13	-1	-1
RS3_2030	RSAG8T_10438	0.13	-1	-1
RS3_2110	RSAG8T_07923	0.13	-1	-1
RS3_2415	RSAG8T_11262	0.13	-1	-1
RS3_2578	RSAG8T_00345,AG1IA_06369,RSAG8T_08644	0.13	-1	-1
RS3_3186	AG1IA_09017,RS3_3184,RS3_3185,RSAG8T_05435	0.13	-1	-1
RS3_3902	RSAG8T_05576	0.13	-1	-1
RS3_4127	RSAG8T_13274	0.13	-1	-1
RS3_4297	RS3_16937,RSAG8T_13329,RSAG8T_13331	0.13	-1	-1
RS3_5021	RSAG8T_05320	0.13	-1	-1
RS3_5695	AG1IA_01348,RSAG8T_02136	0.13	-1	-1
RS3_6330	AG1IA_00667	0.13	-1	-1
RS3_6995	RSAG8T_06055,AG1IA_02876	0.13	-1	-1
RS3_7093	RSAG8T_09922	0.13	-1	-1
RS3_8007	RS3_13953,RS3_8348,RSAG8T_06349,RSAG8T_13162	0.13	-1	-1
RS3_9476	AG1IA_05142	0.13	-1	-1
RS3_9504	RSAG8T_05942	0.13	-1	-1
RS3_9720	AG1IA_07744	0.13	-1	-1
AG1IA_00651	RS3_6341,RSAG8T_03571	0.13	-1	-1
AG1IA_00667	RS3_6330	0.13	-1	-1
AG1IA_01812	RSAG8T_03709,RS3_1999	0.13	-1	-1
AG1IA_02876	RS3_6995,RSAG8T_06055	0.13	-1	-1
AG1IA_05142	RS3_9476	0.13	-1	-1
AG1IA_05327	RS3_16059,RSAG8T_02729	0.13	-1	-1
AG1IA_06325	RS3_11885,RSAG8T_06127	0.13	-1	-1
AG1IA_07154	RS3_9024	0.13	-1	-1
AG1IA_07419	AG1IA_07420,RS3_9979,RSAG8T_06290	0.13	-1	-1
AG1IA_08504	RS3_1450	0.13	-1	-1
AG1IA_09170	RSAG8T_04003,RS3_12360	0.13	-1	-1
RSAG8_00612	RS3_16528,AG1IA_00157	0.12	-1	-1
RSAG8_01979	RS3_6356	0.12	-1	-1
RSAG8_02054	RS3_6813,AG1IA_02116,AG1IA_09797	0.12	-1	-1
RSAG8_02387	RS3_5049,AG1IA_09597	0.12	-1	-1
RSAG8_03133	RS3_5545,AG1IA_08180	0.12	-1	-1
RSAG8_03224	RS3_13797	0.12	-1	-1
RSAG8_03527	AG1IA_00675,RS3_9861,RS3_18089,RS3_13429,RS3_13483,RS3_3720	0.12	-1	-1
RSAG8_07317	RS3_3474	0.12	-1	-1
RSAG8_07826	RS3_4526	0.12	-1	-1
RSAG8_07969	RS3_6695,AG1IA_00634	0.12	-1	-1
RSAG8_08836	RS3_17285	0.12	-1	-1
RSAG8_09202	RS3_9576,AG1IA_03188	0.12	-1	-1
RSAG8_09512	RS3_16392	0.12	-1	-1
RSAG8_09866	RS3_6940	0.12	-1	-1
RSAG8_10240	RS3_10871	0.12	-1	-1
RSAG8_10269	RS3_16286	0.12	-1	-1
RSAG8_10837	RS3_13916	0.12	-1	-1
RSAG8_11123	RS3_6890,AG1IA_04064	0.12	-1	-1
RSAG8_11205	AG1IA_07848,RS3_12130,RS3_12129,RS3_12112	0.12	-1	-1
RSAG8_13162	RSAG8T_06349,RS3_8348,RS3_8007	0.12	-1	-1
RSAG8_13340	RS3_12067,AG1IA_09335	0.12	-1	-1
RS3_11548	AG1IA_08328	0.12	-1	-1
RS3_11731	AG1IA_07474	0.12	-1	-1
RS3_13429	AG1IA_00675,RS3_9861,RS3_18089,RS3_13483,RSAG8T_03527,RS3_3720	0.12	-1	-1
RS3_13797	RSAG8T_03224	0.12	-1	-1
RS3_14230	AG1IA_08165	0.12	-1	-1
RS3_16286	RSAG8T_10269	0.12	-1	-1
RS3_16392	RSAG8T_09512	0.12	-1	-1
RS3_16528	RSAG8T_00612,AG1IA_00157	0.12	-1	-1
RS3_17285	RSAG8T_08836	0.12	-1	-1
RS3_2853	AG1IA_06817	0.12	-1	-1
RS3_3474	RSAG8T_07317	0.12	-1	-1
RS3_3720	AG1IA_00675,RS3_9861,RS3_18089,RS3_13429,RS3_13483,RSAG8T_03527	0.12	-1	-1
RS3_4186	RSAG8T_05755,AG1IA_02248	0.12	-1	-1
RS3_4588	AG1IA_02243	0.12	-1	-1
RS3_5545	RSAG8T_03133,AG1IA_08180	0.12	-1	-1
RS3_5613	RSAG8T_03072	0.12	-1	-1
RS3_6356	RSAG8T_01979	0.12	-1	-1
RS3_6940	RSAG8T_09866	0.12	-1	-1
RS3_9861	AG1IA_00675,RS3_18089,RS3_13429,RS3_13483,RSAG8T_03527,RS3_3720	0.12	-1	-1
AG1IA_00157	RS3_16528,RSAG8T_00612	0.12	-1	-1
AG1IA_00723	RS3_5341	0.12	-1	-1
AG1IA_02243	RS3_4588	0.12	-1	-1
AG1IA_03188	RSAG8T_09202,RS3_9576	0.12	-1	-1
AG1IA_03493	RS3_9402	0.12	-1	-1
AG1IA_04179	RS3_6111	0.12	-1	-1
AG1IA_08165	RS3_14230	0.12	-1	-1
AG1IA_08180	RS3_5545,RSAG8T_03133	0.12	-1	-1
AG1IA_08835	RS3_9499	0.12	-1	-1
AG1IA_09303	RS3_12186	0.12	-1	-1
AG1IA_09597	RSAG8T_02387,RS3_5049	0.12	-1	-1
RSAG8_01002	RS3_7407	0.11	-1	-1
RSAG8_01616	RS3_13212	0.11	-1	-1
RSAG8_01617	RS3_13211	0.11	-1	-1
RSAG8_02358	AG1IA_00938,RS3_12541	0.11	-1	-1
RSAG8_03072	RS3_5613	0.11	-1	-1
RSAG8_03219	RS3_13793,AG1IA_09299	0.11	-1	-1
RSAG8_03671	RS3_13816,AG1IA_08868	0.11	-1	-1
RSAG8_03992	RS3_12353,AG1IA_09176	0.11	-1	-1
RSAG8_04560	RS3_4698,AG1IA_02659	0.11	-1	-1
RSAG8_05042	RS3_9283	0.11	-1	-1
RSAG8_05220	RS3_13520	0.11	-1	-1
RSAG8_05435	AG1IA_09017,RS3_3186,RS3_3185,RS3_18007	0.11	-1	-1
RSAG8_06212	AG1IA_01719,RS3_12348	0.11	-1	-1
RSAG8_06306	RS3_1921	0.11	-1	-1
RSAG8_06843	RS3_10506,AG1IA_03821	0.11	-1	-1
RSAG8_06901	RS3_14434	0.11	-1	-1
RSAG8_07140	RS3_5762	0.11	-1	-1
RSAG8_09756	RS3_2029	0.11	-1	-1
RSAG8_10904	RS3_2820	0.11	-1	-1
RSAG8_11288	RS3_10733	0.11	-1	-1
RSAG8_11659	AG1IA_09088	0.11	-1	-1
RSAG8_12565	RS3_13510,RSAG8T_12068	0.11	-1	-1
RSAG8_12951	RS3_3221	0.11	-1	-1
RSAG8_13342	RS3_12080	0.11	-1	-1
RS3_12289	RS3_12295,AG1IA_01651	0.11	-1	-1
RS3_12541	AG1IA_00938,RSAG8T_02358	0.11	-1	-1
RS3_13211	RSAG8T_01617	0.11	-1	-1
RS3_13510	RSAG8T_12565,RSAG8T_12068	0.11	-1	-1
RS3_13520	RSAG8T_05220	0.11	-1	-1
RS3_13793	RSAG8T_03219,AG1IA_09299	0.11	-1	-1
RS3_13816	RSAG8T_03671,AG1IA_08868	0.11	-1	-1
RS3_14434	RSAG8T_06901	0.11	-1	-1
RS3_14564	AG1IA_09062	0.11	-1	-1
RS3_15729	RSAG8T_08872,RS3_15722	0.11	-1	-1
RS3_16056	RSAG8T_02688	0.11	-1	-1
RS3_17868	AG1IA_01904	0.11	-1	-1
RS3_18292	AG1IA_06079	0.11	-1	-1
RS3_1921	RSAG8T_06306	0.11	-1	-1
RS3_19738	RSAG8T_08440	0.11	-1	-1
RS3_2820	RSAG8T_10904	0.11	-1	-1
RS3_2886	AG1IA_07136	0.11	-1	-1
RS3_3221	RSAG8T_12951	0.11	-1	-1
RS3_5181	RS3_13858,RSAG8T_07504,RSAG8T_07489,RS3_13869	0.11	-1	-1
RS3_7196	AG1IA_02679	0.11	-1	-1
AG1IA_00938	RS3_12541,RSAG8T_02358	0.11	-1	-1
AG1IA_06289	RS3_3726	0.11	-1	-1
AG1IA_06815	RS3_2854	0.11	-1	-1
AG1IA_07136	RS3_2886	0.11	-1	-1
AG1IA_09062	RS3_14564	0.11	-1	-1
AG1IA_09299	RSAG8T_03219,RS3_13793	0.11	-1	-1
RSAG8_01871	RS3_571,RS3_17947	0.1	-1	-1
RSAG8_03907	RS3_16347,AG1IA_09202	0.1	-1	-1
RSAG8_03987	RS3_12349	0.1	-1	-1
RSAG8_05047	RS3_9288	0.1	-1	-1
RSAG8_05919	RS3_4100	0.1	-1	-1
RSAG8_05925	RS3_14054,AG1IA_03528	0.1	-1	-1
RSAG8_06353	RS3_16138	0.1	-1	-1
RSAG8_07354	RS3_19634	0.1	-1	-1
RSAG8_07777	RS3_14234	0.1	-1	-1
RSAG8_08121	RS3_9552	0.1	-1	-1
RSAG8_08959	RS3_3083,AG1IA_09682	0.1	-1	-1
RSAG8_09232	RS3_14462,AG1IA_06140	0.1	-1	-1
RSAG8_10222	RS3_10857	0.1	-1	-1
RSAG8_11618	RS3_4832	0.1	-1	-1
RSAG8_11884	RS3_13919,AG1IA_06618	0.1	-1	-1
RSAG8_12389	RS3_9616	0.1	-1	-1
RSAG8_12866	RS3_11425,RS3_11426	0.1	-1	-1
RS3_11002	AG1IA_09663	0.1	-1	-1
RS3_11425	RS3_11426,RSAG8T_12866	0.1	-1	-1
RS3_13919	RSAG8T_11884,AG1IA_06618	0.1	-1	-1
RS3_14054	RSAG8T_05925,AG1IA_03528	0.1	-1	-1
RS3_14517	AG1IA_09343,RSAG8T_08847	0.1	-1	-1
RS3_16138	RSAG8T_06353	0.1	-1	-1
RS3_16347	RSAG8T_03907,AG1IA_09202	0.1	-1	-1
RS3_17947	RS3_571,RSAG8T_01871	0.1	-1	-1
RS3_1962	AG1IA_06917	0.1	-1	-1
RS3_19634	RSAG8T_07354	0.1	-1	-1
RS3_3083	AG1IA_09682,RSAG8T_08959	0.1	-1	-1
RS3_3362	AG1IA_09613	0.1	-1	-1
RS3_4100	RSAG8T_05919	0.1	-1	-1
RS3_4832	RSAG8T_11618	0.1	-1	-1
RS3_7054	RSAG8T_06117	0.1	-1	-1
RS3_9225	RSAG8T_01846,AG1IA_03305	0.1	-1	-1
RS3_9288	RSAG8T_05047	0.1	-1	-1
RS3_9552	RSAG8T_08121	0.1	-1	-1
RS3_9553	AG1IA_09567	0.1	-1	-1
RS3_9963	AG1IA_07401	0.1	-1	-1
AG1IA_00085	RS3_16460	0.1	-1	-1
AG1IA_02790	RS3_7088	0.1	-1	-1
AG1IA_03528	RS3_14054,RSAG8T_05925	0.1	-1	-1
AG1IA_06917	RS3_1962	0.1	-1	-1
AG1IA_08834	RS3_11863	0.1	-1	-1
AG1IA_09202	RSAG8T_03907,RS3_16347	0.1	-1	-1
AG1IA_09343	RS3_14517,RSAG8T_08847	0.1	-1	-1
AG1IA_09613	RS3_3362	0.1	-1	-1
AG1IA_09682	RS3_3083,RSAG8T_08959	0.1	-1	-1
RSAG8_00468	RS3_10037,AG1IA_02008	0.09	-1	-1
RSAG8_01096	RS3_7474,AG1IA_05500	0.09	-1	-1
RSAG8_01846	RS3_9225,AG1IA_03305	0.09	-1	-1
RSAG8_03103	RS3_5579,AG1IA_08210	0.09	-1	-1
RSAG8_03956	RS3_12325,RS3_8655	0.09	-1	-1
RSAG8_04124	RS3_17003	0.09	-1	-1
RSAG8_04176	RS3_11183	0.09	-1	-1
RSAG8_04971	RS3_9770	0.09	-1	-1
RSAG8_05096	RS3_1598	0.09	-1	-1
RSAG8_05131	RS3_9349	0.09	-1	-1
RSAG8_05437	RS3_18006,AG1IA_09018	0.09	-1	-1
RSAG8_05876	AG1IA_02482,RS3_12649	0.09	-1	-1
RSAG8_06117	RS3_7054	0.09	-1	-1
RSAG8_07875	RS3_12306	0.09	-1	-1
RSAG8_08113	AG1IA_03196,RS3_9563	0.09	-1	-1
RSAG8_08262	RS3_11072,AG1IA_01589	0.09	-1	-1
RSAG8_08440	RS3_19738	0.09	-1	-1
RSAG8_08713	RS3_13118	0.09	-1	-1
RSAG8_08872	RS3_15722,RSAG8T_12042	0.09	-1	-1
RSAG8_09248	RS3_4656	0.09	-1	-1
RSAG8_10131	RS3_11539	0.09	-1	-1
RSAG8_10733	RS3_4082,AG1IA_05478	0.09	-1	-1
RSAG8_11048	RS3_17879	0.09	-1	-1
RSAG8_11181	RS3_3169	0.09	-1	-1
RSAG8_11543	RS3_12588,AG1IA_09427	0.09	-1	-1
RSAG8_11736	RS3_14174	0.09	-1	-1
RSAG8_11877	RS3_13925,AG1IA_06613	0.09	-1	-1
RS3_10037	RSAG8T_00468,AG1IA_02008	0.09	-1	-1
RS3_11072	RSAG8T_08262,AG1IA_01589	0.09	-1	-1
RS3_11183	RSAG8T_04176	0.09	-1	-1
RS3_11539	RSAG8T_10131	0.09	-1	-1
RS3_12588	RSAG8T_11543,AG1IA_09427	0.09	-1	-1
RS3_12649	RSAG8T_05876,AG1IA_02482	0.09	-1	-1
RS3_1557	AG1IA_03811	0.09	-1	-1
RS3_15722	RSAG8T_08872,RSAG8T_12042	0.09	-1	-1
RS3_17003	RSAG8T_04124	0.09	-1	-1
RS3_1817	AG1IA_08314	0.09	-1	-1
RS3_18274	RSAG8T_05471	0.09	-1	-1
RS3_1926	AG1IA_09595,RSAG8T_09544	0.09	-1	-1
RS3_19644	AG1IA_04740	0.09	-1	-1
RS3_3169	RSAG8T_11181	0.09	-1	-1
RS3_4452	AG1IA_03694	0.09	-1	-1
RS3_4656	RSAG8T_09248	0.09	-1	-1
RS3_5579	AG1IA_08210,RSAG8T_03103	0.09	-1	-1
RS3_7686	AG1IA_04673	0.09	-1	-1
RS3_9349	RSAG8T_05131	0.09	-1	-1
RS3_9770	RSAG8T_04971	0.09	-1	-1
AG1IA_00634	RS3_6355,RS3_6695,RSAG8T_07969,RS3_6356,RSAG8T_01980,RSAG8T_03592	0.09	-1	-1
AG1IA_01403	RS3_5756	0.09	-1	-1
AG1IA_03106	RS3_2533	0.09	-1	-1
AG1IA_03694	RS3_4452	0.09	-1	-1
AG1IA_04673	RS3_7686	0.09	-1	-1
AG1IA_05500	RSAG8T_01096,RS3_7474	0.09	-1	-1
AG1IA_08210	RS3_5579,RSAG8T_03103	0.09	-1	-1
AG1IA_08312	RS3_11535	0.09	-1	-1
AG1IA_08314	RS3_1817	0.09	-1	-1
RSAG8_00780	RS3_10332,AG1IA_00273	0.08	-1	-1
RSAG8_01567	RS3_6252,AG1IA_04330	0.08	-1	-1
RSAG8_01716	RS3_10708	0.08	-1	-1
RSAG8_01980	RS3_6355,RS3_6695,RSAG8T_07969,RSAG8T_03592,RS3_6356,RSAG8T_01979,AG1IA_00634	0.08	-1	-1
RSAG8_02392	RS3_15823	0.08	-1	-1
RSAG8_02713	RS3_1437,AG1IA_05335	0.08	-1	-1
RSAG8_02942	RS3_14078,AG1IA_09133	0.08	-1	-1
RSAG8_03592	RS3_6355,RSAG8T_01980,RS3_6695,RSAG8T_07969,AG1IA_00634	0.08	-1	-1
RSAG8_03908	RS3_16346,AG1IA_09203	0.08	-1	-1
RSAG8_05194	RS3_13544,AG1IA_06375,RS3_13578	0.08	-1	-1
RSAG8_05199	RS3_13573	0.08	-1	-1
RSAG8_05439	RS3_13247	0.08	-1	-1
RSAG8_06853	RS3_2259	0.08	-1	-1
RSAG8_08867	RS3_15726	0.08	-1	-1
RSAG8_09513	RS3_16394	0.08	-1	-1
RSAG8_09710	RS3_11729	0.08	-1	-1
RSAG8_10909	RS3_12501,RS3_9516,AG1IA_06383	0.08	-1	-1
RSAG8_11383	RS3_14626,AG1IA_07584	0.08	-1	-1
RSAG8_11477	RS3_12465,AG1IA_09419	0.08	-1	-1
RSAG8_11982	RS3_6303	0.08	-1	-1
RSAG8_12042	RSAG8T_08872,RS3_15729,RS3_15722,AG1IA_06500	0.08	-1	-1
RSAG8_12443	RS3_16332,AG1IA_06766	0.08	-1	-1
RS3_10414	AG1IA_03930,AG1IA_06593,RSAG8T_10303	0.08	-1	-1
RS3_10846	AG1IA_07048	0.08	-1	-1
RS3_11729	RSAG8T_09710	0.08	-1	-1
RS3_12354	AG1IA_09175	0.08	-1	-1
RS3_12465	RSAG8T_11477,AG1IA_09419	0.08	-1	-1
RS3_12501	RS3_9516,RSAG8T_10909,AG1IA_06383	0.08	-1	-1
RS3_13247	RSAG8T_05439	0.08	-1	-1
RS3_13544	RS3_13578,AG1IA_06375,RSAG8T_05194	0.08	-1	-1
RS3_13578	RS3_13544,AG1IA_06375,RSAG8T_05194	0.08	-1	-1
RS3_1437	RSAG8T_02713,AG1IA_05335	0.08	-1	-1
RS3_15726	RSAG8T_08867	0.08	-1	-1
RS3_15823	RSAG8T_02392	0.08	-1	-1
RS3_15992	AG1IA_04952	0.08	-1	-1
RS3_16156	AG1IA_08366	0.08	-1	-1
RS3_16332	RSAG8T_12443,AG1IA_06766	0.08	-1	-1
RS3_16346	RSAG8T_03908,AG1IA_09203	0.08	-1	-1
RS3_18074	AG1IA_04906	0.08	-1	-1
RS3_2259	RSAG8T_06853	0.08	-1	-1
RS3_2895	AG1IA_09509	0.08	-1	-1
RS3_5126	AG1IA_01840	0.08	-1	-1
RS3_5288	AG1IA_08487	0.08	-1	-1
RS3_6303	RSAG8T_11982	0.08	-1	-1
RS3_7501	AG1IA_08955	0.08	-1	-1
AG1IA_00273	RS3_10332,RSAG8T_00780	0.08	-1	-1
AG1IA_03569	RS3_13360	0.08	-1	-1
AG1IA_04952	RS3_15992	0.08	-1	-1
AG1IA_05335	RSAG8T_02713,RS3_1437	0.08	-1	-1
AG1IA_06375	RS3_13544,RS3_13578,RSAG8T_05194	0.08	-1	-1
AG1IA_06766	RSAG8T_12443,RS3_16332	0.08	-1	-1
AG1IA_07795	RS3_9666	0.08	-1	-1
AG1IA_08487	RS3_5288	0.08	-1	-1
AG1IA_09203	RS3_16346,RSAG8T_03908	0.08	-1	-1
AG1IA_09419	RSAG8T_11477,RS3_12465	0.08	-1	-1
RSAG8_01163	RS3_7513,AG1IA_05782	0.07	-1	-1
RSAG8_02529	RS3_3939	0.07	-1	-1
RSAG8_02878	RS3_10614,AG1IA_01719	0.07	-1	-1
RSAG8_04234	RS3_11228	0.07	-1	-1
RSAG8_04994	RS3_9788	0.07	-1	-1
RSAG8_07426	RS3_8356	0.07	-1	-1
RSAG8_07473	RS3_1426	0.07	-1	-1
RSAG8_09108	RS3_11522	0.07	-1	-1
RSAG8_09165	RS3_15560,AG1IA_06157	0.07	-1	-1
RSAG8_09755	AG1IA_09058	0.07	-1	-1
RSAG8_10218	RS3_10853	0.07	-1	-1
RSAG8_10303	AG1IA_03930,RS3_10414	0.07	-1	-1
RSAG8_10347	AG1IA_02591	0.07	-1	-1
RSAG8_10652	RS3_11046,AG1IA_00804	0.07	-1	-1
RSAG8_10884	RS3_10572	0.07	-1	-1
RSAG8_11176	RS3_14484,RS3_3122,AG1IA_06735	0.07	-1	-1
RSAG8_11614	RS3_9852	0.07	-1	-1
RSAG8_11658	RS3_1367	0.07	-1	-1
RSAG8_12412	RS3_11444,AG1IA_03046	0.07	-1	-1
RSAG8_12551	RS3_3237	0.07	-1	-1
RSAG8_12679	RS3_4980	0.07	-1	-1
RS3_10572	RSAG8T_10884	0.07	-1	-1
RS3_10853	RSAG8T_10218	0.07	-1	-1
RS3_11046	RSAG8T_10652,AG1IA_00804	0.07	-1	-1
RS3_11228	RSAG8T_04234	0.07	-1	-1
RS3_11522	RSAG8T_09108	0.07	-1	-1
RS3_12587	AG1IA_09428,RSAG8T_11542	0.07	-1	-1
RS3_1426	RSAG8T_07473	0.07	-1	-1
RS3_14484	RS3_3122,RSAG8T_11176,AG1IA_06735	0.07	-1	-1
RS3_15560	RSAG8T_09165,AG1IA_06157	0.07	-1	-1
RS3_16142	RS3_16646,RS3_2812,AG1IA_09532,RS3_17843	0.07	-1	-1
RS3_16646	RS3_16142,RS3_2812,AG1IA_09532,RS3_17843,AG1IA_06629	0.07	-1	-1
RS3_1761	AG1IA_05041	0.07	-1	-1
RS3_17843	RS3_16142,RS3_16646,RS3_2812,AG1IA_09532,AG1IA_06629	0.07	-1	-1
RS3_2812	RS3_16142,RS3_16646,AG1IA_09532,RS3_17843,AG1IA_06629	0.07	-1	-1
RS3_3122	RS3_14484,RSAG8T_11176,AG1IA_06735	0.07	-1	-1
RS3_3237	RSAG8T_12551	0.07	-1	-1
RS3_3939	RSAG8T_02529	0.07	-1	-1
RS3_4530	RSAG8T_11520	0.07	-1	-1
RS3_4980	RSAG8T_12679	0.07	-1	-1
RS3_7145	AG1IA_02724	0.07	-1	-1
RS3_8193	AG1IA_05288	0.07	-1	-1
RS3_8356	RSAG8T_07426	0.07	-1	-1
RS3_9440	AG1IA_06666	0.07	-1	-1
AG1IA_02193	RS3_6705	0.07	-1	-1
AG1IA_02374	RS3_12730	0.07	-1	-1
AG1IA_02781	RS3_7097	0.07	-1	-1
AG1IA_03046	RS3_11444,RSAG8T_12412	0.07	-1	-1
AG1IA_03930	RS3_10414,RSAG8T_10303	0.07	-1	-1
AG1IA_04801	RS3_15819	0.07	-1	-1
AG1IA_04992	RS3_16027	0.07	-1	-1
AG1IA_05041	RS3_1761	0.07	-1	-1
AG1IA_06011	RS3_15848	0.07	-1	-1
AG1IA_07572	RS3_4619	0.07	-1	-1
AG1IA_09133	RS3_14078,RSAG8T_02942	0.07	-1	-1
AG1IA_09169	RS3_12361,RSAG8T_04004	0.07	-1	-1
AG1IA_09305	RS3_13795	0.07	-1	-1
RSAG8_01142	RS3_2966,AG1IA_08946	0.06	-1	-1
RSAG8_02945	RS3_14077	0.06	-1	-1
RSAG8_03158	RS3_5516	0.06	-1	-1
RSAG8_03227	RS3_13800,AG1IA_02228	0.06	-1	-1
RSAG8_03383	RS3_11311,AG1IA_03149	0.06	-1	-1
RSAG8_03460	RS3_8914	0.06	-1	-1
RSAG8_03891	RS3_5144,AG1IA_02513	0.06	-1	-1
RSAG8_04004	AG1IA_09169,RS3_12361	0.06	-1	-1
RSAG8_05195	RS3_13576,AG1IA_06377	0.06	-1	-1
RSAG8_05478	RS3_3863	0.06	-1	-1
RSAG8_06663	RS3_9076,AG1IA_06106	0.06	-1	-1
RSAG8_06997	AG1IA_01054,RS3_11638	0.06	-1	-1
RSAG8_09026	RS3_6254,RS3_10527,RS3_6255,RS3_6214	0.06	-1	-1
RSAG8_09082	RS3_6885	0.06	-1	-1
RSAG8_09541	RS3_1928,RSAG8T_09545	0.06	-1	-1
RSAG8_09545	RSAG8T_09541,RS3_1928	0.06	-1	-1
RSAG8_10479	AG1IA_09268,RS3_15601	0.06	-1	-1
RSAG8_10716	RS3_2478	0.06	-1	-1
RSAG8_11520	RS3_4530	0.06	-1	-1
RSAG8_11560	RS3_12604	0.06	-1	-1
RS3_10527	RS3_6254,RSAG8T_09026,RS3_6255,RS3_6214	0.06	-1	-1
RS3_11311	RSAG8T_03383,AG1IA_03149	0.06	-1	-1
RS3_11408	RSAG8T_09513,AG1IA_03152	0.06	-1	-1
RS3_11638	AG1IA_01054,RSAG8T_06997	0.06	-1	-1
RS3_12012	AG1IA_00706	0.06	-1	-1
RS3_13925	RSAG8T_11877,AG1IA_06613,RS3_3145	0.06	-1	-1
RS3_14046	AG1IA_05071	0.06	-1	-1
RS3_14502	AG1IA_08001	0.06	-1	-1
RS3_15562	AG1IA_06159,RS3_3964	0.06	-1	-1
RS3_2966	RSAG8T_01142,AG1IA_08946	0.06	-1	-1
RS3_3511	AG1IA_04628	0.06	-1	-1
RS3_3964	RS3_15562,AG1IA_06159	0.06	-1	-1
RS3_4795	AG1IA_01991	0.06	-1	-1
RS3_5144	RSAG8T_03891,AG1IA_02513	0.06	-1	-1
RS3_6329	AG1IA_00669	0.06	-1	-1
RS3_6749	AG1IA_02150	0.06	-1	-1
RS3_7513	RSAG8T_01163,AG1IA_05782	0.06	-1	-1
RS3_8914	RSAG8T_03460	0.06	-1	-1
AG1IA_00669	RS3_6329	0.06	-1	-1
AG1IA_00706	RS3_12012	0.06	-1	-1
AG1IA_01054	RS3_11638,RSAG8T_06997	0.06	-1	-1
AG1IA_01834	RS3_5134	0.06	-1	-1
AG1IA_01991	RS3_4795	0.06	-1	-1
AG1IA_02150	RS3_6749	0.06	-1	-1
AG1IA_03149	RSAG8T_03383,RS3_11311	0.06	-1	-1
AG1IA_04628	RS3_3511	0.06	-1	-1
AG1IA_06159	RS3_15562,RS3_3964	0.06	-1	-1
AG1IA_06377	RSAG8T_05195,RS3_13576	0.06	-1	-1
AG1IA_06613	RSAG8T_11877,RS3_13925,RS3_3145	0.06	-1	-1
AG1IA_07285	RS3_2507,RSAG8T_06778	0.06	-1	-1
AG1IA_08001	RS3_14502	0.06	-1	-1
AG1IA_09268	RS3_15601,RSAG8T_10479	0.06	-1	-1
RSAG8_00144	RS3_5913	0.05	-1	-1
RSAG8_00244	AG1IA_01180	0.05	-1	-1
RSAG8_03324	RS3_10355	0.05	-1	-1
RSAG8_04490	RS3_7149,AG1IA_02721	0.05	-1	-1
RSAG8_05074	RS3_9310,AG1IA_03393	0.05	-1	-1
RSAG8_05266	AG1IA_05685	0.05	-1	-1
RSAG8_06408	RS3_12997,AG1IA_04384	0.05	-1	-1
RSAG8_07343	RS3_2395	0.05	-1	-1
RSAG8_07433	RS3_9102	0.05	-1	-1
RSAG8_07535	RS3_1114	0.05	-1	-1
RSAG8_09191	RS3_14652	0.05	-1	-1
RSAG8_10341	RS3_9924	0.05	-1	-1
RSAG8_10987	AG1IA_09199,RS3_16350	0.05	-1	-1
RSAG8_11096	AG1IA_06890,RS3_2014	0.05	-1	-1
RSAG8_11341	AG1IA_08681,RS3_12126	0.05	-1	-1
RSAG8_11570	AG1IA_00724	0.05	-1	-1
RSAG8_12179	RS3_9518,AG1IA_06028,AG1IA_09257	0.05	-1	-1
RSAG8_13091	AG1IA_09161,RS3_4982	0.05	-1	-1
RS3_12126	AG1IA_08681,RSAG8T_11341	0.05	-1	-1
RS3_1357	AG1IA_05167	0.05	-1	-1
RS3_13588	AG1IA_03680	0.05	-1	-1
RS3_16350	AG1IA_09199,RSAG8T_10987	0.05	-1	-1
RS3_16484	AG1IA_00122	0.05	-1	-1
RS3_2031	AG1IA_09060	0.05	-1	-1
RS3_2395	RSAG8T_07343	0.05	-1	-1
RS3_2608	AG1IA_02234	0.05	-1	-1
RS3_4648	AG1IA_04714	0.05	-1	-1
RS3_5913	RSAG8T_00144	0.05	-1	-1
RS3_6588	AG1IA_00304	0.05	-1	-1
RS3_6628	AG1IA_00690,RS3_1033	0.05	-1	-1
RS3_8962	AG1IA_08047,RSAG8T_08039	0.05	-1	-1
RS3_9102	RSAG8T_07433	0.05	-1	-1
RS3_9518	RSAG8T_12179,AG1IA_06028,AG1IA_09257	0.05	-1	-1
RS3_9996	AG1IA_05089	0.05	-1	-1
AG1IA_00715	RS3_18665	0.05	-1	-1
AG1IA_00724	RSAG8T_11570	0.05	-1	-1
AG1IA_01180	RSAG8T_00244	0.05	-1	-1
AG1IA_02234	RS3_2608	0.05	-1	-1
AG1IA_03393	RS3_9310,RSAG8T_05074	0.05	-1	-1
AG1IA_03680	RS3_13588	0.05	-1	-1
AG1IA_04384	RS3_12997,RSAG8T_06408	0.05	-1	-1
AG1IA_04714	RS3_4648	0.05	-1	-1
AG1IA_06890	RS3_2014,RSAG8T_11096	0.05	-1	-1
AG1IA_08681	RS3_12126,RSAG8T_11341	0.05	-1	-1
AG1IA_09199	RS3_16350,RSAG8T_10987	0.05	-1	-1
RSAG8_06607	RS3_1874	0.04	-1	-1
RSAG8_07271	AG1IA_07805,RS3_9677	0.04	-1	-1
RSAG8_11062	AG1IA_04747,RS3_12910	0.04	-1	-1
RSAG8_11633	AG1IA_08610,RS3_1705	0.04	-1	-1
RSAG8_11772	RS3_12139,AG1IA_08670	0.04	-1	-1
RS3_10260	AG1IA_01129	0.04	-1	-1
RS3_10766	AG1IA_02936	0.04	-1	-1
RS3_11020	AG1IA_06753	0.04	-1	-1
RS3_11501	AG1IA_09356	0.04	-1	-1
RS3_12275	AG1IA_02585	0.04	-1	-1
RS3_12910	AG1IA_04747,RSAG8T_11062	0.04	-1	-1
RS3_16237	AG1IA_05682	0.04	-1	-1
RS3_2232	AG1IA_09275	0.04	-1	-1
RS3_4182	AG1IA_03516	0.04	-1	-1
RS3_5230	AG1IA_06507	0.04	-1	-1
RS3_7684	AG1IA_04672	0.04	-1	-1
RS3_9677	AG1IA_07805,RSAG8T_07271	0.04	-1	-1
AG1IA_02585	RS3_12275	0.04	-1	-1
AG1IA_04672	RS3_7684	0.04	-1	-1
AG1IA_04747	RS3_12910,RSAG8T_11062	0.04	-1	-1
AG1IA_05682	RS3_16237	0.04	-1	-1
AG1IA_06753	RS3_11020	0.04	-1	-1
AG1IA_08610	RSAG8T_11633,RS3_1705	0.04	-1	-1
AG1IA_08670	RS3_12139,RSAG8T_11772	0.04	-1	-1
AG1IA_09275	RS3_2232	0.04	-1	-1
AG1IA_09356	RS3_11501	0.04	-1	-1
RSAG8_04612	RS3_13427,RS3_13435	0.03	-1	-1
RSAG8_06020	RS3_5262,RS3_5418	0.03	-1	-1
RSAG8_11579	RS3_2564	0.03	-1	-1
RSAG8_12659	RS3_11357,AG1IA_01539	0.03	-1	-1
RS3_10032	AG1IA_02003	0.03	-1	-1
RS3_2703	AG1IA_00493	0.03	-1	-1
RS3_3931	AG1IA_06531	0.03	-1	-1
RS3_4086	AG1IA_02933	0.03	-1	-1
RS3_6985	AG1IA_02889	0.03	-1	-1
AG1IA_02003	RS3_10032	0.03	-1	-1
RSAG8_07504	RS3_5181,RS3_13858,RS3_13869	0.02	-1	-1
RSAG8_07872	RS3_12303,AG1IA_05738	0.02	-1	-1
RSAG8_10237	RS3_10867	0.02	-1	-1
RS3_1566	AG1IA_01549	0.02	-1	-1
RS3_1567	AG1IA_01548	0.02	-1	-1
AG1IA_01548	RS3_1567	0.02	-1	-1
RSAG8_00084	RS3_5852	0.01	-1	-1
RSAG8_00085		-1	-1	-1
RSAG8_00259		-1	-1	-1
RSAG8_00273		-1	-1	-1
RSAG8_00417		-1	-1	-1
RSAG8_00502		-1	-1	-1
RSAG8_00591		-1	-1	-1
RSAG8_00643		-1	-1	-1
RSAG8_00690		-1	-1	-1
RSAG8_00778		-1	-1	-1
RSAG8_00797		-1	-1	-1
RSAG8_00882		-1	-1	-1
RSAG8_00899		-1	-1	-1
RSAG8_00906		-1	-1	-1
RSAG8_01020		-1	-1	-1
RSAG8_01107		-1	-1	-1
RSAG8_01115		-1	-1	-1
RSAG8_01140		-1	-1	-1
RSAG8_01146		-1	-1	-1
RSAG8_01250		-1	-1	-1
RSAG8_01254		-1	-1	-1
RSAG8_01256		-1	-1	-1
RSAG8_01322		-1	-1	-1
RSAG8_01347		-1	-1	-1
RSAG8_01387		-1	-1	-1
RSAG8_01538		-1	-1	-1
RSAG8_01560		-1	-1	-1
RSAG8_01609		-1	-1	-1
RSAG8_01868		-1	-1	-1
RSAG8_02049		-1	-1	-1
RSAG8_02119		-1	-1	-1
RSAG8_02127		-1	-1	-1
RSAG8_02228		-1	-1	-1
RSAG8_02302		-1	-1	-1
RSAG8_02308		-1	-1	-1
RSAG8_02343		-1	-1	-1
RSAG8_02377		-1	-1	-1
RSAG8_02469		-1	-1	-1
RSAG8_02505		-1	-1	-1
RSAG8_02580		-1	-1	-1
RSAG8_02618		-1	-1	-1
RSAG8_02622		-1	-1	-1
RSAG8_02645		-1	-1	-1
RSAG8_02647		-1	-1	-1
RSAG8_02666		-1	-1	-1
RSAG8_02673		-1	-1	-1
RSAG8_02679		-1	-1	-1
RSAG8_02690		-1	-1	-1
RSAG8_02727		-1	-1	-1
RSAG8_02740		-1	-1	-1
RSAG8_02773		-1	-1	-1
RSAG8_02830		-1	-1	-1
RSAG8_02957		-1	-1	-1
RSAG8_02968		-1	-1	-1
RSAG8_03054		-1	-1	-1
RSAG8_03055		-1	-1	-1
RSAG8_03089		-1	-1	-1
RSAG8_03228		-1	-1	-1
RSAG8_03240		-1	-1	-1
RSAG8_03281		-1	-1	-1
RSAG8_03308		-1	-1	-1
RSAG8_03355		-1	-1	-1
RSAG8_03380		-1	-1	-1
RSAG8_03386		-1	-1	-1
RSAG8_03390		-1	-1	-1
RSAG8_03398		-1	-1	-1
RSAG8_03426		-1	-1	-1
RSAG8_03476		-1	-1	-1
RSAG8_03549		-1	-1	-1
RSAG8_03613		-1	-1	-1
RSAG8_03701		-1	-1	-1
RSAG8_03713		-1	-1	-1
RSAG8_03769		-1	-1	-1
RSAG8_03929		-1	-1	-1
RSAG8_03934		-1	-1	-1
RSAG8_04001		-1	-1	-1
RSAG8_04054		-1	-1	-1
RSAG8_04141		-1	-1	-1
RSAG8_04342		-1	-1	-1
RSAG8_04355		-1	-1	-1
RSAG8_04368		-1	-1	-1
RSAG8_04373		-1	-1	-1
RSAG8_04390		-1	-1	-1
RSAG8_04397		-1	-1	-1
RSAG8_04486		-1	-1	-1
RSAG8_04522		-1	-1	-1
RSAG8_04630		-1	-1	-1
RSAG8_04721		-1	-1	-1
RSAG8_04741		-1	-1	-1
RSAG8_04806		-1	-1	-1
RSAG8_04910		-1	-1	-1
RSAG8_04956		-1	-1	-1
RSAG8_04977		-1	-1	-1
RSAG8_04997		-1	-1	-1
RSAG8_05031		-1	-1	-1
RSAG8_05044		-1	-1	-1
RSAG8_05178		-1	-1	-1
RSAG8_05224		-1	-1	-1
RSAG8_05268		-1	-1	-1
RSAG8_05286		-1	-1	-1
RSAG8_05320		-1	-1	-1
RSAG8_05352		-1	-1	-1
RSAG8_05398		-1	-1	-1
RSAG8_05502		-1	-1	-1
RSAG8_05528		-1	-1	-1
RSAG8_05541		-1	-1	-1
RSAG8_05577		-1	-1	-1
RSAG8_05615		-1	-1	-1
RSAG8_05644		-1	-1	-1
RSAG8_05647		-1	-1	-1
RSAG8_05688		-1	-1	-1
RSAG8_05721		-1	-1	-1
RSAG8_05724		-1	-1	-1
RSAG8_05726		-1	-1	-1
RSAG8_05829		-1	-1	-1
RSAG8_05847		-1	-1	-1
RSAG8_05854		-1	-1	-1
RSAG8_05863		-1	-1	-1
RSAG8_05935		-1	-1	-1
RSAG8_05941		-1	-1	-1
RSAG8_05981		-1	-1	-1
RSAG8_06137		-1	-1	-1
RSAG8_06172		-1	-1	-1
RSAG8_06193		-1	-1	-1
RSAG8_06201		-1	-1	-1
RSAG8_06282		-1	-1	-1
RSAG8_06294		-1	-1	-1
RSAG8_06308		-1	-1	-1
RSAG8_06350		-1	-1	-1
RSAG8_06354		-1	-1	-1
RSAG8_06373		-1	-1	-1
RSAG8_06406		-1	-1	-1
RSAG8_06465		-1	-1	-1
RSAG8_06490		-1	-1	-1
RSAG8_06510		-1	-1	-1
RSAG8_06538		-1	-1	-1
RSAG8_06644		-1	-1	-1
RSAG8_06646		-1	-1	-1
RSAG8_06815		-1	-1	-1
RSAG8_06980		-1	-1	-1
RSAG8_06994		-1	-1	-1
RSAG8_07031		-1	-1	-1
RSAG8_07123		-1	-1	-1
RSAG8_07131		-1	-1	-1
RSAG8_07156		-1	-1	-1
RSAG8_07260		-1	-1	-1
RSAG8_07283		-1	-1	-1
RSAG8_07438		-1	-1	-1
RSAG8_07467		-1	-1	-1
RSAG8_07519		-1	-1	-1
RSAG8_07710		-1	-1	-1
RSAG8_07730		-1	-1	-1
RSAG8_07847		-1	-1	-1
RSAG8_07878		-1	-1	-1
RSAG8_08023		-1	-1	-1
RSAG8_08026		-1	-1	-1
RSAG8_08032		-1	-1	-1
RSAG8_08150		-1	-1	-1
RSAG8_08162		-1	-1	-1
RSAG8_08272		-1	-1	-1
RSAG8_08278		-1	-1	-1
RSAG8_08313		-1	-1	-1
RSAG8_08326		-1	-1	-1
RSAG8_08438		-1	-1	-1
RSAG8_08544		-1	-1	-1
RSAG8_08603		-1	-1	-1
RSAG8_08812		-1	-1	-1
RSAG8_08838		-1	-1	-1
RSAG8_08973		-1	-1	-1
RSAG8_09003		-1	-1	-1
RSAG8_09047		-1	-1	-1
RSAG8_09064		-1	-1	-1
RSAG8_09066		-1	-1	-1
RSAG8_09085		-1	-1	-1
RSAG8_09089		-1	-1	-1
RSAG8_09092		-1	-1	-1
RSAG8_09124		-1	-1	-1
RSAG8_09131		-1	-1	-1
RSAG8_09132		-1	-1	-1
RSAG8_09133		-1	-1	-1
RSAG8_09154		-1	-1	-1
RSAG8_09173		-1	-1	-1
RSAG8_09181		-1	-1	-1
RSAG8_09201		-1	-1	-1
RSAG8_09373		-1	-1	-1
RSAG8_09380		-1	-1	-1
RSAG8_09418		-1	-1	-1
RSAG8_09427		-1	-1	-1
RSAG8_09436		-1	-1	-1
RSAG8_09484		-1	-1	-1
RSAG8_09488		-1	-1	-1
RSAG8_09544		-1	-1	-1
RSAG8_09562		-1	-1	-1
RSAG8_09596		-1	-1	-1
RSAG8_09614		-1	-1	-1
RSAG8_09625		-1	-1	-1
RSAG8_09670		-1	-1	-1
RSAG8_09801		-1	-1	-1
RSAG8_09832		-1	-1	-1
RSAG8_09846		-1	-1	-1
RSAG8_09865		-1	-1	-1
RSAG8_09870		-1	-1	-1
RSAG8_09875		-1	-1	-1
RSAG8_09918		-1	-1	-1
RSAG8_09928		-1	-1	-1
RSAG8_09936		-1	-1	-1
RSAG8_09967		-1	-1	-1
RSAG8_09978		-1	-1	-1
RSAG8_09990		-1	-1	-1
RSAG8_10041		-1	-1	-1
RSAG8_10084		-1	-1	-1
RSAG8_10115		-1	-1	-1
RSAG8_10118		-1	-1	-1
RSAG8_10199		-1	-1	-1
RSAG8_10203		-1	-1	-1
RSAG8_10205		-1	-1	-1
RSAG8_10249		-1	-1	-1
RSAG8_10274		-1	-1	-1
RSAG8_10275		-1	-1	-1
RSAG8_10306		-1	-1	-1
RSAG8_10315		-1	-1	-1
RSAG8_10319		-1	-1	-1
RSAG8_10345		-1	-1	-1
RSAG8_10365		-1	-1	-1
RSAG8_10398		-1	-1	-1
RSAG8_10530		-1	-1	-1
RSAG8_10543		-1	-1	-1
RSAG8_10552		-1	-1	-1
RSAG8_10637		-1	-1	-1
RSAG8_10650		-1	-1	-1
RSAG8_10736		-1	-1	-1
RSAG8_10826		-1	-1	-1
RSAG8_10849		-1	-1	-1
RSAG8_10901		-1	-1	-1
RSAG8_10983		-1	-1	-1
RSAG8_11020		-1	-1	-1
RSAG8_11029		-1	-1	-1
RSAG8_11041		-1	-1	-1
RSAG8_11164		-1	-1	-1
RSAG8_11216		-1	-1	-1
RSAG8_11280		-1	-1	-1
RSAG8_11290		-1	-1	-1
RSAG8_11364		-1	-1	-1
RSAG8_11365		-1	-1	-1
RSAG8_11384		-1	-1	-1
RSAG8_11399		-1	-1	-1
RSAG8_11418		-1	-1	-1
RSAG8_11446		-1	-1	-1
RSAG8_11512		-1	-1	-1
RSAG8_11513		-1	-1	-1
RSAG8_11553		-1	-1	-1
RSAG8_11554		-1	-1	-1
RSAG8_11557		-1	-1	-1
RSAG8_11568		-1	-1	-1
RSAG8_11586		-1	-1	-1
RSAG8_11612		-1	-1	-1
RSAG8_11636		-1	-1	-1
RSAG8_11796		-1	-1	-1
RSAG8_11859		-1	-1	-1
RSAG8_11867		-1	-1	-1
RSAG8_11870		-1	-1	-1
RSAG8_11923		-1	-1	-1
RSAG8_11930		-1	-1	-1
RSAG8_12019		-1	-1	-1
RSAG8_12030		-1	-1	-1
RSAG8_12166		-1	-1	-1
RSAG8_12186		-1	-1	-1
RSAG8_12319		-1	-1	-1
RSAG8_12342		-1	-1	-1
RSAG8_12367		-1	-1	-1
RSAG8_12380		-1	-1	-1
RSAG8_12485		-1	-1	-1
RSAG8_12557		-1	-1	-1
RSAG8_12627		-1	-1	-1
RSAG8_12691		-1	-1	-1
RSAG8_12726		-1	-1	-1
RSAG8_12791		-1	-1	-1
RSAG8_12839		-1	-1	-1
RSAG8_12912		-1	-1	-1
RSAG8_12914		-1	-1	-1
RSAG8_12946		-1	-1	-1
RSAG8_12988		-1	-1	-1
RSAG8_13145		-1	-1	-1
RSAG8_13159		-1	-1	-1
RSAG8_13205		-1	-1	-1
RSAG8_13206		-1	-1	-1
RSAG8_13219		-1	-1	-1
RSAG8_13302		-1	-1	-1
RSAG8_13325		-1	-1	-1
RSAG8_13343		-1	-1	-1
RSAG8_13365		-1	-1	-1
RSAG8_13421		-1	-1	-1
RSAG8_13477		-1	-1	-1
RSAG8_13501		-1	-1	-1
RSAG8_13506		-1	-1	-1
RSAG8_13670		-1	-1	-1
RSAG8_13767		-1	-1	-1
RSAG8_13810		-1	-1	-1
RSAG8_13852		-1	-1	-1
RSAG8_13865		-1	-1	-1
RSAG8_14006		-1	-1	-1
RS3_10014		-1	-1	-1
RS3_10020		-1	-1	-1
RS3_10022		-1	-1	-1
RS3_10082		-1	-1	-1
RS3_10128		-1	-1	-1
RS3_10179		-1	-1	-1
RS3_10213		-1	-1	-1
RS3_10284		-1	-1	-1
RS3_1032		-1	-1	-1
RS3_10344		-1	-1	-1
RS3_10352		-1	-1	-1
RS3_10367		-1	-1	-1
RS3_10391		-1	-1	-1
RS3_10413		-1	-1	-1
RS3_10418		-1	-1	-1
RS3_1042		-1	-1	-1
RS3_10420		-1	-1	-1
RS3_10425		-1	-1	-1
RS3_10426		-1	-1	-1
RS3_10432		-1	-1	-1
RS3_10433		-1	-1	-1
RS3_10451		-1	-1	-1
RS3_10463		-1	-1	-1
RS3_10476		-1	-1	-1
RS3_10523		-1	-1	-1
RS3_10529		-1	-1	-1
RS3_10556		-1	-1	-1
RS3_1056		-1	-1	-1
RS3_10560		-1	-1	-1
RS3_10567		-1	-1	-1
RS3_10573		-1	-1	-1
RS3_10653		-1	-1	-1
RS3_10662		-1	-1	-1
RS3_10668		-1	-1	-1
RS3_1068		-1	-1	-1
RS3_10684		-1	-1	-1
RS3_10692		-1	-1	-1
RS3_10693		-1	-1	-1
RS3_10714		-1	-1	-1
RS3_10734		-1	-1	-1
RS3_1074		-1	-1	-1
RS3_10746		-1	-1	-1
RS3_10749		-1	-1	-1
RS3_10787		-1	-1	-1
RS3_10810		-1	-1	-1
RS3_10874		-1	-1	-1
RS3_10887		-1	-1	-1
RS3_10898		-1	-1	-1
RS3_10903		-1	-1	-1
RS3_10936		-1	-1	-1
RS3_10938		-1	-1	-1
RS3_10940		-1	-1	-1
RS3_10945		-1	-1	-1
RS3_10972		-1	-1	-1
RS3_10989		-1	-1	-1
RS3_10997		-1	-1	-1
RS3_10999		-1	-1	-1
RS3_11044		-1	-1	-1
RS3_11047		-1	-1	-1
RS3_11093		-1	-1	-1
RS3_11128		-1	-1	-1
RS3_1113		-1	-1	-1
RS3_11190		-1	-1	-1
RS3_11254		-1	-1	-1
RS3_11255		-1	-1	-1
RS3_11256		-1	-1	-1
RS3_11285		-1	-1	-1
RS3_11379		-1	-1	-1
RS3_11410		-1	-1	-1
RS3_11422		-1	-1	-1
RS3_11450		-1	-1	-1
RS3_11507		-1	-1	-1
RS3_11508		-1	-1	-1
RS3_11513		-1	-1	-1
RS3_11524		-1	-1	-1
RS3_11528		-1	-1	-1
RS3_11551		-1	-1	-1
RS3_11588		-1	-1	-1
RS3_11605		-1	-1	-1
RS3_11679		-1	-1	-1
RS3_11698		-1	-1	-1
RS3_1170		-1	-1	-1
RS3_11707		-1	-1	-1
RS3_11727		-1	-1	-1
RS3_11738		-1	-1	-1
RS3_1174		-1	-1	-1
RS3_11785		-1	-1	-1
RS3_11786		-1	-1	-1
RS3_11817		-1	-1	-1
RS3_11861		-1	-1	-1
RS3_11862		-1	-1	-1
RS3_11916		-1	-1	-1
RS3_11930		-1	-1	-1
RS3_11946		-1	-1	-1
RS3_11962		-1	-1	-1
RS3_11999		-1	-1	-1
RS3_12035		-1	-1	-1
RS3_12050		-1	-1	-1
RS3_12065		-1	-1	-1
RS3_12068		-1	-1	-1
RS3_12074		-1	-1	-1
RS3_12108		-1	-1	-1
RS3_12110		-1	-1	-1
RS3_12113		-1	-1	-1
RS3_12117		-1	-1	-1
RS3_1213		-1	-1	-1
RS3_12137		-1	-1	-1
RS3_12140		-1	-1	-1
RS3_12154		-1	-1	-1
RS3_12172		-1	-1	-1
RS3_12190		-1	-1	-1
RS3_12281		-1	-1	-1
RS3_12305		-1	-1	-1
RS3_12308		-1	-1	-1
RS3_12317		-1	-1	-1
RS3_12321		-1	-1	-1
RS3_12326		-1	-1	-1
RS3_12336		-1	-1	-1
RS3_12337		-1	-1	-1
RS3_12346		-1	-1	-1
RS3_12351		-1	-1	-1
RS3_1239		-1	-1	-1
RS3_12396		-1	-1	-1
RS3_12397		-1	-1	-1
RS3_12415		-1	-1	-1
RS3_12442		-1	-1	-1
RS3_12459		-1	-1	-1
RS3_12464		-1	-1	-1
RS3_12492		-1	-1	-1
RS3_12506		-1	-1	-1
RS3_12507		-1	-1	-1
RS3_12508		-1	-1	-1
RS3_12600		-1	-1	-1
RS3_12602		-1	-1	-1
RS3_12685		-1	-1	-1
RS3_12756		-1	-1	-1
RS3_12769		-1	-1	-1
RS3_12808		-1	-1	-1
RS3_1281		-1	-1	-1
RS3_12831		-1	-1	-1
RS3_12846		-1	-1	-1
RS3_12878		-1	-1	-1
RS3_12887		-1	-1	-1
RS3_12901		-1	-1	-1
RS3_12918		-1	-1	-1
RS3_12928		-1	-1	-1
RS3_12942		-1	-1	-1
RS3_12963		-1	-1	-1
RS3_12975		-1	-1	-1
RS3_12988		-1	-1	-1
RS3_13011		-1	-1	-1
RS3_13013		-1	-1	-1
RS3_13019		-1	-1	-1
RS3_13049		-1	-1	-1
RS3_13060		-1	-1	-1
RS3_13152		-1	-1	-1
RS3_13167		-1	-1	-1
RS3_1323		-1	-1	-1
RS3_13250		-1	-1	-1
RS3_13329		-1	-1	-1
RS3_13384		-1	-1	-1
RS3_13387		-1	-1	-1
RS3_13388		-1	-1	-1
RS3_13389		-1	-1	-1
RS3_13404		-1	-1	-1
RS3_1345		-1	-1	-1
RS3_13490		-1	-1	-1
RS3_13493		-1	-1	-1
RS3_13511		-1	-1	-1
RS3_13517		-1	-1	-1
RS3_13527		-1	-1	-1
RS3_13532		-1	-1	-1
RS3_13577		-1	-1	-1
RS3_13592		-1	-1	-1
RS3_13597		-1	-1	-1
RS3_13608		-1	-1	-1
RS3_13633		-1	-1	-1
RS3_13658		-1	-1	-1
RS3_13703		-1	-1	-1
RS3_13758		-1	-1	-1
RS3_13783		-1	-1	-1
RS3_13784		-1	-1	-1
RS3_13795		-1	-1	-1
RS3_13806		-1	-1	-1
RS3_13819		-1	-1	-1
RS3_1382		-1	-1	-1
RS3_13821		-1	-1	-1
RS3_13826		-1	-1	-1
RS3_13855		-1	-1	-1
RS3_13880		-1	-1	-1
RS3_13894		-1	-1	-1
RS3_13928		-1	-1	-1
RS3_13930		-1	-1	-1
RS3_13931		-1	-1	-1
RS3_13934		-1	-1	-1
RS3_13937		-1	-1	-1
RS3_13973		-1	-1	-1
RS3_1399		-1	-1	-1
RS3_13995		-1	-1	-1
RS3_1403		-1	-1	-1
RS3_14042		-1	-1	-1
RS3_14043		-1	-1	-1
RS3_14053		-1	-1	-1
RS3_14087		-1	-1	-1
RS3_14092		-1	-1	-1
RS3_1410		-1	-1	-1
RS3_14104		-1	-1	-1
RS3_14122		-1	-1	-1
RS3_1415		-1	-1	-1
RS3_14170		-1	-1	-1
RS3_14205		-1	-1	-1
RS3_1431		-1	-1	-1
RS3_14320		-1	-1	-1
RS3_14322		-1	-1	-1
RS3_14376		-1	-1	-1
RS3_14405		-1	-1	-1
RS3_14420		-1	-1	-1
RS3_14425		-1	-1	-1
RS3_14432		-1	-1	-1
RS3_14436		-1	-1	-1
RS3_1444		-1	-1	-1
RS3_14495		-1	-1	-1
RS3_14496		-1	-1	-1
RS3_14592		-1	-1	-1
RS3_14651		-1	-1	-1
RS3_14663		-1	-1	-1
RS3_14796		-1	-1	-1
RS3_14801		-1	-1	-1
RS3_14835		-1	-1	-1
RS3_14941		-1	-1	-1
RS3_1496		-1	-1	-1
RS3_15057		-1	-1	-1
RS3_15067		-1	-1	-1
RS3_15071		-1	-1	-1
RS3_1528		-1	-1	-1
RS3_15286		-1	-1	-1
RS3_1545		-1	-1	-1
RS3_1558		-1	-1	-1
RS3_15602		-1	-1	-1
RS3_15702		-1	-1	-1
RS3_15707		-1	-1	-1
RS3_15712		-1	-1	-1
RS3_15723		-1	-1	-1
RS3_15743		-1	-1	-1
RS3_15757		-1	-1	-1
RS3_15765		-1	-1	-1
RS3_15784		-1	-1	-1
RS3_15824		-1	-1	-1
RS3_15838		-1	-1	-1
RS3_15849		-1	-1	-1
RS3_15863		-1	-1	-1
RS3_15875		-1	-1	-1
RS3_15897		-1	-1	-1
RS3_15900		-1	-1	-1
RS3_15944		-1	-1	-1
RS3_1599		-1	-1	-1
RS3_16001		-1	-1	-1
RS3_16012		-1	-1	-1
RS3_16022		-1	-1	-1
RS3_16041		-1	-1	-1
RS3_16077		-1	-1	-1
RS3_16097		-1	-1	-1
RS3_16124		-1	-1	-1
RS3_16140		-1	-1	-1
RS3_16153		-1	-1	-1
RS3_16157		-1	-1	-1
RS3_16173		-1	-1	-1
RS3_16199		-1	-1	-1
RS3_16200		-1	-1	-1
RS3_16207		-1	-1	-1
RS3_16236		-1	-1	-1
RS3_16263		-1	-1	-1
RS3_16341		-1	-1	-1
RS3_16367		-1	-1	-1
RS3_1637		-1	-1	-1
RS3_16398		-1	-1	-1
RS3_16414		-1	-1	-1
RS3_16421		-1	-1	-1
RS3_16429		-1	-1	-1
RS3_16431		-1	-1	-1
RS3_16485		-1	-1	-1
RS3_16529		-1	-1	-1
RS3_16531		-1	-1	-1
RS3_16566		-1	-1	-1
RS3_1663		-1	-1	-1
RS3_16636		-1	-1	-1
RS3_16683		-1	-1	-1
RS3_16764		-1	-1	-1
RS3_1678		-1	-1	-1
RS3_16832		-1	-1	-1
RS3_16885		-1	-1	-1
RS3_16901		-1	-1	-1
RS3_1703		-1	-1	-1
RS3_17082		-1	-1	-1
RS3_17107		-1	-1	-1
RS3_1716		-1	-1	-1
RS3_17203		-1	-1	-1
RS3_17300		-1	-1	-1
RS3_17302		-1	-1	-1
RS3_17335		-1	-1	-1
RS3_17376		-1	-1	-1
RS3_17400		-1	-1	-1
RS3_17427		-1	-1	-1
RS3_1744		-1	-1	-1
RS3_17467		-1	-1	-1
RS3_1767		-1	-1	-1
RS3_17671		-1	-1	-1
RS3_17682		-1	-1	-1
RS3_17688		-1	-1	-1
RS3_17796		-1	-1	-1
RS3_17817		-1	-1	-1
RS3_17835		-1	-1	-1
RS3_17971		-1	-1	-1
RS3_17992		-1	-1	-1
RS3_18049		-1	-1	-1
RS3_18173		-1	-1	-1
RS3_18272		-1	-1	-1
RS3_18295		-1	-1	-1
RS3_18337		-1	-1	-1
RS3_18355		-1	-1	-1
RS3_18482		-1	-1	-1
RS3_18591		-1	-1	-1
RS3_18626		-1	-1	-1
RS3_18714		-1	-1	-1
RS3_1872		-1	-1	-1
RS3_18755		-1	-1	-1
RS3_1895		-1	-1	-1
RS3_19020		-1	-1	-1
RS3_1903		-1	-1	-1
RS3_19059		-1	-1	-1
RS3_19100		-1	-1	-1
RS3_1912		-1	-1	-1
RS3_19154		-1	-1	-1
RS3_19177		-1	-1	-1
RS3_1920		-1	-1	-1
RS3_19254		-1	-1	-1
RS3_19256		-1	-1	-1
RS3_19281		-1	-1	-1
RS3_1939		-1	-1	-1
RS3_19409		-1	-1	-1
RS3_19418		-1	-1	-1
RS3_1942		-1	-1	-1
RS3_1946		-1	-1	-1
RS3_19466		-1	-1	-1
RS3_19562		-1	-1	-1
RS3_19607		-1	-1	-1
RS3_19645		-1	-1	-1
RS3_19646		-1	-1	-1
RS3_19659		-1	-1	-1
RS3_19662		-1	-1	-1
RS3_19671		-1	-1	-1
RS3_19721		-1	-1	-1
RS3_19788		-1	-1	-1
RS3_19879		-1	-1	-1
RS3_1989		-1	-1	-1
RS3_19919		-1	-1	-1
RS3_2000		-1	-1	-1
RS3_20009		-1	-1	-1
RS3_20175		-1	-1	-1
RS3_20211		-1	-1	-1
RS3_20315		-1	-1	-1
RS3_20333		-1	-1	-1
RS3_20535		-1	-1	-1
RS3_207		-1	-1	-1
RS3_21		-1	-1	-1
RS3_2111		-1	-1	-1
RS3_2142		-1	-1	-1
RS3_2162		-1	-1	-1
RS3_2198		-1	-1	-1
RS3_2200		-1	-1	-1
RS3_2260		-1	-1	-1
RS3_2261		-1	-1	-1
RS3_2301		-1	-1	-1
RS3_2341		-1	-1	-1
RS3_2385		-1	-1	-1
RS3_2392		-1	-1	-1
RS3_2410		-1	-1	-1
RS3_2474		-1	-1	-1
RS3_2482		-1	-1	-1
RS3_2559		-1	-1	-1
RS3_2593		-1	-1	-1
RS3_2631		-1	-1	-1
RS3_2685		-1	-1	-1
RS3_2708		-1	-1	-1
RS3_2731		-1	-1	-1
RS3_2735		-1	-1	-1
RS3_2738		-1	-1	-1
RS3_277		-1	-1	-1
RS3_2808		-1	-1	-1
RS3_2809		-1	-1	-1
RS3_281		-1	-1	-1
RS3_2827		-1	-1	-1
RS3_2863		-1	-1	-1
RS3_2885		-1	-1	-1
RS3_2892		-1	-1	-1
RS3_2950		-1	-1	-1
RS3_2958		-1	-1	-1
RS3_3042		-1	-1	-1
RS3_3078		-1	-1	-1
RS3_3111		-1	-1	-1
RS3_3115		-1	-1	-1
RS3_3116		-1	-1	-1
RS3_3119		-1	-1	-1
RS3_3168		-1	-1	-1
RS3_3192		-1	-1	-1
RS3_3289		-1	-1	-1
RS3_3310		-1	-1	-1
RS3_3329		-1	-1	-1
RS3_3423		-1	-1	-1
RS3_3425		-1	-1	-1
RS3_3432		-1	-1	-1
RS3_3468		-1	-1	-1
RS3_3510		-1	-1	-1
RS3_3517		-1	-1	-1
RS3_3525		-1	-1	-1
RS3_3528		-1	-1	-1
RS3_3574		-1	-1	-1
RS3_3638		-1	-1	-1
RS3_3649		-1	-1	-1
RS3_3694		-1	-1	-1
RS3_3709		-1	-1	-1
RS3_3719		-1	-1	-1
RS3_3737		-1	-1	-1
RS3_3743		-1	-1	-1
RS3_3746		-1	-1	-1
RS3_3747		-1	-1	-1
RS3_3782		-1	-1	-1
RS3_3783		-1	-1	-1
RS3_3818		-1	-1	-1
RS3_3839		-1	-1	-1
RS3_3840		-1	-1	-1
RS3_3841		-1	-1	-1
RS3_3857		-1	-1	-1
RS3_3878		-1	-1	-1
RS3_3879		-1	-1	-1
RS3_3965		-1	-1	-1
RS3_3976		-1	-1	-1
RS3_3979		-1	-1	-1
RS3_3992		-1	-1	-1
RS3_4048		-1	-1	-1
RS3_4080		-1	-1	-1
RS3_4084		-1	-1	-1
RS3_4119		-1	-1	-1
RS3_4132		-1	-1	-1
RS3_4197		-1	-1	-1
RS3_4327		-1	-1	-1
RS3_4343		-1	-1	-1
RS3_4351		-1	-1	-1
RS3_4354		-1	-1	-1
RS3_4373		-1	-1	-1
RS3_4380		-1	-1	-1
RS3_4391		-1	-1	-1
RS3_4401		-1	-1	-1
RS3_4451		-1	-1	-1
RS3_4471		-1	-1	-1
RS3_4480		-1	-1	-1
RS3_4490		-1	-1	-1
RS3_4511		-1	-1	-1
RS3_4565		-1	-1	-1
RS3_4676		-1	-1	-1
RS3_4685		-1	-1	-1
RS3_4770		-1	-1	-1
RS3_4783		-1	-1	-1
RS3_4791		-1	-1	-1
RS3_4800		-1	-1	-1
RS3_4827		-1	-1	-1
RS3_4828		-1	-1	-1
RS3_5004		-1	-1	-1
RS3_5022		-1	-1	-1
RS3_5023		-1	-1	-1
RS3_5029		-1	-1	-1
RS3_5060		-1	-1	-1
RS3_5070		-1	-1	-1
RS3_5083		-1	-1	-1
RS3_5092		-1	-1	-1
RS3_5112		-1	-1	-1
RS3_5124		-1	-1	-1
RS3_5178		-1	-1	-1
RS3_5197		-1	-1	-1
RS3_5216		-1	-1	-1
RS3_5342		-1	-1	-1
RS3_5343		-1	-1	-1
RS3_5372		-1	-1	-1
RS3_5376		-1	-1	-1
RS3_5377		-1	-1	-1
RS3_538		-1	-1	-1
RS3_5390		-1	-1	-1
RS3_5593		-1	-1	-1
RS3_5627		-1	-1	-1
RS3_5767		-1	-1	-1
RS3_5878		-1	-1	-1
RS3_5880		-1	-1	-1
RS3_5950		-1	-1	-1
RS3_5951		-1	-1	-1
RS3_5965		-1	-1	-1
RS3_5969		-1	-1	-1
RS3_5999		-1	-1	-1
RS3_6001		-1	-1	-1
RS3_6006		-1	-1	-1
RS3_6007		-1	-1	-1
RS3_6045		-1	-1	-1
RS3_6109		-1	-1	-1
RS3_6141		-1	-1	-1
RS3_618		-1	-1	-1
RS3_6214		-1	-1	-1
RS3_6227		-1	-1	-1
RS3_6259		-1	-1	-1
RS3_6304		-1	-1	-1
RS3_6306		-1	-1	-1
RS3_6418		-1	-1	-1
RS3_6441		-1	-1	-1
RS3_6482		-1	-1	-1
RS3_6494		-1	-1	-1
RS3_6518		-1	-1	-1
RS3_6519		-1	-1	-1
RS3_6522		-1	-1	-1
RS3_6589		-1	-1	-1
RS3_6590		-1	-1	-1
RS3_6677		-1	-1	-1
RS3_669		-1	-1	-1
RS3_6692		-1	-1	-1
RS3_6812		-1	-1	-1
RS3_6864		-1	-1	-1
RS3_6872		-1	-1	-1
RS3_6882		-1	-1	-1
RS3_6889		-1	-1	-1
RS3_6909		-1	-1	-1
RS3_6928		-1	-1	-1
RS3_6960		-1	-1	-1
RS3_6964		-1	-1	-1
RS3_6983		-1	-1	-1
RS3_7053		-1	-1	-1
RS3_706		-1	-1	-1
RS3_7081		-1	-1	-1
RS3_7109		-1	-1	-1
RS3_7219		-1	-1	-1
RS3_7273		-1	-1	-1
RS3_7287		-1	-1	-1
RS3_7292		-1	-1	-1
RS3_7305		-1	-1	-1
RS3_7325		-1	-1	-1
RS3_7326		-1	-1	-1
RS3_7336		-1	-1	-1
RS3_7508		-1	-1	-1
RS3_7647		-1	-1	-1
RS3_7658		-1	-1	-1
RS3_7676		-1	-1	-1
RS3_7680		-1	-1	-1
RS3_7685		-1	-1	-1
RS3_7772		-1	-1	-1
RS3_7823		-1	-1	-1
RS3_7839		-1	-1	-1
RS3_7856		-1	-1	-1
RS3_7877		-1	-1	-1
RS3_7881		-1	-1	-1
RS3_7984		-1	-1	-1
RS3_7990		-1	-1	-1
RS3_8040		-1	-1	-1
RS3_8057		-1	-1	-1
RS3_8192		-1	-1	-1
RS3_821		-1	-1	-1
RS3_8281		-1	-1	-1
RS3_8409		-1	-1	-1
RS3_8499		-1	-1	-1
RS3_8503		-1	-1	-1
RS3_8531		-1	-1	-1
RS3_8645		-1	-1	-1
RS3_8685		-1	-1	-1
RS3_8736		-1	-1	-1
RS3_8802		-1	-1	-1
RS3_8819		-1	-1	-1
RS3_8855		-1	-1	-1
RS3_8906		-1	-1	-1
RS3_902		-1	-1	-1
RS3_9020		-1	-1	-1
RS3_9023		-1	-1	-1
RS3_9032		-1	-1	-1
RS3_9035		-1	-1	-1
RS3_9061		-1	-1	-1
RS3_9078		-1	-1	-1
RS3_9079		-1	-1	-1
RS3_9091		-1	-1	-1
RS3_9103		-1	-1	-1
RS3_9129		-1	-1	-1
RS3_9134		-1	-1	-1
RS3_9151		-1	-1	-1
RS3_9183		-1	-1	-1
RS3_9206		-1	-1	-1
RS3_9240		-1	-1	-1
RS3_9271		-1	-1	-1
RS3_9285		-1	-1	-1
RS3_9300		-1	-1	-1
RS3_9319		-1	-1	-1
RS3_9320		-1	-1	-1
RS3_9337		-1	-1	-1
RS3_9348		-1	-1	-1
RS3_9350		-1	-1	-1
RS3_9394		-1	-1	-1
RS3_9462		-1	-1	-1
RS3_9474		-1	-1	-1
RS3_9480		-1	-1	-1
RS3_9512		-1	-1	-1
RS3_9515		-1	-1	-1
RS3_9523		-1	-1	-1
RS3_9577		-1	-1	-1
RS3_9603		-1	-1	-1
RS3_9702		-1	-1	-1
RS3_9703		-1	-1	-1
RS3_9754		-1	-1	-1
RS3_9762		-1	-1	-1
RS3_9823		-1	-1	-1
RS3_9872		-1	-1	-1
RS3_9889		-1	-1	-1
RS3_9918		-1	-1	-1
RS3_9956		-1	-1	-1
RS3_9975		-1	-1	-1
RS3_9979		-1	-1	-1
AG1IA_00048		-1	-1	-1
AG1IA_00123		-1	-1	-1
AG1IA_00153		-1	-1	-1
AG1IA_00304		-1	-1	-1
AG1IA_00359		-1	-1	-1
AG1IA_00431		-1	-1	-1
AG1IA_00454		-1	-1	-1
AG1IA_00488		-1	-1	-1
AG1IA_00508		-1	-1	-1
AG1IA_00529		-1	-1	-1
AG1IA_00648		-1	-1	-1
AG1IA_00722		-1	-1	-1
AG1IA_00729		-1	-1	-1
AG1IA_00763		-1	-1	-1
AG1IA_00802		-1	-1	-1
AG1IA_00918		-1	-1	-1
AG1IA_01047		-1	-1	-1
AG1IA_01088		-1	-1	-1
[truncated: 212 more rows]
