# Supplementary material for: Comparative secretome analysis of Rhizoctonia solani isolates with different host ranges reveals unique secretomes and cell death inducing effectors
Source: Sci Rep. 2017 Sep 5;7:10410. doi: 10.1038/s41598-017-10405-y (PMC5585356; doi:10.1038/s41598-017-10405-y)
Supplement: Supplementary file 8 — Supplementary Data S7 [file 41598_2017_10405_MOESM8_ESM.xls]

## Sheet: Orthology groups
Supplementary Data S7. Orthology between genes in all R. solani isolates currently having a publicly available genome sequence according to OrthoFinder v0.4
Orthogroup	AG1IB	AG1IA	ASM35025v1	AG3	AG8-1	123E	AG22IIIB
OG0000000	gi|751829687|emb|CEL62324.1|, gi|751829685|emb|CEL62325.1|, gi|751831190|emb|CEL54024.1|, gi|751829676|emb|CEL62358.1|, gi|751831180|emb|CEL54037.1|, gi|751831412|emb|CEL53418.1|, gi|751831294|emb|CEL53734.1|, gi|751842806|emb|CEL52504.1|, gi|751831244|emb|CEL53978.1|, gi|751830945|emb|CEL54824.1|, gi|751830943|emb|CEL54831.1|, gi|751834818|emb|CEL56637.1|, gi|751829746|emb|CEL62213.1|, gi|751830…		CCO36350.1, CCO37650.1, CCO35938.1, CCO37051.1, CCO34445.1, CCO36937.1, CCO36351.1, CCO37088.1, CCO37087.1, CCO36584.1, CCO32587.1, CCO37652.1, CCO36553.1, CCO33727.1, CCO35916.1, CCO33794.1, CCO36555.1, CCO35652.1, CCO33350.1, CCO34541.1, CCO37602.1, CCO37599.1, CCO37598.1, CCO36736.1, CCO32929.1, CCO31293.1, CCO34838.1, CCO34845.1, CCO34846.1, CCO36891.1, CCO37054.1, CCO35725.1, CCO36685.1, CCO…	EUC57324.1, EUC58769.1, EUC59397.1, EUC59398.1, EUC60435.1, EUC53577.1, EUC60637.1, EUC55203.1, EUC55739.1, EUC58200.1, EUC59886.1, EUC56544.1, EUC60801.1, EUC56819.1, EUC61140.1, EUC56163.1, EUC63983.1, EUC55251.1, EUC60615.1, EUC54012.1, EUC58770.1, EUC58874.1, EUC54475.1, EUC53483.1, EUC59356.1	KDN41653.1, KDN47695.1, KDN46766.1, KDN39417.1, KDN48837.1	KEP45729.1, KEP45768.1, KEP45109.1, KEP45644.1, KEP45030.1, KEP45197.1, KEP45615.1, KEP45610.1, KEP45477.1, KEP45580.1, KEP45583.1, KEP46201.1, KEP45362.1, KEP45367.1, KEP45888.1, KEP46067.1, KEP45877.1, KEP44919.1, KEP46568.1, KEP47477.1, KEP45651.1, KEP45650.1, KEP44879.1, KEP46697.1, KEP45127.1	CUA67699.1, CUA78024.1, CUA71100.1, CUA73551.1, CUA67698.1, CUA78235.1, CUA73073.1, CUA75294.1, CUA70421.1, CUA69494.1, CUA76334.1, CUA70761.1, CUA72545.1, CUA68638.1, CUA71571.1
OG0000001	gi|751831623|emb|CEL52821.1|, gi|751831181|emb|CEL54038.1|, gi|751829535|emb|CEL62962.1|, gi|751831413|emb|CEL53419.1|, gi|751842805|emb|CEL52503.1|, gi|751830942|emb|CEL54830.1|, gi|751833131|emb|CEL60568.1|, gi|751831145|emb|CEL54201.1|, gi|751841707|emb|CEL55970.1|, gi|751830824|emb|CEL56182.1|, gi|751835105|emb|CEL56445.1|, gi|751830946|emb|CEL54825.1|, gi|751832426|emb|CEL62343.1|, gi|751830…		CCO36349.1, CCO35048.1, CCO36352.1, CCO37651.1, CCO33353.1, CCO35937.1, CCO36298.1, CCO36580.1, CCO36583.1, CCO36881.1, CCO36487.1, CCO35740.1, CCO35682.1, CCO35746.1, CCO36275.1, CCO33796.1, CCO34889.1, CCO33949.1, CCO35439.1, CCO36492.1, CCO35940.1, CCO34540.1, CCO37730.1, CCO34843.1, CCO34844.1, CCO34837.1, CCO34167.1, CCO34839.1, CCO37943.1, CCO37254.1, CCO36585.1, CCO34610.1, CCO34613.1, CCO…	EUC54758.1, EUC55738.1, EUC59399.1, EUC55670.1, EUC56896.1, EUC61411.1, EUC61410.1, EUC55808.1, EUC60616.1, EUC58768.1, EUC55804.1, EUC60546.1, EUC58565.1, EUC67743.1	KDN35595.1, KDN33697.1, KDN49162.1, KDN41085.1, KDN49161.1, KDN47422.1, KDN34087.1, KDN34155.1, KDN40722.1, KDN34218.1	KEP45645.1, KEP44980.1, KEP45207.1, KEP45614.1, KEP45611.1, KEP45579.1	CUA68894.1, CUA71328.1, CUA69806.1, CUA74819.1, CUA70422.1, CUA75312.1, CUA71631.1
OG0000002	gi|751839736|emb|CEL57350.1|, gi|751841820|emb|CEL51518.1|, gi|751833330|emb|CEL60289.1|, gi|751832848|emb|CEL61368.1|, gi|751835367|emb|CEL54865.1|, gi|751833356|emb|CEL60315.1|, gi|751836945|emb|CEL52542.1|, gi|751841685|emb|CEL55948.1|, gi|751830001|emb|CEL61139.1|, gi|751841613|emb|CEL55876.1|, gi|751831143|emb|CEL54199.1|, gi|751836822|emb|CEL52989.1|, gi|751830569|emb|CEL57085.1|, gi|751830…	ELU35979.1, ELU43365.1, ELU37794.1, ELU42252.1, ELU36361.1, ELU35983.1, ELU36565.1, ELU35667.1, ELU43014.1, ELU37103.1, ELU36027.1, ELU36105.1, ELU36924.1, ELU45271.1, ELU41050.1, ELU37086.1, ELU38330.1, ELU39123.1, ELU36379.1, ELU42213.1, ELU36157.1, ELU37149.1	CCO36269.1, CCO35426.1, CCO32129.1, CCO37325.1, CCO37318.1, CCO32794.1, CCO32795.1, CCO36811.1, CCO33839.1, CCO34712.1, CCO36166.1, CCO34346.1, CCO37472.1, CCO35431.1, CCO35432.1, CCO33658.1, CCO30297.1, CCO35086.1, CCO31317.1, CCO37616.1, CCO34036.1, CCO37745.1, CCO34082.1, CCO35851.1, CCO35033.1, CCO37127.1, CCO38014.1, CCO32302.1, CCO37380.1, CCO33431.1, CCO31021.1, CCO34722.1, CCO34723.1, CCO…	EUC58787.1, EUC62778.1, EUC55887.1, EUC61201.1, EUC55571.1, EUC57605.1, EUC60824.1, EUC60817.1, EUC60818.1, EUC60815.1, EUC60821.1, EUC62906.1, EUC59393.1, EUC59537.1, EUC59535.1, EUC54332.1, EUC57625.1, EUC57627.1, EUC60843.1, EUC58519.1, EUC58512.1, EUC58513.1, EUC58511.1, EUC61257.1, EUC55398.1, EUC62982.1, EUC56019.1, EUC57659.1, EUC60861.1, EUC58499.1, EUC57647.1, EUC57645.1, EUC57640.1, EUC…	KDN39146.1, KDN39147.1, KDN34907.1, KDN46530.1, KDN38966.1, KDN45316.1, KDN34879.1, KDN33683.1, KDN32932.1, KDN33379.1, KDN45489.1, KDN41258.1, KDN40553.1, KDN43079.1, KDN46591.1, KDN33634.1, KDN33401.1, KDN42171.1, KDN33812.1, KDN43177.1, KDN42638.1, KDN33609.1, KDN40279.1, KDN46877.1, KDN46878.1, KDN47597.1, KDN46594.1, KDN33864.1, KDN36386.1, KDN33087.1, KDN41593.1, KDN34203.1, KDN33405.1	KEP46186.1, KEP47316.1, KEP47786.1, KEP49581.1, KEP51080.1, KEP46917.1, KEP45513.1, KEP46119.1, KEP45999.1, KEP51259.1, KEP45160.1, KEP48215.1, KEP48214.1, KEP49032.1, KEP45409.1, KEP48056.1, KEP47550.1, KEP46739.1, KEP47502.1, KEP51085.1, KEP45619.1, KEP47504.1, KEP46916.1, KEP44875.1, KEP45396.1, KEP49977.1, KEP45072.1, KEP45076.1, KEP48000.1, KEP50744.1, KEP46269.1, KEP48242.1, KEP46822.1, KEP…	CUA67350.1, CUA68600.1, CUA71530.1, CUA77953.1, CUA72707.1, CUA67088.1, CUA76240.1, CUA68603.1, CUA72809.1, CUA72648.1, CUA74284.1, CUA77295.1, CUA78384.1, CUA76306.1, CUA67233.1, CUA67517.1, CUA78379.1, CUA68645.1, CUA67220.1, CUA67221.1, CUA73163.1, CUA68680.1, CUA73222.1, CUA70787.1, CUA71151.1, CUA67095.1, CUA71840.1, CUA71839.1, CUA75835.1, CUA78375.1, CUA78374.1, CUA78376.1, CUA71779.1, CUA…
OG0000003	gi|751829329|emb|CEL63600.1|, gi|751831955|emb|CEL63534.1|, gi|751830840|emb|CEL56167.1|, gi|751833642|emb|CEL59925.1|, gi|751830843|emb|CEL56170.1|, gi|751829537|emb|CEL62960.1|, gi|751836756|emb|CEL52923.1|, gi|751834003|emb|CEL58720.1|, gi|751831202|emb|CEL54020.1|, gi|751830957|emb|CEL54814.1|, gi|751829885|emb|CEL61440.1|, gi|751835951|emb|CEL54391.1|, gi|751829882|emb|CEL61441.1|, gi|751830…	ELU36919.1, ELU41635.1, ELU44077.1, ELU35897.1, ELU36273.1, ELU44078.1, ELU35998.1, ELU39500.1, ELU40214.1, ELU39504.1, ELU36529.1, ELU36366.1, ELU39275.1, ELU39801.1, ELU36310.1, ELU45068.1, ELU36378.1, ELU36313.1, ELU37593.1	CCO33347.1, CCO36567.1, CCO34530.1, CCO31535.1, CCO34971.1, CCO34972.1, CCO34969.1, CCO34968.1, CCO35583.1, CCO35584.1, CCO35600.1, CCO35853.1, CCO36556.1, CCO35728.1, CCO33882.1, CCO33881.1, CCO33883.1, CCO32931.1, CCO36569.1, CCO33252.1, CCO31557.1, CCO34983.1, CCO36503.1, CCO36683.1, CCO36012.1, CCO34143.1, CCO34125.1, CCO33402.1, CCO34235.1, CCO31552.1, CCO37030.1, CCO35519.1, CCO35298.1, CCO…	EUC57196.1, EUC57209.1, EUC57205.1, EUC57204.1, EUC57206.1, EUC57211.1, EUC59591.1, EUC63122.1, EUC53476.1	KDN43051.1, KDN43054.1, KDN43020.1, KDN36607.1, KDN43047.1, KDN43046.1, KDN34024.1, KDN36300.1, KDN36145.1	KEP47729.1, KEP51807.1, KEP48658.1, KEP45884.1, KEP45724.1, KEP46645.1, KEP45932.1, KEP48657.1	CUA69891.1, CUA70021.1, CUA74504.1, CUA70026.1, CUA74503.1, CUA70027.1, CUA67694.1
OG0000004	gi|751829322|emb|CEL63603.1|, gi|751831787|emb|CEL64014.1|, gi|751833967|emb|CEL58846.1|, gi|751829370|emb|CEL63531.1|, gi|751839375|emb|CEL59569.1|, gi|751829559|emb|CEL62925.1|, gi|751838544|emb|CEL60638.1|, gi|751838661|emb|CEL60755.1|, gi|751832752|emb|CEL61446.1|, gi|751830905|emb|CEL54992.1|, gi|751830781|emb|CEL56336.1|, gi|751831675|emb|CEL52782.1|, gi|751830626|emb|CEL56830.1|, gi|751829…	ELU37701.1, ELU39121.1, ELU38459.1, ELU38845.1, ELU38844.1	CCO35945.1, CCO35944.1, CCO36734.1, CCO32437.1, CCO29008.1, CCO32435.1, CCO33379.1, CCO33378.1, CCO33386.1, CCO35724.1, CCO37963.1, CCO33773.1, CCO36544.1, CCO36543.1, CCO35550.1, CCO37771.1, CCO29783.1, CCO37034.1, CCO37786.1, CCO35549.1, CCO36791.1, CCO30916.1	EUC58699.1, EUC58692.1, EUC58629.1, EUC58695.1, EUC56339.1, EUC58412.1, EUC57784.1, EUC57783.1, EUC57781.1, EUC57788.1, EUC61077.1, EUC56536.1, EUC61082.1, EUC61079.1, EUC58636.1, EUC58685.1, EUC58658.1, EUC58762.1, EUC55165.1, EUC61099.1, EUC61098.1, EUC60891.1, EUC66471.1, EUC61085.1, EUC58656.1, EUC58653.1, EUC56735.1, EUC58305.1, EUC58304.1, EUC58303.1, EUC54509.1, EUC54179.1, EUC56078.1, EUC…	KDN45552.1, KDN36828.1, KDN33524.1, KDN44412.1, KDN44413.1, KDN49748.1, KDN49747.1, KDN39802.1, KDN39339.1, KDN39338.1, KDN40483.1, KDN45043.1, KDN45551.1	KEP45484.1, KEP45358.1, KEP46389.1, KEP48405.1, KEP46390.1, KEP46393.1, KEP51977.1, KEP46281.1, KEP48714.1, KEP45593.1, KEP54776.1, KEP46315.1, KEP52388.1, KEP45608.1, KEP44973.1, KEP54088.1, KEP51735.1, KEP50941.1, KEP50038.1, KEP52390.1, KEP45630.1, KEP48448.1, KEP46666.1, KEP46628.1, KEP47764.1, KEP48661.1, KEP48660.1, KEP51449.1, KEP51448.1, KEP52027.1, KEP50937.1, KEP51233.1, KEP45663.1	CUA75392.1, CUA75393.1, CUA76638.1, CUA76312.1, CUA76260.1, CUA77083.1, CUA66582.1, CUA72935.1, CUA77734.1, CUA77736.1, CUA77737.1, CUA71454.1, CUA78010.1, CUA71638.1, CUA75647.1, CUA78562.1, CUA68668.1, CUA67657.1, CUA68361.1, CUA77370.1, CUA76313.1, CUA77728.1, CUA77727.1, CUA77726.1, CUA76333.1, CUA68424.1, CUA72872.1, CUA73241.1, CUA70177.1, CUA68229.1, CUA68355.1, CUA74452.1, CUA77372.1, CUA…
OG0000005	gi|751835920|emb|CEL54360.1|, gi|751835906|emb|CEL54346.1|, gi|751835907|emb|CEL54347.1|, gi|751835908|emb|CEL54348.1|, gi|751833201|emb|CEL60427.1|	ELU44138.1, ELU45589.1, ELU37491.1, ELU40329.1, ELU40226.1, ELU40227.1	CCO31793.1, CCO31791.1, CCO31792.1	EUC59180.1, EUC61979.1, EUC61980.1, EUC61975.1, EUC61976.1, EUC59025.1, EUC58963.1, EUC58962.1, EUC58967.1, EUC58966.1, EUC58968.1, EUC56394.1, EUC67712.1, EUC58996.1, EUC58997.1, EUC58994.1, EUC58992.1, EUC58993.1, EUC60589.1, EUC56408.1, EUC58988.1, EUC56349.1, EUC61955.1, EUC58193.1, EUC61952.1, EUC61951.1, EUC53477.1, EUC59007.1, EUC59006.1, EUC59001.1, EUC56567.1, EUC67719.1, EUC58950.1, EUC…	KDN33180.1, KDN46059.1, KDN40405.1, KDN34123.1, KDN43043.1, KDN43042.1, KDN40368.1, KDN40372.1, KDN46899.1, KDN33250.1, KDN39473.1, KDN44775.1, KDN33197.1, KDN33281.1, KDN33204.1, KDN47683.1, KDN40861.1, KDN40632.1, KDN34582.1, KDN34568.1, KDN41288.1, KDN40401.1, KDN33452.1	KEP45560.1, KEP44923.1, KEP44938.1, KEP49004.1, KEP44860.1, KEP45220.1, KEP47818.1, KEP47819.1, KEP45084.1, KEP49945.1, KEP49944.1, KEP47973.1, KEP46202.1, KEP45195.1, KEP46497.1, KEP46218.1, KEP45474.1, KEP44982.1, KEP49401.1, KEP45299.1, KEP46454.1, KEP45602.1, KEP47821.1, KEP45319.1, KEP45458.1, KEP46321.1, KEP44886.1, KEP46158.1, KEP45779.1, KEP55469.1, KEP46139.1, KEP45445.1, KEP45534.1, KEP…	CUA67873.1, CUA73249.1, CUA73247.1, CUA73251.1, CUA70519.1, CUA78494.1, CUA70509.1, CUA73565.1, CUA75672.1, CUA68586.1, CUA68585.1, CUA68588.1, CUA68029.1, CUA68030.1, CUA70837.1, CUA70836.1, CUA67089.1, CUA77250.1, CUA68243.1, CUA73219.1, CUA75823.1, CUA77196.1, CUA70830.1, CUA78549.1, CUA68341.1, CUA68342.1, CUA68338.1, CUA78547.1, CUA68333.1, CUA75507.1, CUA75508.1, CUA68332.1, CUA78464.1, CUA…
OG0000006	gi|751834118|emb|CEL58672.1|, gi|751834117|emb|CEL58671.1|, gi|751834124|emb|CEL58678.1|, gi|751834122|emb|CEL58676.1|, gi|751834121|emb|CEL58675.1|, gi|751834125|emb|CEL58679.1|, gi|751834123|emb|CEL58677.1|	ELU39541.1, ELU36408.1, ELU37120.1, ELU39539.1	CCO37464.1, CCO37655.1, CCO37685.1, CCO32870.1, CCO32871.1, CCO36992.1, CCO37141.1, CCO37388.1	EUC58373.1, EUC58372.1, EUC58377.1, EUC58376.1, EUC58375.1, EUC58868.1, EUC58596.1, EUC58371.1, EUC55100.1, EUC55109.1, EUC58608.1, EUC58606.1, EUC55122.1, EUC58363.1, EUC58349.1, EUC55111.1, EUC58351.1, EUC58350.1, EUC58353.1, EUC58352.1, EUC58355.1, EUC58357.1, EUC58356.1, EUC58358.1, EUC58430.1, EUC58435.1, EUC58466.1, EUC58368.1, EUC58364.1, EUC58365.1, EUC58367.1, EUC58360.1, EUC58362.1	KDN34436.1, KDN34433.1, KDN33243.1, KDN33244.1, KDN33245.1, KDN34432.1, KDN40471.1, KDN46430.1, KDN43339.1, KDN34408.1, KDN34409.1, KDN40473.1, KDN40472.1, KDN36164.1, KDN40474.1, KDN40476.1, KDN33791.1, KDN33786.1, KDN36589.1, KDN33789.1, KDN33787.1, KDN38376.1, KDN36155.1, KDN36161.1, KDN36158.1, KDN36159.1, KDN36156.1, KDN36154.1, KDN36578.1, KDN36162.1, KDN36163.1, KDN36152.1, KDN46913.1, KDN…	KEP50547.1, KEP50546.1, KEP45086.1, KEP46500.1, KEP47591.1, KEP46499.1, KEP48419.1, KEP48418.1, KEP47588.1, KEP45472.1, KEP48421.1, KEP48422.1, KEP48423.1, KEP48424.1, KEP48425.1, KEP49158.1, KEP47592.1, KEP47590.1, KEP50545.1, KEP46834.1, KEP50544.1	CUA72731.1, CUA67629.1, CUA67627.1, CUA67628.1, CUA67626.1, CUA67632.1, CUA72734.1, CUA72736.1, CUA72735.1, CUA67638.1, CUA67637.1, CUA67634.1, CUA67633.1, CUA67636.1, CUA72732.1, CUA74395.1, CUA76550.1, CUA67176.1, CUA67175.1, CUA67174.1, CUA67173.1, CUA67177.1, CUA74393.1, CUA74391.1, CUA74390.1, CUA67171.1, CUA69489.1, CUA69490.1, CUA69487.1, CUA69492.1
OG0000007	gi|751829324|emb|CEL63602.1|, gi|751834500|emb|CEL57195.1|, gi|751830565|emb|CEL57088.1|, gi|751829682|emb|CEL62355.1|, gi|751830099|emb|CEL60394.1|, gi|751833776|emb|CEL59095.1|, gi|751833733|emb|CEL59052.1|, gi|751833735|emb|CEL59054.1|, gi|751832463|emb|CEL62266.1|, gi|751833792|emb|CEL59111.1|, gi|751832991|emb|CEL61229.1|, gi|751834248|emb|CEL58508.1|, gi|751829837|emb|CEL61546.1|, gi|751829…	ELU36325.1, ELU35901.1, ELU36898.1, ELU36267.1, ELU36584.1	CCO36485.1, CCO36173.1, CCO33977.1, CCO33978.1, CCO35249.1, CCO35252.1, CCO35899.1, CCO35802.1, CCO35801.1, CCO34802.1, CCO34305.1, CCO34300.1, CCO34301.1, CCO38105.1, CCO33973.1, CCO33972.1, CCO33109.1, CCO36065.1, CCO33917.1, CCO38054.1	EUC67675.1, EUC53944.1, EUC55824.1, EUC53455.1, EUC56570.1, EUC55488.1, EUC54062.1, EUC67532.1, EUC60058.1, EUC60382.1, EUC56593.1, EUC56594.1, EUC61561.1, EUC55479.1, EUC53454.1, EUC60384.1	KDN39373.1, KDN43179.1, KDN50424.1, KDN34892.1, KDN39347.1, KDN39348.1, KDN41994.1, KDN36339.1, KDN34839.1, KDN39370.1	KEP45940.1, KEP45053.1, KEP50626.1, KEP46425.1, KEP49861.1, KEP47076.1, KEP48259.1, KEP45468.1, KEP46633.1, KEP45933.1, KEP45208.1, KEP45956.1, KEP45910.1, KEP45068.1, KEP54526.1, KEP44951.1, KEP45705.1, KEP46041.1	CUA78465.1, CUA77950.1, CUA69729.1, CUA72617.1, CUA72753.1, CUA71943.1, CUA75297.1, CUA74375.1, CUA73443.1, CUA74811.1, CUA77650.1, CUA77653.1, CUA76118.1, CUA76114.1, CUA77649.1, CUA77645.1, CUA72620.1, CUA77647.1, CUA72865.1, CUA68674.1, CUA77642.1, CUA77878.1, CUA73608.1, CUA74194.1, CUA74671.1, CUA78407.1, CUA78408.1, CUA76106.1, CUA76103.1, CUA70599.1, CUA77948.1, CUA71573.1, CUA76602.1, CUA…
OG0000008	gi|751836500|emb|CEL53186.1|, gi|751831343|emb|CEL53482.1|, gi|751833706|emb|CEL59168.1|, gi|751832049|emb|CEL63455.1|, gi|751830786|emb|CEL56327.1|, gi|751830788|emb|CEL56329.1|, gi|751830801|emb|CEL56318.1|, gi|751835217|emb|CEL56309.1|, gi|751835427|emb|CEL54925.1|, gi|751832683|emb|CEL61552.1|, gi|751832027|emb|CEL63433.1|, gi|751832048|emb|CEL63454.1|, gi|751833674|emb|CEL59136.1|, gi|751833…	ELU38728.1, ELU42249.1, ELU38747.1, ELU36047.1, ELU36662.1, ELU45230.1, ELU36526.1, ELU38746.1, ELU36342.1, ELU42255.1, ELU40496.1, ELU37963.1, ELU38735.1, ELU38733.1, ELU36452.1, ELU37534.1, ELU39636.1	CCO33876.1, CCO36414.1, CCO36413.1, CCO33931.1, CCO35967.1, CCO32808.1, CCO33582.1, CCO30165.1, CCO36772.1, CCO33923.1, CCO35866.1, CCO33760.1	EUC55084.1, EUC55085.1, EUC55083.1, EUC56420.1, EUC62879.1, EUC58425.1, EUC55073.1, EUC55071.1, EUC54101.1, EUC60630.1, EUC62886.1, EUC62887.1, EUC63054.1, EUC55069.1, EUC54888.1, EUC55872.1, EUC54095.1	KDN37137.1, KDN43393.1, KDN44626.1, KDN38299.1, KDN35827.1, KDN41009.1, KDN44597.1, KDN35833.1, KDN35431.1, KDN35435.1, KDN35436.1, KDN35829.1, KDN34192.1, KDN44615.1, KDN40818.1, KDN40816.1, KDN34376.1	KEP45352.1, KEP51986.1, KEP49763.1, KEP49764.1, KEP46299.1, KEP47223.1, KEP46104.1, KEP46089.1, KEP49473.1, KEP48417.1, KEP46282.1, KEP46961.1, KEP49364.1, KEP51987.1, KEP50811.1, KEP51282.1, KEP49365.1	CUA71976.1, CUA71979.1, CUA71551.1, CUA71550.1, CUA76430.1, CUA69923.1, CUA78042.1, CUA77803.1, CUA71978.1, CUA78033.1, CUA78323.1, CUA68627.1, CUA67356.1, CUA69023.1, CUA69922.1, CUA76218.1, CUA76432.1, CUA72712.1, CUA72710.1, CUA77865.1, CUA74191.1, CUA69509.1, CUA71807.1, CUA73216.1, CUA78322.1, CUA72718.1, CUA73057.1, CUA68648.1, CUA70785.1
OG0000009	gi|751839812|emb|CEL57426.1|, gi|751833968|emb|CEL58847.1|, gi|751835366|emb|CEL54864.1|, gi|751838133|emb|CEL61679.1|, gi|751836597|emb|CEL53283.1|, gi|751833869|emb|CEL59035.1|, gi|751833865|emb|CEL59031.1|, gi|751833993|emb|CEL58872.1|, gi|751835607|emb|CEL54782.1|	ELU38650.1, ELU38436.1	CCO26643.1, CCO36684.1, CCO31318.1, CCO31826.1, CCO30556.1, CCO30553.1	EUC56003.1, EUC60530.1, EUC58744.1, EUC54676.1, EUC54480.1, EUC54376.1, EUC54606.1, EUC54519.1, EUC62977.1, EUC54660.1, EUC54661.1, EUC57183.1, EUC57182.1, EUC57185.1, EUC57184.1, EUC53958.1, EUC55044.1, EUC54558.1, EUC54565.1, EUC53523.1, EUC54562.1, EUC58431.1, EUC54561.1, EUC58432.1, EUC57193.1, EUC54518.1, EUC53496.1, EUC54491.1, EUC54571.1, EUC58204.1, EUC67552.1	KDN33447.1, KDN40482.1, KDN36306.1, KDN33659.1, KDN39772.1, KDN41020.1, KDN41021.1, KDN44454.1, KDN41554.1, KDN44163.1, KDN44156.1, KDN44162.1, KDN39042.1, KDN38594.1, KDN36657.1	KEP48685.1, KEP45179.1, KEP46784.1, KEP45512.1, KEP45879.1, KEP48446.1, KEP47368.1, KEP47873.1, KEP46264.1, KEP45709.1, KEP44861.1, KEP47295.1, KEP49087.1, KEP48022.1, KEP53266.1, KEP45138.1, KEP48697.1, KEP48698.1, KEP51276.1, KEP46351.1, KEP46851.1, KEP52177.1, KEP45233.1, KEP48701.1, KEP53346.1, KEP45291.1, KEP51275.1	CUA70047.1, CUA70046.1, CUA70044.1, CUA72932.1, CUA76158.1, CUA76475.1, CUA70041.1, CUA70039.1, CUA71831.1, CUA74729.1, CUA74731.1, CUA77107.1, CUA67635.1, CUA73227.1, CUA71492.1, CUA73343.1, CUA72970.1, CUA67671.1, CUA68964.1, CUA68001.1, CUA69488.1, CUA76135.1, CUA68566.1, CUA68568.1, CUA68567.1, CUA69937.1, CUA76133.1, CUA71837.1, CUA71835.1, CUA68966.1, CUA71833.1, CUA72630.1
OG0000010	gi|751841356|emb|CEL55619.1|, gi|751841362|emb|CEL55625.1|, gi|751833645|emb|CEL59928.1|, gi|751838929|emb|CEL61023.1|, gi|751841355|emb|CEL55618.1|, gi|751841711|emb|CEL55974.1|, gi|751832734|emb|CEL61520.1|, gi|751839043|emb|CEL59237.1|, gi|751836067|emb|CEL54157.1|, gi|751836234|emb|CEL53909.1|, gi|751834424|emb|CEL57119.1|, gi|751830135|emb|CEL60236.1|, gi|751836267|emb|CEL53942.1|, gi|751836…	ELU40515.1	CCO36640.1, CCO38065.1, CCO35378.1, CCO35501.1, CCO29412.1, CCO30961.1, CCO28313.1, CCO30075.1, CCO38115.1, CCO28345.1, CCO29623.1, CCO38006.1, CCO37792.1, CCO33811.1, CCO37872.1, CCO37793.1, CCO28322.1, CCO38116.1, CCO32405.1, CCO32683.1, CCO37817.1, CCO28367.1, CCO28375.1, CCO28321.1, CCO38132.1	EUC63853.1, EUC63996.1, EUC63836.1, EUC54945.1, EUC63129.1, EUC64356.1, EUC64026.1, EUC55461.1, EUC54947.1, EUC54942.1, EUC63994.1, EUC63995.1, EUC63926.1, EUC64523.1, EUC63984.1, EUC56800.1	KDN34143.1, KDN41389.1, KDN42689.1, KDN42687.1, KDN47670.1, KDN37694.1, KDN40554.1, KDN41483.1, KDN37710.1, KDN40548.1, KDN41374.1	KEP50461.1, KEP48296.1, KEP49042.1, KEP49879.1, KEP47857.1, KEP50672.1, KEP47638.1, KEP50337.1, KEP50338.1, KEP47522.1, KEP45282.1, KEP47533.1, KEP54378.1	CUA78011.1, CUA77662.1, CUA67587.1, CUA70446.1, CUA76265.1, CUA67531.1, CUA69622.1, CUA67896.1, CUA68272.1, CUA69632.1, CUA69265.1, CUA74341.1, CUA72660.1, CUA77155.1, CUA77233.1, CUA68019.1, CUA75267.1, CUA69600.1
OG0000011	gi|751834502|emb|CEL57197.1|, gi|751832979|emb|CEL61217.1|, gi|751829644|emb|CEL62422.1|, gi|751831858|emb|CEL63963.1|, gi|751831857|emb|CEL63962.1|, gi|751831861|emb|CEL63966.1|, gi|751830770|emb|CEL56339.1|, gi|751832277|emb|CEL62838.1|, gi|751832276|emb|CEL62837.1|, gi|751834308|emb|CEL58421.1|, gi|751831172|emb|CEL54039.1|, gi|751831262|emb|CEL53758.1|, gi|751831261|emb|CEL53757.1|, gi|751837…	ELU42201.1, ELU36905.1, ELU37492.1, ELU42428.1	CCO33161.1, CCO36982.1, CCO31952.1, CCO36242.1, CCO35096.1, CCO34954.1, CCO35216.1	EUC59223.1, EUC56312.1, EUC60940.1, EUC57447.1, EUC56159.1, EUC62835.1, EUC62630.1, EUC67720.1, EUC60746.1, EUC56130.1, EUC67721.1, EUC60924.1, EUC55764.1, EUC55761.1	KDN45861.1, KDN33182.1, KDN35664.1, KDN33339.1, KDN49839.1, KDN49836.1, KDN45859.1, KDN33014.1, KDN36623.1, KDN45841.1, KDN33596.1, KDN45803.1, KDN42267.1, KDN34285.1, KDN33156.1, KDN33503.1, KDN35100.1, KDN33254.1, KDN38528.1, KDN36274.1	KEP46069.1, KEP47474.1, KEP45079.1, KEP46950.1, KEP46517.1, KEP45995.1, KEP50180.1, KEP47004.1, KEP47618.1, KEP45749.1, KEP45504.1, KEP45365.1	CUA78457.1, CUA78044.1, CUA75191.1, CUA76987.1, CUA76983.1, CUA67647.1, CUA74220.1, CUA69683.1, CUA74286.1, CUA73158.1, CUA71460.1, CUA76262.1, CUA75361.1, CUA71090.1, CUA77333.1, CUA74219.1, CUA69954.1, CUA74372.1, CUA74299.1, CUA77001.1, CUA67207.1, CUA78045.1, CUA75588.1, CUA68358.1, CUA78421.1, CUA71827.1, CUA67186.1, CUA76991.1, CUA75373.1, CUA74880.1, CUA74283.1
OG0000012	gi|751831994|emb|CEL63519.1|, gi|751832334|emb|CEL62777.1|, gi|751832332|emb|CEL62775.1|, gi|751832333|emb|CEL62776.1|, gi|751832371|emb|CEL62409.1|, gi|751838086|emb|CEL61632.1|, gi|751832370|emb|CEL62408.1|, gi|751829839|emb|CEL61544.1|, gi|751835196|emb|CEL56288.1|, gi|751834678|emb|CEL56904.1|, gi|751834664|emb|CEL56890.1|, gi|751835201|emb|CEL56293.1|, gi|751834663|emb|CEL56889.1|	ELU39256.1	CCO37284.1, CCO33911.1, CCO31147.1, CCO37303.1, CCO32575.1, CCO32576.1, CCO37193.1	EUC60899.1, EUC57213.1, EUC57217.1, EUC55273.1, EUC63169.1, EUC56034.1, EUC56010.1, EUC62650.1, EUC62649.1, EUC60714.1, EUC54284.1, EUC60461.1, EUC56057.1, EUC62849.1, EUC62658.1, EUC62656.1, EUC63184.1, EUC55599.1	KDN33747.1, KDN34397.1, KDN42278.1, KDN42447.1, KDN35649.1, KDN35035.1, KDN35650.1, KDN39636.1, KDN34240.1, KDN33991.1, KDN47022.1, KDN42446.1, KDN41171.1, KDN43035.1, KDN34821.1, KDN34820.1, KDN41270.1, KDN39435.1, KDN39433.1, KDN36004.1, KDN35347.1, KDN33126.1, KDN42426.1, KDN39037.1, KDN36383.1, KDN36616.1, KDN44483.1, KDN39040.1, KDN39038.1, KDN40286.1, KDN35494.1	KEP49084.1, KEP49829.1, KEP50029.1, KEP47724.1, KEP46169.1, KEP46844.1, KEP47035.1, KEP46073.1, KEP49571.1	CUA70762.1, CUA78487.1, CUA74205.1, CUA72686.1, CUA70020.1, CUA77201.1, CUA78486.1, CUA69456.1, CUA69453.1, CUA68300.1, CUA69934.1, CUA74760.1, CUA76456.1
OG0000013	gi|751836462|emb|CEL53659.1|, gi|751836463|emb|CEL53660.1|, gi|751836461|emb|CEL53658.1|	ELU42379.1, ELU36195.1, ELU35843.1, ELU42412.1	CCO29666.1	EUC54322.1, EUC54199.1, EUC54266.1, EUC54267.1, EUC67584.1, EUC67586.1, EUC67585.1, EUC54513.1, EUC67650.1, EUC54209.1, EUC54208.1, EUC54203.1, EUC54202.1, EUC54201.1, EUC54200.1, EUC54206.1, EUC54204.1, EUC54194.1, EUC54196.1, EUC54197.1, EUC54190.1, EUC54191.1, EUC54192.1, EUC54193.1, EUC54198.1, EUC54321.1, EUC54195.1, EUC67652.1	KDN37613.1, KDN37616.1, KDN37618.1, KDN37619.1, KDN37630.1, KDN37642.1, KDN37646.1, KDN37626.1, KDN37621.1, KDN37620.1, KDN37623.1, KDN37622.1, KDN37625.1, KDN37624.1, KDN37627.1, KDN37628.1, KDN37639.1, KDN37614.1	KEP50077.1, KEP50073.1, KEP50078.1, KEP50079.1, KEP46308.1, KEP48483.1, KEP48482.1, KEP48481.1, KEP48480.1, KEP48472.1, KEP48473.1, KEP48471.1, KEP48476.1, KEP48477.1, KEP48474.1, KEP48475.1, KEP48478.1, KEP48479.1, KEP52350.1, KEP52349.1, KEP50081.1, KEP50080.1, KEP46312.1, KEP46310.1	CUA72022.1, CUA72032.1, CUA72027.1, CUA72028.1, CUA72025.1, CUA72026.1, CUA72023.1, CUA69687.1, CUA75516.1, CUA75515.1, CUA75514.1, CUA68236.1, CUA68235.1
OG0000014	gi|751834344|emb|CEL57221.1|, gi|751831629|emb|CEL52802.1|, gi|751841769|emb|CEL51467.1|, gi|751831832|emb|CEL63970.1|, gi|751832638|emb|CEL62124.1|, gi|751831068|emb|CEL54420.1|, gi|751831817|emb|CEL63988.1|, gi|751831108|emb|CEL54239.1|, gi|751831105|emb|CEL54236.1|, gi|751831103|emb|CEL54234.1|, gi|751831101|emb|CEL54232.1|, gi|751830146|emb|CEL60174.1|, gi|751838040|emb|CEL62767.1|, gi|751841…	ELU43993.1	CCO35678.1, CCO33351.1, CCO36104.1, CCO37888.1, CCO34025.1, CCO32595.1, CCO32589.1, CCO33417.1, CCO34987.1, CCO31694.1, CCO31693.1, CCO34995.1, CCO34996.1, CCO35915.1, CCO33465.1, CCO34601.1, CCO34399.1, CCO34602.1, CCO30468.1, CCO35975.1, CCO33514.1, CCO31291.1, CCO34441.1, CCO35974.1, CCO31698.1, CCO31292.1, CCO37883.1, CCO34986.1, CCO35002.1, CCO31560.1, CCO31562.1, CCO31295.1, CCO32315.1, CCO…	EUC56014.1, EUC56294.1, EUC66904.1	KDN41853.1, KDN45625.1
OG0000015	gi|751832851|emb|CEL61371.1|, gi|751832852|emb|CEL61372.1|, gi|751831626|emb|CEL52824.1|, gi|751829542|emb|CEL62957.1|, gi|751829951|emb|CEL61297.1|, gi|751830269|emb|CEL59121.1|, gi|751841808|emb|CEL51506.1|, gi|751833121|emb|CEL60558.1|, gi|751831649|emb|CEL52792.1|, gi|751831250|emb|CEL53970.1|, gi|751831251|emb|CEL53971.1|, gi|751830525|emb|CEL57213.1|, gi|751831312|emb|CEL53713.1|, gi|751832…	ELU36198.1, ELU41182.1, ELU36318.1	CCO32628.1, CCO34489.1, CCO38022.1, CCO37709.1, CCO35722.1, CCO33947.1, CCO36838.1, CCO36041.1, CCO34136.1, CCO38108.1, CCO34539.1, CCO38152.1, CCO35803.1, CCO32017.1, CCO35830.1, CCO37743.1, CCO34038.1, CCO36119.1, CCO35561.1, CCO38104.1, CCO36722.1, CCO31395.1, CCO35755.1, CCO38137.1, CCO35854.1, CCO31403.1, CCO36225.1, CCO32704.1, CCO36114.1, CCO35020.1, CCO36136.1, CCO37191.1	EUC54718.1, EUC65121.1, EUC55813.1, EUC57654.1, EUC57653.1, EUC53953.1, EUC61795.1, EUC59392.1, EUC56503.1, EUC57226.1, EUC67015.1	KDN36991.1, KDN36305.1, KDN42056.1, KDN33057.1, KDN46698.1, KDN35864.1, KDN43814.1, KDN36253.1, KDN44017.1	KEP45119.1, KEP46055.1, KEP45007.1, KEP45120.1, KEP45905.1, KEP45465.1, KEP44948.1, KEP44909.1, KEP45047.1	CUA77703.1, CUA67291.1, CUA71136.1
OG0000016	gi|751832083|emb|CEL63373.1|, gi|751832080|emb|CEL63370.1|, gi|751832379|emb|CEL62417.1|, gi|751830284|emb|CEL59043.1|, gi|751832103|emb|CEL63393.1|, gi|751832374|emb|CEL62412.1|, gi|751831276|emb|CEL53749.1|, gi|751831275|emb|CEL53748.1|		CCO34117.1, CCO36057.1, CCO34293.1, CCO36933.1, CCO36133.1, CCO33575.1, CCO36056.1, CCO33703.1, CCO36054.1, CCO34113.1, CCO34115.1, CCO34109.1, CCO34111.1, CCO37157.1, CCO35162.1	EUC61819.1, EUC62950.1, EUC58878.1, EUC61825.1, EUC61792.1, EUC58771.1, EUC55867.1, EUC62920.1, EUC58854.1, EUC59576.1, EUC58752.1, EUC59575.1, EUC55385.1, EUC55384.1	KDN34233.1, KDN37825.1, KDN41130.1, KDN41131.1	KEP45456.1, KEP45413.1, KEP45511.1, KEP45973.1, KEP51546.1, KEP47323.1, KEP48012.1, KEP45641.1, KEP45649.1, KEP46466.1, KEP45699.1, KEP47736.1	CUA75344.1, CUA73324.1, CUA73325.1, CUA68735.1, CUA75506.1, CUA75430.1, CUA77064.1, CUA77360.1, CUA77362.1, CUA77329.1, CUA70792.1, CUA67978.1, CUA70742.1, CUA77322.1, CUA67280.1, CUA67976.1, CUA70954.1, CUA71933.1, CUA75813.1, CUA71108.1, CUA76469.1, CUA75593.1, CUA75552.1, CUA75551.1, CUA74187.1, CUA75555.1, CUA77358.1, CUA68408.1, CUA77318.1, CUA69764.1
OG0000017	gi|751833031|emb|CEL61170.1|, gi|751831457|emb|CEL53385.1|, gi|751829423|emb|CEL63432.1|, gi|751840784|emb|CEL55047.1|, gi|751833072|emb|CEL61126.1|, gi|751830366|emb|CEL58793.1|, gi|751831512|emb|CEL53140.1|, gi|751829894|emb|CEL61436.1|, gi|751831238|emb|CEL53993.1|, gi|751829352|emb|CEL63573.1|, gi|751841763|emb|CEL56026.1|, gi|751829577|emb|CEL62896.1|, gi|751830642|emb|CEL56818.1|, gi|751832…		CCO37626.1, CCO38123.1, CCO35029.1, CCO35542.1, CCO30455.1, CCO36655.1, CCO34891.1, CCO33728.1, CCO32303.1, CCO33352.1, CCO33092.1, CCO33033.1, CCO34135.1, CCO35459.1, CCO34278.1, CCO37046.1, CCO36182.1, CCO31700.1, CCO37251.1, CCO37176.1, CCO33783.1, CCO37627.1, CCO37868.1, CCO35759.1, CCO34281.1, CCO36022.1, CCO36751.1, CCO36909.1, CCO32478.1, CCO37754.1, CCO35516.1, CCO31576.1, CCO33817.1, CCO…	EUC52395.1, EUC61180.1, EUC55811.1, EUC59829.1, EUC55195.1, EUC60307.1, EUC59884.1	KDN46155.1, KDN46338.1, KDN37951.1, KDN37849.1	KEP45926.1, KEP45804.1	CUA73096.1
OG0000018	gi|751831097|emb|CEL54397.1|	ELU35771.1, ELU35772.1, ELU37493.1, ELU36576.1, ELU35590.1, ELU35486.1, ELU37450.1, ELU36225.1, ELU35991.1, ELU39378.1, ELU36084.1, ELU45070.1, ELU35751.1, ELU35962.1, ELU37279.1, ELU35940.1, ELU36264.1, ELU36002.1, ELU36477.1, ELU37446.1, ELU36331.1, ELU36419.1, ELU35803.1, ELU35807.1, ELU35808.1, ELU37583.1, ELU36417.1, ELU36386.1, ELU36213.1, ELU35709.1, ELU35635.1, ELU36278.1, ELU36811.1, ELU…	CCO38200.1, CCO36099.1, CCO37828.1, CCO36140.1, CCO35265.1, CCO36799.1, CCO30551.1, CCO35267.1, CCO35400.1, CCO36998.1, CCO34286.1, CCO35787.1, CCO34287.1, CCO37064.1, CCO35475.1, CCO34679.1, CCO36593.1, CCO38239.1, CCO35639.1, CCO34675.1, CCO34880.1, CCO38164.1, CCO38169.1, CCO36405.1	EUC54456.1		KEP45587.1
OG0000019	gi|751832575|emb|CEL62154.1|, gi|751832585|emb|CEL62164.1|, gi|751832583|emb|CEL62162.1|, gi|751832582|emb|CEL62161.1|, gi|751832577|emb|CEL62156.1|, gi|751838850|emb|CEL60944.1|, gi|751830455|emb|CEL58470.1|, gi|751833877|emb|CEL58895.1|, gi|751832813|emb|CEL61416.1|, gi|751838851|emb|CEL60945.1|, gi|751831989|emb|CEL63514.1|, gi|751834891|emb|CEL56710.1|, gi|751833903|emb|CEL58921.1|	ELU39361.1, ELU36483.1	CCO32221.1, CCO34231.1, CCO33321.1, CCO27092.1, CCO27091.1, CCO33317.1, CCO33318.1, CCO32238.1, CCO32743.1, CCO33314.1, CCO33313.1, CCO33315.1	EUC55150.1, EUC55094.1, EUC64278.1, EUC64277.1, EUC65206.1, EUC55182.1, EUC57220.1, EUC55146.1, EUC55303.1, EUC55149.1, EUC57241.1	KDN35085.1, KDN39046.1, KDN43030.1, KDN43713.1, KDN43714.1, KDN45216.1	KEP45564.1, KEP51525.1, KEP55387.1, KEP55386.1, KEP47949.1, KEP51742.1, KEP48199.1, KEP48198.1, KEP46709.1, KEP46866.1, KEP55804.1	CUA66868.1, CUA76436.1, CUA68993.1, CUA68994.1, CUA74406.1, CUA67926.1, CUA67927.1, CUA75491.1, CUA67961.1, CUA76929.1, CUA67959.1
OG0000020	gi|751835914|emb|CEL54354.1|, gi|751836033|emb|CEL54123.1|, gi|751837519|emb|CEL63189.1|, gi|751832546|emb|CEL62203.1|, gi|751832547|emb|CEL62204.1|, gi|751832548|emb|CEL62205.1|, gi|751832918|emb|CEL61258.1|, gi|751834076|emb|CEL58630.1|, gi|751841554|emb|CEL55817.1|, gi|751836052|emb|CEL54142.1|, gi|751836300|emb|CEL53497.1|, gi|751836068|emb|CEL54158.1|, gi|751833107|emb|CEL60544.1|	ELU37428.1, ELU41104.1, ELU36692.1, ELU36691.1, ELU42417.1	CCO37367.1, CCO37271.1, CCO36959.1, CCO35338.1, CCO33928.1, CCO37179.1, CCO36786.1, CCO33752.1, CCO33927.1, CCO36150.1, CCO35081.1, CCO28578.1, CCO28579.1, CCO36634.1, CCO37412.1, CCO31783.1, CCO34334.1, CCO37383.1, CCO37679.1, CCO29481.1, CCO32431.1, CCO35917.1, CCO35920.1	EUC61057.1, EUC56911.1	KDN37135.1, KDN35429.1, KDN40216.1, KDN34444.1, KDN34443.1, KDN38481.1	KEP54069.1, KEP45636.1, KEP45635.1, KEP49368.1	CUA69925.1, CUA75581.1, CUA71973.1, CUA76552.1, CUA67185.1, CUA70864.1, CUA71809.1, CUA67178.1, CUA71025.1
OG0000021	gi|751829642|emb|CEL62424.1|, gi|751836494|emb|CEL53180.1|		CCO32467.1, CCO32470.1, CCO36175.1, CCO37097.1, CCO35737.1, CCO37070.1, CCO31600.1	EUC53509.1, EUC60531.1, EUC60420.1, EUC60415.1, EUC60474.1, EUC55964.1, EUC59877.1, EUC60547.1, EUC60584.1, EUC60872.1, EUC55957.1, EUC58935.1, EUC60433.1	KDN46741.1, KDN33603.1, KDN33687.1	KEP47450.1, KEP49315.1, KEP46491.1, KEP45692.1, KEP46840.1, KEP46590.1, KEP45827.1, KEP45736.1, KEP47128.1, KEP47704.1, KEP45381.1, KEP45798.1, KEP45182.1, KEP46369.1, KEP46872.1, KEP47127.1, KEP45002.1, KEP45168.1, KEP46350.1, KEP44958.1, KEP48142.1, KEP47191.1, KEP52165.1, KEP48238.1, KEP48237.1, KEP45219.1, KEP46357.1	CUA78309.1, CUA78312.1, CUA75432.1, CUA74489.1, CUA67980.1, CUA73260.1, CUA67970.1, CUA70808.1
OG0000022	gi|751829833|emb|CEL61581.1|, gi|751836008|emb|CEL54098.1|, gi|751829823|emb|CEL61586.1|, gi|751832695|emb|CEL61564.1|, gi|751836003|emb|CEL54093.1|, gi|751836009|emb|CEL54099.1|	ELU42998.1, ELU36139.1	CCO33277.1, CCO36921.1, CCO31634.1, CCO31630.1, CCO37040.1	EUC54730.1, EUC54755.1, EUC54752.1	KDN34274.1, KDN33070.1, KDN47253.1, KDN34403.1, KDN33873.1, KDN47243.1, KDN34699.1, KDN33492.1	KEP45805.1, KEP46756.1, KEP48313.1, KEP46711.1, KEP45422.1, KEP48486.1, KEP48384.1	CUA75333.1, CUA73492.1, CUA72685.1, CUA74848.1, CUA72683.1, CUA72684.1, CUA73483.1, CUA73489.1, CUA73490.1, CUA74856.1, CUA74857.1, CUA74102.1, CUA73488.1, CUA72682.1, CUA72609.1, CUA77010.1, CUA73482.1, CUA73481.1, CUA69200.1, CUA73061.1, CUA73062.1, CUA73480.1, CUA73479.1, CUA73478.1, CUA72610.1, CUA72611.1, CUA76548.1, CUA77158.1
OG0000023	gi|751834906|emb|CEL56495.1|, gi|751829331|emb|CEL63599.1|, gi|751834913|emb|CEL56502.1|, gi|751834912|emb|CEL56501.1|, gi|751835493|emb|CEL54668.1|, gi|751835379|emb|CEL54877.1|, gi|751837022|emb|CEL52619.1|, gi|751841714|emb|CEL55977.1|, gi|751834899|emb|CEL56488.1|, gi|751834926|emb|CEL56515.1|	ELU37937.1	CCO36995.1, CCO36642.1, CCO31306.1, CCO34928.1, CCO34480.1, CCO36996.1, CCO29333.1, CCO37385.1, CCO37164.1, CCO34473.1, CCO34472.1	EUC62581.1, EUC55508.1, EUC62571.1, EUC62569.1, EUC62392.1, EUC62580.1, EUC65194.1	KDN42377.1, KDN42360.1, KDN42375.1, KDN42362.1, KDN46694.1	KEP53387.1, KEP45712.1, KEP50703.1, KEP55792.1, KEP47313.1, KEP50856.1, KEP50855.1, KEP50863.1	CUA67004.1, CUA70821.1, CUA77386.1, CUA77387.1, CUA77716.1, CUA73236.1, CUA71517.1, CUA76916.1, CUA67113.1
OG0000024				EUC56233.1, EUC56232.1, EUC60903.1, EUC60923.1, EUC57228.1, EUC56205.1, EUC56250.1, EUC56168.1, EUC60926.1, EUC56167.1, EUC60932.1	KDN33311.1, KDN33828.1, KDN34555.1, KDN34647.1, KDN38915.1, KDN38883.1, KDN35268.1	KEP45250.1, KEP49738.1, KEP49022.1, KEP45240.1, KEP48141.1, KEP49737.1, KEP49736.1, KEP53698.1	CUA77170.1, CUA71816.1, CUA77166.1, CUA72690.1, CUA72687.1, CUA72688.1, CUA68642.1, CUA70391.1, CUA77665.1, CUA78479.1, CUA78476.1, CUA78477.1, CUA78474.1, CUA78475.1, CUA78472.1, CUA77901.1, CUA77900.1, CUA69315.1, CUA68372.1, CUA75470.1, CUA75474.1, CUA77179.1, CUA78481.1, CUA78480.1, CUA78484.1
OG0000025	gi|751832368|emb|CEL62406.1|, gi|751831756|emb|CEL64063.1|, gi|751832369|emb|CEL62407.1|	ELU41038.1, ELU39519.1	CCO33912.1, CCO33913.1	EUC59560.1, EUC60520.1, EUC59557.1, EUC62854.1, EUC59552.1, EUC60523.1, EUC62850.1, EUC60522.1, EUC60521.1, EUC54741.1, EUC62856.1	KDN33863.1, KDN38012.1, KDN33971.1, KDN34399.1, KDN34398.1, KDN38017.1, KDN33968.1, KDN38013.1, KDN46508.1, KDN35711.1, KDN46510.1, KDN46509.1, KDN51072.1	KEP47826.1, KEP46676.1, KEP46494.1, KEP49974.1, KEP47508.1, KEP46134.1, KEP46929.1, KEP50719.1	CUA74257.1, CUA71759.1, CUA71760.1, CUA74500.1, CUA74256.1, CUA69896.1, CUA74082.1, CUA74083.1, CUA74085.1, CUA69518.1, CUA74255.1
OG0000026	gi|751830251|emb|CEL59129.1|, gi|751832141|emb|CEL63045.1|, gi|751829901|emb|CEL61395.1|, gi|751830698|emb|CEL56610.1|, gi|751839694|emb|CEL57308.1|, gi|751836034|emb|CEL54124.1|, gi|751829376|emb|CEL63530.1|, gi|751834297|emb|CEL58410.1|, gi|751834897|emb|CEL56486.1|, gi|751833818|emb|CEL58984.1|, gi|751841684|emb|CEL55947.1|, gi|751841734|emb|CEL55997.1|, gi|751836032|emb|CEL54122.1|	ELU37156.1	CCO36348.1, CCO38100.1, CCO31220.1, CCO30594.1, CCO37641.1, CCO31301.1, CCO38153.1, CCO37978.1, CCO34863.1	EUC57628.1, EUC58767.1, EUC58475.1, EUC58460.1, EUC55889.1, EUC55981.1, EUC60822.1, EUC59221.1, EUC55561.1, EUC62771.1, EUC59391.1, EUC58758.1, EUC60814.1, EUC53514.1, EUC59513.1, EUC59512.1, EUC58461.1, EUC62842.1	KDN37012.1, KDN43578.1, KDN41256.1, KDN34701.1	KEP45638.1, KEP45162.1, KEP46585.1, KEP45095.1
OG0000027	gi|751831344|emb|CEL53483.1|, gi|751834100|emb|CEL58654.1|, gi|751834099|emb|CEL58653.1|, gi|751836485|emb|CEL53682.1|, gi|751836484|emb|CEL53681.1|	ELU45227.1, ELU39634.1, ELU37146.1	CCO32856.1, CCO32855.1	EUC60858.1, EUC58399.1, EUC54530.1, EUC54154.1, EUC55052.1, EUC55048.1, EUC58366.1, EUC58400.1, EUC58401.1	KDN38354.1, KDN38355.1, KDN36157.1, KDN38352.1, KDN41040.1, KDN35443.1, KDN35442.1, KDN41038.1, KDN40080.1	KEP47150.1, KEP49311.1, KEP49310.1, KEP50309.1, KEP47154.1, KEP49309.1, KEP48420.1, KEP51366.1, KEP47619.1	CUA72008.1, CUA72010.1, CUA71314.1, CUA69911.1, CUA77080.1, CUA67631.1, CUA67570.1, CUA69491.1, CUA72009.1, CUA77157.1, CUA68364.1, CUA70473.1
OG0000028	gi|751830416|emb|CEL58620.1|, gi|751833507|emb|CEL60058.1|, gi|751832380|emb|CEL62418.1|, gi|751831964|emb|CEL63543.1|		CCO31590.1, CCO33013.1, CCO34112.1, CCO32625.1, CCO36793.1	EUC61620.1, EUC65930.1, EUC59873.1, EUC60730.1, EUC60976.1, EUC55292.1, EUC65957.1, EUC55356.1, EUC53559.1, EUC67580.1, EUC60825.1, EUC56400.1, EUC58445.1, EUC66987.1, EUC53470.1, EUC55950.1, EUC54312.1, EUC67724.1, EUC56542.1, EUC56543.1, EUC62853.1	KDN43802.1, KDN39715.1, KDN39408.1	KEP46022.1, KEP47828.1, KEP44880.1, KEP45734.1, KEP45812.1, KEP45790.1, KEP45470.1, KEP45106.1, KEP49806.1, KEP46570.1, KEP45725.1	CUA75215.1, CUA71181.1, CUA71932.1, CUA73498.1, CUA67582.1
OG0000029	gi|751833115|emb|CEL60552.1|, gi|751831139|emb|CEL54206.1|	ELU37998.1, ELU40973.1, ELU41075.1	CCO36450.1, CCO34329.1	EUC55439.1, EUC60922.1, EUC59590.1, EUC59592.1, EUC59593.1, EUC59867.1, EUC60931.1, EUC59831.1	KDN34642.1, KDN34410.1, KDN44212.1, KDN35483.1, KDN35481.1, KDN43575.1, KDN34649.1, KDN44214.1, KDN44225.1, KDN43024.1	KEP47334.1, KEP51808.1, KEP49739.1, KEP49318.1, KEP48220.1, KEP48221.1, KEP51806.1, KEP45345.1	CUA77988.1, CUA77990.1, CUA77981.1, CUA75450.1, CUA73349.1, CUA76256.1, CUA68702.1, CUA77367.1, CUA78478.1, CUA70930.1, CUA70927.1, CUA78473.1, CUA68051.1, CUA77991.1, CUA68903.1, CUA77366.1
OG0000030	gi|751831154|emb|CEL54187.1|, gi|751832460|emb|CEL62318.1|, gi|751832554|emb|CEL62133.1|, gi|751831482|emb|CEL53167.1|, gi|751831155|emb|CEL54188.1|, gi|751829979|emb|CEL61192.1|, gi|751834453|emb|CEL57148.1|	ELU37414.1, ELU35783.1	CCO34120.1, CCO34119.1, CCO36887.1, CCO36540.1, CCO36668.1, CCO32033.1, CCO28762.1, CCO34290.1, CCO32932.1, CCO31565.1, CCO34650.1, CCO32026.1	EUC62799.1, EUC60636.1, EUC60800.1, EUC56479.1, EUC60717.1, EUC55004.1, EUC60765.1, EUC59005.1, EUC59377.1, EUC59172.1, EUC55401.1, EUC61208.1	KDN44994.1, KDN37440.1	KEP46994.1, KEP50809.1, KEP45772.1, KEP48231.1, KEP46278.1, KEP45962.1, KEP52046.1	CUA77651.1, CUA69579.1, CUA77646.1, CUA75631.1, CUA70600.1
OG0000031	gi|751830937|emb|CEL54836.1|, gi|751830938|emb|CEL54837.1|, gi|751841655|emb|CEL55918.1|, gi|751831439|emb|CEL53392.1|, gi|751829811|emb|CEL62072.1|, gi|751830929|emb|CEL54841.1|, gi|751831758|emb|CEL64041.1|, gi|751831389|emb|CEL53455.1|		CCO32923.1, CCO37153.1, CCO37867.1, CCO36841.1, CCO37326.1, CCO35814.1, CCO32597.1, CCO34351.1, CCO34352.1, CCO33716.1, CCO36849.1, CCO36610.1	EUC56942.1, EUC60529.1, EUC59233.1, EUC60964.1, EUC56286.1, EUC56281.1, EUC57656.1, EUC60378.1	KDN36651.1, KDN33419.1, KDN46743.1, KDN34874.1, KDN34875.1	KEP46951.1, KEP45691.1, KEP46533.1, KEP46077.1, KEP48146.1, KEP46392.1	CUA72704.1, CUA71179.1, CUA71183.1, CUA77976.1, CUA77659.1, CUA71327.1, CUA76529.1
OG0000032	gi|751834673|emb|CEL56899.1|, gi|751835552|emb|CEL54727.1|, gi|751835550|emb|CEL54725.1|, gi|751836628|emb|CEL53314.1|, gi|751837978|emb|CEL62705.1|, gi|751837979|emb|CEL62706.1|, gi|751835429|emb|CEL54927.1|, gi|751834674|emb|CEL56900.1|, gi|751834645|emb|CEL56871.1|, gi|751835428|emb|CEL54926.1|, gi|751835426|emb|CEL54924.1|	ELU37462.1, ELU37463.1, ELU39623.1, ELU39627.1, ELU39626.1, ELU36402.1, ELU36187.1, ELU36876.1, ELU43737.1	CCO34198.1, CCO31133.1	EUC61271.1, EUC67673.1, EUC67674.1, EUC61340.1, EUC61338.1	KDN39785.1, KDN33127.1, KDN33694.1, KDN39787.1	KEP55079.1, KEP47343.1, KEP53351.1, KEP53353.1, KEP46481.1, KEP46480.1, KEP53352.1	CUA68593.1, CUA68594.1, CUA72045.1, CUA71477.1, CUA68592.1, CUA67701.1, CUA68647.1, CUA68650.1
OG0000033	gi|751833521|emb|CEL60072.1|, gi|751833513|emb|CEL60064.1|, gi|751833511|emb|CEL60062.1|, gi|751835594|emb|CEL54769.1|, gi|751830282|emb|CEL59045.1|, gi|751833596|emb|CEL60020.1|, gi|751836472|emb|CEL53669.1|, gi|751836474|emb|CEL53671.1|, gi|751836473|emb|CEL53670.1|, gi|751833506|emb|CEL60057.1|, gi|751833519|emb|CEL60070.1|, gi|751833512|emb|CEL60063.1|, gi|751830108|emb|CEL60325.1|	ELU44428.1	CCO36704.1, CCO35995.1, CCO35994.1, CCO33888.1, CCO33887.1, CCO29655.1, CCO29656.1, CCO33016.1, CCO34809.1, CCO36377.1, CCO37666.1, CCO33886.1, CCO36869.1, CCO29657.1, CCO36379.1, CCO35837.1	EUC55018.1, EUC55019.1	KDN40085.1, KDN37650.1, KDN37651.1	KEP48491.1, KEP50312.1, KEP50314.1, KEP50263.1, KEP50313.1	CUA72805.1, CUA72017.1, CUA72015.1, CUA72014.1, CUA69771.1, CUA67336.1
OG0000034	gi|751835734|emb|CEL54533.1|, gi|751834390|emb|CEL57267.1|, gi|751834598|emb|CEL57066.1|, gi|751835622|emb|CEL54797.1|, gi|751835683|emb|CEL54482.1|, gi|751835620|emb|CEL54795.1|, gi|751834603|emb|CEL57071.1|, gi|751834602|emb|CEL57070.1|, gi|751834566|emb|CEL57034.1|	ELU37265.1	CCO34415.1, CCO34408.1, CCO34414.1, CCO34413.1, CCO31816.1, CCO33767.1, CCO31813.1, CCO30421.1	EUC60443.1, EUC67763.1, EUC60441.1, EUC53968.1, EUC60772.1, EUC60773.1, EUC60770.1, EUC55382.1	KDN39975.1, KDN39971.1, KDN39972.1, KDN34232.1, KDN39980.1	KEP46342.1, KEP48395.1, KEP48394.1, KEP46612.1, KEP47322.1, KEP46013.1, KEP46810.1, KEP52167.1	CUA76537.1, CUA67994.1, CUA71889.1, CUA71163.1, CUA75462.1, CUA68280.1, CUA71165.1
OG0000035	gi|751840761|emb|CEL58375.1|, gi|751830218|emb|CEL59959.1|, gi|751835527|emb|CEL54702.1|, gi|751834259|emb|CEL58519.1|, gi|751831590|emb|CEL52845.1|, gi|751833530|emb|CEL60081.1|, gi|751836329|emb|CEL53526.1|, gi|751836357|emb|CEL53554.1|, gi|751832143|emb|CEL63047.1|, gi|751836333|emb|CEL53530.1|, gi|751836356|emb|CEL53553.1|, gi|751836342|emb|CEL53539.1|	ELU37465.1, ELU45247.1	CCO37426.1, CCO37543.1, CCO32490.1, CCO27930.1, CCO27929.1, CCO30003.1, CCO30005.1, CCO34807.1, CCO30019.1, CCO36630.1, CCO36378.1, CCO30018.1, CCO33842.1, CCO32291.1, CCO36652.1, CCO30009.1	EUC58453.1, EUC53867.1, EUC67658.1	KDN46717.1	KEP52535.1, KEP50258.1, KEP54505.1	CUA74416.1, CUA76152.1, CUA67703.1, CUA71221.1, CUA72807.1, CUA72920.1, CUA76607.1, CUA72999.1
OG0000036	gi|751831348|emb|CEL53487.1|, gi|751832655|emb|CEL62047.1|, gi|751832423|emb|CEL62340.1|, gi|751839019|emb|CEL59213.1|, gi|751839042|emb|CEL59236.1|	ELU39808.1, ELU36541.1, ELU36802.1	CCO31925.1, CCO37654.1, CCO32610.1, CCO35084.1, CCO30076.1, CCO33072.1	EUC56251.1, EUC58347.1, EUC59570.1, EUC58409.1, EUC56220.1, EUC56221.1, EUC59275.1, EUC55051.1, EUC59442.1	KDN38337.1, KDN35459.1, KDN46927.1, KDN38910.1, KDN38341.1, KDN35441.1	KEP47153.1, KEP49644.1, KEP49394.1, KEP49583.1, KEP46235.1, KEP50148.1, KEP46502.1, KEP49157.1, KEP49444.1, KEP49443.1	CUA75811.1, CUA76416.1, CUA70548.1, CUA77192.1, CUA75473.1, CUA69914.1
OG0000037	gi|751837703|emb|CEL62430.1|, gi|751837702|emb|CEL62429.1|, gi|751837731|emb|CEL62458.1|, gi|751837700|emb|CEL62427.1|, gi|751837734|emb|CEL62461.1|, gi|751837733|emb|CEL62460.1|, gi|751837716|emb|CEL62443.1|	ELU36223.1, ELU35811.1, ELU39033.1, ELU36012.1, ELU36996.1, ELU35849.1, ELU37002.1, ELU36985.1, ELU36973.1	CCO34363.1, CCO31393.1, CCO31394.1, CCO35949.1, CCO37727.1, CCO35406.1	EUC54021.1, EUC60271.1, EUC60255.1, EUC54018.1, EUC60260.1, EUC60257.1	KDN41001.1, KDN48293.1, KDN46071.1, KDN36957.1, KDN37557.1	KEP53958.1, KEP53956.1, KEP54008.1, KEP45390.1	CUA77226.1, CUA77247.1, CUA74408.1, CUA74409.1, CUA70998.1, CUA69839.1, CUA72499.1, CUA74399.1
OG0000038	gi|751830818|emb|CEL56186.1|, gi|751833220|emb|CEL60446.1|, gi|751836697|emb|CEL52864.1|	ELU37586.1, ELU42293.1	CCO36307.1, CCO31396.1	EUC55231.1, EUC57174.1, EUC53495.1, EUC53493.1, EUC55996.1, EUC55994.1, EUC55993.1, EUC55974.1, EUC55979.1, EUC66023.1	KDN43066.1, KDN34108.1, KDN43065.1, KDN39675.1, KDN33534.1, KDN35957.1, KDN34100.1, KDN33062.1, KDN35960.1	KEP45253.1, KEP45408.1, KEP45226.1, KEP52783.1, KEP45620.1, KEP45903.1, KEP45276.1, KEP50676.1	CUA71585.1, CUA76409.1, CUA75235.1, CUA75303.1, CUA78008.1, CUA74095.1, CUA74096.1, CUA75246.1, CUA75245.1, CUA76408.1, CUA68501.1
OG0000039	gi|751832337|emb|CEL62780.1|	ELU36302.1		EUC56736.1, EUC56739.1, EUC55064.1, EUC56759.1, EUC56762.1, EUC53474.1, EUC53472.1, EUC56748.1, EUC55077.1, EUC55076.1, EUC53471.1	KDN38256.1, KDN38251.1, KDN38255.1, KDN34826.1, KDN34825.1, KDN43074.1, KDN39966.1, KDN38243.1	KEP44959.1, KEP44992.1, KEP46911.1, KEP47983.1, KEP48339.1, KEP45289.1, KEP45243.1, KEP45103.1, KEP46681.1, KEP45272.1	CUA67935.1, CUA67934.1, CUA67952.1, CUA69001.1, CUA72854.1, CUA76447.1, CUA76444.1, CUA76445.1, CUA76448.1, CUA76446.1, CUA71011.1, CUA71010.1, CUA67954.1, CUA69008.1
OG0000040	gi|751830143|emb|CEL60232.1|, gi|751838060|emb|CEL61606.1|, gi|751838051|emb|CEL61597.1|, gi|751830115|emb|CEL60322.1|		CCO36422.1, CCO32655.1, CCO35446.1, CCO37347.1	EUC63658.1, EUC55584.1, EUC55605.1, EUC60810.1	KDN34542.1, KDN45435.1, KDN38658.1, KDN33832.1, KDN35040.1, KDN34704.1, KDN38651.1, KDN40945.1, KDN44348.1, KDN44347.1	KEP46696.1, KEP49050.1, KEP49982.1, KEP47855.1, KEP52548.1	CUA69306.1, CUA69303.1, CUA69304.1, CUA77200.1, CUA74875.1, CUA77840.1, CUA74660.1, CUA75222.1, CUA76224.1, CUA76344.1, CUA69217.1, CUA69218.1, CUA69215.1, CUA74200.1, CUA76357.1, CUA77850.1
OG0000041	gi|751832850|emb|CEL61370.1|, gi|751832845|emb|CEL61365.1|, gi|751832856|emb|CEL61376.1|, gi|751837041|emb|CEL52638.1|	ELU42013.1	CCO34041.1	EUC56356.1, EUC56354.1, EUC62777.1, EUC62412.1, EUC55771.1	KDN37184.1, KDN34452.1, KDN34156.1, KDN46943.1, KDN33147.1	KEP45361.1, KEP45771.1, KEP47791.1, KEP52485.1, KEP47793.1, KEP47999.1	CUA77216.1, CUA67893.1, CUA77220.1, CUA71984.1, CUA67894.1, CUA69497.1, CUA76464.1, CUA70993.1, CUA76463.1, CUA67889.1, CUA71963.1, CUA71964.1, CUA71971.1, CUA67892.1, CUA67891.1, CUA70995.1, CUA77215.1, CUA73427.1, CUA70992.1, CUA70991.1, CUA70989.1
OG0000042	gi|751830466|emb|CEL58463.1|, gi|751830628|emb|CEL56827.1|, gi|751830330|emb|CEL58889.1|, gi|751830331|emb|CEL58890.1|, gi|751830557|emb|CEL57093.1|	ELU39105.1, ELU37615.1	CCO36768.1, CCO37629.1, CCO35619.1	EUC53507.1, EUC58991.1, EUC54041.1, EUC59070.1, EUC56496.1, EUC56337.1, EUC55840.1, EUC57340.1, EUC57557.1, EUC53905.1, EUC56571.1, EUC61209.1	KDN33080.1, KDN33928.1, KDN33906.1, KDN43805.1, KDN46245.1, KDN44018.1, KDN33716.1, KDN37366.1, KDN37566.1, KDN33350.1, KDN39905.1	KEP46644.1, KEP45254.1, KEP45690.1, KEP47241.1, KEP45389.1, KEP45161.1, KEP49673.1	CUA70823.1, CUA77852.1, CUA74762.1
OG0000043		ELU45309.1	CCO29774.1	EUC55010.1, EUC54345.1, EUC54454.1, EUC54453.1, EUC54452.1, EUC53950.1, EUC53951.1	KDN36501.1, KDN39716.1, KDN39721.1, KDN34260.1, KDN33909.1, KDN38809.1, KDN40949.1, KDN34728.1, KDN33357.1, KDN47402.1, KDN38810.1, KDN38819.1, KDN33415.1, KDN47016.1, KDN33365.1, KDN34727.1	KEP46640.1, KEP47455.1, KEP47065.1, KEP47134.1, KEP47133.1, KEP45588.1	CUA73440.1, CUA74529.1, CUA75651.1, CUA73613.1, CUA72702.1, CUA71480.1, CUA74718.1, CUA72698.1, CUA72700.1, CUA77855.1, CUA69797.1, CUA71112.1
OG0000044	gi|751836420|emb|CEL53617.1|, gi|751836417|emb|CEL53614.1|, gi|751836421|emb|CEL53618.1|, gi|751836422|emb|CEL53619.1|, gi|751836419|emb|CEL53616.1|, gi|751836428|emb|CEL53625.1|, gi|751836427|emb|CEL53624.1|, gi|751836425|emb|CEL53622.1|, gi|751836426|emb|CEL53623.1|	ELU42361.1, ELU35799.1, ELU36085.1, ELU36722.1, ELU39712.1, ELU36212.1, ELU39713.1, ELU39715.1, ELU35748.1	CCO29686.1, CCO29685.1	EUC60490.1, EUC60491.1, EUC60492.1, EUC60498.1	KDN38217.1, KDN33680.1, KDN33679.1, KDN33678.1, KDN33677.1, KDN33681.1, KDN40034.1	KEP48614.1, KEP47467.1, KEP47466.1, KEP46868.1, KEP46869.1	CUA73181.1, CUA73182.1, CUA73180.1, CUA73184.1, CUA73183.1, CUA73185.1
OG0000045				EUC57724.1, EUC60778.1, EUC61505.1, EUC57879.1, EUC62119.1, EUC60788.1, EUC61078.1, EUC62333.1, EUC60784.1, EUC56618.1, EUC62532.1, EUC60794.1, EUC59251.1, EUC59252.1, EUC55481.1	KDN37447.1, KDN39272.1, KDN39877.1, KDN36317.1, KDN36315.1, KDN36855.1, KDN39986.1	KEP45010.1, KEP45135.1, KEP48964.1, KEP46692.1, KEP55626.1, KEP49707.1, KEP46193.1, KEP53193.1, KEP53860.1, KEP46459.1, KEP46295.1, KEP45819.1, KEP46461.1, KEP51498.1, KEP49714.1	CUA78003.1, CUA68290.1, CUA77941.1, CUA75737.1, CUA77051.1
OG0000046	gi|751832283|emb|CEL62844.1|, gi|751841863|emb|CEL51561.1|, gi|751841823|emb|CEL51521.1|, gi|751841822|emb|CEL51520.1|, gi|751832290|emb|CEL62851.1|, gi|751841893|emb|CEL51591.1|, gi|751841813|emb|CEL51511.1|, gi|751841810|emb|CEL51508.1|	ELU36754.1, ELU36088.1, ELU36581.1, ELU35492.1, ELU35504.1	CCO37594.1, CCO27668.1, CCO31024.1, CCO31023.1, CCO31026.1, CCO31025.1, CCO34599.1, CCO34600.1, CCO37770.1, CCO31011.1, CCO37985.1	EUC58866.1, EUC59444.1, EUC58794.1, EUC59434.1	KDN34757.1, KDN46163.1, KDN35280.1, KDN37431.1	KEP50462.1, KEP50447.1, KEP46101.1	CUA71592.1, CUA77667.1, CUA77666.1, CUA67189.1, CUA68009.1, CUA68023.1
OG0000047	gi|751836591|emb|CEL53277.1|, gi|751836373|emb|CEL53570.1|, gi|751836575|emb|CEL53261.1|, gi|751841703|emb|CEL55966.1|, gi|751836593|emb|CEL53279.1|	ELU42937.1, ELU40873.1, ELU36048.1	CCO33339.1, CCO36125.1, CCO32071.1, CCO38044.1, CCO32196.1, CCO32197.1	EUC62780.1, EUC56016.1, EUC57620.1, EUC61521.1, EUC57637.1, EUC57639.1, EUC56801.1, EUC63042.1	KDN42044.1, KDN47625.1, KDN42455.1	KEP49043.1, KEP53557.1, KEP51574.1, KEP44895.1, KEP46682.1, KEP50161.1, KEP45976.1	CUA72679.1, CUA78423.1, CUA77338.1, CUA78466.1, CUA72706.1, CUA72661.1, CUA74773.1, CUA78357.1, CUA72628.1
OG0000048	gi|751840755|emb|CEL58369.1|, gi|751840762|emb|CEL58376.1|, gi|751840764|emb|CEL58378.1|			EUC65642.1, EUC65640.1, EUC65636.1, EUC65624.1, EUC65625.1, EUC65620.1, EUC65618.1, EUC65623.1, EUC65622.1, EUC65638.1, EUC55396.1	KDN41405.1, KDN34656.1, KDN34667.1, KDN34654.1, KDN34670.1, KDN41402.1, KDN47780.1, KDN41407.1, KDN40506.1, KDN38442.1, KDN34668.1	KEP45757.1, KEP45759.1, KEP51022.1, KEP47938.1, KEP51025.1, KEP51024.1, KEP51021.1, KEP51026.1, KEP51023.1, KEP47939.1, KEP47937.1	CUA74466.1, CUA76544.1, CUA76541.1, CUA74471.1, CUA71284.1
OG0000049	gi|751834989|emb|CEL56578.1|, gi|751837040|emb|CEL52637.1|, gi|751837101|emb|CEL52698.1|, gi|751834980|emb|CEL56569.1|, gi|751834979|emb|CEL56568.1|, gi|751837057|emb|CEL52654.1|, gi|751836478|emb|CEL53675.1|, gi|751836479|emb|CEL53676.1|	ELU40030.1, ELU42099.1, ELU42014.1	CCO37916.1, CCO30217.1, CCO30218.1, CCO29283.1, CCO33892.1, CCO29282.1, CCO30216.1, CCO30215.1, CCO31501.1, CCO37802.1, CCO30231.1	EUC62459.1, EUC62458.1, EUC62410.1, EUC62411.1, EUC62513.1	KDN43856.1, KDN43822.1	KEP53371.1, KEP45770.1, KEP55645.1, KEP47197.1, KEP47198.1	CUA67020.1, CUA77814.1, CUA67073.1, CUA67056.1, CUA67055.1, CUA66954.1, CUA71688.1
OG0000050	gi|751834351|emb|CEL57228.1|, gi|751832761|emb|CEL61455.1|, gi|751834610|emb|CEL57078.1|	ELU36296.1, ELU36322.1	CCO35200.1, CCO35845.1	EUC57889.1, EUC58254.1, EUC59288.1, EUC55295.1, EUC59291.1, EUC59286.1, EUC59287.1, EUC55760.1, EUC60777.1, EUC60322.1, EUC53999.1	KDN38543.1, KDN34984.1, KDN34196.1, KDN36311.1	KEP48134.1, KEP50181.1, KEP45092.1, KEP48119.1, KEP45838.1, KEP46860.1, KEP46651.1, KEP45372.1	CUA74861.1, CUA71204.1, CUA71474.1, CUA76120.1, CUA68858.1, CUA69716.1, CUA68284.1, CUA67107.1, CUA67654.1, CUA71940.1, CUA72640.1
OG0000051		ELU45208.1	CCO37566.1, CCO36559.1, CCO34949.1, CCO33948.1, CCO37625.1	EUC58761.1, EUC60303.1, EUC56351.1, EUC55880.1, EUC60728.1, EUC53456.1, EUC61562.1, EUC61178.1, EUC58955.1, EUC54981.1, EUC60514.1, EUC59532.1, EUC61559.1, EUC57881.1, EUC57260.1, EUC59887.1, EUC56822.1, EUC60925.1, EUC54166.1, EUC58205.1	KDN34932.1, KDN33661.1, KDN34738.1, KDN42672.1, KDN41096.1, KDN47699.1, KDN33186.1	KEP45432.1, KEP44940.1, KEP45898.1, KEP46380.1	CUA77644.1, CUA74681.1, CUA67950.1, CUA70596.1
OG0000052	gi|751834470|emb|CEL57165.1|, gi|751834468|emb|CEL57163.1|, gi|751841657|emb|CEL55920.1|, gi|751830469|emb|CEL58459.1|, gi|751834459|emb|CEL57154.1|, gi|751834443|emb|CEL57138.1|	ELU36561.1	CCO37120.1, CCO37108.1, CCO28752.1, CCO36843.1, CCO36720.1, CCO28778.1, CCO37188.1	EUC64276.1, EUC59410.1, EUC59411.1, EUC55904.1, EUC55907.1, EUC55915.1, EUC55937.1	KDN35562.1, KDN36621.1, KDN38842.1, KDN45215.1	KEP53925.1, KEP53924.1, KEP49068.1, KEP50280.1, KEP46922.1, KEP49067.1	CUA74723.1, CUA75772.1, CUA76970.1, CUA66867.1, CUA67313.1, CUA78524.1, CUA78521.1, CUA78522.1, CUA76586.1
OG0000053	gi|751833880|emb|CEL58898.1|, gi|751833898|emb|CEL58916.1|, gi|751833895|emb|CEL58913.1|, gi|751833174|emb|CEL60502.1|, gi|751837632|emb|CEL63302.1|, gi|751836053|emb|CEL54143.1|, gi|751829583|emb|CEL62869.1|, gi|751833885|emb|CEL58903.1|	ELU36734.1, ELU44042.1, ELU38392.1, ELU44039.1, ELU42308.1	CCO32736.1, CCO37611.1, CCO35346.1, CCO33749.1, CCO33748.1, CCO33751.1, CCO36151.1, CCO33750.1, CCO33746.1	EUC55155.1, EUC55267.1, EUC54254.1, EUC55266.1	KDN44990.1, KDN33323.1, KDN43701.1, KDN43700.1, KDN45831.1	KEP48577.1, KEP48330.1, KEP48858.1, KEP48857.1	CUA74275.1, CUA71754.1, CUA74644.1, CUA74643.1
OG0000054	gi|751830591|emb|CEL56961.1|, gi|751835872|emb|CEL54312.1|, gi|751835877|emb|CEL54317.1|, gi|751835869|emb|CEL54309.1|	ELU40255.1	CCO32149.1, CCO35451.1, CCO32145.1	EUC67566.1, EUC58182.1, EUC57398.1, EUC66989.1, EUC57880.1, EUC59192.1, EUC59178.1, EUC67742.1	KDN39301.1, KDN41292.1	KEP45463.1, KEP45634.1, KEP45009.1, KEP48617.1, KEP45985.1, KEP45652.1, KEP46581.1, KEP46115.1, KEP45549.1, KEP46061.1, KEP47251.1, KEP46108.1, KEP51130.1	CUA67678.1, CUA74712.1, CUA74710.1, CUA75686.1, CUA73448.1, CUA75530.1, CUA75244.1, CUA73450.1
OG0000055	gi|751831187|emb|CEL54033.1|, gi|751829903|emb|CEL61394.1|, gi|751831780|emb|CEL64037.1|, gi|751831542|emb|CEL53116.1|, gi|751831833|emb|CEL63971.1|	ELU37367.1	CCO38038.1, CCO37871.1, CCO31561.1, CCO35717.1	EUC54751.1, EUC62820.1, EUC63232.1, EUC59231.1, EUC66261.1, EUC55063.1, EUC58566.1	KDN35612.1, KDN33743.1, KDN33724.1, KDN35301.1, KDN36316.1, KDN39039.1, KDN45054.1, KDN36451.1	KEP45062.1, KEP45532.1, KEP45522.1, KEP44996.1, KEP45801.1, KEP45154.1, KEP45155.1	CUA71946.1, CUA66969.1, CUA75192.1, CUA69228.1, CUA68279.1, CUA68743.1, CUA72043.1
OG0000056	gi|751831397|emb|CEL53443.1|		CCO35136.1, CCO37437.1, CCO37779.1, CCO33784.1, CCO38130.1, CCO36124.1, CCO37422.1, CCO38147.1, CCO36213.1, CCO38182.1, CCO36306.1, CCO37865.1, CCO38037.1, CCO38149.1, CCO34652.1, CCO36552.1, CCO36526.1, CCO35923.1, CCO34906.1	EUC61563.1, EUC60417.1, EUC59018.1, EUC54473.1, EUC59153.1, EUC53872.1	KDN39704.1, KDN40002.1, KDN34224.1, KDN33499.1, KDN39705.1	KEP46653.1, KEP45781.1, KEP45717.1, KEP45668.1	CUA71951.1, CUA75769.1, CUA78495.1, CUA75241.1
OG0000057	gi|751838810|emb|CEL60904.1|, gi|751841722|emb|CEL55985.1|, gi|751831904|emb|CEL63610.1|, gi|751834508|emb|CEL56976.1|, gi|751839693|emb|CEL57307.1|, gi|751835547|emb|CEL54722.1|	ELU36370.1	CCO35250.1, CCO32120.1, CCO37669.1, CCO27126.1, CCO35660.1, CCO28377.1	EUC57153.1, EUC55975.1, EUC57745.1, EUC55740.1, EUC57172.1, EUC53524.1, EUC66190.1, EUC58281.1, EUC55756.1, EUC55209.1, EUC60935.1, EUC54941.1	KDN36185.1, KDN51164.1, KDN33948.1, KDN46325.1	KEP47860.1, KEP49219.1, KEP50554.1, KEP50185.1	CUA76151.1, CUA75704.1, CUA77086.1, CUA74677.1, CUA72364.1
OG0000058	gi|751831741|emb|CEL64079.1|, gi|751836495|emb|CEL53181.1|		CCO36174.1, CCO32468.1, CCO38020.1, CCO31702.1, CCO37071.1	EUC60516.1, EUC56789.1, EUC60421.1, EUC60418.1, EUC60416.1, EUC55970.1, EUC53510.1, EUC53512.1, EUC60470.1, EUC59876.1, EUC58936.1, EUC60431.1	KDN38558.1	KEP45001.1, KEP47706.1, KEP45489.1, KEP44953.1, KEP45883.1, KEP45277.1, KEP45421.1, KEP45892.1, KEP45153.1, KEP45339.1, KEP46300.1	CUA75454.1, CUA67974.1, CUA67975.1, CUA78252.1, CUA70749.1, CUA74490.1, CUA67973.1
OG0000059	gi|751829528|emb|CEL62964.1|, gi|751830757|emb|CEL56451.1|, gi|751835642|emb|CEL54441.1|, gi|751830166|emb|CEL60097.1|		CCO32473.1, CCO38060.1, CCO36745.1, CCO38035.1, CCO34072.1, CCO36986.1	EUC56283.1, EUC63661.1, EUC58757.1, EUC57666.1, EUC53934.1, EUC53635.1, EUC60381.1, EUC67692.1	KDN41825.1, KDN36687.1, KDN33338.1, KDN40631.1, KDN33378.1, KDN34320.1, KDN33337.1, KDN33270.1, KDN42383.1	KEP46026.1, KEP45483.1, KEP46210.1, KEP47075.1, KEP46825.1	CUA70597.1, CUA77714.1, CUA73672.1, CUA75589.1, CUA74695.1, CUA73103.1
OG0000060	gi|751831361|emb|CEL53477.1|, gi|751834392|emb|CEL57269.1|, gi|751834384|emb|CEL57261.1|, gi|751832872|emb|CEL61307.1|, gi|751834677|emb|CEL56903.1|	ELU36403.1, ELU36460.1, ELU36626.1	CCO36026.1, CCO37917.1, CCO37283.1, CCO37572.1, CCO30547.1, CCO37249.1, CCO36532.1, CCO33679.1	EUC61578.1, EUC55336.1, EUC63183.1, EUC56008.1, EUC56043.1, EUC54291.1	KDN41939.1, KDN40500.1, KDN33433.1, KDN39441.1	KEP49127.1, KEP46652.1, KEP48804.1, KEP49742.1, KEP47601.1, KEP46843.1	CUA76593.1, CUA68407.1, CUA75341.1, CUA69769.1, CUA77033.1, CUA76963.1
OG0000061	gi|751832709|emb|CEL61578.1|, gi|751834051|emb|CEL58768.1|, gi|751829948|emb|CEL61298.1|, gi|751834042|emb|CEL58759.1|	ELU40827.1	CCO35528.1, CCO36093.1, CCO32652.1, CCO37094.1	EUC63650.1, EUC61273.1, EUC63653.1, EUC63663.1, EUC58478.1, EUC63668.1, EUC58259.1, EUC63656.1, EUC63655.1	KDN38596.1, KDN44351.1, KDN44352.1	KEP45941.1, KEP47070.1, KEP48939.1, KEP47069.1, KEP47341.1, KEP48703.1, KEP46778.1	CUA71924.1, CUA69312.1, CUA76336.1, CUA69308.1, CUA69309.1, CUA69310.1, CUA76134.1, CUA69183.1, CUA69182.1, CUA69185.1
OG0000062	gi|751832843|emb|CEL61363.1|, gi|751836774|emb|CEL52941.1|, gi|751832837|emb|CEL61357.1|, gi|751831692|emb|CEL52756.1|, gi|751841695|emb|CEL55958.1|	ELU37052.1, ELU43732.1, ELU40845.1, ELU36639.1, ELU36647.1, ELU36648.1, ELU36646.1, ELU37640.1, ELU36644.1	CCO33520.1, CCO37281.1, CCO35090.1	EUC56353.1, EUC56352.1, EUC58958.1, EUC63837.1, EUC67610.1, EUC56576.1	KDN34454.1, KDN37471.1, KDN39062.1	KEP47794.1, KEP49939.1, KEP51433.1, KEP52218.1, KEP47795.1, KEP49853.1, KEP45865.1	CUA71729.1, CUA77232.1, CUA76718.1, CUA75803.1
OG0000063	gi|751833334|emb|CEL60293.1|, gi|751839563|emb|CEL59757.1|, gi|751833332|emb|CEL60291.1|, gi|751838678|emb|CEL60772.1|, gi|751833316|emb|CEL60275.1|, gi|751833317|emb|CEL60276.1|	ELU45660.1	CCO28216.1, CCO28217.1, CCO28218.1, CCO37043.1, CCO34085.1, CCO34847.1	EUC59026.1, EUC64110.1, EUC66576.1, EUC66575.1, EUC59023.1, EUC66577.1, EUC59027.1, EUC66574.1	KDN40487.1, KDN49762.1	KEP52914.1, KEP52917.1, KEP52916.1, KEP47632.1, KEP54425.1, KEP46749.1, KEP52915.1, KEP46576.1	CUA66711.1, CUA69351.1, CUA69353.1, CUA69352.1, CUA70001.1, CUA78541.1
OG0000064	gi|751836677|emb|CEL53363.1|, gi|751833575|emb|CEL59999.1|, gi|751831522|emb|CEL53124.1|, gi|751831528|emb|CEL53130.1|, gi|751831529|emb|CEL53131.1|, gi|751831525|emb|CEL53127.1|, gi|751834285|emb|CEL58398.1|	ELU36913.1, ELU36916.1, ELU36909.1, ELU42848.1, ELU36907.1, ELU44426.1	CCO32504.1, CCO37725.1, CCO36155.1, CCO36154.1, CCO37726.1, CCO34545.1, CCO35879.1, CCO32293.1	EUC56103.1, EUC56102.1, EUC61436.1, EUC54228.1	KDN38070.1, KDN38076.1, KDN34250.1, KDN45779.1, KDN36985.1	KEP50242.1, KEP50243.1, KEP48361.1, KEP49722.1	CUA74304.1, CUA77288.1, CUA78482.1
OG0000065	gi|751832943|emb|CEL61283.1|, gi|751832792|emb|CEL61486.1|, gi|751832791|emb|CEL61485.1|, gi|751831320|emb|CEL53700.1|, gi|751832753|emb|CEL61447.1|, gi|751833874|emb|CEL58892.1|, gi|751833875|emb|CEL58893.1|	ELU43725.1, ELU35713.1	CCO36542.1, CCO34366.1, CCO32744.1, CCO35413.1, CCO35411.1	EUC60844.1, EUC58240.1, EUC67800.1, EUC55160.1, EUC62939.1	KDN46072.1, KDN46850.1	KEP50852.1, KEP44975.1, KEP48124.1, KEP48274.1, KEP48275.1, KEP47420.1	CUA77315.1, CUA70957.1, CUA73279.1, CUA73278.1, CUA68274.1, CUA68275.1, CUA70955.1, CUA73145.1, CUA77314.1, CUA68069.1
OG0000066	gi|751829304|emb|CEL63649.1|, gi|751832509|emb|CEL62238.1|, gi|751833239|emb|CEL60344.1|, gi|751831046|emb|CEL54438.1|, gi|751831987|emb|CEL63512.1|	ELU36838.1, ELU36441.1, ELU37347.1, ELU39341.1	CCO34462.1, CCO37799.1, CCO35511.1, CCO32053.1, CCO34469.1	EUC56315.1, EUC54988.1, EUC57223.1, EUC57222.1, EUC55412.1, EUC59519.1, EUC55030.1	KDN35359.1, KDN48350.1	KEP48696.1, KEP45578.1, KEP48467.1, KEP48723.1, KEP46720.1, KEP45108.1, KEP45654.1, KEP47951.1, KEP47120.1	CUA73133.1, CUA77846.1, CUA69885.1, CUA73120.1, CUA78325.1
OG0000067	gi|751830527|emb|CEL57210.1|, gi|751831239|emb|CEL53994.1|, gi|751831581|emb|CEL52860.1|, gi|751832534|emb|CEL62191.1|		CCO36910.1, CCO35541.1, CCO37175.1	EUC65928.1, EUC55562.1, EUC55812.1	KDN34722.1, KDN34719.1	KEP45074.1, KEP45447.1, KEP44957.1, KEP45101.1, KEP45353.1, KEP45259.1, KEP45928.1, KEP45803.1, KEP45134.1, KEP45189.1, KEP45213.1, KEP45594.1, KEP45374.1, KEP45283.1, KEP45673.1, KEP45598.1	CUA77271.1, CUA73094.1, CUA72046.1, CUA68987.1, CUA71329.1, CUA73095.1, CUA70042.1, CUA73040.1, CUA74182.1
OG0000068	gi|751832764|emb|CEL61458.1|, gi|751833435|emb|CEL60111.1|, gi|751830710|emb|CEL56598.1|, gi|751830594|emb|CEL56959.1|, gi|751830363|emb|CEL58794.1|, gi|751835839|emb|CEL54279.1|, gi|751833536|emb|CEL60087.1|, gi|751830897|emb|CEL54995.1|	ELU38590.1, ELU45264.1	CCO37691.1, CCO37470.1, CCO36146.1, CCO35199.1, CCO35563.1, CCO36884.1, CCO36885.1, CCO37503.1, CCO34927.1, CCO33017.1	EUC58691.1, EUC57366.1, EUC56630.1	KDN46690.1, KDN44785.1, KDN49179.1, KDN46691.1	KEP48009.1, KEP53181.1, KEP50360.1	CUA69541.1, CUA69496.1, CUA73233.1, CUA69715.1, CUA72897.1, CUA77307.1
OG0000069	gi|751835356|emb|CEL56160.1|, gi|751834065|emb|CEL58782.1|, gi|751831061|emb|CEL54421.1|, gi|751830458|emb|CEL58469.1|, gi|751835224|emb|CEL56316.1|, gi|751830934|emb|CEL54833.1|, gi|751830922|emb|CEL54845.1|, gi|751835032|emb|CEL56372.1|		CCO33871.1, CCO34284.1, CCO37311.1, CCO32706.1, CCO31180.1, CCO35571.1, CCO35417.1, CCO35605.1	EUC54412.1, EUC55334.1, EUC63147.1, EUC56018.1, EUC55299.1, EUC62864.1	KDN43169.1, KDN34296.1, KDN38221.1, KDN36749.1	KEP46182.1, KEP45104.1, KEP49798.1, KEP45625.1, KEP50891.1, KEP45893.1, KEP46611.1	CUA74795.1, CUA72631.1, CUA73291.1
OG0000070	gi|751834207|emb|CEL58610.1|, gi|751832291|emb|CEL62852.1|, gi|751831732|emb|CEL64070.1|		CCO31941.1	EUC64532.1, EUC64503.1, EUC64516.1, EUC64492.1	KDN38836.1, KDN47701.1, KDN47698.1, KDN37615.1, KDN47702.1, KDN47676.1		CUA74252.1, CUA74251.1, CUA75708.1, CUA75709.1, CUA74656.1, CUA74655.1, CUA74654.1, CUA75609.1, CUA67191.1, CUA69753.1, CUA69754.1, CUA69748.1, CUA74364.1, CUA74363.1, CUA74362.1, CUA73453.1, CUA71615.1, CUA71614.1, CUA70800.1, CUA66586.1, CUA67572.1, CUA66587.1
OG0000071	gi|751829569|emb|CEL62900.1|, gi|751830079|emb|CEL60448.1|, gi|751831933|emb|CEL63598.1|		CCO37554.1, CCO37618.1, CCO37839.1, CCO37986.1, CCO35692.1	EUC58850.1, EUC58344.1, EUC58183.1, EUC59400.1, EUC54847.1, EUC63294.1, EUC53839.1, EUC60762.1, EUC63753.1	KDN43270.1, KDN40374.1, KDN33246.1, KDN41816.1	KEP45419.1, KEP45315.1, KEP45555.1, KEP48925.1, KEP49559.1, KEP49154.1, KEP45363.1	CUA67878.1, CUA74668.1, CUA71633.1, CUA78443.1, CUA77147.1, CUA74685.1, CUA69010.1, CUA72636.1
OG0000072	gi|751835009|emb|CEL56349.1|, gi|751841730|emb|CEL55993.1|, gi|751840835|emb|CEL55098.1|, gi|751835010|emb|CEL56350.1|, gi|751841740|emb|CEL56003.1|	ELU37327.1, ELU35675.1	CCO33901.1, CCO36752.1, CCO36967.1	EUC65113.1, EUC65101.1, EUC62769.1, EUC65112.1, EUC56369.1, EUC56106.1, EUC56105.1, EUC67016.1, EUC65084.1	KDN35143.1, KDN35142.1	KEP50240.1, KEP45835.1, KEP46052.1, KEP48556.1, KEP48557.1, KEP50579.1, KEP46534.1	CUA71441.1, CUA67256.1, CUA72652.1, CUA67276.1, CUA71440.1, CUA71446.1, CUA73292.1
OG0000073	gi|751829502|emb|CEL63029.1|, gi|751831551|emb|CEL53100.1|, gi|751837389|emb|CEL63915.1|, gi|751841311|emb|CEL55574.1|, gi|751831550|emb|CEL53099.1|, gi|751837388|emb|CEL63914.1|	ELU45294.1	CCO37113.1, CCO32828.1, CCO34948.1	EUC54300.1, EUC57180.1, EUC66188.1, EUC66189.1, EUC62828.1, EUC62829.1, EUC54231.1	KDN42424.1, KDN40313.1, KDN40312.1, KDN47387.1, KDN47386.1	KEP46850.1, KEP51640.1, KEP51520.1, KEP47097.1, KEP47096.1, KEP48355.1	CUA71109.1, CUA71888.1, CUA67338.1, CUA76335.1, CUA74765.1, CUA68925.1, CUA68926.1
OG0000074	gi|751840754|emb|CEL58368.1|, gi|751840763|emb|CEL58377.1|, gi|751840772|emb|CEL58386.1|	ELU36863.1	CCO27924.1, CCO27931.1, CCO27936.1, CCO37859.1	EUC65643.1, EUC65626.1, EUC65621.1, EUC65619.1, EUC65148.1	KDN41409.1, KDN41406.1, KDN34658.1	KEP51027.1, KEP47936.1	CUA77876.1, CUA72915.1, CUA68237.1, CUA76543.1, CUA72909.1, CUA74469.1, CUA71285.1, CUA71283.1, CUA71344.1, CUA71345.1, CUA71348.1, CUA71349.1, CUA76542.1, CUA74474.1, CUA74472.1, CUA74468.1, CUA74470.1
OG0000075	gi|751840376|emb|CEL57990.1|, gi|751833656|emb|CEL59939.1|	ELU38857.1, ELU41500.1, ELU39671.1, ELU41946.1, ELU40980.1	CCO26714.1, CCO32693.1, CCO27420.1	EUC57321.1, EUC65244.1, EUC57055.1, EUC64162.1, EUC65245.1, EUC53806.1	KDN43275.1, KDN34179.1, KDN39561.1, KDN48676.1	KEP48546.1, KEP48307.1, KEP55839.1, KEP55841.1, KEP55840.1, KEP49728.1, KEP54263.1	CUA77505.1, CUA68525.1, CUA73969.1, CUA75549.1, CUA66761.1, CUA69842.1, CUA73968.1, CUA73967.1
OG0000076	gi|751835971|emb|CEL54061.1|, gi|751835976|emb|CEL54066.1|, gi|751835975|emb|CEL54065.1|	ELU38066.1, ELU42964.1, ELU38069.1	CCO35336.1	EUC63641.1, EUC63638.1, EUC54698.1, EUC54706.1, EUC54696.1, EUC54705.1	KDN42561.1, KDN37965.1, KDN36269.1, KDN36265.1, KDN36270.1, KDN36271.1, KDN44337.1, KDN37959.1	KEP47386.1, KEP48165.1, KEP51866.1, KEP50291.1, KEP50289.1, KEP51867.1, KEP48162.1	CUA75590.1, CUA78014.1, CUA73543.1, CUA67702.1, CUA69946.1, CUA73545.1, CUA73542.1
OG0000077	gi|751835005|emb|CEL56594.1|, gi|751834028|emb|CEL58745.1|		CCO34122.1	EUC62462.1, EUC62461.1, EUC62496.1, EUC54177.1, EUC62499.1	KDN43862.1, KDN42327.1, KDN43828.1, KDN43824.1, KDN43825.1	KEP48712.1, KEP47277.1, KEP47276.1, KEP55663.1, KEP55660.1	CUA71967.1, CUA71668.1, CUA71670.1, CUA71669.1, CUA75582.1, CUA75643.1, CUA68365.1, CUA67057.1, CUA73531.1, CUA71966.1, CUA77079.1, CUA77078.1, CUA71664.1, CUA71968.1, CUA71693.1, CUA69184.1, CUA68354.1
OG0000078	gi|751832970|emb|CEL61208.1|, gi|751832974|emb|CEL61212.1|	ELU39093.1, ELU39092.1	CCO33600.1	EUC62990.1, EUC62989.1, EUC55863.1, EUC53513.1, EUC57483.1, EUC55837.1, EUC55843.1, EUC55838.1	KDN38304.1, KDN33572.1, KDN33048.1, KDN46062.1, KDN33277.1, KDN36078.1	KEP49927.1, KEP47506.1, KEP50877.1, KEP50878.1, KEP48431.1, KEP48430.1, KEP46964.1	CUA74056.1, CUA77278.1, CUA69587.1, CUA68626.1, CUA74057.1, CUA71142.1, CUA71141.1, CUA71140.1, CUA71139.1
OG0000079	gi|751841280|emb|CEL55543.1|, gi|751832170|emb|CEL63020.1|, gi|751832169|emb|CEL63019.1|, gi|751833897|emb|CEL58915.1|	ELU40722.1, ELU35800.1, ELU44099.1	CCO31842.1, CCO31839.1, CCO31840.1, CCO28671.1, CCO33747.1	EUC54505.1, EUC57188.1, EUC67699.1, EUC56333.1, EUC54642.1, EUC54659.1, EUC57189.1, EUC62361.1	KDN48830.1, KDN45505.1	KEP46988.1, KEP51999.1, KEP46750.1, KEP46989.1, KEP51145.1, KEP49418.1	CUA74868.1, CUA72839.1, CUA70917.1, CUA67568.1, CUA74867.1, CUA73419.1
OG0000080	gi|751836849|emb|CEL53016.1|, gi|751837906|emb|CEL62633.1|, gi|751838115|emb|CEL61661.1|, gi|751834260|emb|CEL58520.1|, gi|751834268|emb|CEL58528.1|	ELU37804.1, ELU42264.1, ELU42257.1, ELU38160.1	CCO36647.1, CCO35784.1, CCO33843.1, CCO33853.1, CCO30748.1, CCO34787.1, CCO29203.1, CCO30273.1	EUC59843.1, EUC63357.1, EUC55633.1, EUC55632.1	KDN40910.1, KDN44013.1, KDN43027.1, KDN39069.1, KDN41767.1, KDN39899.1		CUA77809.1, CUA77708.1, CUA74619.1, CUA74618.1, CUA74614.1, CUA70795.1, CUA68821.1
OG0000081	gi|751836784|emb|CEL52951.1|, gi|751836042|emb|CEL54132.1|, gi|751836038|emb|CEL54128.1|, gi|751836775|emb|CEL52942.1|, gi|751836773|emb|CEL52940.1|, gi|751830493|emb|CEL57297.1|, gi|751836019|emb|CEL54109.1|, gi|751832005|emb|CEL63468.1|, gi|751833583|emb|CEL60007.1|, gi|751837497|emb|CEL63167.1|	ELU37106.1, ELU37101.1, ELU37097.1, ELU39221.1	CCO33522.1, CCO33519.1, CCO33504.1, CCO33526.1, CCO33527.1, CCO37923.1, CCO33685.1	EUC54899.1, EUC54902.1, EUC60986.1	KDN44215.1, KDN47192.1, KDN38503.1, KDN38496.1	KEP49146.1, KEP51913.1, KEP51821.1	CUA74825.1, CUA74828.1, CUA71081.1
OG0000082	gi|751832069|emb|CEL63418.1|, gi|751836876|emb|CEL53043.1|, gi|751832062|emb|CEL63411.1|, gi|751834681|emb|CEL56907.1|	ELU41328.1	CCO37453.1, CCO36534.1, CCO37420.1, CCO34963.1, CCO37497.1, CCO34955.1, CCO37938.1	EUC63164.1, EUC61275.1, EUC63166.1, EUC63111.1, EUC63187.1, EUC63181.1, EUC63186.1, EUC64469.1	KDN41942.1, KDN40498.1	KEP46846.1, KEP52427.1, KEP44911.1, KEP47750.1, KEP46977.1, KEP46083.1	CUA77031.1, CUA67900.1, CUA72655.1, CUA69319.1, CUA71798.1, CUA67331.1
OG0000083	gi|751834270|emb|CEL58530.1|, gi|751829776|emb|CEL62172.1|, gi|751830621|emb|CEL56831.1|, gi|751834264|emb|CEL58524.1|	ELU37662.1	CCO32634.1, CCO37270.1, CCO33848.1, CCO33855.1	EUC60268.1, EUC63473.1, EUC55001.1, EUC60220.1, EUC63467.1, EUC67739.1, EUC54237.1, EUC54227.1	KDN48247.1, KDN37307.1, KDN38424.1, KDN41003.1, KDN46740.1, KDN48241.1, KDN49821.1	KEP54020.1, KEP48310.1, KEP47064.1, KEP51914.1, KEP45366.1	CUA72958.1, CUA75505.1, CUA75608.1, CUA72538.1, CUA72539.1
OG0000084	gi|751830419|emb|CEL58618.1|, gi|751830741|emb|CEL56464.1|, gi|751830805|emb|CEL56196.1|, gi|751834220|emb|CEL58480.1|, gi|751833190|emb|CEL60416.1|	ELU39589.1	CCO32631.1, CCO31864.1, CCO35557.1	EUC54520.1, EUC60830.1, EUC54492.1, EUC55572.1, EUC66251.1	KDN34323.1, KDN41052.1	KEP48031.1, KEP52067.1, KEP52009.1, KEP47555.1, KEP49580.1, KEP47552.1	CUA67825.1, CUA71578.1, CUA72982.1, CUA67358.1, CUA77160.1, CUA75219.1, CUA69214.1, CUA69216.1, CUA72740.1, CUA74074.1, CUA74076.1, CUA77937.1
OG0000085	gi|751832998|emb|CEL61236.1|, gi|751833407|emb|CEL60218.1|, gi|751833408|emb|CEL60219.1|	ELU39587.1, ELU39585.1	CCO33224.1, CCO31512.1, CCO31511.1, CCO33225.1	EUC54729.1, EUC60447.1, EUC55817.1, EUC56154.1	KDN37968.1, KDN36400.1, KDN36332.1, KDN37967.1, KDN38530.1, KDN38531.1, KDN37955.1	KEP46410.1, KEP47048.1, KEP46715.1, KEP44867.1, KEP50723.1	CUA71590.1, CUA71828.1, CUA76990.1, CUA78232.1, CUA67209.1, CUA76985.1, CUA72823.1, CUA72822.1, CUA70933.1
OG0000086	gi|751841971|emb|CEL51669.1|, gi|751841969|emb|CEL51667.1|, gi|751840845|emb|CEL55108.1|, gi|751833779|emb|CEL59098.1|	ELU44946.1, ELU40052.1, ELU44950.1, ELU38307.1	CCO35311.1, CCO33112.1, CCO27738.1, CCO27740.1	EUC58625.1, EUC61713.1, EUC65105.1, EUC61710.1, EUC58889.1	KDN42105.1, KDN40479.1, KDN35662.1, KDN34613.1, KDN34849.1, KDN33340.1	KEP53220.1, KEP49065.1, KEP49590.1, KEP49247.1, KEP53217.1	CUA75328.1, CUA67269.1, CUA68168.1, CUA77046.1, CUA68165.1
OG0000087	gi|751841658|emb|CEL55921.1|, gi|751832881|emb|CEL61316.1|, gi|751835677|emb|CEL54476.1|, gi|751837407|emb|CEL63933.1|	ELU45288.1, ELU36622.1	CCO36240.1, CCO30540.1, CCO37090.1, CCO36721.1, CCO36815.1, CCO37877.1	EUC61571.1, EUC66170.1, EUC65949.1, EUC66173.1, EUC66169.1	KDN34973.1, KDN41220.1, KDN34976.1	KEP49077.1, KEP47488.1, KEP48676.1, KEP48928.1, KEP48929.1	CUA68912.1, CUA74808.1, CUA74065.1, CUA74705.1, CUA74067.1, CUA74070.1, CUA74069.1, CUA68911.1
OG0000088	gi|751832513|emb|CEL62242.1|, gi|751833505|emb|CEL60056.1|, gi|751840012|emb|CEL57626.1|, gi|751836588|emb|CEL53274.1|, gi|751836587|emb|CEL53273.1|	ELU42925.1, ELU37356.1, ELU36177.1, ELU38587.1, ELU41410.1	CCO32097.1, CCO32201.1, CCO26810.1, CCO32200.1, CCO33010.1	EUC61507.1, EUC53929.1, EUC56277.1	KDN34507.1, KDN35367.1, KDN34508.1, KDN46732.1	KEP46166.1, KEP55096.1, KEP48745.1, KEP53569.1	CUA72961.1, CUA74601.1, CUA72088.1, CUA71907.1, CUA69298.1, CUA74599.1, CUA76201.1
OG0000089	gi|751837613|emb|CEL63283.1|, gi|751837614|emb|CEL63284.1|, gi|751832033|emb|CEL63439.1|, gi|751834301|emb|CEL58414.1|	ELU45213.1, ELU45212.1, ELU36534.1	CCO32561.1, CCO35214.1, CCO32562.1, CCO33757.1	EUC54247.1, EUC60947.1, EUC62637.1, EUC62636.1, EUC62896.1, EUC60946.1, EUC60949.1	KDN37866.1, KDN37139.1, KDN45847.1, KDN45846.1	KEP49863.1, KEP49864.1, KEP45600.1, KEP46039.1, KEP48260.1, KEP47903.1	CUA75698.1, CUA73150.1, CUA69952.1, CUA69953.1, CUA69955.1
OG0000090	gi|751831150|emb|CEL54198.1|, gi|751830255|emb|CEL59128.1|, gi|751830404|emb|CEL58626.1|, gi|751830450|emb|CEL58537.1|, gi|751830192|emb|CEL60034.1|	ELU38935.1	CCO37524.1, CCO36121.1, CCO36758.1	EUC60513.1, EUC56894.1, EUC54544.1, EUC61982.1, EUC55576.1, EUC67549.1	KDN36647.1, KDN36648.1, KDN34221.1, KDN33364.1, KDN34886.1, KDN33138.1	KEP47452.1, KEP46856.1, KEP46495.1, KEP45777.1	CUA69255.1, CUA71572.1, CUA77952.1, CUA76637.1, CUA67179.1, CUA77097.1, CUA70723.1, CUA68220.1
OG0000091	gi|751836803|emb|CEL52970.1|, gi|751836732|emb|CEL52899.1|, gi|751835073|emb|CEL56413.1|, gi|751840036|emb|CEL57650.1|, gi|751836753|emb|CEL52920.1|	ELU36672.1, ELU37648.1	CCO34394.1, CCO33539.1, CCO29700.1, CCO29721.1, CCO26825.1	EUC54853.1, EUC59381.1, EUC66878.1, EUC61627.1, EUC61625.1, EUC55130.1	KDN50253.1	KEP46176.1, KEP51734.1, KEP55112.1, KEP51113.1, KEP46244.1, KEP45685.1	CUA71455.1, CUA75792.1, CUA68687.1, CUA68222.1, CUA76663.1, CUA71636.1, CUA71451.1
OG0000092	gi|751833071|emb|CEL61125.1|, gi|751833061|emb|CEL61115.1|, gi|751833062|emb|CEL61116.1|, gi|751837997|emb|CEL62724.1|, gi|751832430|emb|CEL62347.1|, gi|751834287|emb|CEL58400.1|	ELU36548.1, ELU36338.1, ELU44410.1, ELU40823.1, ELU40825.1, ELU45142.1, ELU39153.1	CCO32296.1	EUC59561.1, EUC56299.1, EUC63261.1, EUC56334.1	KDN34517.1, KDN39486.1, KDN39488.1, KDN39495.1, KDN34740.1	KEP50103.1, KEP49419.1, KEP49024.1, KEP49420.1	CUA70524.1, CUA72840.1, CUA67608.1, CUA68694.1, CUA67659.1
OG0000093	gi|751830535|emb|CEL57205.1|, gi|751834187|emb|CEL58590.1|, gi|751835008|emb|CEL56348.1|, gi|751829861|emb|CEL61496.1|, gi|751837792|emb|CEL62519.1|, gi|751835442|emb|CEL54940.1|, gi|751835071|emb|CEL56411.1|, gi|751837799|emb|CEL62526.1|		CCO29159.1	EUC63462.1, EUC63461.1, EUC65093.1, EUC65087.1, EUC65090.1, EUC54005.1	KDN35093.1, KDN48236.1, KDN45419.1, KDN45428.1, KDN34864.1, KDN35096.1, KDN34863.1, KDN47912.1	KEP49759.1, KEP54024.1, KEP54025.1, KEP45764.1, KEP44884.1, KEP50589.1, KEP45225.1	CUA67255.1, CUA67105.1
OG0000094	gi|751833042|emb|CEL61181.1|, gi|751835980|emb|CEL54070.1|	ELU38922.1, ELU38901.1	CCO33590.1, CCO31450.1	EUC60607.1, EUC60606.1, EUC60605.1, EUC60603.1, EUC60602.1, EUC55570.1, EUC54331.1, EUC54330.1, EUC54319.1, EUC55574.1, EUC55656.1	KDN41345.1, KDN35735.1, KDN49850.1, KDN34807.1, KDN41353.1, KDN42445.1	KEP47137.1, KEP44976.1, KEP47464.1, KEP47183.1, KEP47138.1	CUA73253.1, CUA74201.1, CUA76233.1, CUA76231.1
OG0000095	gi|751834879|emb|CEL56698.1|, gi|751830140|emb|CEL60233.1|		CCO37590.1	EUC58842.1, EUC58841.1, EUC58833.1, EUC58837.1, EUC57286.1, EUC58801.1, EUC65132.1	KDN34487.1, KDN34484.1	KEP47299.1, KEP50952.1, KEP46688.1, KEP47300.1, KEP46607.1, KEP46933.1	CUA72067.1, CUA72070.1, CUA72064.1, CUA72066.1, CUA72063.1, CUA69834.1, CUA72065.1, CUA74495.1, CUA72062.1, CUA72059.1, CUA73114.1, CUA72061.1, CUA74493.1, CUA72060.1
OG0000096	gi|751832805|emb|CEL61408.1|, gi|751834405|emb|CEL57282.1|, gi|751831178|emb|CEL54035.1|, gi|751832799|emb|CEL61402.1|, gi|751832340|emb|CEL62783.1|, gi|751832796|emb|CEL61399.1|, gi|751832342|emb|CEL62785.1|, gi|751834396|emb|CEL57273.1|, gi|751830641|emb|CEL56817.1|, gi|751829848|emb|CEL61540.1|	ELU38679.1, ELU35992.1	CCO34525.1, CCO34524.1, CCO35030.1, CCO35352.1, CCO33676.1, CCO33669.1	EUC56161.1, EUC56754.1	KDN36387.1, KDN33520.1, KDN48418.1, KDN48417.1, KDN47261.1, KDN37952.1	KEP46206.1	CUA68057.1, CUA72720.1, CUA72719.1, CUA72114.1, CUA68063.1
OG0000097	gi|751833138|emb|CEL60466.1|, gi|751833140|emb|CEL60468.1|, gi|751833137|emb|CEL60465.1|, gi|751833135|emb|CEL60463.1|	ELU42244.1, ELU42246.1, ELU42248.1	CCO36196.1, CCO31231.1	EUC58484.1, EUC58482.1, EUC58481.1, EUC58490.1, EUC58496.1, EUC58494.1	KDN37128.1, KDN37126.1, KDN33647.1, KDN33760.1, KDN34707.1	KEP47695.1, KEP48218.1, KEP47193.1, KEP50888.1, KEP50889.1, KEP50886.1, KEP50887.1	CUA67624.1, CUA77745.1, CUA71427.1, CUA71425.1, CUA77040.1
OG0000098	gi|751830747|emb|CEL56456.1|, gi|751830752|emb|CEL56454.1|		CCO35537.1, CCO36807.1	EUC54721.1, EUC58285.1, EUC67707.1, EUC58248.1, EUC56126.1, EUC59889.1	KDN36644.1, KDN34269.1, KDN43059.1, KDN43058.1, KDN41565.1, KDN39963.1, KDN33713.1, KDN41564.1, KDN41115.1	KEP45061.1, KEP46960.1, KEP46986.1, KEP50486.1, KEP45559.1, KEP46671.1, KEP46268.1	CUA78467.1, CUA75567.1, CUA69229.1, CUA77668.1, CUA74892.1, CUA73170.1
OG0000099	gi|751842671|emb|CEL52369.1|, gi|751842797|emb|CEL52495.1|, gi|751835558|emb|CEL54733.1|, gi|751838487|emb|CEL60581.1|	ELU41064.1, ELU44643.1, ELU40928.1, ELU43833.1	CCO32782.1, CCO26106.1, CCO35114.1, CCO35113.1, CCO25994.1, CCO36430.1	EUC60676.1, EUC54368.1, EUC66074.1, EUC67117.1	KDN49291.1, KDN45488.1, KDN39731.1, KDN49417.1	KEP53235.1, KEP55588.1, KEP47566.1, KEP46325.1	CUA72303.1, CUA78307.1, CUA70806.1, CUA72193.1, CUA69551.1
OG0000100	gi|751841227|emb|CEL55490.1|, gi|751840565|emb|CEL58179.1|, gi|751829889|emb|CEL61438.1|, gi|751840979|emb|CEL55242.1|, gi|751831702|emb|CEL52766.1|		CCO28625.1, CCO27259.1, CCO37189.1, CCO37186.1	EUC54591.1, EUC54622.1, EUC54590.1, EUC65428.1, EUC65429.1	KDN45637.1, KDN48739.1, KDN44168.1, KDN49542.1, KDN48644.1	KEP52265.1, KEP52182.1, KEP52181.1, KEP51155.1, KEP51422.1, KEP50766.1, KEP50767.1	CUA73801.1, CUA73800.1, CUA73403.1, CUA69707.1, CUA69909.1
OG0000101	gi|751835297|emb|CEL56101.1|, gi|751830333|emb|CEL58887.1|, gi|751834490|emb|CEL57185.1|, gi|751833881|emb|CEL58899.1|, gi|751837509|emb|CEL63179.1|, gi|751835286|emb|CEL56090.1|, gi|751835292|emb|CEL56096.1|	ELU41158.1	CCO37049.1, CCO32740.1, CCO29836.1, CCO29843.1, CCO35273.1, CCO37059.1	EUC54189.1, EUC55453.1, EUC56725.1, EUC56714.1, EUC54210.1	KDN49057.1, KDN49043.1	KEP51780.1, KEP47163.1, KEP52591.1, KEP49446.1, KEP52580.1	CUA74422.1, CUA78039.1, CUA72560.1, CUA67473.1, CUA70860.1
OG0000102	gi|751835713|emb|CEL54512.1|, gi|751835695|emb|CEL54494.1|, gi|751835709|emb|CEL54508.1|	ELU35804.1, ELU36209.1, ELU36220.1, ELU36329.1	CCO36315.1, CCO36318.1, CCO36282.1, CCO36285.1, CCO32668.1	EUC65971.1, EUC65988.1, EUC65712.1, EUC65708.1, EUC65711.1	KDN39665.1, KDN39667.1, KDN41199.1	KEP46190.1, KEP46684.1, KEP48039.1, KEP48049.1	CUA70557.1, CUA70559.1, CUA71420.1, CUA76307.1, CUA70556.1, CUA71917.1, CUA71202.1
OG0000103	gi|751831961|emb|CEL63540.1|, gi|751831954|emb|CEL63533.1|, gi|751832530|emb|CEL62187.1|, gi|751833600|emb|CEL60024.1|	ELU40900.1	CCO38117.1, CCO31597.1, CCO35973.1, CCO37881.1, CCO34991.1, CCO35862.1, CCO32972.1, CCO38080.1	EUC54823.1, EUC59469.1, EUC59033.1	KDN37564.1, KDN47460.1, KDN44049.1, KDN33808.1, KDN47368.1, KDN46405.1	KEP44943.1, KEP49313.1, KEP45677.1, KEP46629.1, KEP46714.1	CUA77945.1, CUA75984.1, CUA75568.1, CUA71802.1
OG0000104	gi|751833268|emb|CEL60373.1|, gi|751833273|emb|CEL60378.1|	ELU39999.1, ELU39997.1	CCO32253.1, CCO32247.1	EUC55090.1, EUC55373.1, EUC55363.1, EUC55362.1, EUC55369.1	KDN48380.1, KDN34819.1, KDN48399.1, KDN48375.1, KDN48395.1, KDN48396.1, KDN34822.1	KEP47054.1, KEP48345.1, KEP47055.1, KEP47651.1	CUA74740.1, CUA72581.1, CUA72580.1, CUA72584.1, CUA74739.1, CUA74738.1, CUA78566.1, CUA78283.1, CUA78533.1
OG0000105	gi|751832724|emb|CEL61510.1|, gi|751832729|emb|CEL61515.1|, gi|751832731|emb|CEL61517.1|, gi|751832730|emb|CEL61516.1|, gi|751832727|emb|CEL61513.1|	ELU45117.1, ELU37443.1, ELU37441.1, ELU35932.1	CCO37393.1, CCO37397.1, CCO35707.1	EUC63001.1, EUC60502.1, EUC54961.1, EUC54959.1	KDN39142.1, KDN33539.1, KDN40040.1, KDN41377.1	KEP48610.1, KEP46787.1, KEP46788.1, KEP48646.1	CUA67623.1, CUA76584.1, CUA76583.1, CUA70439.1, CUA70438.1, CUA73194.1, CUA78501.1
OG0000106	gi|751832060|emb|CEL63409.1|, gi|751829437|emb|CEL63427.1|		CCO35189.1, CCO37921.1	EUC65939.1, EUC55177.1, EUC63749.1, EUC59808.1, EUC60890.1, EUC54484.1, EUC67530.1, EUC67535.1, EUC60341.1, EUC60895.1	KDN38835.1, KDN33044.1	KEP45444.1, KEP44927.1, KEP47930.1, KEP45854.1, KEP45144.1, KEP46257.1, KEP46256.1	CUA75213.1, CUA76039.1, CUA71630.1, CUA67937.1, CUA76156.1, CUA77690.1, CUA69681.1, CUA68696.1
OG0000107	gi|751830289|emb|CEL59040.1|		CCO36770.1, CCO35618.1	EUC57341.1, EUC56335.1, EUC54039.1, EUC57551.1, EUC57552.1, EUC59069.1, EUC61206.1	KDN43809.1, KDN43808.1, KDN33717.1, KDN33850.1, KDN37367.1, KDN44356.1, KDN39906.1, KDN39107.1, KDN39108.1, KDN49619.1, KDN33903.1, KDN46239.1	KEP45196.1, KEP46791.1, KEP44974.1, KEP46793.1, KEP47242.1, KEP46792.1	CUA77723.1, CUA73360.1, CUA74763.1
OG0000108	gi|751838529|emb|CEL60623.1|, gi|751841839|emb|CEL51537.1|	ELU37677.1, ELU40593.1, ELU37641.1	CCO31039.1	EUC61619.1, EUC66964.1, EUC66960.1, EUC66959.1, EUC59462.1, EUC59461.1	KDN45535.1, KDN35291.1, KDN35290.1	KEP45425.1, KEP48386.1, KEP46142.1, KEP49913.1, KEP48073.1	CUA66567.1, CUA76947.1, CUA66565.1, CUA66571.1, CUA66570.1, CUA76948.1, CUA70906.1, CUA66566.1, CUA76949.1, CUA71287.1
OG0000109	gi|751841544|emb|CEL55807.1|, gi|751841618|emb|CEL55881.1|, gi|751841619|emb|CEL55882.1|, gi|751841543|emb|CEL55806.1|, gi|751841617|emb|CEL55880.1|, gi|751841538|emb|CEL55801.1|	ELU37324.1, ELU37325.1	CCO28521.1, CCO28520.1	EUC56935.1, EUC56936.1, EUC56939.1, EUC57588.1, EUC57587.1	KDN40756.1, KDN40759.1, KDN40755.1, KDN38429.1, KDN33189.1	KEP52042.1, KEP52041.1, KEP51120.1, KEP51119.1, KEP52040.1, KEP51116.1	CUA70885.1, CUA69041.1, CUA69046.1, CUA69045.1
OG0000110	gi|751836993|emb|CEL52590.1|, gi|751836994|emb|CEL52591.1|, gi|751836808|emb|CEL52975.1|		CCO31999.1, CCO32000.1, CCO31998.1, CCO36268.1, CCO35852.1	EUC62393.1, EUC59045.1, EUC59443.1, EUC56888.1, EUC62386.1, EUC55931.1	KDN36633.1, KDN47896.1, KDN47895.1, KDN47635.1	KEP53392.1, KEP53386.1, KEP50409.1, KEP46501.1, KEP47174.1, KEP46222.1	CUA67005.1, CUA75786.1, CUA68955.1, CUA66999.1, CUA70629.1, CUA67325.1
OG0000111	gi|751832836|emb|CEL61356.1|, gi|751835991|emb|CEL54081.1|, gi|751835992|emb|CEL54082.1|, gi|751832674|emb|CEL62066.1|, gi|751835993|emb|CEL54083.1|	ELU42982.1, ELU42988.1, ELU42986.1, ELU40833.1	CCO35088.1, CCO35669.1, CCO31640.1	EUC58960.1, EUC54722.1, EUC54723.1, EUC54065.1	KDN42536.1, KDN37111.1, KDN40053.1, KDN42537.1, KDN42535.1	KEP49937.1, KEP47129.1, KEP47130.1	CUA70528.1, CUA71983.1, CUA73567.1, CUA68340.1, CUA70529.1, CUA70530.1
OG0000112	gi|751832100|emb|CEL63390.1|, gi|751829522|emb|CEL62990.1|, gi|751831844|emb|CEL63982.1|, gi|751831070|emb|CEL54412.1|, gi|751830355|emb|CEL58800.1|, gi|751834791|emb|CEL56807.1|, gi|751830093|emb|CEL60398.1|, gi|751831866|emb|CEL63945.1|, gi|751830648|emb|CEL56735.1|		CCO36222.1, CCO32280.1, CCO37126.1, CCO37511.1, CCO36375.1, CCO36920.1, CCO36448.1, CCO33570.1, CCO35447.1, CCO34819.1, CCO31574.1	EUC58225.1, EUC55790.1, EUC56499.1, EUC60430.1	KDN41848.1, KDN44641.1	KEP45866.1	CUA71479.1, CUA67361.1, CUA67665.1
OG0000113	gi|751832057|emb|CEL63406.1|, gi|751834053|emb|CEL58770.1|, gi|751834048|emb|CEL58765.1|, gi|751831504|emb|CEL53132.1|	ELU38073.1	CCO37518.1, CCO32656.1, CCO34532.1, CCO32648.1	EUC56411.1, EUC63643.1, EUC53590.1, EUC53596.1	KDN36308.1, KDN34047.1, KDN33471.1, KDN41545.1	KEP47831.1, KEP47184.1, KEP50815.1, KEP47216.1	CUA78324.1, CUA74680.1, CUA72794.1, CUA77831.1, CUA77845.1, CUA72795.1, CUA76598.1, CUA77860.1, CUA71784.1
OG0000114	gi|751830531|emb|CEL57208.1|, gi|751832849|emb|CEL61369.1|, gi|751832842|emb|CEL61362.1|, gi|751832846|emb|CEL61366.1|, gi|751832840|emb|CEL61360.1|, gi|751832847|emb|CEL61367.1|, gi|751833318|emb|CEL60277.1|	ELU37954.1, ELU40852.1, ELU36643.1, ELU36642.1, ELU40847.1	CCO37042.1, CCO34836.1, CCO35092.1, CCO36980.1	EUC55179.1, EUC58989.1, EUC54433.1, EUC54349.1, EUC58957.1		KEP45328.1, KEP45327.1, KEP50632.1, KEP44955.1, KEP46455.1, KEP45778.1, KEP49940.1	CUA78539.1, CUA78540.1
OG0000115	gi|751833056|emb|CEL61110.1|, gi|751832490|emb|CEL62219.1|, gi|751832325|emb|CEL62827.1|, gi|751832424|emb|CEL62341.1|	ELU36540.1	CCO31926.1, CCO32114.1, CCO35870.1, CCO34095.1, CCO33592.1	EUC56314.1, EUC59571.1, EUC60941.1, EUC55711.1	KDN35460.1, KDN36946.1, KDN45852.1	KEP46010.1, KEP49645.1, KEP46940.1, KEP54833.1	CUA67340.1, CUA76415.1, CUA68943.1, CUA69053.1, CUA78500.1, CUA75812.1, CUA69962.1, CUA69961.1, CUA68574.1
OG0000116	gi|751831975|emb|CEL63500.1|, gi|751832010|emb|CEL63473.1|, gi|751831977|emb|CEL63502.1|, gi|751831976|emb|CEL63501.1|	ELU37598.1, ELU37613.1, ELU37612.1, ELU37873.1	CCO34173.1, CCO34174.1, CCO34175.1, CCO34176.1	EUC57250.1, EUC58884.1, EUC57249.1, EUC57240.1, EUC57236.1, EUC57246.1	KDN48903.1, KDN33165.1	KEP45988.1, KEP51530.1, KEP45575.1, KEP45574.1, KEP45576.1, KEP51526.1, KEP47841.1, KEP51521.1	CUA69870.1, CUA67218.1
OG0000117	gi|751831253|emb|CEL53973.1|, gi|751829987|emb|CEL61188.1|	ELU36897.1, ELU36645.1	CCO34138.1	EUC61141.1, EUC54886.1, EUC59424.1, EUC54864.1, EUC53795.1	KDN43285.1, KDN34526.1, KDN34956.1, KDN45684.1, KDN39564.1, KDN45679.1	KEP51103.1, KEP53910.1, KEP49489.1, KEP47417.1, KEP54252.1, KEP51102.1, KEP46273.1	CUA67870.1, CUA72856.1, CUA72857.1, CUA74498.1, CUA69832.1, CUA67676.1, CUA74497.1
OG0000118	gi|751841747|emb|CEL56010.1|, gi|751841748|emb|CEL56011.1|	ELU39584.1, ELU39576.1, ELU39583.1	CCO33906.1, CCO33905.1	EUC62798.1, EUC62800.1, EUC62801.1, EUC62802.1, EUC62803.1, EUC53870.1, EUC53871.1	KDN40290.1, KDN40296.1, KDN40289.1	KEP50255.1, KEP49240.1, KEP48232.1, KEP46519.1, KEP46521.1, KEP46520.1, KEP46522.1	CUA68935.1, CUA68938.1, CUA68937.1, CUA74647.1, CUA68936.1
OG0000119	gi|751840689|emb|CEL58303.1|, gi|751840687|emb|CEL58301.1|, gi|751840688|emb|CEL58302.1|	ELU43289.1	CCO27864.1, CCO27863.1	EUC65554.1, EUC65552.1, EUC65553.1, EUC65548.1, EUC65549.1, EUC65550.1, EUC65551.1	KDN34301.1, KDN34303.1, KDN34305.1, KDN34307.1	KEP54981.1, KEP54983.1, KEP54984.1, KEP54982.1, KEP54985.1, KEP54987.1, KEP54986.1	CUA73659.1, CUA73661.1, CUA73665.1, CUA73663.1, CUA73667.1
OG0000120	gi|751837386|emb|CEL63912.1|, gi|751837382|emb|CEL63908.1|	ELU45292.1, ELU45300.1	CCO27427.1	EUC67796.1, EUC66205.1, EUC66197.1, EUC66193.1, EUC66229.1, EUC66204.1, EUC66203.1	KDN47448.1, KDN47393.1, KDN47394.1, KDN47391.1, KDN47390.1	KEP46161.1, KEP45982.1, KEP45983.1, KEP53767.1, KEP46883.1	CUA67872.1, CUA67868.1, CUA67866.1, CUA67865.1, CUA67160.1, CUA68928.1, CUA67867.1
OG0000121	gi|751836504|emb|CEL53190.1|, gi|751832246|emb|CEL62922.1|, gi|751835953|emb|CEL54043.1|, gi|751831515|emb|CEL53117.1|	ELU37984.1, ELU36356.1	CCO32812.1	EUC63192.1, EUC55747.1, EUC63190.1, EUC60445.1, EUC60660.1, EUC63765.1, EUC62969.1		KEP45136.1, KEP49512.1, KEP49510.1	CUA74388.1, CUA67805.1, CUA75382.1, CUA74650.1, CUA68535.1, CUA77697.1, CUA74649.1, CUA74278.1, CUA68968.1, CUA68905.1, CUA77305.1, CUA76538.1
OG0000122	gi|751836286|emb|CEL53961.1|, gi|751836289|emb|CEL53964.1|, gi|751836284|emb|CEL53959.1|	ELU39940.1, ELU39939.1, ELU40563.1	CCO28366.1, CCO28362.1	EUC55457.1, EUC55458.1, EUC55460.1	KDN37701.1, KDN37708.1, KDN37706.1, KDN37691.1, KDN35792.1, KDN37692.1, KDN37693.1	KEP47772.1, KEP47773.1, KEP46993.1	CUA75721.1, CUA75719.1, CUA67533.1, CUA67534.1, CUA75720.1, CUA67532.1, CUA67537.1, CUA75717.1
OG0000123	gi|751831035|emb|CEL54600.1|, gi|751833221|emb|CEL60447.1|, gi|751831456|emb|CEL53384.1|, gi|751831059|emb|CEL54427.1|, gi|751831050|emb|CEL54432.1|, gi|751831617|emb|CEL52815.1|, gi|751829975|emb|CEL61240.1|, gi|751831870|emb|CEL63949.1|, gi|751831036|emb|CEL54601.1|, gi|751831455|emb|CEL53383.1|	ELU43719.1	CCO34030.1, CCO33700.1, CCO34277.1, CCO37890.1, CCO35980.1, CCO36322.1, CCO33818.1, CCO35015.1, CCO35004.1, CCO36547.1, CCO34656.1	EUC60840.1	KDN44037.1	KEP48003.1	CUA73142.1, CUA74308.1, CUA77148.1, CUA67677.1
OG0000124	gi|751831117|emb|CEL54225.1|, gi|751831507|emb|CEL53135.1|, gi|751841690|emb|CEL55953.1|	ELU39498.1, ELU36272.1, ELU35907.1	CCO33331.1, CCO35797.1, CCO34535.1, CCO36373.1	EUC54983.1, EUC55104.1, EUC56813.1, EUC57194.1	KDN41589.1, KDN49848.1, KDN33630.1, KDN41542.1, KDN33240.1	KEP45521.1, KEP47905.1, KEP48226.1, KEP46262.1	CUA69469.1, CUA69464.1, CUA72671.1, CUA69699.1, CUA69706.1
OG0000125	gi|751831485|emb|CEL53148.1|, gi|751836963|emb|CEL52560.1|, gi|751836964|emb|CEL52561.1|		CCO30892.1	EUC57495.1, EUC57497.1, EUC57498.1, EUC57501.1, EUC57500.1	KDN47848.1, KDN47849.1, KDN34461.1, KDN34462.1, KDN47850.1	KEP51380.1, KEP51379.1, KEP49821.1, KEP49820.1	CUA74569.1, CUA73125.1, CUA73126.1, CUA73124.1, CUA73129.1, CUA73128.1, CUA74574.1, CUA74572.1, CUA74573.1, CUA74571.1
OG0000126	gi|751832289|emb|CEL62850.1|, gi|751836669|emb|CEL53355.1|, gi|751831562|emb|CEL53085.1|, gi|751831564|emb|CEL53087.1|, gi|751831568|emb|CEL53091.1|, gi|751836668|emb|CEL53354.1|	ELU36752.1, ELU36248.1	CCO35076.1, CCO37319.1, CCO33641.1, CCO31942.1, CCO35074.1	EUC61444.1, EUC61445.1	KDN33639.1, KDN33615.1	KEP45907.1, KEP45906.1, KEP46240.1	CUA71768.1, CUA74224.1, CUA68020.1, CUA68018.1, CUA77328.1, CUA77326.1, CUA71767.1, CUA77327.1
OG0000127	gi|751836499|emb|CEL53185.1|, gi|751832405|emb|CEL62385.1|, gi|751833195|emb|CEL60421.1|, gi|751833191|emb|CEL60417.1|, gi|751832406|emb|CEL62386.1|, gi|751832407|emb|CEL62387.1|	ELU42339.1, ELU35742.1, ELU42338.1, ELU42337.1	CCO36115.1, CCO37551.1, CCO37023.1, CCO35558.1, CCO36833.1, CCO36832.1	EUC55332.1, EUC55331.1, EUC54437.1	KDN45033.1, KDN37289.1, KDN37288.1	KEP47027.1, KEP51050.1, KEP51051.1	CUA71579.1, CUA67141.1, CUA74077.1
OG0000128	gi|751836170|emb|CEL53845.1|, gi|751836168|emb|CEL53843.1|, gi|751834451|emb|CEL57146.1|	ELU39832.1, ELU41097.1	CCO28761.1, CCO28265.1, CCO28266.1	EUC60300.1, EUC67013.1, EUC55929.1, EUC63929.1, EUC60320.1, EUC60319.1	KDN38826.1, KDN33312.1, KDN41477.1, KDN41476.1	KEP50408.1, KEP47734.1, KEP44906.1, KEP48300.1, KEP46862.1	CUA67324.1, CUA69678.1, CUA69679.1, CUA71470.1, CUA77396.1
OG0000129	gi|751834113|emb|CEL58667.1|		CCO32867.1	EUC55108.1, EUC58382.1, EUC58383.1, EUC58380.1, EUC58381.1	KDN38372.1, KDN38373.1, KDN38371.1, KDN33176.1, KDN35336.1	KEP45471.1, KEP50550.1, KEP50551.1, KEP50552.1, KEP50553.1, KEP50555.1, KEP50556.1	CUA67640.1, CUA69485.1, CUA69484.1, CUA67642.1, CUA67641.1, CUA69482.1, CUA67643.1, CUA69483.1, CUA67644.1
OG0000130				EUC65941.1, EUC63774.1, EUC54653.1, EUC58491.1, EUC54483.1, EUC56907.1, EUC62623.1	KDN43886.1, KDN34700.1, KDN48900.1, KDN39968.1, KDN34721.1, KDN34595.1, KDN38969.1, KDN47384.1	KEP45955.1, KEP47099.1, KEP45806.1, KEP45494.1, KEP48219.1, KEP44865.1, KEP45268.1	CUA77938.1, CUA67556.1, CUA76255.1, CUA68013.1, CUA69936.1, CUA67986.1
OG0000131	gi|751842056|emb|CEL51754.1|, gi|751842041|emb|CEL51739.1|, gi|751842060|emb|CEL51758.1|, gi|751842062|emb|CEL51760.1|, gi|751835618|emb|CEL54793.1|, gi|751835617|emb|CEL54792.1|, gi|751842063|emb|CEL51761.1|	ELU36159.1, ELU44867.1, ELU44868.1, ELU36971.1, ELU44884.1	CCO33291.1, CCO37550.1, CCO27943.1, CCO31818.1, CCO27942.1, CCO37903.1, CCO31817.1, CCO33309.1	EUC62287.1, EUC53963.1	KDN44653.1	KEP49369.1, KEP52172.1	CUA67997.1, CUA78256.1
OG0000132	gi|751830858|emb|CEL55034.1|, gi|751830510|emb|CEL57286.1|, gi|751841592|emb|CEL55855.1|		CCO36156.1, CCO28545.1, CCO36813.1	EUC61398.1, EUC56296.1, EUC63646.1, EUC58792.1, EUC56821.1, EUC57207.1	KDN41905.1, KDN42594.1, KDN34883.1, KDN47424.1, KDN34213.1	KEP46164.1, KEP45741.1, KEP45091.1, KEP46894.1, KEP45965.1, KEP48841.1	CUA74382.1, CUA76597.1, CUA68002.1, CUA74596.1
OG0000133	gi|751840815|emb|CEL55078.1|, gi|751832491|emb|CEL62220.1|, gi|751840826|emb|CEL55089.1|	ELU37340.1, ELU37375.1	CCO32113.1, CCO34563.1, CCO36901.1, CCO36823.1	EUC65122.1, EUC56313.1, EUC58827.1, EUC65123.1	KDN35136.1, KDN35355.1, KDN34481.1, KDN34475.1, KDN34478.1	KEP49207.1, KEP46941.1, KEP46536.1, KEP46535.1	CUA73110.1, CUA71447.1, CUA72824.1, CUA73107.1, CUA73106.1
OG0000134	gi|751840429|emb|CEL58043.1|, gi|751840430|emb|CEL58044.1|, gi|751840428|emb|CEL58042.1|	ELU43078.1, ELU43079.1, ELU36191.1	CCO37487.1, CCO27368.1, CCO27367.1	EUC65300.1, EUC65301.1, EUC65299.1, EUC62029.1, EUC65279.1	KDN36184.1, KDN51897.1, KDN43455.1	KEP53084.1, KEP47684.1, KEP47685.1, KEP47683.1, KEP52238.1	CUA73933.1, CUA73916.1, CUA73917.1, CUA68096.1, CUA75097.1
OG0000135	gi|751833373|emb|CEL60184.1|, gi|751837870|emb|CEL62597.1|, gi|751837863|emb|CEL62590.1|, gi|751837864|emb|CEL62591.1|	ELU38259.1, ELU38265.1, ELU38258.1, ELU37163.1	CCO37306.1, CCO34764.1	EUC63407.1, EUC63393.1, EUC55751.1, EUC63406.1	KDN45341.1, KDN45340.1, KDN45360.1, KDN45359.1	KEP45977.1, KEP54295.1, KEP54296.1, KEP54284.1	CUA67875.1, CUA68789.1, CUA68778.1, CUA68779.1, CUA71649.1
OG0000136	gi|751836487|emb|CEL53684.1|	ELU42425.1	CCO33896.1, CCO33895.1, CCO37353.1, CCO37185.1	EUC53945.1, EUC55029.1, EUC54063.1, EUC55024.1, EUC54010.1	KDN38026.1, KDN38025.1, KDN37502.1, KDN33711.1, KDN35311.1, KDN37508.1, KDN37507.1	KEP48489.1, KEP54527.1, KEP54521.1, KEP46767.1	CUA71149.1, CUA72726.1, CUA74878.1, CUA68004.1, CUA76468.1
OG0000137	gi|751834599|emb|CEL57067.1|, gi|751836156|emb|CEL53831.1|, gi|751836155|emb|CEL53830.1|	ELU38818.1, ELU36172.1, ELU38813.1	CCO29971.1, CCO29970.1, CCO29969.1, CCO29968.1, CCO34409.1	EUC63916.1, EUC63918.1, EUC63917.1, EUC60397.1	KDN35791.1	KEP49226.1, KEP50006.1, KEP50007.1, KEP49225.1, KEP47598.1	CUA77895.1, CUA76241.1, CUA78459.1, CUA78458.1, CUA77896.1, CUA77894.1
OG0000138	gi|751835160|emb|CEL56252.1|		CCO35082.1, CCO36633.1, CCO37411.1	EUC54592.1, EUC54589.1, EUC54374.1, EUC54532.1	KDN47203.1, KDN44167.1, KDN44159.1, KDN45638.1, KDN44176.1, KDN48646.1, KDN41732.1, KDN47649.1, KDN48738.1	KEP48636.1, KEP52183.1, KEP50686.1, KEP46783.1, KEP48445.1, KEP45211.1, KEP52180.1	CUA69330.1, CUA77343.1, CUA77344.1
OG0000139	gi|751834279|emb|CEL58392.1|, gi|751834278|emb|CEL58391.1|, gi|751834281|emb|CEL58394.1|, gi|751834283|emb|CEL58396.1|, gi|751834282|emb|CEL58395.1|	ELU38758.1, ELU36257.1, ELU44420.1, ELU44430.1, ELU44429.1	CCO32286.1, CCO32290.1	EUC62674.1, EUC62664.1, EUC62660.1, EUC62667.1	KDN37403.1, KDN37400.1, KDN37401.1	KEP50027.1, KEP47286.1, KEP47285.1, KEP48979.1	CUA67351.1, CUA67353.1, CUA67345.1, CUA69452.1
OG0000140	gi|751832256|emb|CEL62877.1|, gi|751833790|emb|CEL59109.1|, gi|751833789|emb|CEL59108.1|	ELU38127.1, ELU38125.1	CCO33145.1, CCO33120.1	EUC58910.1, EUC58895.1, EUC58896.1, EUC58909.1, EUC58893.1, EUC55294.1, EUC67749.1	KDN35660.1, KDN35897.1, KDN33673.1, KDN35654.1	KEP49176.1, KEP49177.1, KEP48133.1, KEP49061.1, KEP51496.1, KEP51497.1	CUA71929.1, CUA70583.1, CUA70591.1
OG0000141	gi|751831266|emb|CEL53751.1|, gi|751831265|emb|CEL53750.1|, gi|751831362|emb|CEL53478.1|		CCO27939.1, CCO32624.1, CCO37250.1	EUC58266.1, EUC58265.1, EUC58208.1, EUC56770.1	KDN33946.1, KDN34355.1, KDN34356.1, KDN33490.1, KDN33498.1, KDN35592.1, KDN34211.1, KDN40417.1, KDN35594.1, KDN34357.1, KDN34354.1, KDN33576.1, KDN34358.1	KEP46070.1, KEP48324.1, KEP45187.1	CUA76341.1
OG0000142				EUC54773.1, EUC63171.1, EUC60837.1, EUC63173.1, EUC63172.1, EUC63176.1	KDN41948.1, KDN34243.1, KDN33869.1	KEP47720.1, KEP45629.1, KEP47139.1, KEP47140.1	CUA77813.1, CUA72071.1, CUA72079.1, CUA72080.1, CUA72075.1, CUA72076.1, CUA75281.1, CUA67524.1, CUA70013.1, CUA70012.1, CUA71262.1, CUA72085.1, CUA70014.1, CUA71260.1
OG0000143	gi|751842120|emb|CEL51818.1|, gi|751834158|emb|CEL58561.1|	ELU38698.1	CCO34014.1	EUC58263.1, EUC60696.1, EUC62231.1, EUC62880.1, EUC61295.1, EUC56740.1	KDN34366.1, KDN33770.1, KDN43747.1, KDN46749.1, KDN51672.1, KDN34097.1	KEP49002.1, KEP55299.1, KEP49386.1, KEP49561.1, KEP45919.1	CUA74919.1, CUA75463.1, CUA70581.1, CUA77851.1, CUA71176.1
OG0000144	gi|751841830|emb|CEL51528.1|, gi|751841857|emb|CEL51555.1|, gi|751841681|emb|CEL55944.1|, gi|751841860|emb|CEL51558.1|, gi|751841840|emb|CEL51538.1|	ELU36755.1, ELU36756.1, ELU40588.1	CCO36346.1, CCO31040.1, CCO34593.1, CCO34596.1, CCO31032.1	EUC57318.1, EUC59481.1, EUC59463.1, EUC59465.1, EUC67679.1	KDN35292.1, KDN35665.1	KEP45424.1	CUA77149.1, CUA76945.1, CUA78244.1, CUA77350.1, CUA76946.1
OG0000145	gi|751840715|emb|CEL58329.1|, gi|751836656|emb|CEL53342.1|, gi|751840752|emb|CEL58366.1|	ELU42882.1, ELU42881.1	CCO32788.1, CCO35423.1	EUC65615.1, EUC65582.1	KDN41401.1, KDN46387.1, KDN38440.1, KDN48654.1, KDN38441.1	KEP52148.1, KEP50806.1	CUA68541.1, CUA73464.1, CUA71374.1, CUA74369.1, CUA77790.1, CUA71366.1, CUA77759.1, CUA73463.1, CUA74368.1, CUA68992.1
OG0000146	gi|751834369|emb|CEL57246.1|, gi|751832669|emb|CEL62061.1|, gi|751832668|emb|CEL62060.1|, gi|751837129|emb|CEL63655.1|, gi|751829869|emb|CEL61493.1|, gi|751829868|emb|CEL61492.1|, gi|751829867|emb|CEL61491.1|	ELU45551.1	CCO34643.1, CCO34642.1, CCO37307.1, CCO35666.1, CCO35665.1, CCO37302.1, CCO31871.1	EUC55860.1, EUC66451.1, EUC54019.1	KDN35314.1	KEP48628.1, KEP54524.1, KEP46601.1	CUA68622.1, CUA69500.1, CUA72728.1, CUA69152.1
OG0000147	gi|751830522|emb|CEL57215.1|, gi|751832689|emb|CEL61558.1|, gi|751836940|emb|CEL52537.1|, gi|751836941|emb|CEL52538.1|	ELU39175.1	CCO33663.1, CCO33660.1, CCO33662.1	EUC57469.1, EUC57470.1, EUC57471.1	KDN42262.1, KDN40126.1, KDN40127.1, KDN40125.1	KEP50193.1, KEP50192.1, KEP50194.1	CUA68590.1, CUA74591.1, CUA77291.1, CUA67669.1, CUA72743.1, CUA72744.1, CUA74593.1, CUA74592.1
OG0000148	gi|751835377|emb|CEL54875.1|	ELU38327.1, ELU38343.1	CCO31310.1, CCO31309.1	EUC61279.1, EUC61280.1, EUC61282.1, EUC59368.1, EUC60972.1, EUC66199.1, EUC67695.1, EUC55202.1	KDN32960.1, KDN43571.1, KDN35602.1, KDN46601.1, KDN46599.1	KEP47347.1, KEP52431.1, KEP46934.1	CUA75217.1, CUA73459.1, CUA70037.1, CUA72106.1, CUA78537.1
OG0000149	gi|751833019|emb|CEL61158.1|, gi|751833018|emb|CEL61157.1|, gi|751834081|emb|CEL58635.1|	ELU38924.1, ELU39643.1, ELU38926.1	CCO33042.1	EUC53457.1, EUC53458.1, EUC58421.1, EUC56777.1, EUC56779.1, EUC58423.1	KDN34344.1, KDN34336.1, KDN34345.1, KDN34342.1, KDN46660.1, KDN34338.1	KEP44984.1, KEP44985.1, KEP51286.1, KEP51284.1, KEP46250.1, KEP46248.1	CUA78530.1
OG0000150	gi|751832505|emb|CEL62234.1|, gi|751832394|emb|CEL62374.1|, gi|751832493|emb|CEL62222.1|	ELU37343.1, ELU37370.1	CCO32112.1, CCO33438.1	EUC56303.1, EUC56309.1, EUC56302.1, EUC63671.1	KDN40468.1, KDN40457.1, KDN40458.1, KDN35990.1, KDN34539.1	KEP47383.1, KEP46642.1, KEP46643.1, KEP47039.1, KEP45670.1	CUA73134.1, CUA68356.1, CUA72835.1, CUA72826.1, CUA72834.1
OG0000151	gi|751830847|emb|CEL56164.1|, gi|751830085|emb|CEL60401.1|		CCO37556.1, CCO34951.1	EUC56504.1, EUC61375.1, EUC59079.1, EUC57553.1, EUC67579.1	KDN43070.1, KDN33484.1, KDN33392.1, KDN38852.1, KDN45112.1, KDN51292.1, KDN38659.1, KDN49062.1, KDN33334.1	KEP54537.1, KEP46427.1, KEP46915.1, KEP45595.1, KEP45969.1, KEP53138.1	CUA68969.1, CUA75500.1
OG0000152	gi|751830151|emb|CEL60170.1|, gi|751841803|emb|CEL51501.1|			EUC59418.1, EUC59425.1, EUC59432.1, EUC59420.1, EUC59423.1, EUC59431.1, EUC59429.1	KDN37429.1, KDN47712.1	KEP53909.1, KEP53911.1, KEP53916.1, KEP53914.1, KEP53905.1, KEP50449.1	CUA71095.1, CUA74721.1, CUA75771.1, CUA73505.1, CUA73502.1, CUA71092.1, CUA73506.1, CUA72923.1
OG0000153	gi|751831087|emb|CEL54402.1|, gi|751839700|emb|CEL57314.1|	ELU43027.1, ELU40865.1, ELU41231.1	CCO35171.1, CCO35448.1, CCO31197.1	EUC53539.1, EUC61958.1, EUC61974.1, EUC61964.1, EUC53615.1	KDN38672.1, KDN40382.1	KEP49137.1, KEP49143.1, KEP53498.1, KEP49013.1	CUA73244.1, CUA73250.1, CUA68587.1, CUA67573.1, CUA70500.1, CUA70505.1
OG0000154	gi|751838408|emb|CEL61954.1|, gi|751838390|emb|CEL61936.1|, gi|751836238|emb|CEL53913.1|, gi|751836362|emb|CEL53559.1|, gi|751838143|emb|CEL61689.1|, gi|751838206|emb|CEL61752.1|	ELU39889.1, ELU39873.1, ELU43541.1	CCO29883.1, CCO29894.1	EUC59770.1, EUC59074.1, EUC59055.1, EUC67654.1, EUC55660.1	KDN42694.1, KDN43650.1	KEP51563.1, KEP50621.1, KEP54501.1, KEP53132.1, KEP54818.1	CUA70653.1, CUA78075.1
OG0000155	gi|751837991|emb|CEL62718.1|, gi|751829499|emb|CEL63030.1|, gi|751831152|emb|CEL54185.1|, gi|751830122|emb|CEL60245.1|, gi|751833187|emb|CEL60413.1|, gi|751838023|emb|CEL62750.1|		CCO35554.1, CCO37924.1, CCO31107.1	EUC61135.1, EUC62448.1, EUC55566.1, EUC61136.1	KDN46955.1, KDN49840.1, KDN47459.1	KEP52926.1, KEP52927.1, KEP45802.1	CUA71593.1, CUA76648.1, CUA75716.1, CUA73046.1, CUA77085.1, CUA75357.1
OG0000156	gi|751835674|emb|CEL54473.1|, gi|751838001|emb|CEL62728.1|, gi|751835671|emb|CEL54470.1|	ELU37197.1	CCO37741.1, CCO31626.1, CCO31629.1, CCO31121.1	EUC63165.1, EUC63163.1, EUC63257.1, EUC65948.1	KDN35339.1	KEP51209.1, KEP49078.1, KEP47425.1, KEP44914.1	CUA67612.1, CUA75277.1, CUA75279.1, CUA74068.1, CUA78496.1, CUA78498.1, CUA69947.1, CUA78388.1
OG0000157	gi|751834473|emb|CEL57168.1|, gi|751834493|emb|CEL57188.1|, gi|751836859|emb|CEL53026.1|, gi|751834474|emb|CEL57169.1|, gi|751834494|emb|CEL57189.1|	ELU39079.1	CCO30263.1	EUC55878.1, EUC55877.1, EUC55901.1, EUC55879.1	KDN36230.1, KDN38291.1, KDN38290.1, KDN42228.1, KDN42229.1, KDN42226.1	KEP49071.1, KEP47984.1, KEP47985.1, KEP47986.1	CUA76316.1, CUA78517.1, CUA78518.1, CUA78502.1
OG0000158	gi|751831941|emb|CEL63561.1|, gi|751829763|emb|CEL62180.1|, gi|751831887|emb|CEL63639.1|, gi|751835915|emb|CEL54355.1|	ELU44134.1	CCO30904.1, CCO33053.1, CCO36602.1, CCO37382.1, CCO37366.1, CCO36923.1	EUC58786.1, EUC58784.1, EUC53588.1, EUC53748.1	KDN36302.1, KDN43176.1	KEP51299.1, KEP48213.1, KEP47833.1, KEP49396.1	CUA72793.1, CUA67190.1, CUA78488.1, CUA67084.1
OG0000159	gi|751833211|emb|CEL60437.1|, gi|751833212|emb|CEL60438.1|	ELU41114.1		EUC58429.1, EUC54360.1, EUC54358.1, EUC54359.1	KDN33930.1, KDN33933.1, KDN33666.1, KDN49132.1	KEP51278.1, KEP50991.1, KEP50992.1, KEP50993.1, KEP45869.1	CUA67557.1, CUA67558.1, CUA67559.1, CUA76323.1, CUA77151.1, CUA74785.1, CUA77352.1, CUA75375.1, CUA75376.1
OG0000160	gi|751831198|emb|CEL54016.1|, gi|751831885|emb|CEL63637.1|, gi|751831884|emb|CEL63636.1|	ELU38044.1, ELU38042.1, ELU37459.1	CCO34133.1, CCO33054.1, CCO36563.1	EUC60543.1, EUC63684.1, EUC53587.1	KDN36671.1, KDN33920.1, KDN44322.1	KEP48914.1, KEP47409.1, KEP46042.1	CUA74246.1, CUA74247.1, CUA72796.1, CUA72792.1, CUA72791.1, CUA77073.1, CUA71785.1
OG0000161	gi|751831219|emb|CEL53999.1|, gi|751831218|emb|CEL53998.1|, gi|751831217|emb|CEL53997.1|	ELU37948.1, ELU37945.1	CCO35811.1, CCO35812.1	EUC59846.1, EUC59837.1, EUC59836.1, EUC59838.1	KDN34414.1, KDN34293.1, KDN42430.1	KEP48798.1, KEP45934.1, KEP48082.1, KEP48081.1	CUA77979.1, CUA77982.1, CUA77983.1, CUA71821.1, CUA70922.1, CUA68377.1, CUA67646.1
OG0000162	gi|751831169|emb|CEL54183.1|, gi|751830992|emb|CEL54646.1|, gi|751829650|emb|CEL62420.1|	ELU36019.1	CCO37672.1, CCO35790.1, CCO36798.1, CCO36100.1, CCO35476.1, CCO34678.1, CCO37835.1, CCO37065.1, CCO37571.1, CCO35401.1, CCO35474.1, CCO34879.1, CCO34674.1, CCO35640.1, CCO35872.1	EUC61822.1			CUA72701.1, CUA77857.1, CUA77856.1, CUA72697.1, CUA72699.1
OG0000163			CCO35720.1	EUC58277.1, EUC56092.1, EUC57413.1, EUC55242.1, EUC60283.1	KDN35537.1, KDN39295.1, KDN37963.1, KDN33902.1, KDN33671.1, KDN35776.1, KDN35180.1, KDN38286.1, KDN33636.1, KDN33838.1, KDN37857.1, KDN41764.1	KEP46068.1, KEP46216.1, KEP45260.1	CUA71950.1, CUA75565.1, CUA67133.1, CUA73553.1
OG0000164	gi|751841776|emb|CEL51474.1|			EUC55005.1, EUC60938.1, EUC59567.1, EUC58901.1, EUC58905.1, EUC53611.1, EUC58937.1	KDN35667.1, KDN35719.1, KDN35720.1, KDN35724.1	KEP45856.1, KEP45958.1, KEP49641.1, KEP45800.1, KEP47846.1, KEP46617.1	CUA75372.1, CUA75370.1, CUA68679.1, CUA68682.1, CUA72625.1, CUA70585.1
OG0000165	gi|751833039|emb|CEL61178.1|, gi|751838501|emb|CEL60595.1|	ELU38906.1, ELU40921.1	CCO33589.1	EUC60665.1, EUC62987.1, EUC60595.1, EUC56469.1, EUC60664.1	KDN37356.1, KDN37357.1, KDN37355.1, KDN37353.1, KDN38964.1	KEP48678.1, KEP50356.1, KEP50357.1, KEP50627.1, KEP46179.1	CUA72041.1, CUA71122.1, CUA74044.1, CUA71121.1
OG0000166	gi|751832031|emb|CEL63437.1|, gi|751838004|emb|CEL62731.1|, gi|751837043|emb|CEL52640.1|, gi|751837023|emb|CEL52620.1|, gi|751837044|emb|CEL52641.1|	ELU42253.1, ELU44414.1	CCO38232.1, CCO30220.1, CCO38221.1, CCO31118.1, CCO31119.1, CCO33755.1	EUC63255.1, EUC62415.1, EUC62414.1	KDN45872.1, KDN47860.1	KEP45393.1, KEP47686.1, KEP45655.1	CUA67022.1, CUA67615.1, CUA67023.1
OG0000167	gi|751832391|emb|CEL62371.1|, gi|751837717|emb|CEL62444.1|, gi|751832390|emb|CEL62370.1|, gi|751835676|emb|CEL54475.1|, gi|751830352|emb|CEL58801.1|	ELU42182.1, ELU36986.1, ELU36972.1	CCO36238.1, CCO34362.1, CCO36816.1	EUC53499.1, EUC57417.1, EUC61626.1, EUC54054.1	KDN34104.1, KDN36962.1, KDN37274.1, KDN40980.1	KEP46175.1, KEP45462.1, KEP46045.1, KEP45753.1	CUA67148.1
OG0000168	gi|751832710|emb|CEL61579.1|, gi|751837522|emb|CEL63192.1|, gi|751837507|emb|CEL63177.1|, gi|751837508|emb|CEL63178.1|	ELU44365.1, ELU44366.1, ELU44379.1	CCO33472.1, CCO29484.1, CCO33471.1	EUC61056.1, EUC56448.1, EUC61088.1, EUC61087.1	KDN40214.1, KDN45724.1, KDN40237.1, KDN40238.1	KEP50042.1, KEP50043.1, KEP50820.1	CUA71026.1, CUA77834.1, CUA74170.1
OG0000169	gi|751831031|emb|CEL54609.1|, gi|751829728|emb|CEL62259.1|, gi|751833801|emb|CEL58967.1|, gi|751837322|emb|CEL63848.1|, gi|751834200|emb|CEL58603.1|, gi|751837323|emb|CEL63849.1|	ELU36494.1, ELU43310.1	CCO27540.1, CCO37807.1, CCO37484.1	EUC65529.1, EUC66262.1, EUC59551.1	KDN38011.1, KDN46038.1, KDN34391.1	KEP48465.1, KEP55005.1, KEP47829.1, KEP55450.1	CUA67814.1, CUA68411.1, CUA71257.1
OG0000170	gi|751836107|emb|CEL53782.1|, gi|751837123|emb|CEL52720.1|, gi|751835609|emb|CEL54784.1|		CCO31824.1, CCO37574.1, CCO37582.1, CCO37579.1	EUC61543.1, EUC63869.1, EUC53960.1, EUC62493.1, EUC62492.1	KDN42098.1, KDN46434.1, KDN46433.1	KEP53427.1, KEP52522.1, KEP49529.1, KEP52175.1, KEP55666.1	CUA76270.1, CUA71662.1, CUA71661.1, CUA67999.1
OG0000171	gi|751836501|emb|CEL53187.1|, gi|751832278|emb|CEL62839.1|			EUC53637.1, EUC62680.1, EUC54855.1, EUC55416.1, EUC62641.1, EUC61454.1	KDN33842.1	KEP47309.1, KEP50015.1, KEP48263.1, KEP48975.1, KEP51112.1, KEP48719.1	CUA74475.1, CUA75449.1, CUA75448.1, CUA71490.1, CUA75447.1, CUA74012.1, CUA73147.1, CUA73148.1, CUA75451.1
OG0000172	gi|751835613|emb|CEL54788.1|, gi|751836489|emb|CEL53686.1|, gi|751835307|emb|CEL56111.1|, gi|751835606|emb|CEL54781.1|, gi|751836307|emb|CEL53504.1|	ELU42401.1, ELU37570.1	CCO37707.1, CCO31827.1, CCO35548.1, CCO32438.1, CCO29827.1	EUC59297.1, EUC54006.1, EUC60312.1, EUC54389.1	KDN35309.1, KDN38971.1	KEP49760.1, KEP46529.1	CUA72572.1, CUA75239.1, CUA78305.1, CUA70804.1
OG0000173	gi|751830179|emb|CEL60091.1|, gi|751833652|emb|CEL59935.1|, gi|751833667|emb|CEL59950.1|, gi|751833749|emb|CEL59068.1|, gi|751835605|emb|CEL54780.1|	ELU38294.1, ELU38293.1, ELU38866.1, ELU36963.1	CCO31828.1, CCO32700.1, CCO32689.1, CCO35695.1, CCO36068.1	EUC57271.1, EUC52589.1, EUC56534.1, EUC55205.1	KDN37558.1	KEP49223.1, KEP49884.1, KEP48270.1, KEP52025.1	CUA69838.1
OG0000174	gi|751835490|emb|CEL54988.1|		CCO32503.1, CCO35620.1, CCO35656.1	EUC61267.1, EUC61266.1, EUC61265.1, EUC60541.1, EUC57886.1, EUC61259.1, EUC64384.1	KDN46577.1, KDN46578.1, KDN36670.1	KEP50142.1, KEP45851.1, KEP55076.1, KEP55070.1	CUA67822.1, CUA77995.1, CUA67198.1, CUA72933.1, CUA68973.1, CUA68972.1
OG0000175	gi|751833612|emb|CEL59895.1|, gi|751833611|emb|CEL59894.1|, gi|751833610|emb|CEL59893.1|, gi|751832785|emb|CEL61479.1|, gi|751832604|emb|CEL62090.1|, gi|751832244|emb|CEL62920.1|, gi|751832459|emb|CEL62317.1|	ELU36106.1	CCO32530.1, CCO32377.1, CCO35351.1, CCO35613.1, CCO35614.1	EUC57312.1, EUC57311.1	KDN46859.1, KDN34426.1, KDN46857.1, KDN34428.1	KEP45150.1, KEP47123.1	CUA69811.1, CUA71473.1, CUA73286.1
OG0000176	gi|751831599|emb|CEL52854.1|, gi|751832025|emb|CEL63488.1|	ELU39119.1, ELU39120.1, ELU38853.1	CCO31550.1, CCO37035.1, CCO33388.1, CCO36792.1, CCO33377.1, CCO33389.1	EUC57267.1, EUC56464.1, EUC60367.1	KDN48923.1	KEP49880.1	CUA69852.1, CUA69233.1, CUA74778.1, CUA66707.1, CUA75308.1, CUA75310.1, CUA69249.1, CUA66605.1
OG0000177	gi|751831746|emb|CEL64053.1|	ELU39532.1	CCO36313.1, CCO34669.1, CCO34671.1	EUC60562.1, EUC60556.1, EUC60555.1, EUC60563.1	KDN40802.1, KDN40803.1, KDN42554.1	KEP46453.1, KEP46452.1, KEP50598.1	CUA74228.1, CUA74229.1, CUA67908.1, CUA74235.1, CUA74236.1, CUA67909.1, CUA67915.1, CUA74227.1, CUA67914.1
OG0000178	gi|751830257|emb|CEL59127.1|, gi|751831377|emb|CEL53469.1|, gi|751830893|emb|CEL55004.1|, gi|751831317|emb|CEL53718.1|, gi|751830487|emb|CEL57302.1|	ELU35773.1, ELU36649.1, ELU35989.1	CCO34511.1, CCO36227.1, CCO32012.1, CCO33032.1, CCO31554.1, CCO31553.1, CCO37587.1, CCO38087.1, CCO37578.1, CCO38036.1, CCO37876.1, CCO36463.1		KDN35416.1, KDN34834.1		CUA74373.1, CUA71180.1
OG0000179	gi|751830297|emb|CEL58964.1|, gi|751829402|emb|CEL63490.1|		CCO34166.1, CCO34487.1, CCO31006.1, CCO34486.1	EUC62985.1, EUC57374.1, EUC59326.1, EUC57191.1, EUC55842.1	KDN35540.1, KDN35726.1, KDN33214.1, KDN48405.1, KDN34761.1, KDN33692.1, KDN44419.1, KDN49419.1	KEP46180.1, KEP49700.1	CUA68261.1, CUA74385.1, CUA69542.1
OG0000180	gi|751841712|emb|CEL55975.1|, gi|751841702|emb|CEL55965.1|, gi|751841039|emb|CEL55302.1|	ELU40474.1, ELU39961.1	CCO33338.1, CCO36641.1, CCO30508.1	EUC60507.1, EUC56799.1, EUC55000.1, EUC64900.1, EUC56802.1	KDN37518.1, KDN50609.1	KEP48662.1, KEP49044.1, KEP49952.1, KEP47607.1, KEP52334.1	CUA78461.1, CUA72662.1, CUA78435.1
OG0000181	gi|751832022|emb|CEL63485.1|, gi|751833663|emb|CEL59946.1|, gi|751841438|emb|CEL55701.1|	ELU38848.1, ELU41005.1	CCO31547.1	EUC57263.1, EUC57277.1, EUC57272.1, EUC57036.1, EUC57268.1	KDN37541.1, KDN37545.1, KDN48917.1, KDN48643.1, KDN37543.1	KEP49881.1, KEP49885.1, KEP52749.1	CUA69850.1, CUA69861.1, CUA69847.1, CUA68546.1
OG0000182	gi|751832065|emb|CEL63414.1|, gi|751839380|emb|CEL59574.1|, gi|751833742|emb|CEL59061.1|	ELU39055.1, ELU45794.1	CCO26451.1, CCO37061.1, CCO33970.1, CCO34958.1	EUC57793.1, EUC54381.1, EUC56551.1	KDN50983.1, KDN35163.1, KDN34895.1	KEP47932.1, KEP54772.1, KEP48787.1	CUA74802.1, CUA78404.1, CUA78405.1, CUA77879.1, CUA70173.1
OG0000183	gi|751835752|emb|CEL54551.1|, gi|751835753|emb|CEL54552.1|, gi|751837356|emb|CEL63882.1|, gi|751837357|emb|CEL63883.1|	ELU45335.1, ELU43783.1	CCO27515.1, CCO27516.1, CCO30407.1	EUC66232.1, EUC66233.1, EUC66027.1	KDN40640.1, KDN40639.1, KDN49278.1, KDN49277.1, KDN47452.1	KEP52780.1, KEP53770.1, KEP53769.1	CUA72148.1, CUA67839.1, CUA67840.1
OG0000184	gi|751834695|emb|CEL56921.1|, gi|751835938|emb|CEL54378.1|, gi|751835205|emb|CEL56297.1|	ELU44123.1, ELU42794.1	CCO32404.1, CCO33616.1, CCO33734.1	EUC62809.1, EUC58602.1, EUC56031.1, EUC63206.1	KDN35393.1, KDN33987.1	KEP49233.1, KEP49577.1, KEP51534.1, KEP47544.1	CUA69942.1, CUA77018.1, CUA68887.1, CUA69789.1, CUA71619.1
OG0000185	gi|751834862|emb|CEL56681.1|, gi|751835578|emb|CEL54753.1|, gi|751835579|emb|CEL54754.1|, gi|751835602|emb|CEL54777.1|	ELU37552.1, ELU37554.1	CCO31832.1, CCO33860.1	EUC54994.1, EUC54995.1, EUC54999.1	KDN34950.1, KDN34944.1, KDN46727.1	KEP48663.1, KEP48866.1, KEP48867.1, KEP48667.1	CUA75705.1, CUA75706.1, CUA72093.1, CUA71120.1, CUA71119.1
OG0000186	gi|751829525|emb|CEL62989.1|, gi|751832071|emb|CEL63420.1|, gi|751832068|emb|CEL63417.1|, gi|751832802|emb|CEL61405.1|, gi|751832064|emb|CEL63413.1|, gi|751830177|emb|CEL60093.1|, gi|751835419|emb|CEL54917.1|	ELU39060.1, ELU39050.1	CCO37708.1, CCO34345.1, CCO36746.1, CCO33624.1, CCO34962.1, CCO34956.1	EUC54386.1, EUC54384.1	KDN42637.1, KDN35168.1	KEP48790.1	CUA70015.1, CUA76994.1, CUA71825.1
OG0000187	gi|751835336|emb|CEL56140.1|, gi|751835337|emb|CEL56141.1|, gi|751835329|emb|CEL56133.1|, gi|751835264|emb|CEL56068.1|	ELU35630.1, ELU36190.1, ELU39423.1	CCO32729.1, CCO32722.1, CCO32721.1	EUC67054.1, EUC56677.1, EUC56683.1	KDN44867.1, KDN49098.1, KDN49110.1	KEP54672.1, KEP52828.1, KEP54667.1	CUA76370.1, CUA67448.1, CUA77887.1, CUA77795.1
OG0000188	gi|751834619|emb|CEL56845.1|, gi|751834621|emb|CEL56847.1|, gi|751834632|emb|CEL56858.1|, gi|751834629|emb|CEL56855.1|		CCO33992.1, CCO33988.1, CCO33999.1, CCO34002.1	EUC63132.1, EUC63119.1, EUC63131.1	KDN33564.1, KDN43753.1	KEP47483.1, KEP47484.1, KEP48204.1	CUA68641.1, CUA75269.1, CUA68947.1, CUA68948.1, CUA75261.1, CUA75263.1, CUA75268.1
OG0000189	gi|751832328|emb|CEL62771.1|, gi|751832330|emb|CEL62773.1|, gi|751832335|emb|CEL62778.1|, gi|751832350|emb|CEL62793.1|, gi|751832352|emb|CEL62795.1|	ELU38755.1, ELU43722.1, ELU43720.1, ELU39348.1	CCO32573.1, CCO32568.1	EUC60870.1, EUC55089.1	KDN44023.1, KDN34823.1	KEP47650.1, KEP47815.1	CUA73317.1, CUA76441.1, CUA76439.1, CUA72113.1, CUA68997.1, CUA72112.1
OG0000190	gi|751831464|emb|CEL53170.1|, gi|751831281|emb|CEL53740.1|		CCO34326.1, CCO33723.1	EUC54348.1, EUC54270.1, EUC54671.1, EUC59165.1, EUC53976.1, EUC60389.1	KDN38118.1, KDN35418.1, KDN34640.1, KDN36764.1, KDN36765.1, KDN38063.1, KDN35624.1, KDN36363.1	KEP45247.1	CUA74687.1, CUA74724.1, CUA72099.1, CUA73436.1
OG0000191	gi|751831183|emb|CEL54029.1|, gi|751829552|emb|CEL62928.1|, gi|751829327|emb|CEL63601.1|		CCO37246.1, CCO37245.1, CCO37656.1, CCO36250.1, CCO37765.1, CCO38005.1, CCO30980.1, CCO30981.1, CCO35164.1, CCO35897.1, CCO35635.1, CCO35636.1, CCO34485.1, CCO35905.1, CCO35907.1, CCO37217.1	EUC57664.1, EUC60916.1		KEP45491.1, KEP45025.1
OG0000192	gi|751830384|emb|CEL58713.1|		CCO37563.1	EUC60455.1, EUC54547.1, EUC55210.1, EUC67568.1	KDN33859.1, KDN40896.1, KDN45706.1, KDN35545.1, KDN48424.1, KDN32905.1, KDN38605.1, KDN34923.1, KDN41357.1, KDN42563.1, KDN50125.1	KEP45848.1, KEP45707.1, KEP45875.1	CUA73353.1, CUA71308.1, CUA76197.1
OG0000193		ELU38022.1		EUC59568.1, EUC59595.1, EUC53742.1, EUC53741.1	KDN44217.1, KDN44216.1, KDN42385.1, KDN39512.1, KDN42386.1	KEP47336.1, KEP49642.1, KEP51293.1, KEP51292.1	CUA76589.1, CUA77957.1, CUA68896.1, CUA68895.1, CUA68697.1, CUA68700.1, CUA68901.1, CUA72615.1, CUA77955.1
OG0000194	gi|751841831|emb|CEL51529.1|, gi|751841818|emb|CEL51516.1|	ELU40596.1	CCO31019.1	EUC59440.1, EUC59456.1, EUC59454.1, EUC59459.1, EUC58201.1, EUC59439.1	KDN35285.1, KDN35281.1, KDN39895.1, KDN37439.1, KDN35284.1, KDN35279.1	KEP50442.1, KEP50472.1, KEP50443.1, KEP50474.1	CUA77962.1, CUA70002.1
OG0000195	gi|751841829|emb|CEL51527.1|, gi|751834929|emb|CEL56518.1|	ELU42151.1, ELU43871.1	CCO29324.1	EUC62558.1, EUC62559.1, EUC59451.1, EUC62567.1	KDN42349.1, KDN37703.1, KDN42357.1, KDN42346.1, KDN35276.1	KEP50705.1, KEP50714.1, KEP50713.1, KEP50468.1	CUA68706.1, CUA69997.1, CUA69992.1, CUA69988.1
OG0000196	gi|751833016|emb|CEL61155.1|, gi|751833017|emb|CEL61156.1|, gi|751841733|emb|CEL55996.1|	ELU38923.1	CCO33045.1, CCO33043.1	EUC62981.1, EUC62785.1, EUC53511.1, EUC56776.1	KDN33443.1, KDN34335.1, KDN33368.1	KEP45498.1, KEP46841.1, KEP46251.1	CUA74859.1, CUA77058.1, CUA77059.1, CUA76184.1, CUA76185.1, CUA72638.1
OG0000197	gi|751841371|emb|CEL55634.1|, gi|751841374|emb|CEL55637.1|	ELU40638.1, ELU40637.1	CCO29633.1, CCO29632.1	EUC57041.1, EUC57040.1, EUC57097.1, EUC57101.1, EUC57100.1	KDN48655.1, KDN48737.1	KEP51158.1, KEP51161.1, KEP51157.1, KEP52745.1, KEP52744.1	CUA77202.1, CUA68482.1, CUA69460.1, CUA68483.1
OG0000198	gi|751840281|emb|CEL57895.1|, gi|751835702|emb|CEL54501.1|, gi|751835701|emb|CEL54500.1|	ELU41848.1	CCO29407.1, CCO32676.1	EUC59855.1, EUC65978.1, EUC63188.1, EUC65152.1	KDN49976.1, KDN49978.1, KDN40497.1	KEP48769.1, KEP49514.1, KEP45750.1, KEP55752.1	CUA67932.1, CUA73032.1, CUA76880.1, CUA76878.1, CUA77037.1
OG0000199	gi|751839755|emb|CEL57369.1|, gi|751839722|emb|CEL57336.1|, gi|751839519|emb|CEL59713.1|, gi|751835798|emb|CEL54597.1|	ELU41603.1, ELU41198.1	CCO28262.1, CCO26593.1, CCO31219.1, CCO30370.1	EUC53646.1, EUC58641.1, EUC66067.1	KDN49283.1	KEP50914.1, KEP46877.1, KEP54127.1, KEP45785.1	CUA75801.1, CUA72187.1, CUA75826.1, CUA77634.1
OG0000200	gi|751839013|emb|CEL59207.1|, gi|751832511|emb|CEL62240.1|, gi|751835728|emb|CEL54527.1|, gi|751835712|emb|CEL54511.1|	ELU36663.1, ELU37350.1, ELU38947.1, ELU43748.1	CCO37537.1, CCO32098.1, CCO35884.1, CCO33067.1, CCO36317.1, CCO36283.1, CCO36958.1	EUC66000.1, EUC65984.1	KDN40294.1	KEP48501.1, KEP48037.1	CUA70558.1, CUA72127.1
OG0000201	gi|751833604|emb|CEL59887.1|, gi|751836752|emb|CEL52919.1|, gi|751838749|emb|CEL60843.1|, gi|751838748|emb|CEL60842.1|	ELU41124.1, ELU37653.1	CCO27172.1, CCO27173.1, CCO35141.1, CCO29701.1	EUC64181.1, EUC67681.1, EUC67682.1	KDN43344.1, KDN33181.1	KEP51341.1, KEP48545.1	CUA66776.1, CUA73060.1, CUA75334.1, CUA73285.1, CUA73271.1
OG0000202	gi|751837436|emb|CEL63106.1|, gi|751837451|emb|CEL63121.1|, gi|751837430|emb|CEL63100.1|	ELU44308.1, ELU44302.1, ELU44319.1	CCO31060.1, CCO31080.1, CCO31059.1	EUC61134.1, EUC61154.1, EUC61161.1, EUC62846.1	KDN48307.1, KDN48303.1, KDN45686.1	KEP52928.1, KEP50501.1, KEP50565.1, KEP47228.1	CUA76317.1, CUA74042.1
OG0000203	gi|751836850|emb|CEL53017.1|, gi|751836844|emb|CEL53011.1|, gi|751836845|emb|CEL53012.1|	ELU41347.1, ELU41346.1, ELU41363.1	CCO30279.1, CCO30278.1	EUC56870.1, EUC63675.1, EUC56850.1, EUC56871.1, EUC62606.1	KDN42659.1, KDN42660.1, KDN44331.1	KEP47043.1, KEP48883.1, KEP50221.1, KEP50978.1	CUA76485.1, CUA76507.1
OG0000204	gi|751836687|emb|CEL53373.1|, gi|751836686|emb|CEL53372.1|, gi|751836615|emb|CEL53301.1|	ELU42420.1, ELU42204.1, ELU42837.1	CCO35291.1, CCO35780.1, CCO36660.1, CCO36551.1	EUC61431.1, EUC61517.1, EUC61483.1	KDN42051.1, KDN34244.1, KDN33327.1	KEP49164.1, KEP48161.1, KEP53561.1	CUA72789.1, CUA68006.1, CUA75613.1
OG0000205	gi|751836653|emb|CEL53339.1|, gi|751832993|emb|CEL61231.1|, gi|751832995|emb|CEL61233.1|	ELU42878.1, ELU36900.1	CCO38172.1, CCO33227.1, CCO33229.1	EUC55826.1, EUC55821.1	KDN36347.1, KDN44213.1, KDN37185.1, KDN36334.1, KDN36337.1, KDN32996.1	KEP46171.1, KEP48426.1, KEP47781.1	CUA73237.1, CUA78231.1, CUA78229.1
OG0000206	gi|751836511|emb|CEL53197.1|, gi|751836512|emb|CEL53198.1|, gi|751835911|emb|CEL54351.1|	ELU44132.1, ELU37407.1, ELU35794.1	CCO31795.1, CCO31796.1, CCO32821.1, CCO32823.1, CCO32822.1	EUC57581.1, EUC55516.1, EUC59217.1	KDN43183.1, KDN34573.1	KEP51010.1, KEP50525.1, KEP54176.1	CUA72666.1, CUA69536.1, CUA67080.1
OG0000207	gi|751833160|emb|CEL60488.1|, gi|751830183|emb|CEL60089.1|, gi|751835999|emb|CEL54089.1|	ELU36940.1	CCO31636.1	EUC54276.1, EUC54275.1, EUC53488.1, EUC55386.1	KDN35021.1, KDN37396.1, KDN44979.1	KEP47324.1, KEP46133.1, KEP47895.1, KEP45181.1	CUA71957.1, CUA72693.1, CUA70028.1, CUA69917.1, CUA75356.1, CUA70029.1
OG0000208	gi|751835447|emb|CEL54945.1|			EUC61352.1, EUC61354.1, EUC61353.1, EUC61355.1, EUC61357.1	KDN39786.1, KDN47574.1, KDN47572.1, KDN47573.1, KDN39768.1, KDN47577.1	KEP47838.1, KEP46407.1, KEP47836.1, KEP47837.1, KEP46408.1, KEP45234.1	CUA71937.1, CUA71936.1, CUA70977.1, CUA70979.1
OG0000209	gi|751830215|emb|CEL59960.1|, gi|751834313|emb|CEL58426.1|, gi|751834293|emb|CEL58406.1|, gi|751834309|emb|CEL58422.1|, gi|751834296|emb|CEL58409.1|	ELU42215.1, ELU42205.1, ELU42214.1, ELU42211.1	CCO36619.1, CCO36618.1, CCO36548.1, CCO37083.1, CCO32300.1, CCO37082.1	EUC62624.1, EUC62628.1	KDN33700.1	KEP50488.1, KEP50492.1	CUA67302.1, CUA67298.1
OG0000210	gi|751829622|emb|CEL62801.1|, gi|751830745|emb|CEL56461.1|, gi|751832475|emb|CEL62278.1|		CCO32934.1, CCO36591.1, CCO34494.1	EUC59384.1, EUC65737.1, EUC55187.1, EUC54685.1, EUC58433.1, EUC63109.1	KDN33478.1	KEP45488.1, KEP45020.1, KEP45404.1, KEP45382.1, KEP45514.1, KEP45264.1, KEP45251.1	CUA78236.1, CUA74881.1
OG0000211	gi|751832055|emb|CEL63404.1|	ELU39054.1	CCO34342.1, CCO35191.1, CCO34959.1	EUC54382.1, EUC61283.1, EUC54379.1, EUC54372.1	KDN35156.1, KDN46603.1	KEP48785.1, KEP48788.1, KEP47789.1, KEP52432.1	CUA74803.1, CUA75829.1, CUA75577.1, CUA77880.1, CUA68595.1, CUA74804.1, CUA78506.1
OG0000212				EUC61199.1, EUC55274.1, EUC54309.1, EUC62862.1, EUC55255.1, EUC55254.1	KDN42277.1, KDN34801.1, KDN35997.1, KDN35998.1, KDN35996.1, KDN34570.1, KDN33579.1	KEP47723.1, KEP46560.1, KEP46561.1, KEP51511.1, KEP46550.1	CUA78358.1, CUA69515.1, CUA69514.1, CUA71791.1
OG0000213				EUC54772.1, EUC54770.1, EUC54771.1, EUC56415.1, EUC54774.1, EUC54766.1, EUC54765.1, EUC54782.1, EUC56487.1, EUC60377.1, EUC54768.1	KDN43387.1	KEP46095.1, KEP44981.1, KEP44944.1, KEP46094.1, KEP46146.1, KEP46145.1, KEP46144.1, KEP48403.1	CUA71496.1, CUA71495.1
OG0000214	gi|751842591|emb|CEL52289.1|, gi|751832662|emb|CEL62054.1|	ELU41099.1, ELU44565.1	CCO26182.1, CCO32614.1, CCO26181.1	EUC58194.1, EUC59281.1, EUC54004.1, EUC67187.1	KDN41919.1, KDN46933.1	KEP49758.1, KEP53305.1, KEP50591.1, KEP49802.1	CUA70543.1, CUA68892.1, CUA74588.1, CUA72381.1
OG0000215	gi|751842143|emb|CEL51841.1|, gi|751842142|emb|CEL51840.1|, gi|751841866|emb|CEL51564.1|, gi|751841899|emb|CEL51597.1|, gi|751841898|emb|CEL51596.1|	ELU45021.1, ELU44797.1	CCO28017.1, CCO28018.1, CCO27676.1	EUC62208.1, EUC62207.1	KDN48985.1, KDN51696.1, KDN48983.1, KDN51697.1	KEP55275.1, KEP55276.1	CUA74942.1, CUA68103.1, CUA74943.1
OG0000216	gi|751837626|emb|CEL63296.1|, gi|751842076|emb|CEL51774.1|, gi|751829780|emb|CEL62132.1|, gi|751831224|emb|CEL54004.1|, gi|751833301|emb|CEL60260.1|	ELU39295.1, ELU38036.1, ELU45246.1, ELU40608.1, ELU39972.1, ELU36784.1, ELU35870.1, ELU36596.1, ELU39458.1, ELU45245.1, ELU38498.1, ELU41193.1, ELU45310.1, ELU40976.1, ELU37165.1, ELU36587.1
OG0000217	gi|751841814|emb|CEL51512.1|, gi|751841815|emb|CEL51513.1|, gi|751841819|emb|CEL51517.1|	ELU36580.1, ELU44092.1, ELU36583.1	CCO31020.1, CCO31013.1, CCO31012.1	EUC59436.1, EUC59435.1	KDN37441.1, KDN37443.1, KDN37442.1, KDN37432.1, KDN37433.1	KEP50446.1	CUA71589.1, CUA67165.1, CUA71591.1, CUA73277.1
OG0000218	gi|751838584|emb|CEL60678.1|, gi|751841481|emb|CEL55744.1|, gi|751839396|emb|CEL59590.1|	ELU44223.1, ELU39784.1	CCO31339.1, CCO30011.1	EUC67670.1, EUC56994.1, EUC57805.1, EUC60349.1	KDN50998.1, KDN48596.1, KDN49660.1	KEP54760.1, KEP53534.1, KEP45992.1, KEP54518.1	CUA70159.1, CUA74123.1, CUA66622.1
OG0000219	gi|751841403|emb|CEL55666.1|	ELU40615.1, ELU40605.1	CCO34689.1, CCO34690.1, CCO34691.1, CCO34692.1, CCO34685.1	EUC67012.1, EUC57068.1, EUC57069.1, EUC63831.1, EUC57067.1	KDN48694.1, KDN33898.1	KEP47149.1, KEP51168.1, KEP45343.1, KEP44952.1	CUA68512.1, CUA75193.1
OG0000220	gi|751841235|emb|CEL55498.1|, gi|751836508|emb|CEL53194.1|, gi|751837973|emb|CEL62700.1|	ELU40766.1, ELU38201.1	CCO30657.1, CCO28634.1, CCO28633.1, CCO32819.1	EUC63285.1, EUC54615.1	KDN45630.1, KDN33562.1	KEP49183.1, KEP52258.1	CUA69714.1, CUA73392.1, CUA73397.1, CUA67983.1, CUA71315.1, CUA67726.1
OG0000221	gi|751841107|emb|CEL55370.1|, gi|751839851|emb|CEL57465.1|	ELU41533.1, ELU40914.1, ELU40402.1	CCO26677.1, CCO28891.1	EUC53763.1, EUC64839.1, EUC60655.1	KDN42940.1, KDN42941.1, KDN50526.1, KDN50527.1, KDN37345.1	KEP50755.1, KEP48888.1, KEP53879.1	CUA70617.1, CUA77546.1, CUA76056.1
OG0000222	gi|751840710|emb|CEL58324.1|, gi|751840709|emb|CEL58323.1|, gi|751835031|emb|CEL56371.1|, gi|751835049|emb|CEL56389.1|	ELU43336.1, ELU43341.1	CCO33177.1	EUC54787.1, EUC54800.1, EUC54775.1	KDN48765.1, KDN43378.1, KDN47813.1, KDN43370.1	KEP48760.1	CUA74272.1, CUA77754.1, CUA74271.1, CUA75684.1, CUA77968.1, CUA69230.1
OG0000223	gi|751840392|emb|CEL58006.1|, gi|751835916|emb|CEL54356.1|, gi|751836953|emb|CEL52550.1|		CCO27406.1, CCO36187.1, CCO36878.1	EUC62991.1, EUC65262.1, EUC65261.1, EUC65259.1	KDN41095.1, KDN41088.1, KDN37892.1	KEP51647.1, KEP44913.1, KEP51646.1, KEP51648.1, KEP50879.1	CUA69594.1, CUA73953.1, CUA73952.1
OG0000224	gi|751840378|emb|CEL57992.1|, gi|751840348|emb|CEL57962.1|, gi|751840347|emb|CEL57961.1|	ELU41943.1	CCO27418.1, CCO29349.1, CCO29348.1, CCO36461.1	EUC59228.1, EUC65247.1, EUC53552.1	KDN46693.1, KDN37903.1, KDN46867.1	KEP45203.1, KEP55843.1, KEP45711.1	CUA73235.1, CUA73290.1, CUA71516.1, CUA73965.1
OG0000225	gi|751831726|emb|CEL64064.1|, gi|751839977|emb|CEL57591.1|, gi|751835173|emb|CEL56265.1|	ELU41440.1, ELU40041.1	CCO36387.1, CCO29099.1	EUC53891.1, EUC56068.1, EUC58702.1	KDN44434.1, KDN50316.1, KDN35882.1	KEP46626.1, KEP54926.1, KEP50929.1	CUA67947.1, CUA68318.1, CUA77378.1, CUA75410.1, CUA77434.1
OG0000226	gi|751838732|emb|CEL60826.1|		CCO27188.1	EUC64158.1, EUC64160.1, EUC64159.1, EUC67737.1, EUC67740.1, EUC67735.1	KDN49822.1, KDN49820.1, KDN49819.1	KEP48311.1, KEP48312.1, KEP48309.1, KEP47975.1, KEP47976.1, KEP47977.1, KEP47980.1, KEP47979.1	CUA66758.1, CUA66760.1
OG0000227	gi|751838071|emb|CEL61617.1|, gi|751838067|emb|CEL61613.1|, gi|751838078|emb|CEL61624.1|, gi|751830516|emb|CEL57218.1|	ELU37250.1, ELU37252.1, ELU37242.1	CCO32335.1, CCO32341.1	EUC55592.1, EUC55586.1, EUC55587.1	KDN38662.1, KDN38669.1, KDN38661.1	KEP52556.1, KEP52550.1, KEP52551.1	CUA74317.1, CUA74876.1, CUA74663.1
OG0000228	gi|751836885|emb|CEL53052.1|, gi|751836886|emb|CEL53053.1|, gi|751836879|emb|CEL53046.1|	ELU41290.1, ELU41289.1	CCO35099.1, CCO35109.1, CCO35108.1, CCO36476.1, CCO36477.1	EUC64479.1, EUC64478.1, EUC64477.1, EUC64473.1	KDN33125.1	KEP47387.1, KEP51219.1, KEP51218.1	CUA69322.1, CUA69328.1, CUA69327.1
OG0000229	gi|751836815|emb|CEL52982.1|, gi|751833863|emb|CEL59029.1|, gi|751833862|emb|CEL59028.1|, gi|751833861|emb|CEL59027.1|	ELU38655.1, ELU38656.1, ELU38654.1	CCO30560.1, CCO30558.1, CCO30306.1	EUC61248.1, EUC61250.1	KDN46562.1, KDN46561.1, KDN46558.1, KDN46560.1	KEP55061.1, KEP55063.1	CUA71847.1, CUA71845.1, CUA71846.1
OG0000230	gi|751836365|emb|CEL53562.1|	ELU39743.1	CCO30025.1, CCO30154.1, CCO26268.1	EUC59589.1, EUC67599.1, EUC67784.1, EUC67281.1	KDN51539.1, KDN35477.1, KDN43643.1	KEP54497.1, KEP54727.1, KEP54726.1, KEP51805.1	CUA71213.1, CUA77365.1, CUA77364.1, CUA72467.1, CUA78278.1
OG0000231	gi|751830974|emb|CEL54658.1|, gi|751835961|emb|CEL54051.1|, gi|751832801|emb|CEL61404.1|, gi|751831546|emb|CEL53095.1|	ELU42240.1	CCO34522.1, CCO34521.1, CCO31464.1, CCO31463.1, CCO34740.1, CCO34942.1	EUC58267.1, EUC58297.1, EUC60729.1	KDN34098.1, KDN33598.1	KEP45968.1, KEP48322.1, KEP46157.1	CUA72927.1, CUA76984.1
OG0000232	gi|751835926|emb|CEL54366.1|	ELU44126.1	CCO33607.1	EUC58760.1, EUC58485.1, EUC58677.1, EUC58766.1, EUC58723.1	KDN39145.1, KDN49182.1, KDN35405.1, KDN33265.1	KEP45410.1, KEP46999.1, KEP48826.1, KEP48212.1, KEP45845.1, KEP45482.1, KEP44991.1	CUA67096.1, CUA69512.1
OG0000233	gi|751835226|emb|CEL56030.1|, gi|751832251|emb|CEL62872.1|, gi|751835813|emb|CEL54253.1|	ELU36200.1, ELU40303.1	CCO30121.1	EUC67019.1, EUC57325.1, EUC67018.1, EUC56081.1	KDN35716.1	KEP54229.1, KEP54227.1, KEP54228.1	CUA67420.1, CUA78526.1, CUA67422.1, CUA67419.1, CUA67407.1, CUA67416.1, CUA67421.1
OG0000234	gi|751835460|emb|CEL54958.1|, gi|751832603|emb|CEL62089.1|	ELU42825.1, ELU40922.1	CCO32378.1, CCO30978.1	EUC56044.1, EUC59387.1, EUC54293.1, EUC61371.1, EUC59351.1	KDN39431.1, KDN47593.1	KEP47920.1, KEP48059.1, KEP49745.1, KEP48956.1, KEP47600.1	CUA67231.1, CUA76592.1, CUA76964.1
OG0000235	gi|751835294|emb|CEL56098.1|	ELU36925.1	CCO29833.1	EUC56699.1, EUC53465.1, EUC56732.1, EUC56672.1, EUC56712.1	KDN49163.1, KDN49164.1, KDN49064.1, KDN49063.1, KDN49158.1	KEP50111.1, KEP48256.1, KEP52593.1, KEP52594.1	CUA67478.1, CUA69725.1, CUA77300.1, CUA76363.1
OG0000236	gi|751834349|emb|CEL57226.1|			EUC59530.1, EUC59531.1, EUC60622.1, EUC60419.1	KDN35641.1, KDN36397.1, KDN39302.1, KDN33276.1, KDN39703.1	KEP44894.1, KEP46654.1, KEP45863.1, KEP45274.1, KEP44964.1, KEP44977.1, KEP45032.1	CUA77207.1, CUA75242.1, CUA74752.1, CUA76119.1
OG0000237	gi|751833171|emb|CEL60499.1|, gi|751833143|emb|CEL60471.1|, gi|751833169|emb|CEL60497.1|, gi|751832308|emb|CEL62810.1|, gi|751833170|emb|CEL60498.1|	ELU36934.1, ELU36945.1, ELU36244.1		EUC58500.1	KDN44968.1, KDN44966.1, KDN44972.1, KDN44969.1, KDN44970.1, KDN33761.1, KDN33762.1, KDN44967.1, KDN44971.1, KDN33380.1		CUA78299.1, CUA78298.1
OG0000238	gi|751830930|emb|CEL54842.1|, gi|751831168|emb|CEL54182.1|, gi|751830796|emb|CEL56325.1|, gi|751832869|emb|CEL61304.1|, gi|751830986|emb|CEL54640.1|, gi|751831063|emb|CEL54423.1|, gi|751831878|emb|CEL63630.1|	ELU35764.1	CCO35786.1, CCO36800.1, CCO34881.1, CCO35638.1, CCO36997.1, CCO36098.1, CCO36139.1, CCO34680.1, CCO34288.1, CCO35266.1, CCO36406.1	EUC56472.1			CUA75362.1
OG0000239	gi|751831407|emb|CEL53434.1|			EUC56773.1, EUC59034.1	KDN41897.1, KDN37124.1, KDN38307.1, KDN34990.1, KDN34992.1, KDN33915.1, KDN34217.1, KDN34083.1, KDN34347.1, KDN33781.1, KDN33183.1, KDN34927.1, KDN40412.1, KDN41823.1	KEP45858.1, KEP48323.1, KEP46100.1, KEP45307.1
OG0000240	gi|751830857|emb|CEL55033.1|, gi|751830509|emb|CEL57285.1|		CCO36157.1, CCO36812.1	EUC59366.1, EUC61270.1, EUC63645.1, EUC67638.1, EUC55737.1, EUC53463.1, EUC56820.1, EUC67748.1	KDN47423.1, KDN34829.1, KDN34827.1	KEP46163.1, KEP45964.1, KEP46600.1	CUA78385.1, CUA73674.1, CUA76596.1
OG0000241				EUC60747.1, EUC60748.1, EUC60742.1, EUC55596.1, EUC66373.1, EUC60743.1	KDN33487.1, KDN33810.1, KDN36852.1, KDN43576.1	KEP45859.1, KEP47057.1, KEP47058.1, KEP49327.1, KEP47852.1, KEP46488.1	CUA71830.1, CUA75254.1, CUA67193.1, CUA78429.1, CUA77376.1
OG0000242	gi|751840797|emb|CEL55060.1|, gi|751842787|emb|CEL52485.1|, gi|751840801|emb|CEL55064.1|		CCO26003.1, CCO35237.1	EUC66086.1, EUC58809.1, EUC58816.1, EUC58815.1	KDN35910.1, KDN49303.1, KDN35912.1	KEP49754.1, KEP49755.1, KEP49749.1, KEP53247.1, KEP46131.1	CUA67886.1, CUA73080.1, CUA72204.1
OG0000243	gi|751832043|emb|CEL63449.1|, gi|751832041|emb|CEL63447.1|, gi|751841507|emb|CEL55770.1|	ELU36450.1, ELU36447.1, ELU44200.1	CCO37241.1, CCO33763.1, CCO31428.1, CCO37212.1	EUC62889.1, EUC62888.1	KDN37147.1, KDN48564.1, KDN35821.1	KEP47866.1, KEP47868.1	CUA71799.1, CUA78043.1, CUA77012.1
OG0000244	gi|751841345|emb|CEL55608.1|, gi|751840893|emb|CEL55156.1|	ELU40081.1, ELU40660.1, ELU36367.1	CCO29612.1, CCO30682.1	EUC57123.1, EUC55846.1, EUC65049.1, EUC65050.1	KDN39821.1, KDN39820.1, KDN36079.1	KEP49894.1, KEP49930.1	CUA74060.1, CUA75862.1, CUA68605.1, CUA71145.1
OG0000245	gi|751839046|emb|CEL59240.1|, gi|751840152|emb|CEL57766.1|	ELU39683.1	CCO26931.1, CCO30072.1	EUC56218.1, EUC66764.1, EUC56217.1	KDN39232.1, KDN39118.1, KDN50128.1, KDN38912.1, KDN38917.1	KEP53690.1, KEP52576.1	CUA76766.1, CUA77165.1, CUA77167.1, CUA75469.1, CUA75471.1
OG0000246	gi|751840020|emb|CEL57634.1|, gi|751840024|emb|CEL57638.1|	ELU41426.1, ELU40495.1	CCO37457.1, CCO36942.1	EUC66890.1, EUC66889.1, EUC66893.1	KDN50266.1, KDN50265.1, KDN50270.1	KEP55100.1, KEP55103.1, KEP55102.1	CUA76653.1, CUA76654.1, CUA76655.1, CUA68744.1, CUA76651.1
OG0000247	gi|751833133|emb|CEL60461.1|, gi|751839788|emb|CEL57402.1|	ELU42245.1, ELU36525.1	CCO36199.1	EUC58417.1, EUC53674.1, EUC58865.1, EUC58480.1, EUC62892.1	KDN37144.1, KDN37129.1	KEP44873.1, KEP45236.1, KEP48294.1, KEP47897.1	CUA67170.1, CUA71803.1, CUA77605.1, CUA71424.1
OG0000248	gi|751839505|emb|CEL59699.1|, gi|751839506|emb|CEL59700.1|, gi|751839504|emb|CEL59698.1|	ELU35643.1, ELU35922.1, ELU45708.1		EUC62334.1, EUC62335.1	KDN51133.1, KDN51131.1, KDN51130.1, KDN51129.1, KDN51128.1, KDN51126.1, KDN51127.1		CUA70057.1, CUA70055.1, CUA70056.1, CUA70053.1, CUA70054.1
OG0000249	gi|751838184|emb|CEL61730.1|, gi|751832966|emb|CEL61204.1|, gi|751838175|emb|CEL61721.1|	ELU39082.1, ELU43672.1	CCO30872.1, CCO33596.1	EUC55852.1, EUC59801.1, EUC59802.1, EUC59799.1	KDN36073.1	KEP52858.1, KEP52859.1, KEP52861.1, KEP49935.1	CUA78055.1, CUA78352.1, CUA78351.1, CUA78046.1
OG0000250	gi|751830120|emb|CEL60246.1|, gi|751830230|emb|CEL59951.1|, gi|751838162|emb|CEL61708.1|, gi|751833198|emb|CEL60424.1|	ELU39591.1, ELU39650.1	CCO36790.1, CCO34978.1, CCO29257.1	EUC59820.1, EUC58545.1, EUC54506.1, EUC54431.1	KDN45021.1	KEP49619.1, KEP52101.1, KEP51998.1, KEP50634.1	CUA73334.1, CUA68875.1
OG0000251	gi|751837873|emb|CEL62600.1|, gi|751837872|emb|CEL62599.1|, gi|751837871|emb|CEL62598.1|	ELU38266.1	CCO36928.1, CCO37640.1	EUC63390.1, EUC63391.1, EUC63388.1, EUC63389.1	KDN45338.1, KDN45337.1, KDN45339.1, KDN45335.1, KDN45334.1, KDN45333.1, KDN45336.1	KEP45278.1	CUA68790.1, CUA68791.1
OG0000252	gi|751834417|emb|CEL57112.1|, gi|751834416|emb|CEL57111.1|, gi|751836901|emb|CEL53068.1|, gi|751836900|emb|CEL53067.1|	ELU41270.1	CCO28729.1	EUC64515.1, EUC64517.1, EUC64518.1	KDN34117.1, KDN34112.1, KDN34114.1, KDN47707.1	KEP50667.1, KEP50665.1, KEP50666.1	CUA74349.1, CUA74348.1, CUA67685.1, CUA74347.1
OG0000253	gi|751831937|emb|CEL63557.1|, gi|751836824|emb|CEL52991.1|, gi|751831426|emb|CEL53407.1|	ELU38012.1, ELU41361.1	CCO30296.1, CCO37952.1, CCO35064.1, CCO30900.1	EUC56853.1, EUC53746.1, EUC53527.1	KDN42656.1, KDN43268.1, KDN39288.1	KEP51297.1, KEP48586.1, KEP45523.1	CUA67505.1, CUA76504.1
OG0000254	gi|751836017|emb|CEL54107.1|	ELU44159.1	CCO32567.1, CCO33506.1	EUC54809.1, EUC55092.1, EUC62919.1, EUC55093.1	KDN47229.1, KDN34814.1	KEP48208.1, KEP45573.1, KEP47653.1, KEP46229.1	CUA76438.1, CUA68995.1, CUA77864.1, CUA74852.1, CUA68996.1, CUA76437.1
OG0000255	gi|751834367|emb|CEL57244.1|, gi|751832935|emb|CEL61275.1|, gi|751835653|emb|CEL54452.1|	ELU43035.1	CCO31609.1, CCO34645.1, CCO32912.1, CCO35027.1	EUC65929.1, EUC56515.1	KDN36802.1, KDN34289.1	KEP50847.1, KEP45694.1, KEP51018.1	CUA75559.1, CUA69739.1, CUA69738.1, CUA76360.1, CUA69799.1
OG0000256	gi|751835376|emb|CEL54874.1|, gi|751835399|emb|CEL54897.1|, gi|751835398|emb|CEL54896.1|, gi|751835397|emb|CEL54895.1|		CCO35123.1, CCO35124.1, CCO31311.1	EUC61278.1, EUC61315.1, EUC61314.1	KDN46598.1, KDN39810.1, KDN39811.1, KDN46597.1	KEP49259.1, KEP49260.1	CUA76605.1, CUA67196.1, CUA76150.1, CUA76606.1
OG0000257	gi|751834774|emb|CEL56790.1|	ELU38282.1		EUC67698.1, EUC63782.1, EUC63825.1, EUC63861.1, EUC63859.1, EUC67696.1	KDN44044.1	KEP50058.1, KEP53435.1, KEP53433.1, KEP53833.1, KEP49335.1	CUA71733.1, CUA74384.1, CUA69256.1, CUA74277.1, CUA68383.1, CUA77698.1
OG0000258	gi|751829859|emb|CEL61498.1|, gi|751834711|emb|CEL56937.1|, gi|751829345|emb|CEL63577.1|	ELU41061.1, ELU42797.1	CCO32389.1, CCO38061.1, CCO33102.1	EUC62961.1, EUC62960.1, EUC62959.1, EUC63221.1	KDN33291.1	KEP51554.1, KEP51556.1, KEP51555.1, KEP51545.1	CUA69978.1, CUA75535.1, CUA75536.1
OG0000259	gi|751834376|emb|CEL57253.1|, gi|751833305|emb|CEL60264.1|, gi|751833323|emb|CEL60282.1|, gi|751833324|emb|CEL60283.1|	ELU40860.1, ELU40859.1	CCO34639.1	EUC59010.1, EUC59013.1, EUC58982.1	KDN43297.1, KDN43298.1	KEP47401.1, KEP47400.1, KEP50716.1, KEP46733.1	CUA76616.1, CUA67674.1, CUA77152.1, CUA67675.1
OG0000260	gi|751834104|emb|CEL58658.1|	ELU37125.1	CCO32860.1	EUC54785.1, EUC54778.1, EUC54779.1, EUC56116.1, EUC58374.1, EUC58394.1	KDN43383.1, KDN43382.1, KDN43381.1	KEP46105.1, KEP46020.1, KEP48400.1, KEP45124.1, KEP48399.1, KEP46925.1	CUA77003.1, CUA73510.1
OG0000261	gi|751830478|emb|CEL58455.1|, gi|751831660|emb|CEL52767.1|, gi|751831662|emb|CEL52769.1|, gi|751833907|emb|CEL58925.1|, gi|751833908|emb|CEL58926.1|	ELU42399.1	CCO35948.1, CCO35553.1	EUC55305.1, EUC59294.1	KDN47246.1, KDN47247.1	KEP48116.1, KEP49610.1	CUA71417.1, CUA76996.1, CUA72574.1, CUA75489.1, CUA76998.1, CUA71418.1
OG0000262	gi|751833425|emb|CEL60101.1|, gi|751833424|emb|CEL60100.1|, gi|751831549|emb|CEL53098.1|	ELU39475.1	CCO34946.1, CCO36482.1, CCO33984.1, CCO36481.1, CCO33983.1	EUC54304.1, EUC56579.1, EUC56580.1	KDN42422.1, KDN39365.1	KEP46135.1, KEP51516.1, KEP50112.1	CUA74766.1, CUA78413.1, CUA78412.1
OG0000263	gi|751833311|emb|CEL60270.1|, gi|751833302|emb|CEL60261.1|, gi|751833299|emb|CEL60258.1|	ELU40838.1, ELU40851.1, ELU40841.1, ELU36143.1	CCO32122.1, CCO32119.1, CCO32116.1	EUC58971.1, EUC58972.1, EUC58981.1	KDN37105.1, KDN37101.1	KEP47769.1, KEP50083.1, KEP50082.1	CUA73048.1, CUA78545.1
OG0000264	gi|751833184|emb|CEL60410.1|		CCO35204.1	EUC54511.1, EUC54521.1, EUC54438.1, EUC54496.1	KDN45011.1, KDN41053.1, KDN45028.1, KDN44983.1, KDN44986.1	KEP48659.1, KEP45727.1, KEP52005.1, KEP52010.1, KEP47028.1	CUA72738.1, CUA74073.1, CUA73340.1, CUA71577.1
OG0000265	gi|751830846|emb|CEL56163.1|, gi|751833127|emb|CEL60564.1|	ELU39493.1	CCO33344.1, CCO33342.1, CCO33534.1, CCO33533.1, CCO37545.1, CCO34967.1, CCO33346.1, CCO32010.1, CCO34354.1, CCO37657.1	EUC55034.1	KDN33508.1, KDN41572.1	KEP46470.1	CUA78447.1, CUA78445.1, CUA69775.1
OG0000266	gi|751831402|emb|CEL53429.1|, gi|751831838|emb|CEL63976.1|, gi|751831385|emb|CEL53451.1|	ELU35571.1	CCO31580.1, CCO31570.1, CCO32927.1, CCO32933.1	EUC58589.1, EUC65634.1, EUC53475.1, EUC60463.1	KDN35640.1, KDN48928.1, KDN34540.1, KDN43022.1	KEP45070.1, KEP45450.1, KEP44986.1	CUA69450.1
OG0000267	gi|751830357|emb|CEL58798.1|, gi|751830358|emb|CEL58799.1|	ELU39206.1	CCO31449.1	EUC53531.1, EUC63751.1	KDN38526.1, KDN45784.1, KDN50426.1, KDN40045.1, KDN33727.1, KDN34732.1, KDN34835.1, KDN44148.1, KDN35862.1	KEP46271.1, KEP45360.1	CUA75348.1, CUA75805.1, CUA70771.1
OG0000268	gi|751830232|emb|CEL59200.1|	ELU35806.1, ELU37576.1	CCO32236.1, CCO32237.1, CCO37020.1, CCO37021.1	EUC67732.1, EUC59888.1, EUC59881.1, EUC63231.1	KDN38529.1	KEP47475.1, KEP46949.1, KEP45429.1, KEP46200.1	CUA75360.1, CUA77000.1, CUA76989.1, CUA76982.1
OG0000269			CCO34283.1, CCO38168.1, CCO34653.1, CCO37473.1, CCO38249.1, CCO34027.1, CCO34720.1, CCO38064.1, CCO37864.1, CCO38066.1	EUC61403.1, EUC61564.1	KDN33083.1, KDN35614.1, KDN40003.1, KDN51952.1	KEP45716.1, KEP46178.1, KEP45669.1, KEP45780.1
OG0000270	gi|751841412|emb|CEL55675.1|, gi|751841411|emb|CEL55674.1|	ELU35627.1	CCO32439.1, CCO32440.1	EUC57059.1, EUC57058.1, EUC57060.1	KDN48684.1, KDN48683.1, KDN33942.1	KEP49725.1, KEP49724.1	CUA68521.1, CUA75532.1, CUA68520.1, CUA73166.1, CUA75837.1, CUA68522.1
OG0000271	gi|751841141|emb|CEL55404.1|, gi|751841142|emb|CEL55405.1|, gi|751841158|emb|CEL55421.1|, gi|751836458|emb|CEL53655.1|	ELU42373.1	CCO28929.1	EUC54952.1, EUC64799.1, EUC67631.1	KDN50465.1, KDN50483.1, KDN50481.1	KEP48862.1, KEP52346.1, KEP52330.1	CUA76097.1, CUA76087.1, CUA73210.1, CUA71117.1
OG0000272	gi|751839928|emb|CEL57542.1|, gi|751839927|emb|CEL57541.1|	ELU41474.1, ELU41475.1	CCO26731.1, CCO26734.1, CCO26733.1, CCO26732.1	EUC53832.1, EUC53833.1, EUC53834.1	KDN39592.1, KDN39591.1, KDN39593.1	KEP47604.1, KEP47603.1, KEP47602.1	CUA77478.1, CUA77479.1
OG0000273	gi|751836398|emb|CEL53595.1|, gi|751839747|emb|CEL57361.1|, gi|751839748|emb|CEL57362.1|, gi|751839749|emb|CEL57363.1|, gi|751839750|emb|CEL57364.1|, gi|751839751|emb|CEL57365.1|, gi|751839752|emb|CEL57366.1|, gi|751839745|emb|CEL57359.1|	ELU39740.1, ELU41212.1, ELU41621.1	CCO36112.1, CCO36883.1	EUC67627.1, EUC53638.1	KDN43599.1	KEP50014.1, KEP52202.1	CUA77640.1
OG0000274	gi|751832877|emb|CEL61312.1|, gi|751832878|emb|CEL61313.1|, gi|751833431|emb|CEL60107.1|, gi|751839573|emb|CEL59767.1|	ELU45646.1, ELU36619.1, ELU36615.1	CCO30541.1, CCO34061.1, CCO28207.1	EUC61575.1, EUC66565.1	KDN51209.1	KEP48801.1, KEP52924.1, KEP46111.1	CUA74703.1, CUA69360.1, CUA74701.1
OG0000275	gi|751838988|emb|CEL61082.1|, gi|751832900|emb|CEL61335.1|	ELU39298.1, ELU38487.1	CCO29462.1, CCO30526.1	EUC58220.1, EUC58738.1, EUC58739.1, EUC58740.1	KDN44467.1	KEP51264.1, KEP53271.1, KEP53270.1, KEP53269.1	CUA76122.1, CUA71303.1, CUA76123.1, CUA76124.1
OG0000276	gi|751838766|emb|CEL60860.1|, gi|751836738|emb|CEL52905.1|	ELU45139.1, ELU36500.1, ELU42256.1	CCO29835.1, CCO29715.1, CCO27159.1	EUC64196.1, EUC61095.1, EUC56717.1	KDN33961.1, KDN45127.1	KEP52588.1, KEP51230.1	CUA67476.1, CUA68724.1, CUA68026.1, CUA66790.1
OG0000277	gi|751838461|emb|CEL62007.1|, gi|751835055|emb|CEL56395.1|, gi|751835054|emb|CEL56394.1|	ELU44068.1, ELU43389.1	CCO31159.1, CCO31160.1, CCO30434.1	EUC59126.1, EUC54792.1, EUC54793.1	KDN47053.1, KDN43367.1	KEP48779.1, KEP48780.1, KEP52754.1	CUA74267.1, CUA74268.1, CUA70699.1
OG0000278	gi|751838425|emb|CEL61971.1|, gi|751834030|emb|CEL58747.1|	ELU40828.1	CCO29911.1, CCO32636.1, CCO37093.1	EUC59093.1, EUC63673.1, EUC63669.1	KDN47097.1, KDN33253.1	KEP47385.1, KEP47041.1, KEP53151.1	CUA70667.1, CUA77084.1, CUA68360.1, CUA68352.1, CUA68850.1
OG0000279	gi|751838347|emb|CEL61893.1|, gi|751838349|emb|CEL61895.1|, gi|751838348|emb|CEL61894.1|	ELU43502.1, ELU43663.1, ELU43655.1	CCO28405.1, CCO28403.1, CCO28404.1	EUC59632.1, EUC59631.1, EUC59633.1	KDN35077.1, KDN47672.1, KDN47680.1	KEP52621.1, KEP51318.1	CUA78204.1, CUA78205.1
OG0000280	gi|751833157|emb|CEL60485.1|, gi|751838015|emb|CEL62742.1|, gi|751833155|emb|CEL60483.1|, gi|751833158|emb|CEL60486.1|, gi|751833154|emb|CEL60482.1|	ELU36939.1, ELU42238.1	CCO31242.1, CCO31241.1, CCO31244.1, CCO31113.1	EUC58509.1, EUC58507.1	KDN45863.1	KEP47527.1, KEP50739.1	CUA71961.1, CUA71960.1, CUA72051.1
OG0000281	gi|751832828|emb|CEL61431.1|, gi|751832019|emb|CEL63482.1|, gi|751832823|emb|CEL61426.1|, gi|751837649|emb|CEL63319.1|, gi|751837647|emb|CEL63317.1|	ELU45272.1	CCO33189.1	EUC56139.1, EUC57261.1	KDN42048.1, KDN42050.1, KDN34926.1, KDN40629.1, KDN33532.1	KEP47118.1, KEP46467.1	CUA69862.1, CUA74638.1, CUA69858.1
OG0000282	gi|751836937|emb|CEL52534.1|, gi|751837318|emb|CEL63844.1|		CCO35065.1, CCO37930.1, CCO35578.1, CCO30010.1, CCO33666.1	EUC61577.1, EUC60340.1, EUC66266.1	KDN47476.1	KEP50865.1, KEP48803.1	CUA69212.1, CUA71235.1, CUA71236.1, CUA67810.1, CUA71232.1, CUA71231.1
OG0000283	gi|751837194|emb|CEL63720.1|, gi|751832470|emb|CEL62273.1|, gi|751831671|emb|CEL52778.1|	ELU45475.1	CCO34799.1, CCO33768.1, CCO33950.1, CCO37100.1, CCO36601.1	EUC63203.1, EUC66388.1	KDN38924.1	KEP48015.1, KEP55372.1	CUA69093.1, CUA77021.1, CUA69291.1, CUA72001.1, CUA67903.1
OG0000284	gi|751836924|emb|CEL52521.1|, gi|751836925|emb|CEL52522.1|, gi|751836923|emb|CEL52520.1|	ELU39149.1, ELU39151.1, ELU39169.1	CCO31748.1, CCO31747.1, CCO31749.1	EUC57450.1, EUC57449.1, EUC57451.1	KDN40113.1	KEP48594.1, KEP48595.1, KEP48593.1	CUA74543.1, CUA74542.1, CUA74544.1
OG0000285	gi|751836661|emb|CEL53347.1|, gi|751836660|emb|CEL53346.1|, gi|751836662|emb|CEL53348.1|, gi|751836664|emb|CEL53350.1|	ELU42886.1, ELU42885.1	CCO33648.1, CCO33653.1, CCO33652.1	EUC61450.1	KDN33620.1, KDN34924.1	KEP48795.1	CUA71774.1, CUA71773.1, CUA71776.1, CUA71778.1, CUA71777.1, CUA71775.1
OG0000286	gi|751829717|emb|CEL62265.1|, gi|751836627|emb|CEL53313.1|	ELU42818.1	CCO34199.1, CCO38079.1	EUC57577.1, EUC61368.1, EUC61366.1, EUC61473.1	KDN38419.1, KDN47590.1	KEP49097.1, KEP47166.1, KEP51006.1	CUA70879.1, CUA67229.1, CUA67228.1, CUA69727.1, CUA75622.1
OG0000287	gi|751836304|emb|CEL53501.1|, gi|751836305|emb|CEL53502.1|		CCO32425.1, CCO32426.1, CCO32427.1	EUC60302.1, EUC60318.1, EUC60310.1	KDN38989.1, KDN38990.1	KEP50172.1, KEP45056.1, KEP46863.1, KEP46203.1	CUA71981.1, CUA72730.1, CUA77395.1, CUA77394.1, CUA77162.1
OG0000288	gi|751832641|emb|CEL62033.1|, gi|751836299|emb|CEL53496.1|, gi|751835603|emb|CEL54778.1|	ELU41102.1, ELU35967.1	CCO32598.1, CCO31831.1, CCO32432.1	EUC59262.1, EUC60294.1, EUC53949.1	KDN46910.1, KDN33912.1	KEP51507.1, KEP47690.1, KEP45347.1	CUA72568.1, CUA73312.1, CUA71146.1
OG0000289	gi|751834743|emb|CEL56759.1|, gi|751836075|emb|CEL54165.1|, gi|751836076|emb|CEL54166.1|	ELU37915.1, ELU45093.1	CCO31279.1, CCO33805.1, CCO33804.1	EUC54931.1, EUC54930.1	KDN46416.1, KDN46419.1, KDN46421.1, KDN46422.1	KEP46803.1, KEP47365.1	CUA70453.1, CUA70457.1, CUA70456.1
OG0000290	gi|751836013|emb|CEL54103.1|, gi|751831669|emb|CEL52776.1|, gi|751831667|emb|CEL52774.1|	ELU42394.1, ELU44152.1	CCO37332.1, CCO37338.1	EUC55520.1, EUC54138.1, EUC54140.1, EUC54760.1	KDN40072.1	KEP46815.1, KEP47094.1, KEP50529.1, KEP45944.1, KEP50303.1	CUA72002.1, CUA73201.1
OG0000291	gi|751831487|emb|CEL53150.1|, gi|751835880|emb|CEL54320.1|	ELU38029.1	CCO30890.1	EUC65570.1, EUC53734.1, EUC56782.1	KDN50498.1, KDN35925.1, KDN34340.1, KDN34367.1	KEP52305.1, KEP46554.1, KEP46232.1	CUA72675.1, CUA71254.1, CUA76215.1, CUA72708.1, CUA78246.1
OG0000292	gi|751835840|emb|CEL54280.1|, gi|751835841|emb|CEL54281.1|	ELU40300.1	CCO37469.1, CCO37504.1, CCO37909.1	EUC57369.1, EUC57368.1, EUC57367.1, EUC57365.1	KDN44784.1, KDN44787.1, KDN44783.1	KEP49696.1, KEP49694.1, KEP49695.1, KEP50361.1	CUA67385.1, CUA67384.1
OG0000293	gi|751835688|emb|CEL54487.1|, gi|751835685|emb|CEL54484.1|, gi|751835686|emb|CEL54485.1|	ELU37199.1, ELU37198.1	CCO32663.1, CCO32661.1	EUC65954.1, EUC65955.1, EUC65958.1	KDN41208.1, KDN41210.1	KEP46569.1, KEP47392.1, KEP47393.1	CUA76535.1, CUA77252.1, CUA77251.1, CUA76533.1
OG0000294	gi|751835645|emb|CEL54444.1|, gi|751833995|emb|CEL58874.1|, gi|751832439|emb|CEL62297.1|, gi|751829782|emb|CEL62131.1|	ELU38470.1	CCO35988.1, CCO29745.1, CCO31948.1, CCO31602.1, CCO31601.1	EUC58237.1, EUC60538.1	KDN38602.1	KEP50094.1, KEP47189.1	CUA69447.1, CUA77109.1, CUA73229.1, CUA68745.1
OG0000295	gi|751835631|emb|CEL54806.1|, gi|751835632|emb|CEL54807.1|, gi|751835630|emb|CEL54805.1|	ELU36956.1, ELU36345.1	CCO31801.1	EUC53987.1, EUC53986.1	KDN44670.1, KDN44669.1, KDN44668.1	KEP48541.1, KEP45702.1, KEP48540.1, KEP48542.1	CUA67705.1, CUA67987.1, CUA67988.1, CUA67704.1
OG0000296	gi|751835024|emb|CEL56364.1|, gi|751835025|emb|CEL56365.1|, gi|751835026|emb|CEL56366.1|	ELU43038.1	CCO31187.1, CCO37695.1	EUC56121.1, EUC56120.1	KDN43389.1, KDN34206.1, KDN35490.1, KDN43390.1	KEP46503.1	CUA72971.1, CUA72968.1, CUA72969.1, CUA78097.1, CUA71494.1, CUA71493.1
OG0000297	gi|751834688|emb|CEL56914.1|, gi|751834687|emb|CEL56913.1|	ELU38416.1, ELU42785.1	CCO32413.1, CCO32412.1, CCO32411.1, CCO32410.1	EUC63198.1, EUC63201.1	KDN36304.1, KDN40490.1, KDN38926.1, KDN33624.1, KDN33623.1	KEP46245.1, KEP48013.1	CUA77026.1, CUA68347.1
OG0000298	gi|751834385|emb|CEL57262.1|			EUC55349.1, EUC55418.1, EUC58498.1, EUC62640.1	KDN36404.1, KDN33468.1, KDN34534.1	KEP46708.1, KEP49253.1, KEP51256.1, KEP48262.1, KEP50745.1	CUA69766.1, CUA75338.1, CUA68406.1, CUA69768.1, CUA68741.1, CUA75339.1
OG0000299	gi|751834208|emb|CEL58611.1|, gi|751830940|emb|CEL54828.1|, gi|751831051|emb|CEL54433.1|	ELU36201.1	CCO30896.1, CCO33785.1	EUC63824.1, EUC63830.1	KDN40562.1	KEP45998.1, KEP49334.1	CUA76647.1, CUA73366.1, CUA71726.1, CUA71725.1, CUA67239.1, CUA73367.1, CUA73368.1, CUA73364.1
OG0000300	gi|751834077|emb|CEL58631.1|, gi|751834074|emb|CEL58628.1|, gi|751834078|emb|CEL58632.1|	ELU39649.1, ELU39645.1	CCO36788.1, CCO34979.1	EUC58426.1, EUC55045.1, EUC58427.1	KDN43340.1, KDN35449.1	KEP51280.1, KEP51281.1, KEP46799.1	CUA73055.1, CUA73054.1, CUA76325.1, CUA74788.1
OG0000301	gi|751832819|emb|CEL61422.1|, gi|751834055|emb|CEL58772.1|, gi|751834060|emb|CEL58777.1|	ELU38064.1, ELU38068.1	CCO32224.1, CCO35327.1, CCO35335.1	EUC56143.1, EUC59339.1, EUC63639.1	KDN36266.1, KDN34548.1	KEP50433.1, KEP48164.1, KEP45114.1	CUA71437.1, CUA71622.1, CUA78012.1
OG0000302	gi|751833673|emb|CEL59135.1|, gi|751833672|emb|CEL59134.1|, gi|751831045|emb|CEL54437.1|	ELU36372.1	CCO30148.1, CCO35510.1	EUC61622.1, EUC54077.1, EUC54078.1, EUC60761.1, EUC61177.1	KDN34529.1, KDN44645.1, KDN44644.1	KEP45163.1, KEP45524.1, KEP45963.1	CUA78389.1, CUA71518.1
OG0000303	gi|751833551|emb|CEL59975.1|, gi|751831710|emb|CEL52729.1|, gi|751833266|emb|CEL60371.1|	ELU39986.1, ELU38109.1	CCO33375.1, CCO36665.1, CCO36676.1	EUC65721.1, EUC55377.1, EUC65693.1	KDN39653.1, KDN48370.1	KEP47444.1, KEP49276.1, KEP51482.1	CUA74002.1, CUA73021.1, CUA71395.1
OG0000304	gi|751832106|emb|CEL63058.1|, gi|751833482|emb|CEL60158.1|, gi|751833486|emb|CEL60162.1|, gi|751833473|emb|CEL60149.1|	ELU39444.1	CCO32771.1, CCO32988.1, CCO32980.1	EUC56624.1, EUC56627.1, EUC56633.1	KDN36522.1, KDN36518.1, KDN49176.1	KEP48942.1, KEP53187.1, KEP53184.1	CUA72901.1, CUA72896.1
OG0000305	gi|751833175|emb|CEL60503.1|, gi|751833156|emb|CEL60484.1|, gi|751832318|emb|CEL62820.1|	ELU41073.1	CCO35345.1, CCO31243.1	EUC58546.1, EUC58543.1, EUC57273.1, EUC57270.1	KDN38548.1	KEP49618.1, KEP49883.1, KEP49200.1	CUA69848.1, CUA74579.1, CUA74578.1, CUA74816.1, CUA74817.1
OG0000306	gi|751831796|emb|CEL64023.1|, gi|751832088|emb|CEL63378.1|, gi|751832783|emb|CEL61477.1|	ELU39134.1, ELU39567.1	CCO35525.1, CCO35093.1, CCO36629.1, CCO34900.1	EUC62836.1, EUC62834.1, EUC56478.1	KDN40314.1	KEP51642.1, KEP47458.1, KEP51643.1	CUA75232.1, CUA73287.1, CUA73374.1
OG0000307	gi|751831014|emb|CEL54625.1|, gi|751831160|emb|CEL54193.1|, gi|751831827|emb|CEL63998.1|		CCO35965.1, CCO38186.1, CCO35599.1, CCO32307.1	EUC60617.1, EUC61793.1, EUC55055.1	KDN34126.1, KDN43397.1, KDN34593.1	KEP45718.1, KEP45206.1, KEP46906.1	CUA75367.1, CUA71944.1, CUA73051.1
OG0000308	gi|751831783|emb|CEL64040.1|		CCO33223.1	EUC54173.1, EUC54174.1, EUC62877.1, EUC54281.1, EUC54285.1, EUC54665.1	KDN38127.1, KDN35421.1, KDN34330.1, KDN34329.1, KDN38124.1, KDN33536.1, KDN43801.1	KEP46486.1, KEP49557.1	CUA74692.1, CUA75197.1
OG0000309	gi|751831557|emb|CEL53080.1|, gi|751830887|emb|CEL55010.1|	ELU36745.1	CCO35246.1, CCO35241.1, CCO31937.1, CCO35996.1, CCO37895.1, CCO34244.1	EUC58870.1, EUC58860.1	KDN41098.1, KDN41105.1	KEP49809.1, KEP46322.1	CUA72861.1, CUA75320.1, CUA77334.1, CUA76460.1
OG0000310	gi|751830195|emb|CEL60033.1|, gi|751829911|emb|CEL61390.1|		CCO36925.1, CCO36287.1, CCO35137.1, CCO36407.1, CCO37615.1, CCO35648.1	EUC60634.1, EUC56746.1, EUC60792.1	KDN34262.1	KEP47676.1, KEP46797.1, KEP48341.1	CUA72116.1, CUA73257.1, CUA78028.1, CUA77234.1
OG0000311	gi|751841888|emb|CEL51586.1|, gi|751841887|emb|CEL51585.1|, gi|751841889|emb|CEL51587.1|	ELU45043.1	CCO27661.1, CCO27663.1, CCO27662.1	EUC59507.1, EUC59508.1, EUC59509.1	KDN43278.1, KDN49003.1, KDN33103.1	KEP52440.1, KEP52439.1, KEP52441.1	CUA68091.1, CUA68090.1
OG0000312	gi|751838927|emb|CEL61021.1|, gi|751838925|emb|CEL61019.1|, gi|751841687|emb|CEL55950.1|	ELU42496.1	CCO37180.1, CCO27025.1, CCO29410.1, CCO37081.1, CCO33328.1	EUC64349.1, EUC64351.1	KDN49853.1	KEP55449.1, KEP47526.1	CUA66937.1, CUA70840.1, CUA66939.1, CUA72709.1
OG0000313	gi|751841325|emb|CEL55588.1|, gi|751841326|emb|CEL55589.1|	ELU40672.1	CCO29595.1, CCO38004.1, CCO29593.1, CCO29594.1	EUC57141.1, EUC57142.1, EUC57143.1	KDN48783.1, KDN48785.1, KDN48784.1	KEP45059.1, KEP45058.1, KEP47501.1	CUA68445.1, CUA68444.1
OG0000314	gi|751841002|emb|CEL55265.1|, gi|751841006|emb|CEL55269.1|	ELU37026.1	CCO30800.1, CCO30803.1, CCO30804.1, CCO37996.1, CCO30799.1	EUC64935.1, EUC64939.1	KDN50648.1, KDN50644.1	KEP47406.1, KEP46112.1	CUA75964.1, CUA75961.1, CUA71502.1, CUA72967.1
OG0000315	gi|751839893|emb|CEL57507.1|, gi|751839894|emb|CEL57508.1|, gi|751835176|emb|CEL56268.1|	ELU40039.1, ELU41497.1	CCO29101.1, CCO26711.1, CCO26710.1	EUC56066.1, EUC53803.1	KDN35879.1, KDN39557.1, KDN39556.1	KEP54260.1, KEP50928.1	CUA77508.1, CUA77509.1, CUA68315.1
OG0000316	gi|751839143|emb|CEL59337.1|, gi|751836954|emb|CEL52551.1|	ELU37743.1, ELU39508.1	CCO31678.1, CCO31680.1, CCO36189.1, CCO36188.1	EUC57510.1, EUC57200.1, EUC67487.1	KDN46841.1, KDN36149.1, KDN48065.1	KEP46972.1, KEP55727.1	CUA66950.1, CUA70377.1
OG0000317	gi|751838187|emb|CEL61733.1|, gi|751838188|emb|CEL61734.1|, gi|751836272|emb|CEL53947.1|		CCO30867.1, CCO30866.1, CCO28350.1	EUC55441.1, EUC59790.1, EUC54872.1		KEP51719.1, KEP51791.1, KEP52869.1	CUA69596.1, CUA67528.1, CUA78057.1, CUA75724.1, CUA74318.1, CUA78058.1
OG0000318	gi|751838093|emb|CEL61639.1|, gi|751838118|emb|CEL61664.1|, gi|751838094|emb|CEL61640.1|	ELU37824.1, ELU37806.1	CCO34268.1, CCO34267.1, CCO34269.1, CCO29209.1, CCO29208.1	EUC55636.1, EUC55613.1	KDN40936.1, KDN40908.1	KEP54156.1, KEP47881.1	CUA74635.1, CUA74611.1
OG0000319	gi|751835154|emb|CEL56246.1|, gi|751837841|emb|CEL62568.1|, gi|751835807|emb|CEL54247.1|	ELU44240.1	CCO30118.1, CCO29130.1, CCO38125.1	EUC57332.1, EUC63416.1, EUC55723.1	KDN43233.1, KDN44819.1	KEP54302.1, KEP50061.1, KEP54236.1	CUA68771.1, CUA77119.1, CUA67411.1
OG0000320	gi|751837566|emb|CEL63236.1|, gi|751837581|emb|CEL63251.1|	ELU40750.1, ELU45169.1, ELU45180.1	CCO29517.1, CCO29523.1, CCO29524.1	EUC61000.1, EUC61014.1	KDN45654.1, KDN47303.1, KDN36724.1	KEP51900.1, KEP52964.1	CUA71074.1, CUA73416.1, CUA71063.1
OG0000321	gi|751836728|emb|CEL52895.1|, gi|751835511|emb|CEL54686.1|, gi|751836726|emb|CEL52893.1|, gi|751835510|emb|CEL54685.1|		CCO29724.1	EUC61173.1, EUC60910.1, EUC61172.1, EUC60982.1	KDN45523.1	KEP45403.1, KEP47237.1, KEP51225.1	CUA72819.1, CUA69236.1, CUA71148.1, CUA72650.1, CUA72818.1
OG0000322	gi|751836711|emb|CEL52878.1|, gi|751832807|emb|CEL61410.1|		CCO37713.1, CCO29739.1, CCO32213.1, CCO34497.1, CCO37017.1, CCO36594.1	EUC54401.1, EUC54418.1	KDN33517.1, KDN47264.1, KDN36989.1, KDN47263.1	KEP45435.1, KEP46371.1	CUA68405.1, CUA67491.1
OG0000323	gi|751830852|emb|CEL55036.1|, gi|751833368|emb|CEL60179.1|, gi|751836633|emb|CEL53319.1|, gi|751831038|emb|CEL54603.1|, gi|751833560|emb|CEL59984.1|		CCO35017.1, CCO36261.1, CCO34625.1	EUC61807.1, EUC62909.1, EUC59158.1, EUC55186.1, EUC54230.1, EUC60265.1, EUC57224.1	KDN41947.1, KDN34162.1, KDN36495.1
OG0000324	gi|751836567|emb|CEL53253.1|	ELU42943.1	CCO34053.1	EUC61525.1, EUC61524.1, EUC61542.1, EUC61518.1	KDN42035.1, KDN42034.1	KEP53560.1, KEP52523.1, KEP53554.1, KEP53553.1	CUA72782.1, CUA71415.1, CUA72783.1, CUA75504.1, CUA72769.1
OG0000325	gi|751836439|emb|CEL53636.1|, gi|751836440|emb|CEL53637.1|, gi|751836441|emb|CEL53638.1|	ELU42364.1	CCO29681.1, CCO29683.1, CCO29682.1	EUC60504.1, EUC54226.1	KDN40043.1	KEP48608.1, KEP51915.1	CUA77373.1, CUA76613.1, CUA67658.1, CUA75354.1, CUA70031.1, CUA76614.1
OG0000326	gi|751835586|emb|CEL54761.1|	ELU40726.1	CCO38167.1, CCO28659.1, CCO38193.1, CCO33864.1	EUC54540.1, EUC54541.1, EUC62035.1, EUC63260.1	KDN34516.1, KDN51891.1	KEP48629.1, KEP51060.1, KEP49023.1, KEP52201.1	CUA67609.1, CUA75093.1
OG0000327	gi|751835383|emb|CEL54881.1|, gi|751835388|emb|CEL54886.1|, gi|751835389|emb|CEL54887.1|	ELU38333.1, ELU38329.1	CCO35132.1, CCO35131.1, CCO31302.1	EUC61304.1, EUC61288.1, EUC61305.1	KDN39819.1, KDN33184.1	KEP52437.1, KEP49268.1, KEP49269.1	CUA68608.1, CUA68607.1
OG0000328	gi|751835248|emb|CEL56052.1|, gi|751835246|emb|CEL56050.1|, gi|751835247|emb|CEL56051.1|		CCO30093.1, CCO30091.1, CCO30092.1	EUC59219.1, EUC67040.1, EUC67041.1	KDN44849.1, KDN44848.1	KEP46573.1, KEP54207.1, KEP54208.1	CUA71762.1, CUA69520.1, CUA67072.1, CUA67439.1
OG0000329	gi|751834850|emb|CEL56669.1|, gi|751834848|emb|CEL56667.1|, gi|751830043|emb|CEL60512.1|	ELU35838.1, ELU38550.1, ELU38545.1, ELU38571.1	CCO29547.1, CCO29546.1, CCO35719.1	EUC63017.1, EUC63018.1	KDN43138.1, KDN43137.1, KDN43136.1	KEP52847.1	CUA76571.1, CUA76570.1
OG0000330	gi|751834702|emb|CEL56928.1|, gi|751834707|emb|CEL56933.1|, gi|751834706|emb|CEL56932.1|	ELU36425.1	CCO32396.1, CCO32395.1, CCO32400.1	EUC55268.1, EUC63217.1, EUC63216.1	KDN41632.1, KDN43702.1	KEP48856.1, KEP51541.1, KEP51542.1	CUA69974.1, CUA75496.1, CUA71000.1
OG0000331	gi|751834213|emb|CEL58473.1|, gi|751831267|emb|CEL53752.1|		CCO32623.1, CCO27940.1		KDN40411.1, KDN33949.1, KDN34209.1, KDN33778.1, KDN40410.1, KDN34349.1, KDN40415.1, KDN38310.1, KDN35593.1, KDN34988.1, KDN38311.1, KDN33577.1, KDN33336.1		CUA76340.1
OG0000332	gi|751834102|emb|CEL58656.1|, gi|751834101|emb|CEL58655.1|	ELU37124.1, ELU37123.1	CCO32857.1, CCO32859.1	EUC63116.1, EUC58398.1, EUC58397.1	KDN46941.1, KDN38356.1	KEP46023.1, KEP49312.1, KEP49314.1	CUA68953.1, CUA71316.1, CUA75259.1, CUA71317.1
OG0000333	gi|751834050|emb|CEL58767.1|, gi|751834057|emb|CEL58774.1|, gi|751834049|emb|CEL58766.1|	ELU42305.1	CCO35403.1, CCO35332.1, CCO35333.1, CCO36102.1, CCO32649.1, CCO32651.1	EUC58428.1, EUC61818.1, EUC61817.1	KDN33735.1	KEP46465.1, KEP46464.1	CUA76350.1, CUA77042.1
OG0000334	gi|751833752|emb|CEL59071.1|, gi|751833736|emb|CEL59055.1|, gi|751833775|emb|CEL59094.1|, gi|751833732|emb|CEL59051.1|, gi|751833422|emb|CEL60098.1|	ELU39483.1, ELU35939.1	CCO34299.1, CCO34304.1, CCO37843.1, CCO34302.1, CCO37222.1, CCO35251.1, CCO37224.1, CCO33974.1, CCO33979.1		KDN39375.1		CUA74670.1
OG0000335	gi|751833553|emb|CEL59977.1|, gi|751833681|emb|CEL59143.1|	ELU40816.1, ELU38740.1	CCO33373.1, CCO30156.1, CCO30157.1	EUC54088.1, EUC65696.1, EUC54087.1	KDN44634.1, KDN46351.1, KDN44633.1	KEP51994.1, KEP49278.1, KEP51995.1	CUA71392.1, CUA71526.1
OG0000336	gi|751833503|emb|CEL60054.1|, gi|751833497|emb|CEL60048.1|	ELU35687.1, ELU38605.1, ELU38606.1	CCO37324.1, CCO35038.1, CCO33007.1	EUC53970.1, EUC53978.1, EUC54157.1	KDN34683.1, KDN46735.1, KDN46736.1	KEP46002.1, KEP47572.1	CUA72972.1, CUA71466.1
OG0000337	gi|751833197|emb|CEL60423.1|	ELU39593.1	CCO35774.1	EUC60551.1, EUC60552.1, EUC54504.1, EUC54268.1, EUC55236.1	KDN43068.1, KDN45022.1	KEP52000.1, KEP47219.1, KEP48603.1, KEP48604.1	CUA74239.1, CUA67918.1, CUA67917.1, CUA73335.1
OG0000338	gi|751831356|emb|CEL53472.1|, gi|751833117|emb|CEL60554.1|	ELU37267.1	CCO37233.1, CCO36135.1, CCO35224.1	EUC54334.1, EUC54260.1, EUC54263.1	KDN35934.1, KDN35933.1, KDN36273.1, KDN35935.1	KEP47159.1	CUA71756.1, CUA75630.1, CUA71758.1, CUA69243.1
OG0000339	gi|751832560|emb|CEL62139.1|		CCO34296.1, CCO36128.1	EUC63167.1, EUC55115.1, EUC55112.1	KDN35173.1	KEP47994.1, KEP47993.1, KEP47991.1, KEP45040.1	CUA67942.1, CUA67944.1, CUA67943.1, CUA67940.1, CUA71001.1, CUA71003.1, CUA71002.1
OG0000340	gi|751831112|emb|CEL54220.1|, gi|751832542|emb|CEL62199.1|	ELU39490.1, ELU36697.1, ELU36698.1	CCO35793.1, CCO35794.1	EUC55026.1, EUC58301.1	KDN41575.1, KDN35838.1, KDN43039.1, KDN34438.1	KEP46854.1, KEP48319.1	CUA76356.1, CUA69779.1, CUA78449.1
OG0000341	gi|751832306|emb|CEL62808.1|, gi|751832305|emb|CEL62807.1|, gi|751832309|emb|CEL62811.1|	ELU45135.1, ELU45133.1, ELU45140.1	CCO35185.1, CCO33030.1	EUC58548.1, EUC58554.1	KDN35003.1, KDN35015.1, KDN35004.1	KEP47352.1, KEP49616.1, KEP46937.1	CUA72035.1, CUA76640.1
OG0000342	gi|751832094|emb|CEL63384.1|, gi|751832093|emb|CEL63383.1|, gi|751830082|emb|CEL60402.1|	ELU39565.1, ELU39572.1, ELU39573.1	CCO37427.1, CCO37428.1, CCO36762.1	EUC62824.1, EUC62823.1, EUC62825.1	KDN40309.1, KDN40307.1, KDN40308.1	KEP51638.1	CUA71106.1, CUA67194.1
OG0000343	gi|751831116|emb|CEL54224.1|	ELU35927.1	CCO36727.1	EUC54985.1, EUC54984.1	KDN41588.1, KDN41586.1, KDN41579.1	KEP48694.1, KEP46261.1	CUA69468.1, CUA69702.1, CUA69701.1, CUA69466.1, CUA69704.1, CUA69465.1, CUA69467.1, CUA69700.1
OG0000344	gi|751829970|emb|CEL61243.1|		CCO37220.1	EUC54139.1, EUC54341.1, EUC54335.1, EUC56141.1, EUC65415.1, EUC56598.1	KDN32985.1, KDN33237.1	KEP45349.1, KEP45954.1, KEP46424.1	CUA76399.1, CUA78313.1, CUA67668.1, CUA67967.1, CUA75576.1
OG0000345				EUC56129.1, EUC56128.1, EUC56111.1, EUC56123.1, EUC56122.1, EUC56125.1, EUC56124.1, EUC66195.1, EUC56097.1	KDN38073.1	KEP45754.1, KEP46670.1, KEP45847.1, KEP45172.1, KEP45846.1, KEP44988.1	CUA71498.1, CUA77121.1
OG0000346				EUC62867.1, EUC62858.1, EUC62857.1	KDN33418.1, KDN42282.1, KDN42283.1, KDN34805.1, KDN33139.1, KDN40298.1, KDN33172.1, KDN33862.1, KDN42269.1, KDN42274.1, KDN33140.1	KEP49976.1, KEP50896.1, KEP46538.1, KEP50897.1
OG0000347	gi|751829960|emb|CEL61248.1|, gi|751829990|emb|CEL61187.1|, gi|751829989|emb|CEL61186.1|, gi|751842804|emb|CEL52502.1|		CCO25988.1, CCO38113.1, CCO37091.1	EUC56342.1, EUC60286.1, EUC61658.1, EUC62918.1	KDN47911.1, KDN37956.1	KEP45132.1, KEP46043.1	CUA71995.1, CUA74767.1
OG0000348	gi|751842744|emb|CEL52442.1|, gi|751832373|emb|CEL62411.1|	ELU43845.1, ELU41046.1	CCO26036.1, CCO26035.1, CCO37195.1, CCO33909.1	EUC66123.1, EUC62847.1	KDN34395.1, KDN34393.1, KDN49340.1	KEP46483.1, KEP49972.1	CUA72236.1, CUA71763.1
OG0000349	gi|751837583|emb|CEL63253.1|, gi|751842448|emb|CEL52146.1|, gi|751842449|emb|CEL52147.1|	ELU44433.1, ELU44441.1, ELU44438.1	CCO26305.1, CCO38204.1, CCO29527.1	EUC67317.1, EUC67318.1	KDN51574.1, KDN51575.1	KEP54692.1, KEP54693.1	CUA77721.1, CUA77722.1
OG0000350	gi|751836577|emb|CEL53263.1|, gi|751838763|emb|CEL60857.1|, gi|751842300|emb|CEL51998.1|	ELU43933.1, ELU42640.1	CCO28828.1, CCO32211.1, CCO27162.1	EUC62055.1, EUC64193.1	KDN45124.1, KDN51872.1	KEP47888.1, KEP51331.1	CUA66787.1, CUA75503.1, CUA75079.1
OG0000351	gi|751841476|emb|CEL55739.1|, gi|751835165|emb|CEL56257.1|, gi|751835166|emb|CEL56258.1|	ELU41034.1, ELU37875.1	CCO29093.1, CCO31733.1	EUC57001.1	KDN35891.1, KDN35890.1, KDN35889.1, KDN48602.1	KEP53074.1	CUA76470.1, CUA76471.1, CUA74118.1, CUA68317.1
OG0000352	gi|751841285|emb|CEL55548.1|, gi|751841286|emb|CEL55549.1|, gi|751841312|emb|CEL55575.1|		CCO28675.1, CCO37873.1, CCO29578.1, CCO29579.1	EUC65635.1, EUC65617.1, EUC65639.1, EUC65637.1, EUC65147.1	KDN34655.1	KEP45346.1	CUA74467.1, CUA71346.1, CUA74473.1
OG0000353	gi|751835092|emb|CEL56432.1|, gi|751840811|emb|CEL55074.1|, gi|751835584|emb|CEL54759.1|	ELU43744.1	CCO33178.1, CCO36826.1, CCO36904.1	EUC54865.1, EUC58826.1, EUC65130.1	KDN47814.1	KEP47109.1, KEP46687.1, KEP49206.1	CUA73115.1, CUA73105.1, CUA72068.1
OG0000354	gi|751840685|emb|CEL58299.1|, gi|751840702|emb|CEL58316.1|, gi|751840677|emb|CEL58291.1|	ELU43291.1, ELU43333.1	CCO27849.1, CCO27880.1, CCO27861.1	EUC65571.1, EUC65544.1	KDN34298.1	KEP54990.1, KEP54999.1, KEP52306.1	CUA67550.1, CUA73635.1, CUA73688.1
OG0000355	gi|751840055|emb|CEL57669.1|, gi|751840054|emb|CEL57668.1|	ELU35832.1, ELU43064.1	CCO26838.1	EUC60534.1, EUC60553.1, EUC66862.1, EUC66861.1	KDN50234.1	KEP45613.1, KEP55125.1, KEP55126.1	CUA76679.1, CUA78251.1, CUA78250.1, CUA76680.1
OG0000356	gi|751839191|emb|CEL59385.1|, gi|751836548|emb|CEL53234.1|, gi|751839210|emb|CEL59404.1|	ELU45953.1, ELU37780.1	CCO30619.1, CCO30637.1, CCO31959.1	EUC67426.1, EUC67445.1	KDN50499.1, KDN48126.1, KDN48109.1	KEP55684.1, KEP55668.1	CUA70336.1, CUA70319.1
OG0000357	gi|751839113|emb|CEL59307.1|, gi|751839101|emb|CEL59295.1|, gi|751839096|emb|CEL59290.1|	ELU38354.1, ELU38402.1, ELU38401.1		EUC56169.1, EUC67524.1	KDN48018.1, KDN48037.1, KDN48016.1	KEP53045.1, KEP53039.1	CUA70398.1, CUA70413.1, CUA70408.1, CUA75644.1
OG0000358	gi|751838821|emb|CEL60915.1|, gi|751838820|emb|CEL60914.1|, gi|751838972|emb|CEL61066.1|		CCO29448.1, CCO27114.1	EUC64402.1, EUC64251.1, EUC64250.1, EUC56642.1	KDN45188.1, KDN44486.1	KEP52466.1, KEP46730.1, KEP46729.1, KEP51101.1	CUA66839.1, CUA66838.1
OG0000359	gi|751838931|emb|CEL61025.1|, gi|751833772|emb|CEL59091.1|, gi|751833771|emb|CEL59090.1|		CCO33201.1, CCO29413.1	EUC56513.1, EUC56514.1	KDN36797.1, KDN36801.1, KDN36800.1, KDN36799.1, KDN36798.1	KEP51017.1	CUA76361.1, CUA66941.1, CUA69800.1, CUA76362.1
OG0000360	gi|751838104|emb|CEL61650.1|, gi|751838105|emb|CEL61651.1|	ELU37816.1	CCO37721.1, CCO29194.1	EUC53603.1, EUC55621.1, EUC55620.1	KDN38673.1, KDN40921.1, KDN40919.1	KEP47616.1, KEP51244.1, KEP51245.1	CUA76412.1, CUA74626.1, CUA75238.1
OG0000361	gi|751830045|emb|CEL60511.1|, gi|751837667|emb|CEL63337.1|, gi|751837668|emb|CEL63338.1|	ELU38115.1	CCO35183.1, CCO32265.1, CCO32266.1	EUC54216.1, EUC54215.1	KDN45795.1, KDN45794.1, KDN45793.1	KEP51925.1, KEP51924.1	CUA77275.1, CUA77274.1, CUA76400.1
OG0000362	gi|751837471|emb|CEL63141.1|, gi|751833927|emb|CEL58806.1|, gi|751837470|emb|CEL63140.1|	ELU38423.1, ELU42434.1	CCO37755.1, CCO37514.1	EUC61117.1, EUC55433.1, EUC58718.1	KDN45704.1, KDN44448.1	KEP51355.1, KEP52940.1, KEP48041.1	CUA77824.1, CUA75422.1
OG0000363	gi|751834886|emb|CEL56705.1|, gi|751837400|emb|CEL63926.1|	ELU45285.1, ELU39708.1, ELU35900.1	CCO32835.1, CCO34225.1	EUC62976.1, EUC66175.1	KDN34971.1	KEP48684.1, KEP48930.1	CUA69986.1, CUA77211.1, CUA68916.1, CUA68915.1, CUA69592.1
OG0000364	gi|751837085|emb|CEL52682.1|, gi|751837084|emb|CEL52681.1|, gi|751837083|emb|CEL52680.1|	ELU42052.1, ELU42053.1	CCO31482.1, CCO31481.1, CCO31480.1	EUC62457.1, EUC62456.1	KDN43818.1, KDN43819.1, KDN43820.1	KEP47196.1, KEP47195.1	CUA67053.1, CUA67054.1
OG0000365	gi|751836709|emb|CEL52876.1|, gi|751836710|emb|CEL52877.1|, gi|751836698|emb|CEL52865.1|, gi|751829865|emb|CEL61494.1|	ELU45312.1	CCO35373.1, CCO29741.1, CCO29740.1	EUC55220.1, EUC55237.1, EUC55207.1	KDN33022.1	KEP49221.1, KEP47218.1	CUA75248.1, CUA71584.1, CUA75247.1
OG0000366	gi|751836639|emb|CEL53325.1|, gi|751834659|emb|CEL56885.1|	ELU42865.1	CCO37809.1, CCO32804.1, CCO31144.1	EUC54678.1, EUC63121.1, EUC61467.1, EUC57301.1	KDN35345.1, KDN44290.1, KDN32911.1, KDN38225.1	KEP46286.1, KEP48206.1, KEP52362.1
OG0000367	gi|751836622|emb|CEL53308.1|, gi|751832564|emb|CEL62143.1|, gi|751832566|emb|CEL62145.1|	ELU39352.1, ELU39353.1	CCO34297.1, CCO34203.1, CCO37821.1, CCO37994.1, CCO38024.1	EUC55120.1, EUC61477.1	KDN35102.1	KEP49161.1, KEP51730.1	CUA75619.1, CUA71007.1
OG0000368	gi|751836586|emb|CEL53272.1|	ELU40842.1	CCO32202.1, CCO32203.1	EUC58961.1, EUC58965.1, EUC58969.1, EUC60592.1	KDN38996.1, KDN37109.1, KDN37110.1, KDN33082.1, KDN38960.1	KEP48677.1, KEP50084.1	CUA75436.1, CUA75435.1
OG0000369	gi|751832864|emb|CEL61384.1|, gi|751832863|emb|CEL61383.1|, gi|751836574|emb|CEL53260.1|, gi|751831044|emb|CEL54436.1|, gi|751836327|emb|CEL53524.1|, gi|751829748|emb|CEL62212.1|	ELU36591.1, ELU39771.1, ELU36566.1, ELU36567.1, ELU40846.1, ELU40966.1	CCO30001.1	EUC61956.1	KDN40392.1	KEP49136.1	CUA71751.1
OG0000370	gi|751835979|emb|CEL54069.1|	ELU42969.1, ELU42961.1		EUC54707.1, EUC54702.1, EUC54701.1	KDN37957.1, KDN42558.1, KDN42560.1, KDN42566.1	KEP45245.1, KEP45791.1, KEP51868.1	CUA73536.1, CUA77056.1, CUA78514.1, CUA73538.1
OG0000371	gi|751830971|emb|CEL54655.1|, gi|751835965|emb|CEL54055.1|, gi|751830973|emb|CEL54657.1|, gi|751833002|emb|CEL61141.1|, gi|751831547|emb|CEL53096.1|, gi|751831548|emb|CEL53097.1|	ELU43007.1, ELU43001.1	CCO34945.1, CCO31457.1, CCO34739.1, CCO34738.1, CCO34944.1, CCO34943.1		KDN34790.1		CUA67972.1, CUA67971.1
OG0000372	gi|751835959|emb|CEL54049.1|	ELU44146.1	CCO31467.1	EUC54469.1, EUC54467.1, EUC54441.1, EUC54470.1, EUC54466.1, EUC54478.1	KDN42595.1, KDN42585.1	KEP50331.1, KEP49196.1, KEP46954.1, KEP50330.1, KEP50333.1	CUA73098.1
OG0000373	gi|751835854|emb|CEL54294.1|, gi|751835931|emb|CEL54371.1|, gi|751835231|emb|CEL56035.1|	ELU40325.1, ELU40326.1	CCO30106.1, CCO32134.1, CCO33610.1, CCO33611.1	EUC57383.1, EUC67024.1	KDN36240.1, KDN44831.1	KEP50300.1, KEP54222.1	CUA67425.1, CUA67371.1
OG0000374	gi|751835925|emb|CEL54365.1|, gi|751832322|emb|CEL62824.1|		CCO33606.1	EUC55597.1, EUC56492.1, EUC58577.1	KDN47233.1, KDN39702.1, KDN33663.1, KDN39892.1	KEP46487.1, KEP50426.1, KEP54689.1	CUA76331.1, CUA77744.1, CUA75652.1, CUA75522.1
OG0000375	gi|751833429|emb|CEL60105.1|, gi|751835571|emb|CEL54746.1|		CCO34059.1, CCO37879.1, CCO37289.1	EUC67636.1, EUC54940.1, EUC56584.1	KDN39359.1, KDN37603.1	KEP50116.1, KEP46891.1, KEP52341.1	CUA69523.1, CUA71295.1, CUA71986.1, CUA73205.1
OG0000376	gi|751834916|emb|CEL56505.1|, gi|751834922|emb|CEL56511.1|, gi|751834923|emb|CEL56512.1|	ELU42164.1	CCO29335.1, CCO36323.1, CCO37207.1, CCO36657.1	EUC62592.1, EUC62591.1, EUC62584.1	KDN42380.1	KEP48844.1, KEP48843.1, KEP47101.1	CUA67116.1, CUA67123.1
OG0000377	gi|751834921|emb|CEL56510.1|, gi|751829484|emb|CEL63051.1|, gi|751829726|emb|CEL62260.1|, gi|751833216|emb|CEL60442.1|, gi|751833208|emb|CEL60434.1|	ELU39601.1, ELU39619.1, ELU39620.1, ELU42163.1	CCO36659.1, CCO31405.1, CCO37206.1, CCO36658.1	EUC54353.1	KDN49968.1		CUA67122.1, CUA73327.1
OG0000378	gi|751834830|emb|CEL56649.1|, gi|751832399|emb|CEL62379.1|, gi|751832388|emb|CEL62368.1|		CCO29552.1, CCO33441.1, CCO33433.1	EUC57405.1, EUC57420.1	KDN43155.1, KDN40982.1, KDN37287.1	KEP46007.1, KEP51052.1, KEP54001.1, KEP45117.1	CUA67150.1, CUA67142.1
OG0000379	gi|751832040|emb|CEL63446.1|, gi|751834704|emb|CEL56930.1|	ELU39501.1, ELU36733.1, ELU36543.1, ELU36300.1, ELU37139.1, ELU37604.1, ELU36522.1		EUC62890.1	KDN37146.1, KDN41630.1	KEP47869.1	CUA71800.1, CUA77022.1, CUA69972.1, CUA77096.1
OG0000380	gi|751834635|emb|CEL56861.1|	ELU39056.1, ELU36714.1	CCO34957.1, CCO33985.1	EUC63140.1, EUC63141.1, EUC63139.1	KDN35321.1, KDN34735.1	KEP48077.1, KEP48078.1, KEP48079.1	CUA78497.1, CUA75280.1, CUA75272.1, CUA75278.1
OG0000381	gi|751834391|emb|CEL57268.1|	ELU44139.1		EUC63750.1, EUC55206.1	KDN36403.1, KDN41904.1, KDN49673.1, KDN46710.1, KDN39213.1	KEP46258.1, KEP49222.1	CUA67688.1, CUA74797.1, CUA69598.1, CUA76969.1, CUA76942.1, CUA77375.1
OG0000382	gi|751830436|emb|CEL58544.1|, gi|751832867|emb|CEL61387.1|, gi|751834239|emb|CEL58499.1|, gi|751834240|emb|CEL58500.1|	ELU42273.1	CCO37003.1, CCO34833.1, CCO34832.1, CCO34499.1	EUC63654.1, EUC54525.1	KDN41045.1, KDN43286.1	KEP45942.1, KEP51361.1	CUA68389.1, CUA76626.1
OG0000383	gi|751834073|emb|CEL58627.1|		CCO36789.1, CCO35238.1, CCO35344.1	EUC55036.1, EUC55046.1	KDN35446.1, KDN38547.1, KDN41553.1	KEP46800.1, KEP45354.1	CUA78440.1, CUA74791.1, CUA69773.1, CUA74789.1, CUA76326.1, CUA75574.1
OG0000384	gi|751834054|emb|CEL58771.1|, gi|751834047|emb|CEL58764.1|, gi|751831505|emb|CEL53133.1|	ELU38071.1	CCO34533.1, CCO32647.1, CCO37519.1, CCO32657.1	EUC63642.1, EUC63644.1, EUC56417.1	KDN33889.1, KDN33721.1	KEP50814.1, KEP46008.1, KEP47215.1	CUA77861.1
OG0000385	gi|751833870|emb|CEL59036.1|	ELU36600.1	CCO36050.1, CCO36049.1, CCO36048.1, CCO36047.1	EUC61258.1	KDN46567.1		CUA71832.1, CUA72931.1, CUA71838.1, CUA67192.1, CUA68967.1, CUA68970.1, CUA71836.1, CUA71834.1, CUA68965.1
OG0000386	gi|751831947|emb|CEL63567.1|, gi|751833377|emb|CEL60188.1|	ELU37080.1, ELU38010.1	CCO31531.1, CCO30911.1	EUC66992.1, EUC59880.1		KEP45400.1	CUA75358.1, CUA77712.1, CUA68630.1, CUA76980.1, CUA76978.1, CUA76979.1, CUA76976.1, CUA76977.1
OG0000387	gi|751833241|emb|CEL60346.1|	ELU36836.1, ELU36454.1, ELU36453.1	CCO32055.1, CCO32054.1	EUC55411.1, EUC59220.1	KDN48353.1, KDN43178.1	KEP48724.1, KEP46574.1	CUA67083.1, CUA75790.1, CUA74020.1, CUA74019.1, CUA68649.1
OG0000388	gi|751829365|emb|CEL63552.1|, gi|751832336|emb|CEL62779.1|	ELU41088.1	CCO35247.1, CCO32418.1, CCO35253.1, CCO37953.1, CCO32416.1, CCO37232.1, CCO32578.1, CCO37764.1, CCO37752.1, CCO32415.1	EUC60295.1	KDN34198.1	KEP47689.1	CUA70539.1
OG0000389	gi|751832239|emb|CEL62915.1|	ELU35948.1, ELU39244.1	CCO37933.1, CCO32534.1, CCO32535.1	EUC55976.1	KDN34693.1, KDN34692.1, KDN33481.1, KDN34691.1	KEP51588.1	CUA67682.1, CUA76531.1, CUA76532.1, CUA67679.1, CUA67680.1
OG0000390	gi|751831432|emb|CEL53413.1|, gi|751831883|emb|CEL63635.1|	ELU44108.1, ELU38041.1	CCO33055.1, CCO35059.1	EUC53519.1, EUC53584.1	KDN39273.1, KDN39297.1	KEP47412.1, KEP46594.1	CUA67511.1, CUA67514.1, CUA67593.1, CUA78380.1, CUA72790.1
OG0000391	gi|751831280|emb|CEL53739.1|, gi|751831465|emb|CEL53171.1|		CCO34325.1, CCO33724.1	EUC53975.1	KDN35419.1, KDN38119.1, KDN35414.1, KDN36762.1, KDN36763.1, KDN35625.1, KDN38061.1	KEP49106.1, KEP45089.1, KEP47953.1, KEP47029.1	CUA73435.1
OG0000392	gi|751831428|emb|CEL53409.1|	ELU39646.1, ELU39647.1	CCO36787.1	EUC53607.1, EUC53525.1	KDN39291.1, KDN39290.1	KEP51277.1, KEP48584.1	CUA75390.1, CUA76324.1, CUA67507.1, CUA70779.1, CUA70780.1, CUA74787.1, CUA74786.1
OG0000393	gi|751831093|emb|CEL54393.1|, gi|751831401|emb|CEL53428.1|		CCO36148.1, CCO35003.1, CCO37298.1, CCO34279.1, CCO32175.1, CCO31568.1, CCO36097.1, CCO36208.1, CCO37918.1, CCO36320.1	EUC60802.1, EUC60803.1	KDN38600.1, KDN44041.1	KEP45049.1
OG0000394	gi|751829610|emb|CEL62831.1|, gi|751831078|emb|CEL54408.1|		CCO36410.1, CCO32506.1	EUC61420.1, EUC61421.1, EUC61416.1	KDN47618.1, KDN47617.1	KEP47089.1, KEP47090.1, KEP52509.1	CUA77382.1, CUA73470.1, CUA73471.1, CUA74585.1, CUA74584.1
OG0000395	gi|751829831|emb|CEL61582.1|, gi|751830242|emb|CEL59196.1|		CCO37231.1, CCO32612.1, CCO38131.1	EUC56077.1, EUC60715.1, EUC56482.1, EUC62498.1, EUC56874.1	KDN38533.1, KDN37690.1, KDN33936.1	KEP45376.1, KEP45350.1	CUA72929.1, CUA71509.1
OG0000396	gi|751841921|emb|CEL51619.1|, gi|751841920|emb|CEL51618.1|, gi|751835646|emb|CEL54445.1|, gi|751837384|emb|CEL63910.1|		CCO27429.1	EUC66207.1, EUC61666.1, EUC55955.1	KDN47396.1, KDN33604.1, KDN48956.1	KEP46395.1, KEP46885.1, KEP54457.1	CUA67863.1, CUA69742.1
OG0000397	gi|751841777|emb|CEL51475.1|		CCO33284.1, CCO36607.1	EUC64490.1, EUC55900.1, EUC57463.1	KDN37856.1, KDN40149.1, KDN46242.1, KDN34703.1, KDN47788.1	KEP49072.1, KEP45460.1, KEP44924.1, KEP52154.1	CUA71864.1
OG0000398	gi|751841768|emb|CEL51466.1|, gi|751834804|emb|CEL56623.1|, gi|751831815|emb|CEL63986.1|, gi|751831969|emb|CEL63548.1|, gi|751831966|emb|CEL63545.1|		CCO37480.1, CCO35679.1, CCO34031.1, CCO31585.1, CCO32325.1, CCO38110.1, CCO38021.1, CCO34443.1, CCO34417.1, CCO32591.1, CCO31581.1
OG0000399	gi|751841745|emb|CEL56008.1|, gi|751841743|emb|CEL56006.1|, gi|751841742|emb|CEL56005.1|	ELU35894.1, ELU39579.1	CCO33904.1	EUC62794.1, EUC62793.1, EUC62791.1, EUC67573.1	KDN40281.1, KDN40283.1, KDN40284.1	KEP47333.1, KEP48236.1, KEP46265.1
OG0000400	gi|751830426|emb|CEL58613.1|, gi|751841698|emb|CEL55961.1|, gi|751841694|emb|CEL55957.1|, gi|751836319|emb|CEL53516.1|	ELU41081.1	CCO33333.1, CCO33336.1, CCO33059.1	EUC56808.1, EUC60323.1, EUC60326.1	KDN49842.1	KEP46859.1, KEP46362.1, KEP46769.1	CUA72667.1
OG0000401	gi|751835014|emb|CEL56354.1|, gi|751841642|emb|CEL55905.1|	ELU36789.1, ELU43045.1	CCO34313.1, CCO37847.1, CCO28507.1, CCO35070.1	EUC56109.1, EUC57606.1	KDN38082.1, KDN47836.1	KEP50237.1, KEP51585.1	CUA78238.1, CUA77303.1
OG0000402	gi|751841568|emb|CEL55831.1|, gi|751831803|emb|CEL64003.1|, gi|751841529|emb|CEL55792.1|	ELU44170.1, ELU44174.1, ELU37955.1	CCO28567.1, CCO28568.1, CCO35861.1, CCO28598.1, CCO28599.1, CCO34619.1	EUC56948.1, EUC56947.1	KDN40770.1		CUA69035.1
OG0000403	gi|751841537|emb|CEL55800.1|, gi|751841534|emb|CEL55797.1|, gi|751841532|emb|CEL55795.1|	ELU44179.1, ELU44177.1	CCO28594.1, CCO28592.1	EUC56943.1, EUC56940.1, EUC56944.1	KDN40761.1	KEP49134.1, KEP51115.1	CUA69038.1, CUA69040.1, CUA69039.1
OG0000404	gi|751841434|emb|CEL55697.1|, gi|751841419|emb|CEL55682.1|, gi|751841433|emb|CEL55696.1|	ELU40986.1, ELU40996.1	CCO37841.1, CCO32461.1, CCO32462.1	EUC57039.1, EUC57050.1	KDN48669.1, KDN48652.1	KEP52734.1, KEP52746.1	CUA68531.1, CUA68543.1
OG0000405	gi|751840972|emb|CEL55235.1|, gi|751836745|emb|CEL52912.1|	ELU40174.1	CCO29708.1, CCO30363.1	EUC67606.1, EUC61109.1, EUC64971.1, EUC60936.1	KDN33581.1, KDN50683.1	KEP52666.1, KEP47844.1, KEP45004.1, KEP51237.1	CUA75935.1
OG0000406	gi|751840901|emb|CEL55164.1|	ELU40094.1	CCO30673.1	EUC65042.1, EUC65041.1, EUC65043.1, EUC65040.1	KDN50778.1, KDN50779.1, KDN50777.1	KEP49527.1, KEP49528.1, KEP50141.1, KEP49526.1	CUA75870.1, CUA75871.1
OG0000407	gi|751829530|emb|CEL62963.1|, gi|751840204|emb|CEL57818.1|, gi|751831704|emb|CEL52723.1|	ELU35711.1, ELU41784.1, ELU37935.1	CCO36035.1, CCO36034.1, CCO36033.1	EUC66713.1, EUC65707.1	KDN50059.1, KDN39669.1	KEP49216.1	CUA71412.1, CUA76811.1
OG0000408	gi|751840136|emb|CEL57750.1|	ELU41720.1	CCO26918.1, CCO27119.1, CCO27120.1	EUC64242.1, EUC64248.1, EUC64241.1, EUC66778.1	KDN45181.1	KEP52562.1, KEP51461.1, KEP46727.1, KEP51460.1	CUA69784.1, CUA76752.1
OG0000409	gi|751840133|emb|CEL57747.1|	ELU41197.1, ELU41214.1, ELU41215.1, ELU41633.1, ELU41725.1		EUC53641.1, EUC58388.1	KDN50151.1	KEP46331.1	CUA75632.1, CUA75636.1, CUA78289.1, CUA76206.1, CUA77638.1, CUA76209.1
OG0000410	gi|751839704|emb|CEL57318.1|	ELU41235.1	CCO33717.1, CCO31200.1	EUC53553.1, EUC53549.1	KDN33982.1, KDN47421.1	KEP48379.1, KEP46016.1, KEP45310.1, KEP45166.1, KEP49357.1	CUA74381.1, CUA75840.1, CUA68034.1
OG0000411	gi|751838429|emb|CEL61975.1|, gi|751838430|emb|CEL61976.1|, gi|751838431|emb|CEL61977.1|	ELU43435.1, ELU43437.1	CCO29912.1, CCO29913.1	EUC59097.1, EUC59098.1	KDN47094.1	KEP49968.1, KEP49969.1, KEP49967.1	CUA70671.1, CUA70672.1, CUA70670.1
OG0000412	gi|751838046|emb|CEL61592.1|, gi|751838047|emb|CEL61593.1|, gi|751838287|emb|CEL61833.1|	ELU37178.1	CCO36468.1, CCO28444.1	EUC54745.1, EUC60812.1	KDN47029.1, KDN33836.1, KDN33835.1	KEP45627.1, KEP49979.1, KEP49980.1	CUA76359.1, CUA76346.1
OG0000413	gi|751838112|emb|CEL61658.1|		CCO32285.1, CCO29200.1, CCO38084.1	EUC62783.1, EUC62666.1, EUC62627.1, EUC60740.1	KDN39264.1, KDN36376.1	KEP50489.1, KEP45378.1, KEP46971.1	CUA73157.1, CUA67301.1, CUA74865.1
OG0000414	gi|751837564|emb|CEL63234.1|, gi|751832280|emb|CEL62841.1|	ELU45171.1	CCO29515.1, CCO38106.1, CCO31949.1	EUC61016.1, EUC55275.1, EUC56364.1	KDN36722.1	KEP47722.1, KEP49031.1, KEP52962.1	CUA67583.1, CUA71061.1, CUA76627.1
OG0000415	gi|751837445|emb|CEL63115.1|	ELU44320.1	CCO38041.1, CCO31770.1, CCO38000.1, CCO31063.1	EUC61146.1, EUC61145.1	KDN41275.1, KDN45672.1	KEP54192.1, KEP54198.1, KEP49493.1, KEP49492.1	CUA68255.1, CUA77099.1
OG0000416	gi|751835545|emb|CEL54720.1|, gi|751837254|emb|CEL63780.1|	ELU37470.1	CCO27595.1, CCO32501.1	EUC58440.1, EUC58437.1, EUC66322.1	KDN34064.1, KDN37077.1	KEP55511.1, KEP46260.1, KEP52526.1, KEP46221.1	CUA73008.1, CUA67750.1
OG0000417	gi|751837235|emb|CEL63761.1|, gi|751837224|emb|CEL63750.1|	ELU45453.1, ELU36221.1	CCO27624.1	EUC66356.1, EUC66374.1, EUC66357.1	KDN38184.1, KDN38185.1, KDN38186.1	KEP48735.1, KEP49328.1, KEP51475.1	CUA69063.1, CUA69078.1
OG0000418	gi|751831358|emb|CEL53474.1|, gi|751836670|emb|CEL53356.1|, gi|751832838|emb|CEL61358.1|, gi|751830050|emb|CEL60510.1|	ELU35827.1, ELU42855.1, ELU35657.1, ELU36240.1, ELU36238.1, ELU36237.1, ELU36241.1, ELU42856.1, ELU35593.1			KDN46722.1	KEP49715.1	CUA71766.1
OG0000419	gi|751836471|emb|CEL53668.1|, gi|751832774|emb|CEL61468.1|, gi|751832775|emb|CEL61469.1|	ELU36885.1	CCO36875.1, CCO36874.1	EUC59240.1, EUC59226.1, EUC59241.1, EUC59237.1	KDN46879.1	KEP48998.1, KEP48999.1, KEP46780.1	CUA73293.1, CUA73294.1
OG0000420	gi|751836237|emb|CEL53912.1|, gi|751836236|emb|CEL53911.1|			EUC63997.1, EUC63998.1, EUC64508.1, EUC64509.1	KDN41486.1, KDN41487.1, KDN46248.1	KEP51858.1, KEP51857.1, KEP54352.1, KEP54353.1	CUA69259.1, CUA69621.1, CUA74355.1
OG0000421	gi|751832257|emb|CEL62878.1|, gi|751830070|emb|CEL60454.1|, gi|751836115|emb|CEL53790.1|		CCO33146.1, CCO38111.1, CCO35769.1	EUC67713.1, EUC61983.1, EUC66329.1, EUC62926.1	KDN40271.1, KDN35236.1, KDN41184.1	KEP46297.1, KEP55517.1, KEP45486.1
OG0000422	gi|751835963|emb|CEL54053.1|	ELU35801.1, ELU35809.1	CCO31460.1, CCO31461.1	EUC62902.1, EUC62901.1, EUC67745.1	KDN33267.1, KDN33266.1	KEP47318.1, KEP47317.1	CUA71811.1, CUA71810.1, CUA78353.1, CUA78354.1
OG0000423	gi|751835724|emb|CEL54523.1|, gi|751835723|emb|CEL54522.1|	ELU38944.1	CCO37475.1, CCO37476.1, CCO37502.1	EUC65996.1, EUC65995.1	KDN41173.1, KDN41172.1	KEP46513.1, KEP46512.1	CUA72122.1, CUA72123.1, CUA76251.1, CUA76252.1
OG0000424	gi|751833630|emb|CEL59913.1|, gi|751831138|emb|CEL54205.1|, gi|751835503|emb|CEL54678.1|	ELU38878.1	CCO36451.1, CCO35624.1, CCO34938.1	EUC57298.1, EUC59863.1, EUC59864.1	KDN44228.1, KDN46679.1	KEP49453.1, KEP46725.1, KEP49321.1	CUA71507.1
OG0000425	gi|751835378|emb|CEL54876.1|, gi|751832317|emb|CEL62819.1|		CCO31307.1, CCO33022.1	EUC61284.1, EUC55003.1, EUC57269.1	KDN46602.1, KDN46604.1, KDN37524.1, KDN37523.1	KEP52433.1, KEP49882.1, KEP46616.1	CUA69849.1, CUA68596.1
OG0000426	gi|751835080|emb|CEL56420.1|, gi|751835081|emb|CEL56421.1|, gi|751835082|emb|CEL56422.1|, gi|751835083|emb|CEL56423.1|	ELU36667.1	CCO33169.1, CCO33165.1, CCO33168.1, CCO33167.1	EUC54859.1, EUC54858.1	KDN47802.1	KEP51109.1, KEP51108.1	CUA75668.1, CUA75667.1
OG0000427	gi|751835034|emb|CEL56374.1|, gi|751835060|emb|CEL56400.1|, gi|751835059|emb|CEL56399.1|	ELU44066.1, ELU44048.1	CCO27014.1	EUC54789.1, EUC54833.1	KDN49991.1, KDN38443.1, KDN47781.1	KEP48776.1, KEP46472.1	CUA74270.1, CUA75682.1, CUA69286.1
OG0000428	gi|751834517|emb|CEL56985.1|, gi|751834518|emb|CEL56986.1|, gi|751830554|emb|CEL57095.1|, gi|751834312|emb|CEL58425.1|, gi|751834925|emb|CEL56514.1|		CCO33455.1, CCO29334.1, CCO36740.1, CCO36549.1	EUC59211.1, EUC59188.1	KDN36859.1, KDN33924.1	KEP46421.1, KEP54182.1	CUA75741.1
OG0000429	gi|751834775|emb|CEL56791.1|, gi|751834777|emb|CEL56793.1|	ELU38833.1, ELU38830.1	CCO31255.1, CCO31254.1, CCO34188.1, CCO34187.1	EUC63770.1, EUC63768.1	KDN39200.1, KDN39199.1	KEP50734.1, KEP50732.1	CUA74276.1, CUA74383.1
OG0000430	gi|751833333|emb|CEL60292.1|, gi|751832164|emb|CEL63014.1|, gi|751834654|emb|CEL56880.1|	ELU36308.1, ELU36344.1	CCO34084.1, CCO31851.1, CCO37887.1, CCO31848.1, CCO31138.1	EUC60873.1	KDN42461.1	KEP52164.1, KEP46242.1	CUA72608.1, CUA73347.1
OG0000431	gi|751834609|emb|CEL57077.1|, gi|751834608|emb|CEL57076.1|, gi|751834604|emb|CEL57072.1|	ELU37264.1	CCO36612.1, CCO36289.1, CCO36288.1, CCO36613.1, CCO37914.1	EUC60775.1, EUC60774.1	KDN36310.1	KEP48393.1, KEP48391.1	CUA68283.1, CUA68281.1
OG0000432	gi|751834506|emb|CEL56974.1|, gi|751829480|emb|CEL63053.1|	ELU40567.1	CCO35500.1, CCO28374.1	EUC55470.1, EUC55462.1, EUC55469.1, EUC55468.1	KDN33226.1, KDN36842.1	KEP47534.1, KEP49918.1, KEP49916.1, KEP49917.1	CUA75730.1
OG0000433	gi|751834386|emb|CEL57263.1|, gi|751834383|emb|CEL57260.1|, gi|751834382|emb|CEL57259.1|, gi|751833314|emb|CEL60273.1|	ELU35898.1, ELU40848.1, ELU36459.1	CCO36692.1, CCO36796.1, CCO32115.1	EUC62921.1, EUC58986.1		KEP48463.1, KEP47767.1	CUA68413.1, CUA78543.1
OG0000434	gi|751829308|emb|CEL63625.1|, gi|751833354|emb|CEL60313.1|, gi|751831364|emb|CEL53456.1|	ELU40869.1, ELU40870.1	CCO34520.1, CCO37471.1, CCO34709.1, CCO35765.1, CCO36110.1, CCO34862.1	EUC61961.1	KDN40387.1, KDN40399.1	KEP49140.1	CUA70503.1
OG0000435	gi|751833106|emb|CEL60543.1|		CCO34335.1	EUC67676.1, EUC56568.1, EUC61582.1, EUC63056.1, EUC63055.1	KDN45007.1, KDN32957.1, KDN36668.1	KEP51894.1, KEP45695.1, KEP45431.1, KEP52969.1, KEP45430.1	CUA67922.1
OG0000436	gi|751833069|emb|CEL61123.1|, gi|751832429|emb|CEL62346.1|, gi|751830909|emb|CEL54854.1|	ELU45143.1, ELU36549.1, ELU36538.1, ELU36536.1	CCO36999.1, CCO34663.1, CCO34528.1, CCO37069.1, CCO33792.1	EUC56341.1			CUA70915.1, CUA70914.1, CUA77054.1
OG0000437	gi|751832853|emb|CEL61373.1|, gi|751832479|emb|CEL62282.1|, gi|751830524|emb|CEL57212.1|		CCO36043.1, CCO34039.1, CCO32018.1, CCO34490.1	EUC65120.1, EUC59832.1, EUC63860.1	KDN34411.1	KEP45617.1, KEP47059.1, KEP48222.1	CUA77980.1, CUA77987.1
OG0000438	gi|751832629|emb|CEL62115.1|, gi|751830924|emb|CEL54847.1|	ELU40903.1, ELU36883.1	CCO37586.1, CCO32354.1, CCO34616.1, CCO37361.1, CCO35412.1	EUC60641.1, EUC58241.1	KDN37330.1, KDN46851.1	KEP48989.1, KEP48123.1	CUA73280.1
OG0000439	gi|751829713|emb|CEL62292.1|, gi|751829878|emb|CEL61442.1|, gi|751830317|emb|CEL58949.1|, gi|751829445|emb|CEL63398.1|, gi|751832476|emb|CEL62279.1|, gi|751831845|emb|CEL63983.1|		CCO36554.1, CCO33793.1, CCO31575.1, CCO35598.1, CCO37322.1, CCO38216.1, CCO34423.1, CCO36954.1	EUC61407.1		KEP44890.1
OG0000440	gi|751830339|emb|CEL58884.1|, gi|751832052|emb|CEL63401.1|, gi|751832473|emb|CEL62276.1|		CCO34495.1, CCO35196.1, CCO37214.1	EUC67452.1, EUC58879.1, EUC67734.1, EUC58245.1	KDN39958.1, KDN38232.1	KEP45309.1, KEP46117.1, KEP45782.1	CUA76254.1
OG0000441	gi|751831161|emb|CEL54194.1|, gi|751832099|emb|CEL63389.1|		CCO32921.1, CCO32920.1, CCO35964.1, CCO33574.1, CCO37777.1, CCO33569.1, CCO37079.1		KDN43399.1, KDN34592.1, KDN34591.1, KDN34590.1		CUA77883.1, CUA67695.1, CUA67696.1
OG0000442	gi|751830097|emb|CEL60395.1|, gi|751831387|emb|CEL53453.1|		CCO32925.1, CCO36404.1, CCO32935.1, CCO32466.1, CCO38094.1, CCO36592.1	EUC59383.1	KDN35249.1, KDN44032.1, KDN36127.1	KEP45351.1, KEP47240.1	CUA72676.1, CUA71304.1
OG0000443	gi|751831230|emb|CEL53985.1|, gi|751829543|emb|CEL62958.1|		CCO37528.1, CCO34236.1, CCO33856.1, CCO36635.1, CCO38023.1	EUC60673.1, EUC59533.1, EUC54503.1, EUC57887.1, EUC61828.1	KDN40273.1	KEP45643.1	CUA70931.1, CUA69985.1
OG0000444	gi|751830583|emb|CEL56966.1|, gi|751829572|emb|CEL62899.1|		CCO33340.1, CCO28718.1, CCO28716.1	EUC55172.1, EUC58532.1	KDN47382.1, KDN46745.1, KDN33646.1, KDN49102.1	KEP45321.1, KEP47851.1, KEP46776.1	CUA70541.1, CUA70962.1
OG0000445	gi|751830377|emb|CEL58716.1|		CCO38194.1, CCO36749.1	EUC60631.1, EUC60633.1, EUC58876.1, EUC58875.1, EUC58434.1, EUC61191.1	KDN34263.1, KDN39416.1	KEP47677.1, KEP45527.1, KEP46798.1	CUA72115.1, CUA72621.1
OG0000446			CCO37295.1, CCO31692.1, CCO38180.1, CCO34627.1, CCO34289.1, CCO38231.1, CCO35460.1, CCO37814.1, CCO36519.1	EUC55197.1	KDN39306.1, KDN35610.1, KDN36954.1, KDN34166.1	KEP44898.1	CUA78538.1
OG0000447				EUC60517.1, EUC62870.1, EUC54301.1, EUC55020.1, EUC55339.1	KDN34891.1	KEP47327.1, KEP51207.1, KEP51518.1, KEP47879.1, KEP48490.1, KEP51519.1, KEP46551.1	CUA77747.1, CUA71926.1, CUA73351.1
OG0000448				EUC67591.1, EUC67592.1, EUC63678.1, EUC63677.1, EUC63679.1, EUC56095.1	KDN34042.1, KDN35634.1, KDN34913.1, KDN33674.1, KDN35199.1	KEP45325.1, KEP45324.1	CUA69851.1, CUA69854.1, CUA69853.1
OG0000449				EUC60471.1, EUC60480.1, EUC60479.1, EUC60481.1, EUC60478.1, EUC60477.1		KEP45752.1, KEP45706.1, KEP45648.1, KEP46914.1	CUA74735.1, CUA74734.1, CUA74062.1, CUA74063.1, CUA74733.1, CUA74061.1
OG0000450	gi|751842734|emb|CEL52432.1|, gi|751842755|emb|CEL52453.1|	ELU43854.1, ELU43872.1, ELU36173.1	CCO26024.1, CCO26044.1	EUC66135.1, EUC66134.1	KDN49352.1, KDN49353.1	KEP50781.1, KEP50782.1	CUA72246.1, CUA72247.1
OG0000451	gi|751842265|emb|CEL51963.1|, gi|751842266|emb|CEL51964.1|, gi|751842264|emb|CEL51962.1|	ELU44663.1, ELU44664.1	CCO28852.1, CCO28851.1	EUC62085.1, EUC62084.1	KDN51830.1, KDN51831.1	KEP50606.1, KEP50607.1	CUA75052.1, CUA75053.1
OG0000452	gi|751842226|emb|CEL51924.1|, gi|751840824|emb|CEL55087.1|	ELU44719.1, ELU37333.1	CCO34562.1, CCO34561.1, CCO28088.1	EUC62123.1, EUC65125.1	KDN34496.1, KDN33081.1	KEP53864.1, KEP47549.1	CUA71448.1, CUA75019.1
OG0000453	gi|751841677|emb|CEL55940.1|, gi|751837998|emb|CEL62725.1|, gi|751833147|emb|CEL60475.1|, gi|751833148|emb|CEL60476.1|, gi|751833149|emb|CEL60477.1|	ELU36929.1, ELU39953.1	CCO31123.1, CCO36126.1	EUC57651.1, EUC58503.1	KDN49856.1	KEP50741.1, KEP51077.1	CUA76213.1
OG0000454	gi|751832150|emb|CEL63000.1|, gi|751839649|emb|CEL59843.1|, gi|751841635|emb|CEL55898.1|		CCO31861.1, CCO28512.1	EUC57601.1, EUC60878.1, EUC66494.1	KDN47831.1, KDN42479.1	KEP52160.1, KEP51753.1, KEP46254.1	CUA70897.1, CUA69427.1
OG0000455	gi|751836817|emb|CEL52984.1|, gi|751841631|emb|CEL55894.1|	ELU37007.1, ELU37008.1	CCO38122.1, CCO30304.1, CCO28516.1, CCO30280.1	EUC56869.1, EUC64907.1	KDN42639.1	KEP50220.1	CUA68929.1, CUA75988.1, CUA76486.1
OG0000456	gi|751841591|emb|CEL55854.1|, gi|751836862|emb|CEL53029.1|, gi|751841589|emb|CEL55852.1|	ELU41306.1, ELU37415.1, ELU37417.1	CCO30260.1	EUC56838.1, EUC65970.1, EUC57583.1	KDN41200.1	KEP48050.1	CUA76517.1, CUA70863.1, CUA72966.1
OG0000457	gi|751840521|emb|CEL58135.1|, gi|751841255|emb|CEL55518.1|	ELU43170.1, ELU40783.1, ELU40782.1	CCO27293.1, CCO28648.1	EUC54579.1, EUC65385.1	KDN44195.1, KDN37797.1	KEP52193.1, KEP55163.1	CUA73833.1, CUA73382.1
OG0000458	gi|751841233|emb|CEL55496.1|, gi|751841232|emb|CEL55495.1|, gi|751833649|emb|CEL59932.1|, gi|751833648|emb|CEL59931.1|	ELU40764.1	CCO32685.1, CCO28631.1	EUC55782.1, EUC54617.1	KDN37381.1, KDN37382.1, KDN45633.1	KEP52476.1, KEP52260.1	CUA73398.1
OG0000459	gi|751833665|emb|CEL59948.1|, gi|751841199|emb|CEL55462.1|, gi|751833105|emb|CEL60542.1|, gi|751833173|emb|CEL60501.1|		CCO36347.1, CCO34336.1	EUC61101.1	KDN40725.1, KDN40942.1, KDN35220.1, KDN40943.1, KDN50466.1, KDN34011.1, KDN35482.1, KDN34010.1
OG0000460	gi|751833603|emb|CEL59886.1|, gi|751841113|emb|CEL55376.1|	ELU40406.1, ELU36235.1	CCO35140.1, CCO28897.1	EUC57323.1, EUC67786.1, EUC67542.1, EUC64835.1	KDN50518.1, KDN43277.1	KEP53874.1	CUA76063.1, CUA73273.1
OG0000461	gi|751840822|emb|CEL55085.1|, gi|751840823|emb|CEL55086.1|	ELU35957.1, ELU35958.1, ELU37334.1	CCO34560.1, CCO34559.1	EUC65127.1, EUC65126.1	KDN34493.1, KDN34494.1	KEP47548.1, KEP47547.1	CUA71449.1, CUA71450.1
OG0000462	gi|751829301|emb|CEL63651.1|, gi|751829300|emb|CEL63650.1|, gi|751840757|emb|CEL58371.1|, gi|751840756|emb|CEL58370.1|, gi|751840773|emb|CEL58387.1|	ELU36861.1, ELU36866.1, ELU36852.1	CCO27925.1, CCO27926.1, CCO27937.1	EUC65647.1	KDN41399.1	KEP51840.1	CUA71353.1
OG0000463	gi|751832091|emb|CEL63381.1|, gi|751840745|emb|CEL58359.1|, gi|751836949|emb|CEL52546.1|	ELU38303.1, ELU36234.1, ELU36049.1, ELU39180.1	CCO27917.1, CCO36763.1	EUC65607.1	KDN42255.1	KEP51388.1	CUA74184.1, CUA77785.1, CUA75458.1
OG0000464	gi|751838147|emb|CEL61693.1|, gi|751838146|emb|CEL61692.1|, gi|751832358|emb|CEL62396.1|, gi|751832357|emb|CEL62395.1|, gi|751840360|emb|CEL57974.1|	ELU41037.1, ELU41917.1, ELU43683.1	CCO29244.1, CCO29243.1	EUC65232.1	KDN34193.1	KEP55829.1	CUA73982.1, CUA73981.1
OG0000465	gi|751840056|emb|CEL57670.1|, gi|751834333|emb|CEL58446.1|	ELU41645.1	CCO26839.1, CCO33559.1	EUC66819.1, EUC66860.1, EUC66859.1, EUC62600.1	KDN39119.1, KDN34059.1	KEP53962.1, KEP48580.1	CUA67284.1, CUA76681.1
OG0000466	gi|751839733|emb|CEL57347.1|	ELU41211.1, ELU42742.1	CCO35032.1	EUC53907.1, EUC53631.1, EUC66775.1	KDN44050.1	KEP52565.1, KEP44987.1, KEP45218.1, KEP55080.1	CUA77420.1, CUA74217.1, CUA76754.1
OG0000467	gi|751839703|emb|CEL57317.1|, gi|751839702|emb|CEL57316.1|	ELU41233.1	CCO31198.1, CCO31199.1	EUC53545.1, EUC53554.1, EUC53555.1	KDN36101.1, KDN36102.1	KEP48380.1, KEP45034.1	CUA68031.1, CUA68032.1, CUA68033.1
OG0000468	gi|751839631|emb|CEL59825.1|, gi|751830132|emb|CEL60238.1|	ELU42879.1	CCO35427.1, CCO35425.1, CCO32790.1	EUC60839.1, EUC66510.1, EUC61453.1	KDN51288.1	KEP47645.1, KEP47308.1, KEP45626.1	CUA74365.1, CUA73466.1
OG0000469	gi|751839412|emb|CEL59606.1|, gi|751831373|emb|CEL53465.1|	ELU36335.1, ELU45772.1	CCO34514.1, CCO26429.1, CCO34515.1	EUC57821.1, EUC61988.1	KDN38687.1, KDN51016.1	KEP53025.1, KEP54744.1	CUA70516.1, CUA70145.1
OG0000470	gi|751839212|emb|CEL59406.1|, gi|751834652|emb|CEL56878.1|	ELU45956.1	CCO30639.1, CCO31137.1	EUC63159.1, EUC67424.1	KDN35335.1, KDN48127.1, KDN33175.1	KEP54980.1, KEP51206.1	CUA75293.1, CUA67921.1, CUA70317.1
OG0000471	gi|751838997|emb|CEL61091.1|, gi|751838995|emb|CEL61089.1|	ELU39283.1, ELU39282.1	CCO29468.1	EUC58731.1, EUC58732.1, EUC58733.1	KDN44460.1	KEP53278.1, KEP53277.1, KEP53276.1	CUA77049.1, CUA75315.1, CUA77048.1
OG0000472	gi|751838963|emb|CEL61057.1|, gi|751838962|emb|CEL61056.1|	ELU39306.1	CCO29439.1, CCO33200.1	EUC64391.1, EUC64392.1, EUC56512.1	KDN36796.1, KDN38768.1, KDN38769.1	KEP52458.1, KEP52457.1, KEP51016.1	CUA74446.1
OG0000473	gi|751838921|emb|CEL61015.1|, gi|751837312|emb|CEL63838.1|	ELU45370.1, ELU42492.1	CCO27029.1, CCO27028.1, CCO27547.1	EUC64344.1, EUC66272.1	KDN46169.1, KDN47483.1	KEP55444.1, KEP55459.1	CUA66934.1, CUA67802.1
OG0000474	gi|751838200|emb|CEL61746.1|, gi|751838605|emb|CEL60699.1|	ELU43547.1	CCO28962.1, CCO30852.1	EUC59777.1, EUC59778.1, EUC64042.1	KDN49693.1	KEP47560.1, KEP54577.1, KEP45356.1	CUA69459.1, CUA78068.1, CUA66649.1
OG0000475	gi|751838554|emb|CEL60648.1|, gi|751838526|emb|CEL60620.1|, gi|751838557|emb|CEL60651.1|		CCO31360.1	EUC66955.1, EUC60366.1, EUC66956.1	KDN45564.1, KDN33107.1, KDN33105.1	KEP45981.1, KEP48390.1, KEP53521.1, KEP48389.1	CUA66606.1
OG0000476	gi|751838381|emb|CEL61927.1|, gi|751838382|emb|CEL61928.1|	ELU43476.1	CCO29876.1, CCO29875.1	EUC59046.1, EUC59047.1, EUC59048.1	KDN47633.1, KDN47634.1	KEP46224.1, KEP46223.1, KEP51557.1	CUA70630.1, CUA70631.1
OG0000477	gi|751836503|emb|CEL53189.1|, gi|751838370|emb|CEL61916.1|	ELU43511.1, ELU41129.1	CCO28380.1, CCO28381.1, CCO32810.1	EUC59609.1, EUC53942.1	KDN39110.1, KDN47647.1	KEP46634.1, KEP49104.1	CUA78227.1, CUA69528.1
OG0000478	gi|751838073|emb|CEL61619.1|, gi|751834258|emb|CEL58518.1|	ELU43381.1, ELU37666.1	CCO37569.1, CCO33840.1	EUC54598.1, EUC55589.1	KDN38664.1, KDN41011.1, KDN41012.1	KEP47965.1, KEP52553.1	CUA69024.1, CUA74313.1
OG0000479	gi|751838068|emb|CEL61614.1|, gi|751830418|emb|CEL58617.1|, gi|751832148|emb|CEL62998.1|, gi|751832149|emb|CEL62999.1|, gi|751834245|emb|CEL58505.1|, gi|751838057|emb|CEL61603.1|		CCO35443.1	EUC55607.1, EUC60848.1	KDN42486.1, KDN37298.1, KDN37300.1, KDN42578.1		CUA75220.1, CUA75571.1
OG0000480	gi|751837868|emb|CEL62595.1|, gi|751837865|emb|CEL62592.1|	ELU38263.1	CCO29120.1	EUC63410.1, EUC63411.1, EUC57884.1	KDN45366.1, KDN43633.1, KDN45363.1, KDN45364.1	KEP54299.1, KEP54492.1	CUA71205.1, CUA68775.1
OG0000481	gi|751835597|emb|CEL54772.1|, gi|751837820|emb|CEL62547.1|	ELU38949.1, ELU37035.1	CCO35933.1, CCO29146.1	EUC63439.1, EUC53943.1	KDN45396.1, KDN37503.1	KEP46496.1, KEP54047.1, KEP46150.1	CUA71150.1, CUA68753.1
OG0000482	gi|751837412|emb|CEL63938.1|	ELU45274.1	CCO32848.1, CCO32847.1, CCO32305.1	EUC66165.1, EUC56397.1, EUC56401.1	KDN34981.1	KEP48673.1, KEP46974.1	CUA76195.1, CUA75216.1, CUA68908.1, CUA76194.1
OG0000483	gi|751837094|emb|CEL52691.1|, gi|751837102|emb|CEL52699.1|, gi|751837105|emb|CEL52702.1|	ELU42077.1, ELU42080.1, ELU35515.1	CCO31492.1, CCO31503.1	EUC62468.1, EUC62683.1	KDN42265.1	KEP49289.1, KEP45794.1	CUA67074.1, CUA67064.1
OG0000484	gi|751836975|emb|CEL52572.1|, gi|751836974|emb|CEL52571.1|, gi|751836971|emb|CEL52568.1|	ELU36764.1, ELU36772.1, ELU36773.1	CCO32957.1, CCO32954.1	EUC57512.1	KDN46831.1, KDN46830.1	KEP52898.1	CUA66958.1, CUA66957.1, CUA66953.1
OG0000485	gi|751836915|emb|CEL52512.1|, gi|751836950|emb|CEL52547.1|	ELU39179.1	CCO36273.1, CCO31757.1	EUC56493.1, EUC57484.1, EUC57437.1, EUC57433.1	KDN34386.1, KDN34387.1	KEP51387.1, KEP50790.1	CUA74532.1, CUA72741.1
OG0000486	gi|751830212|emb|CEL59961.1|, gi|751836936|emb|CEL52533.1|	ELU39159.1, ELU39157.1	CCO36860.1, CCO33667.1, CCO33668.1	EUC57460.1, EUC57466.1	KDN40123.1	KEP50540.1	CUA74664.1, CUA74666.1, CUA74484.1, CUA74482.1
OG0000487	gi|751836789|emb|CEL52956.1|, gi|751836790|emb|CEL52957.1|, gi|751836791|emb|CEL52958.1|	ELU40583.1, ELU40584.1	CCO35954.1	EUC61599.1, EUC56795.1	KDN39064.1, KDN39063.1	KEP45293.1, KEP47453.1	CUA69220.1, CUA69055.1, CUA68704.1
OG0000488	gi|751836766|emb|CEL52933.1|, gi|751836758|emb|CEL52925.1|	ELU37644.1	CCO29697.1, CCO36290.1	EUC61633.1, EUC61641.1	KDN37469.1, KDN37480.1	KEP47585.1, KEP51323.1	CUA71458.1, CUA71639.1, CUA74262.1, CUA73074.1
OG0000489	gi|751836230|emb|CEL53905.1|	ELU39893.1, ELU39888.1, ELU36422.1, ELU36423.1	CCO32218.1, CCO28319.1, CCO28318.1	EUC63992.1, EUC56156.1	KDN33976.1	KEP50340.1, KEP50725.1	CUA71627.1, CUA69624.1
OG0000490	gi|751835852|emb|CEL54292.1|, gi|751835853|emb|CEL54293.1|	ELU40263.1	CCO32132.1, CCO32133.1	EUC57382.1, EUC56202.1, EUC56201.1	KDN51725.1, KDN36241.1	KEP50299.1, KEP53702.1, KEP53701.1	CUA67373.1, CUA67372.1
OG0000491	gi|751835559|emb|CEL54734.1|, gi|751829476|emb|CEL63055.1|, gi|751830921|emb|CEL54844.1|	ELU41063.1	CCO37941.1, CCO32780.1, CCO35570.1, CCO34614.1	EUC58650.1, EUC54369.1	KDN42575.1	KEP46449.1, KEP46326.1	CUA78306.1, CUA70805.1
OG0000492	gi|751835528|emb|CEL54703.1|, gi|751835525|emb|CEL54700.1|, gi|751835524|emb|CEL54699.1|	ELU37485.1, ELU37484.1	CCO32491.1, CCO32488.1, CCO32489.1	EUC58534.1, EUC67729.1		KEP52545.1	CUA72989.1, CUA69337.1, CUA72990.1, CUA72991.1
OG0000493	gi|751831076|emb|CEL54406.1|, gi|751834430|emb|CEL57125.1|, gi|751835491|emb|CEL54989.1|		CCO28741.1, CCO37458.1, CCO32502.1	EUC64533.1, EUC61424.1	KDN47620.1, KDN36617.1	KEP47086.1, KEP51038.1	CUA73468.1, CUA74336.1, CUA74582.1
OG0000494	gi|751835210|emb|CEL56302.1|, gi|751834098|emb|CEL58652.1|	ELU37145.1	CCO32854.1, CCO33738.1	EUC56891.1, EUC56027.1, EUC58402.1	KDN38351.1, KDN39045.1	KEP49573.1, KEP47171.1, KEP49308.1	CUA71313.1, CUA75789.1
OG0000495	gi|751834972|emb|CEL56561.1|, gi|751832855|emb|CEL61375.1|	ELU42110.1, ELU36588.1	CCO29290.1, CCO34040.1	EUC56355.1, EUC55538.1, EUC62520.1	KDN43865.1, KDN34453.1	KEP48966.1, KEP55638.1, KEP47792.1	CUA71696.1
OG0000496	gi|751834715|emb|CEL56941.1|	ELU42795.1	CCO32387.1	EUC55125.1, EUC63227.1, EUC63225.1	KDN41640.1	KEP49652.1, KEP49650.1	CUA70521.1, CUA67180.1, CUA76549.1, CUA69982.1, CUA68324.1, CUA68693.1
OG0000497	gi|751834514|emb|CEL56982.1|, gi|751834525|emb|CEL56993.1|, gi|751834513|emb|CEL56981.1|	ELU40554.1	CCO33459.1, CCO33458.1	EUC55477.1, EUC55476.1, EUC55494.1	KDN36853.1, KDN36849.1	KEP49925.1, KEP49540.1, KEP49926.1	CUA75738.1
OG0000498	gi|751834481|emb|CEL57176.1|, gi|751834478|emb|CEL57173.1|, gi|751830059|emb|CEL60460.1|		CCO28785.1, CCO37700.1, CCO35268.1	EUC55896.1, EUC55897.1, EUC53535.1	KDN42222.1, KDN42223.1	KEP46599.1, KEP49074.1, KEP48531.1	CUA78512.1
OG0000499	gi|751834387|emb|CEL57264.1|, gi|751834388|emb|CEL57265.1|		CCO36217.1	EUC67701.1, EUC62639.1, EUC55350.1, EUC55289.1	KDN45554.1, KDN35987.1, KDN34531.1	KEP49252.1, KEP48194.1, KEP51974.1	CUA70034.1, CUA75351.1
OG0000500	gi|751834061|emb|CEL58778.1|, gi|751832198|emb|CEL62985.1|	ELU36601.1	CCO31154.1, CCO35326.1	EUC61261.1, EUC61260.1	KDN46571.1	KEP55072.1, KEP55071.1	CUA72934.1, CUA77996.1, CUA78285.1, CUA68974.1, CUA77389.1
OG0000501	gi|751833761|emb|CEL59080.1|, gi|751833756|emb|CEL59075.1|, gi|751833762|emb|CEL59081.1|		CCO33213.1, CCO33209.1, CCO33208.1	EUC55968.1, EUC56528.1	KDN36823.1	KEP44893.1, KEP52020.1, KEP52019.1	CUA69790.1, CUA73445.1, CUA73604.1
OG0000502	gi|751833697|emb|CEL59159.1|, gi|751833698|emb|CEL59160.1|	ELU37528.1	CCO30171.1	EUC54104.1, EUC54102.1, EUC54103.1	KDN44609.1, KDN44610.1	KEP46283.1, KEP49999.1, KEP49998.1	CUA71542.1, CUA71541.1, CUA67575.1
OG0000503	gi|751833516|emb|CEL60067.1|, gi|751833514|emb|CEL60065.1|	ELU45251.1	CCO36380.1, CCO35992.1, CCO37667.1, CCO35835.1	EUC53869.1	KDN46723.1, KDN46721.1	KEP46096.1, KEP50256.1	CUA72597.1, CUA74417.1, CUA77309.1
OG0000504	gi|751833104|emb|CEL60541.1|, gi|751833253|emb|CEL60358.1|		CCO37710.1, CCO32062.1, CCO34337.1, CCO32065.1, CCO37805.1, CCO37740.1	EUC55403.1	KDN48360.1	KEP45714.1	CUA74008.1, CUA74011.1, CUA74477.1, CUA74480.1
OG0000505	gi|751833097|emb|CEL60534.1|, gi|751832425|emb|CEL62342.1|	ELU40968.1, ELU37991.1	CCO31927.1, CCO33403.1, CCO36570.1	EUC59578.1, EUC59868.1	KDN44224.1, KDN35466.1	KEP51796.1	CUA77104.1, CUA68902.1, CUA68701.1
OG0000506	gi|751832831|emb|CEL61434.1|, gi|751832832|emb|CEL61435.1|		CCO38043.1, CCO32234.1, CCO32235.1	EUC67571.1, EUC67569.1, EUC56131.1, EUC56132.1		KEP45314.1, KEP45935.1, KEP46647.1, KEP45867.1	CUA76992.1, CUA76988.1
OG0000507	gi|751832726|emb|CEL61512.1|	ELU45111.1		EUC54958.1, EUC54960.1, EUC55859.1, EUC54956.1	KDN36069.1, KDN36056.1, KDN36064.1, KDN36065.1, KDN41378.1	KEP46057.1, KEP49497.1	CUA68618.1, CUA68620.1
OG0000508	gi|751832543|emb|CEL62200.1|, gi|751832545|emb|CEL62202.1|	ELU36693.1, ELU36695.1	CCO33930.1	EUC55107.1, EUC55105.1, EUC55074.1	KDN34442.1, KDN34440.1	KEP49361.1, KEP49363.1	CUA67169.1, CUA71972.1, CUA68962.1
OG0000509	gi|751832273|emb|CEL62894.1|		CCO37310.1	EUC65616.1	KDN36793.1, KDN35672.1, KDN36790.1, KDN36791.1, KDN36748.1	KEP50808.1	CUA75371.1, CUA76545.1, CUA72626.1, CUA73706.1, CUA72624.1, CUA73707.1
OG0000510	gi|751832229|emb|CEL62905.1|, gi|751832228|emb|CEL62904.1|	ELU39236.1	CCO32542.1	EUC56002.1, EUC55992.1, EUC55989.1	KDN35973.1, KDN35965.1	KEP48668.1, KEP45305.1, KEP51596.1, KEP51599.1	CUA75641.1, CUA75640.1
OG0000511	gi|751832188|emb|CEL62975.1|, gi|751829579|emb|CEL62895.1|, gi|751829545|emb|CEL62931.1|, gi|751832200|emb|CEL62987.1|	ELU38721.1, ELU38706.1, ELU36165.1	CCO32160.1, CCO32161.1, CCO32174.1	EUC54052.1	KDN44651.1, KDN35515.1	KEP52806.1	CUA76171.1
OG0000512	gi|751831272|emb|CEL53745.1|	ELU42806.1	CCO34577.1	EUC54061.1, EUC54081.1, EUC54072.1	KDN41621.1	KEP52800.1, KEP44885.1, KEP52799.1, KEP45313.1, KEP47262.1	CUA69696.1, CUA77023.1, CUA77025.1
OG0000513	gi|751829620|emb|CEL62802.1|, gi|751831263|emb|CEL53759.1|		CCO38173.1, CCO35999.1	EUC57660.1, EUC59156.1, EUC66049.1, EUC56136.1, EUC59155.1	KDN34748.1	KEP45929.1, KEP45767.1, KEP46939.1, KEP45871.1	CUA69691.1
OG0000514	gi|751830951|emb|CEL54819.1|, gi|751831126|emb|CEL54217.1|, gi|751830952|emb|CEL54820.1|, gi|751831127|emb|CEL54218.1|	ELU36783.1	CCO35407.1	EUC54015.1	KDN40997.1, KDN40998.1, KDN42574.1, KDN40996.1	KEP54007.1	CUA67156.1, CUA67157.1, CUA77230.1
OG0000515	gi|751831085|emb|CEL54400.1|		CCO35168.1, CCO35450.1	EUC58948.1, EUC66988.1, EUC59182.1, EUC59883.1	KDN41294.1, KDN41293.1	KEP44908.1, KEP45071.1, KEP45984.1, KEP45548.1, KEP46374.1, KEP45157.1
OG0000516	gi|751830382|emb|CEL58715.1|		CCO36744.1	EUC57667.1, EUC60586.1	KDN33943.1, KDN33179.1, KDN34092.1, KDN34093.1, KDN43064.1, KDN43063.1, KDN33271.1, KDN37449.1, KDN37448.1	KEP45145.1	CUA71439.1
OG0000517	gi|751830188|emb|CEL60039.1|	ELU42805.1		EUC54457.1, EUC55124.1, EUC57544.1, EUC54487.1, EUC57295.1	KDN32936.1, KDN41834.1	KEP46444.1, KEP45908.1, KEP45769.1, KEP47929.1, KEP50069.1	CUA75208.1
OG0000518	gi|751829843|emb|CEL61543.1|, gi|751829740|emb|CEL62216.1|		CCO36879.1	EUC59168.1, EUC59358.1	KDN38048.1, KDN44043.1, KDN34045.1, KDN49959.1, KDN33800.1, KDN38065.1, KDN33143.1, KDN33442.1	KEP44869.1, KEP45355.1
OG0000519			CCO37962.1, CCO34575.1	EUC66186.1, EUC55417.1, EUC56391.1, EUC61186.1, EUC67718.1, EUC60968.1, EUC58506.1, EUC59828.1, EUC56807.1	KDN46730.1	KEP45024.1, KEP45437.1, KEP45023.1
OG0000520				EUC63648.1, EUC58187.1, EUC59238.1, EUC58253.1, EUC59234.1	KDN33507.1, KDN41560.1	KEP47577.1, KEP46779.1, KEP45850.1, KEP48705.1	CUA71177.1, CUA73442.1, CUA76414.1, CUA73609.1
OG0000521				EUC58459.1, EUC63893.1, EUC63892.1, EUC63891.1	KDN34154.1, KDN32966.1	KEP45174.1, KEP45721.1, KEP52541.1, KEP45230.1	CUA69258.1, CUA77055.1, CUA75591.1, CUA69607.1, CUA69604.1
OG0000522	gi|751841947|emb|CEL51645.1|, gi|751838986|emb|CEL61080.1|	ELU39296.1	CCO27715.1, CCO29460.1	EUC58743.1, EUC61690.1	KDN44469.1	KEP54481.1, KEP53267.1	CUA74451.1, CUA74421.1, CUA68143.1, CUA78038.1
OG0000523	gi|751830072|emb|CEL60451.1|, gi|751830073|emb|CEL60452.1|, gi|751841760|emb|CEL56023.1|		CCO36699.1, CCO34214.1, CCO35922.1, CCO34212.1, CCO35540.1	EUC62816.1	KDN40302.1	KEP46456.1	CUA74648.1, CUA71103.1, CUA71102.1
OG0000524	gi|751839588|emb|CEL59782.1|, gi|751841531|emb|CEL55794.1|	ELU44176.1, ELU45622.1	CCO28197.1, CCO28595.1	EUC56945.1, EUC66549.1	KDN40767.1, KDN49160.1	KEP54338.1, KEP49133.1	CUA69037.1, CUA69375.1
OG0000525	gi|751841366|emb|CEL55629.1|, gi|751841097|emb|CEL55360.1|	ELU40441.1, ELU40440.1	CCO28880.1, CCO29627.1	EUC57107.1, EUC64848.1	KDN48744.1, KDN50538.1	KEP53888.1, KEP52639.1	CUA68477.1, CUA76047.1
OG0000526	gi|751840832|emb|CEL55095.1|, gi|751841322|emb|CEL55585.1|	ELU40670.1, ELU37332.1	CCO34568.1, CCO29589.1	EUC57146.1, EUC65117.1	KDN48788.1, KDN35138.1	KEP47500.1, KEP48560.1	CUA68442.1, CUA71445.1
OG0000527	gi|751841321|emb|CEL55584.1|, gi|751841320|emb|CEL55583.1|	ELU40694.1	CCO29586.1, CCO29587.1, CCO29588.1	EUC57148.1, EUC57147.1	KDN48790.1, KDN48789.1	KEP47498.1, KEP47497.1	CUA68440.1, CUA68441.1
OG0000528	gi|751841130|emb|CEL55393.1|, gi|751833594|emb|CEL60018.1|	ELU40385.1, ELU39225.1	CCO28905.1, CCO33696.1	EUC65652.1, EUC64823.1	KDN50495.1, KDN41393.1	KEP51845.1, KEP51675.1	CUA76078.1, CUA71355.1
OG0000529	gi|751833781|emb|CEL59100.1|, gi|751841071|emb|CEL55334.1|	ELU40456.1, ELU37574.1	CCO30481.1, CCO33113.1	EUC58887.1, EUC58888.1, EUC64874.1	KDN50571.1, KDN35661.1	KEP51687.1	CUA77045.1, CUA76021.1
OG0000530	gi|751840934|emb|CEL55197.1|, gi|751840935|emb|CEL55198.1|	ELU40126.1, ELU40127.1	CCO30331.1, CCO30332.1, CCO30333.1, CCO30330.1	EUC65006.1	KDN50718.1, KDN50719.1	KEP54635.1	CUA75906.1, CUA75905.1
OG0000531	gi|751840891|emb|CEL55154.1|, gi|751840890|emb|CEL55153.1|	ELU40083.1, ELU40084.1	CCO30686.1	EUC65052.1, EUC65053.1	KDN50793.1, KDN50792.1	KEP53627.1, KEP53628.1	CUA75857.1, CUA75856.1, CUA75860.1
OG0000532	gi|751840816|emb|CEL55079.1|, gi|751839986|emb|CEL57600.1|	ELU37341.1	CCO26783.1, CCO36900.1, CCO36822.1	EUC53900.1	KDN50308.1	KEP54935.1	CUA77425.1, CUA77426.1, CUA67924.1, CUA71419.1, CUA73112.1
OG0000533	gi|751840807|emb|CEL55070.1|, gi|751840806|emb|CEL55069.1|	ELU36633.1	CCO36399.1, CCO36400.1	EUC58818.1, EUC58819.1, EUC58830.1	KDN33569.1, KDN33568.1, KDN34482.1	KEP46930.1, KEP46603.1	CUA73111.1
OG0000534	gi|751840600|emb|CEL58214.1|, gi|751836345|emb|CEL53542.1|	ELU43232.1	CCO27222.1	EUC65467.1, EUC56363.1	KDN49495.1, KDN34586.1	KEP49030.1	CUA73764.1, CUA75240.1, CUA77206.1, CUA68683.1, CUA76628.1
OG0000535	gi|751840434|emb|CEL58048.1|, gi|751839818|emb|CEL57432.1|	ELU43073.1, ELU41555.1	CCO26650.1, CCO27365.1	EUC65304.1, EUC53700.1	KDN42901.1, KDN43458.1	KEP51944.1, KEP47680.1	CUA73913.1, CUA77578.1
OG0000536	gi|751840188|emb|CEL57802.1|, gi|751840189|emb|CEL57803.1|	ELU41778.1	CCO26959.1, CCO26957.1, CCO26958.1	EUC66729.1, EUC66728.1	KDN50087.1, KDN50086.1	KEP50482.1, KEP50483.1	CUA76796.1, CUA76797.1
OG0000537	gi|751832117|emb|CEL63069.1|, gi|751840067|emb|CEL57681.1|	ELU39432.1	CCO32760.1, CCO32761.1, CCO26846.1	EUC66848.1	KDN48671.1, KDN50221.1, KDN49153.1	KEP53973.1	CUA76692.1, CUA68530.1, CUA76401.1
OG0000538	gi|751837625|emb|CEL63295.1|, gi|751839988|emb|CEL57602.1|	ELU45224.1	CCO26786.1, CCO35892.1	EUC53902.1, EUC66911.1	KDN45837.1, KDN50303.1, KDN50304.1	KEP49688.1	CUA77423.1, CUA74293.1, CUA74294.1
OG0000539	gi|751839834|emb|CEL57448.1|, gi|751839835|emb|CEL57449.1|, gi|751830593|emb|CEL56958.1|	ELU41547.1	CCO26662.1, CCO26663.1, CCO36886.1	EUC53717.1, EUC53716.1	KDN42919.1, KDN42918.1	KEP51928.1, KEP46528.1	CUA77562.1
OG0000540	gi|751839483|emb|CEL59677.1|, gi|751837791|emb|CEL62518.1|, gi|751837789|emb|CEL62516.1|, gi|751837790|emb|CEL62517.1|	ELU45722.1, ELU38981.1	CCO29173.1, CCO29172.1, CCO29171.1	EUC62313.1	KDN51102.1, KDN36312.1	KEP53476.1	CUA70074.1
OG0000541	gi|751839239|emb|CEL59433.1|, gi|751839240|emb|CEL59434.1|	ELU45933.1, ELU38002.1	CCO26573.1, CCO26572.1, CCO26574.1, CCO32577.1	EUC67399.1	KDN48151.1, KDN47863.1	KEP54958.1	CUA70293.1, CUA70292.1
OG0000542	gi|751839137|emb|CEL59331.1|, gi|751839136|emb|CEL59330.1|	ELU37732.1, ELU37731.1	CCO31673.1, CCO31672.1	EUC67495.1, EUC67494.1	KDN48060.1	KEP55732.1, KEP55731.1	CUA67521.1, CUA70382.1, CUA70383.1
OG0000543	gi|751838591|emb|CEL60685.1|, gi|751838592|emb|CEL60686.1|	ELU38214.1	CCO31334.1, CCO31333.1	EUC60343.1	KDN49668.1, KDN49669.1	KEP53540.1	CUA66629.1, CUA66628.1, CUA66627.1, CUA66626.1, CUA66632.1
OG0000544	gi|751838420|emb|CEL61966.1|, gi|751831807|emb|CEL64007.1|	ELU43442.1	CCO29905.1, CCO36892.1, CCO36949.1	EUC59089.1, EUC60905.1	KDN33310.1, KDN47103.1	KEP46087.1, KEP53147.1	CUA78483.1, CUA72689.1
OG0000545	gi|751837714|emb|CEL62441.1|, gi|751838341|emb|CEL61887.1|	ELU39543.1, ELU36988.1		EUC60276.1, EUC58359.1	KDN40831.1, KDN36153.1, KDN37436.1, KDN33113.1	KEP47589.1, KEP48897.1	CUA67589.1, CUA74396.1
OG0000546	gi|751838273|emb|CEL61819.1|, gi|751838274|emb|CEL61820.1|	ELU43595.1	CCO28458.1, CCO28460.1	EUC59699.1, EUC59698.1	KDN33304.1, KDN42793.1, KDN42794.1	KEP55216.1, KEP55215.1	CUA78138.1, CUA78139.1
OG0000547	gi|751836434|emb|CEL53631.1|, gi|751833539|emb|CEL59963.1|, gi|751838244|emb|CEL61790.1|	ELU43579.1	CCO34849.1	EUC59733.1, EUC59732.1, EUC65703.1, EUC65704.1	KDN42753.1	KEP48754.1, KEP48753.1	CUA71410.1, CUA78110.1
OG0000548	gi|751838169|emb|CEL61715.1|, gi|751838171|emb|CEL61717.1|, gi|751838170|emb|CEL61716.1|	ELU43675.1	CCO37204.1	EUC59805.1, EUC59812.1, EUC59811.1, EUC59810.1	KDN33034.1	KEP52107.1, KEP52856.1	CUA68882.1, CUA68884.1
OG0000549	gi|751830623|emb|CEL56833.1|, gi|751838087|emb|CEL61633.1|		CCO37880.1, CCO37929.1, CCO37025.1, CCO36116.1	EUC55601.1, EUC54563.1, EUC60768.1	KDN39977.1	KEP46613.1, KEP49085.1, KEP45545.1	CUA73432.1
OG0000550	gi|751837977|emb|CEL62704.1|, gi|751832037|emb|CEL63443.1|		CCO30662.1, CCO33759.1	EUC62893.1, EUC63292.1, EUC63293.1	KDN37143.1, KDN41699.1, KDN41698.1	KEP47898.1, KEP46046.1, KEP46047.1	CUA69721.1
OG0000551	gi|751837937|emb|CEL62664.1|		CCO37268.1, CCO36578.1	EUC59491.1, EUC63326.1, EUC63329.1	KDN49000.1, KDN41733.1, KDN41734.1, KDN49022.1, KDN41736.1	KEP45821.1	CUA68849.1, CUA68846.1
OG0000552	gi|751837839|emb|CEL62566.1|, gi|751832962|emb|CEL61200.1|, gi|751832959|emb|CEL61197.1|	ELU39734.1		EUC58361.1, EUC63419.1	KDN48249.1, KDN43615.1, KDN48251.1, KDN46900.1, KDN46901.1, KDN46908.1, KDN46907.1, KDN46906.1
OG0000553	gi|751837801|emb|CEL62528.1|, gi|751836310|emb|CEL53507.1|	ELU38979.1, ELU41090.1	CCO32421.1, CCO29157.1	EUC60314.1, EUC63451.1	KDN45417.1, KDN38994.1	KEP50175.1, KEP54035.1	CUA73264.1, CUA71472.1
OG0000554	gi|751837696|emb|CEL63366.1|	ELU36918.1, ELU40758.1, ELU38660.1, ELU39928.1, ELU37230.1	CCO35280.1	EUC54251.1, EUC54250.1		KEP50520.1, KEP50522.1	CUA70018.1, CUA71795.1, CUA71796.1
OG0000555	gi|751837512|emb|CEL63182.1|, gi|751837511|emb|CEL63181.1|, gi|751837491|emb|CEL63161.1|	ELU44348.1	CCO33486.1, CCO37048.1, CCO37058.1, CCO33487.1	EUC61066.1, EUC61089.1		KEP54078.1, KEP50044.1	CUA77730.1, CUA77833.1
OG0000556	gi|751836502|emb|CEL53188.1|, gi|751837454|emb|CEL63124.1|	ELU41139.1, ELU44317.1	CCO31056.1	EUC61132.1, EUC53941.1	KDN39109.1, KDN33220.1, KDN45689.1	KEP46635.1, KEP52930.1	CUA69527.1, CUA76319.1
OG0000557	gi|751837442|emb|CEL63112.1|, gi|751837447|emb|CEL63117.1|		CCO31065.1, CCO31062.1	EUC61142.1, EUC61148.1	KDN45671.1, KDN45680.1	KEP49490.1, KEP49495.1	CUA74807.1, CUA74806.1, CUA71491.1, CUA77296.1
OG0000558	gi|751837379|emb|CEL63905.1|, gi|751837380|emb|CEL63906.1|	ELU45298.1, ELU45307.1	CCO27431.1, CCO27434.1	EUC66211.1, EUC66210.1	KDN47400.1, KDN47401.1	KEP48266.1, KEP48267.1	CUA67860.1, CUA67861.1
OG0000559	gi|751831609|emb|CEL52832.1|, gi|751837006|emb|CEL52603.1|	ELU41989.1	CCO36038.1, CCO37932.1, CCO35420.1	EUC62372.1, EUC64825.1	KDN47914.1, KDN47909.1	KEP47382.1, KEP51677.1	CUA66990.1, CUA76076.1
OG0000560	gi|751836381|emb|CEL53578.1|, gi|751837002|emb|CEL52599.1|	ELU39732.1, ELU41976.1	CCO32076.1	EUC62369.1, EUC67611.1, EUC67612.1	KDN43617.1, KDN47919.1	KEP52409.1, KEP52217.1, KEP52216.1	CUA66986.1
OG0000561	gi|751836956|emb|CEL52553.1|	ELU39192.1	CCO36191.1, CCO36858.1, CCO36859.1	EUC57509.1, EUC57508.1	KDN34474.1	KEP52896.1, KEP49813.1	CUA68045.1, CUA66948.1, CUA67090.1, CUA66949.1
OG0000562	gi|751836939|emb|CEL52536.1|		CCO33664.1	EUC57462.1, EUC57461.1, EUC57467.1, EUC57464.1	KDN40124.1	KEP50190.1, KEP50541.1	CUA74665.1, CUA74485.1, CUA74486.1, CUA74483.1, CUA74488.1
OG0000563	gi|751836819|emb|CEL52986.1|, gi|751833803|emb|CEL58969.1|	ELU39512.1	CCO37803.1, CCO36235.1, CCO30302.1	EUC59548.1, EUC56878.1	KDN38009.1, KDN34216.1	KEP50225.1	CUA73221.1, CUA74288.1, CUA75779.1
OG0000564	gi|751833110|emb|CEL60547.1|, gi|751836805|emb|CEL52972.1|			EUC60914.1, EUC60928.1, EUC60929.1, EUC59314.1	KDN34374.1, KDN33387.1, KDN43574.1	KEP49734.1, KEP48498.1, KEP49733.1	CUA77992.1, CUA77984.1
OG0000565	gi|751836798|emb|CEL52965.1|, gi|751833374|emb|CEL60185.1|, gi|751832179|emb|CEL62966.1|	ELU38714.1		EUC56151.1, EUC55752.1, EUC59674.1	KDN48394.1, KDN43162.1	KEP46199.1, KEP45700.1, KEP50189.1	CUA67884.1, CUA71433.1
OG0000566	gi|751836532|emb|CEL53218.1|	ELU42359.1, ELU42251.1	CCO31973.1	EUC60432.1	KDN34446.1, KDN39723.1, KDN41996.1	KEP47705.1	CUA67535.1, CUA67536.1, CUA67979.1, CUA67977.1, CUA75431.1
OG0000567	gi|751836516|emb|CEL53202.1|, gi|751836515|emb|CEL53201.1|	ELU41134.1, ELU41135.1	CCO32827.1, CCO32825.1, CCO32826.1	EUC55514.1, EUC55515.1	KDN34574.1, KDN34576.1	KEP46356.1	CUA69538.1, CUA69537.1
OG0000568	gi|751832281|emb|CEL62842.1|, gi|751836475|emb|CEL53672.1|		CCO33890.1, CCO35547.1, CCO34037.1, CCO31947.1, CCO32215.1, CCO30500.1	EUC57663.1, EUC53840.1	KDN40850.1	KEP48589.1	CUA74576.1, CUA67277.1
OG0000569	gi|751836423|emb|CEL53620.1|, gi|751836436|emb|CEL53633.1|, gi|751831668|emb|CEL52775.1|			EUC54759.1, EUC60472.1, EUC62590.1, EUC54822.1	KDN40052.1, KDN37552.1, KDN38218.1	KEP46913.1, KEP47095.1, KEP46814.1, KEP48845.1
OG0000570	gi|751836407|emb|CEL53604.1|, gi|751836404|emb|CEL53601.1|			EUC60485.1, EUC60486.1	KDN43584.1, KDN34277.1, KDN33241.1, KDN49998.1	KEP47675.1, KEP47674.1	CUA73173.1, CUA73174.1, CUA73175.1, CUA73176.1
OG0000571	gi|751836269|emb|CEL53944.1|, gi|751836268|emb|CEL53943.1|	ELU39916.1		EUC64028.1, EUC55444.1	KDN34142.1, KDN49111.1, KDN37735.1, KDN37725.1, KDN37728.1, KDN37727.1, KDN37726.1	KEP51794.1	CUA69599.1
OG0000572	gi|751836209|emb|CEL53884.1|, gi|751831506|emb|CEL53134.1|, gi|751836208|emb|CEL53883.1|	ELU39879.1	CCO34534.1, CCO28300.1, CCO28299.1	EUC63972.1, EUC63970.1	KDN42700.1, KDN42702.1	KEP50450.1	CUA69642.1, CUA69643.1
OG0000573	gi|751836072|emb|CEL54162.1|, gi|751836071|emb|CEL54161.1|	ELU45091.1, ELU45080.1	CCO33799.1, CCO33801.1	EUC54926.1, EUC57399.1	KDN41300.1, KDN41299.1, KDN46427.1	KEP51129.1, KEP47157.1	CUA70460.1
OG0000574	gi|751836035|emb|CEL54125.1|	ELU37109.1, ELU37096.1	CCO33825.1, CCO33829.1, CCO33828.1	EUC54896.1, EUC54895.1	KDN38504.1, KDN47196.1, KDN47195.1	KEP51818.1, KEP51817.1	CUA74831.1
OG0000575	gi|751835960|emb|CEL54050.1|	ELU37587.1	CCO38203.1, CCO31465.1	EUC58559.1, EUC59310.1	KDN34435.1	KEP49794.1, KEP45266.1	CUA71154.1, CUA72120.1, CUA73164.1, CUA74165.1, CUA68379.1
OG0000576	gi|751833647|emb|CEL59930.1|, gi|751835626|emb|CEL54801.1|	ELU38863.1	CCO32684.1, CCO31810.1	EUC53982.1, EUC57284.1	KDN44663.1	KEP50950.1, KEP50951.1, KEP48536.1	CUA74491.1, CUA69836.1, CUA67991.1
OG0000577	gi|751835590|emb|CEL54765.1|, gi|751835591|emb|CEL54766.1|, gi|751835587|emb|CEL54762.1|, gi|751835589|emb|CEL54764.1|	ELU37564.1	CCO33867.1, CCO33868.1, CCO33865.1	EUC55014.1, EUC55009.1	KDN37515.1, KDN37520.1	KEP47066.1, KEP47912.1
OG0000578	gi|751832074|emb|CEL63423.1|, gi|751835574|emb|CEL54749.1|, gi|751835418|emb|CEL54916.1|, gi|751835575|emb|CEL54750.1|	ELU37548.1	CCO33857.1	EUC54992.1	KDN44048.1, KDN34953.1, KDN44150.1, KDN35169.1	KEP48864.1, KEP48863.1	CUA75710.1
OG0000579	gi|751833635|emb|CEL59918.1|, gi|751835544|emb|CEL54719.1|	ELU37469.1	CCO32500.1, CCO35629.1	EUC67689.1, EUC67690.1	KDN34063.1, KDN37554.1	KEP52527.1, KEP50957.1, KEP50956.1	CUA73005.1, CUA69827.1
OG0000580	gi|751835506|emb|CEL54681.1|, gi|751834249|emb|CEL58509.1|, gi|751835505|emb|CEL54680.1|		CCO34784.1, CCO35758.1, CCO36058.1, CCO36059.1	EUC55188.1, EUC58617.1, EUC58616.1	KDN46677.1	KEP45517.1	CUA71503.1, CUA69019.1
OG0000581	gi|751835354|emb|CEL56158.1|, gi|751835355|emb|CEL56159.1|, gi|751829358|emb|CEL63553.1|, gi|751829393|emb|CEL63494.1|		CCO32709.1, CCO32708.1, CCO37720.1	EUC56659.1, EUC56658.1	KDN49130.1	KEP54687.1, KEP54688.1	CUA76384.1, CUA76385.1
OG0000582	gi|751835216|emb|CEL56308.1|, gi|751835064|emb|CEL56404.1|	ELU36677.1, ELU37962.1		EUC54889.1, EUC54825.1	KDN45868.1, KDN39027.1, KDN43352.1	KEP48416.1, KEP49355.1	CUA67247.1, CUA69278.1, CUA69280.1
OG0000583	gi|751829957|emb|CEL61249.1|, gi|751834332|emb|CEL58445.1|, gi|751834940|emb|CEL56529.1|, gi|751834942|emb|CEL56531.1|	ELU42184.1		EUC62553.1	KDN42339.1, KDN42338.1, KDN42341.1, KDN42340.1	KEP55608.1, KEP55607.1	CUA71723.1, CUA75569.1
OG0000584	gi|751834933|emb|CEL56522.1|, gi|751834930|emb|CEL56519.1|	ELU42166.1, ELU42155.1	CCO29327.1, CCO29332.1	EUC62563.1, EUC62566.1	KDN42356.1, KDN42353.1	KEP50706.1, KEP50709.1	CUA69993.1, CUA69989.1
OG0000585	gi|751834884|emb|CEL56703.1|, gi|751834885|emb|CEL56704.1|, gi|751831449|emb|CEL53402.1|	ELU35564.1, ELU39703.1, ELU37673.1, ELU38378.1, ELU42431.1		EUC62467.1	KDN38132.1, KDN39407.1	KEP45151.1	CUA74742.1, CUA74693.1
OG0000586	gi|751834665|emb|CEL56891.1|, gi|751834662|emb|CEL56888.1|	ELU40159.1, ELU36869.1	CCO31148.1, CCO31149.1	EUC64986.1	KDN34241.1, KDN50697.1	KEP46489.1, KEP46490.1, KEP54655.1	CUA72074.1, CUA72073.1
OG0000587	gi|751830532|emb|CEL57209.1|, gi|751832839|emb|CEL61359.1|, gi|751834661|emb|CEL56887.1|	ELU36640.1, ELU37742.1	CCO35091.1, CCO36981.1, CCO30606.1	EUC67464.1	KDN35307.1, KDN48090.1	KEP55702.1	CUA70353.1, CUA67339.1
OG0000588	gi|751834515|emb|CEL56983.1|	ELU40556.1, ELU40557.1	CCO33457.1	EUC55478.1, EUC55480.1, EUC55484.1, EUC55483.1	KDN36856.1, KDN36857.1, KDN36854.1	KEP45318.1, KEP45317.1	CUA75739.1
OG0000589	gi|751833103|emb|CEL60540.1|, gi|751834440|emb|CEL57135.1|	ELU37993.1, ELU41260.1	CCO34339.1, CCO34338.1	EUC60930.1, EUC55943.1	KDN36608.1, KDN33847.1	KEP51045.1, KEP49732.1	CUA74327.1, CUA74161.1
OG0000590	gi|751834359|emb|CEL57236.1|	ELU43373.1, ELU38403.1	CCO35021.1, CCO35838.1	EUC61195.1, EUC60783.1	KDN45819.1, KDN33890.1	KEP49165.1, KEP51255.1, KEP49713.1	CUA73525.1, CUA68292.1
OG0000591	gi|751832468|emb|CEL62271.1|, gi|751834294|emb|CEL58407.1|	ELU42212.1	CCO38126.1	EUC55287.1, EUC55285.1, EUC62643.1	KDN37870.1, KDN35993.1	KEP49670.1, KEP49668.1	CUA73015.1, CUA72842.1, CUA72843.1
OG0000592	gi|751834277|emb|CEL58390.1|, gi|751834276|emb|CEL58389.1|	ELU44422.1, ELU44423.1	CCO32283.1, CCO32284.1, CCO33719.1, CCO36311.1	EUC62676.1, EUC62675.1		KEP48978.1, KEP48977.1	CUA67343.1, CUA67344.1
OG0000593	gi|751834192|emb|CEL58595.1|	ELU36144.1	CCO37648.1, CCO37555.1	EUC54427.1, EUC59344.1, EUC59330.1	KDN38136.1, KDN42587.1	KEP49198.1, KEP47796.1, KEP50436.1	CUA69189.1, CUA69194.1
OG0000594	gi|751833500|emb|CEL60051.1|, gi|751834135|emb|CEL58689.1|	ELU37158.1	CCO34549.1, CCO33004.1, CCO33003.1	EUC62805.1, EUC58332.1, EUC66990.1	KDN36889.1	KEP49238.1, KEP51830.1, KEP49237.1	CUA71910.1
OG0000595	gi|751834109|emb|CEL58663.1|, gi|751834108|emb|CEL58662.1|	ELU37129.1	CCO32864.1	EUC58389.1, EUC58390.1	KDN38361.1, KDN38364.1, KDN38363.1, KDN38362.1	KEP47441.1, KEP47442.1	CUA71324.1, CUA71323.1
OG0000596	gi|751833997|emb|CEL58876.1|, gi|751832892|emb|CEL61327.1|		CCO30529.1, CCO36590.1	EUC58224.1, EUC58239.1	KDN38617.1	KEP51260.1, KEP45439.1, KEP45861.1	CUA67526.1, CUA71298.1, CUA73225.1, CUA70580.1
OG0000597	gi|751830479|emb|CEL58456.1|, gi|751833905|emb|CEL58923.1|	ELU40895.1	CCO32946.1, CCO32947.1, CCO36052.1	EUC55304.1, EUC55307.1	KDN32914.1, KDN43715.1	KEP49609.1, KEP46710.1	CUA75490.1, CUA75487.1
OG0000598	gi|751833822|emb|CEL58988.1|	ELU38626.1	CCO30589.1	EUC59514.1, EUC59517.1, EUC59534.1, EUC61218.1, EUC61215.1	KDN46512.1	KEP45744.1, KEP46718.1, KEP45214.1, KEP46270.1	CUA71880.1
OG0000599	gi|751829840|emb|CEL61545.1|, gi|751833797|emb|CEL59116.1|, gi|751833793|emb|CEL59112.1|	ELU37150.1	CCO36224.1, CCO36221.1, CCO36416.1, CCO37438.1, CCO36515.1, CCO36517.1	EUC58899.1	KDN35651.1	KEP49180.1	CUA70588.1
OG0000600	gi|751833721|emb|CEL59183.1|, gi|751833720|emb|CEL59182.1|	ELU37516.1	CCO30194.1	EUC54126.1, EUC54127.1, EUC56110.1	KDN34778.1, KDN34777.1	KEP51607.1, KEP51606.1, KEP47952.1	CUA71567.1, CUA72817.1
OG0000601	gi|751833523|emb|CEL60074.1|, gi|751833522|emb|CEL60073.1|	ELU45249.1	CCO34812.1, CCO34814.1, CCO34813.1	EUC53866.1	KDN46716.1, KDN46715.1	KEP50259.1	CUA74420.1, CUA74419.1, CUA72599.1, CUA72600.1
OG0000602	gi|751833124|emb|CEL60561.1|		CCO32034.1	EUC55341.1, EUC53469.1	KDN35186.1, KDN40727.1, KDN40407.1, KDN34370.1, KDN43570.1	KEP45881.1, KEP46786.1	CUA75304.1, CUA69803.1, CUA75653.1
OG0000603	gi|751833040|emb|CEL61179.1|	ELU38907.1		EUC58580.1, EUC60593.1, EUC58514.1	KDN38963.1, KDN35027.1, KDN38959.1, KDN44961.1, KDN33353.1, KDN46707.1	KEP50428.1, KEP50431.1, KEP47529.1
OG0000604	gi|751831849|emb|CEL63954.1|, gi|751831850|emb|CEL63955.1|, gi|751832980|emb|CEL61218.1|	ELU39087.1, ELU37166.1	CCO33155.1	EUC58258.1	KDN47181.1	KEP47340.1, KEP47371.1	CUA72096.1, CUA72095.1, CUA74052.1, CUA71131.1
OG0000605	gi|751832725|emb|CEL61511.1|			EUC60503.1, EUC54957.1	KDN36055.1, KDN33540.1, KDN36063.1	KEP46058.1, KEP48609.1, KEP45212.1	CUA68621.1, CUA73195.1, CUA69499.1, CUA68625.1, CUA69506.1
OG0000606	gi|751832645|emb|CEL62037.1|, gi|751832644|emb|CEL62036.1|, gi|751832643|emb|CEL62035.1|	ELU36796.1, ELU36797.1	CCO32600.1, CCO32601.1	EUC59266.1, EUC59267.1	KDN46915.1	KEP50158.1, KEP50157.1	CUA73314.1, CUA73315.1
OG0000607	gi|751832596|emb|CEL62082.1|, gi|751832597|emb|CEL62083.1|	ELU35880.1, ELU35879.1	CCO32384.1	EUC60671.1, EUC60672.1	KDN33541.1, KDN34016.1	KEP50349.1, KEP50348.1	CUA69554.1, CUA74051.1, CUA71130.1
OG0000608	gi|751832572|emb|CEL62151.1|, gi|751832573|emb|CEL62152.1|	ELU36024.1, ELU35668.1, ELU39356.1	CCO33310.1	EUC55143.1, EUC55144.1	KDN35089.1, KDN35088.1	KEP51740.1	CUA69248.1, CUA67929.1, CUA67957.1
OG0000609	gi|751832449|emb|CEL62307.1|, gi|751832451|emb|CEL62309.1|, gi|751832450|emb|CEL62308.1|	ELU40213.1, ELU40209.1	CCO35684.1, CCO35602.1	EUC60741.1	KDN39268.1, KDN39637.1	KEP45900.1	CUA73068.1, CUA72949.1, CUA77397.1
OG0000610	gi|751832381|emb|CEL62419.1|, gi|751832081|emb|CEL63371.1|, gi|751832375|emb|CEL62413.1|, gi|751832084|emb|CEL63374.1|	ELU39570.1	CCO34118.1, CCO36055.1, CCO34116.1, CCO36053.1, CCO34110.1, CCO34114.1	EUC62843.1	KDN40317.1	KEP45971.1
OG0000611	gi|751832012|emb|CEL63475.1|, gi|751832013|emb|CEL63476.1|			EUC57254.1, EUC57255.1, EUC57251.1	KDN48901.1, KDN48906.1	KEP47842.1, KEP47839.1, KEP47376.1, KEP47374.1	CUA69869.1, CUA69868.1, CUA69867.1
OG0000612	gi|751831802|emb|CEL64002.1|		CCO35860.1, CCO34618.1	EUC59594.1, EUC60927.1	KDN42433.1, KDN34644.1	KEP47335.1, KEP49735.1	CUA75368.1, CUA77368.1, CUA71813.1, CUA72848.1, CUA68369.1
OG0000613	gi|751831057|emb|CEL54425.1|, gi|751830600|emb|CEL56953.1|, gi|751831789|emb|CEL64016.1|, gi|751831788|emb|CEL64015.1|		CCO33376.1, CCO37228.1, CCO34655.1	EUC58581.1, EUC58659.1, EUC58949.1	KDN51140.1, KDN38690.1	KEP45385.1	CUA73168.1
OG0000614	gi|751830734|emb|CEL56467.1|, gi|751830733|emb|CEL56466.1|, gi|751831565|emb|CEL53088.1|	ELU39653.1, ELU39652.1	CCO35077.1	EUC58939.1, EUC58877.1, EUC58873.1, EUC58881.1	KDN41125.1	KEP46048.1, KEP45133.1	CUA77323.1
OG0000615	gi|751830975|emb|CEL54659.1|, gi|751831545|emb|CEL53094.1|	ELU43006.1	CCO34941.1, CCO34741.1	EUC54305.1, EUC54303.1	KDN35546.1, KDN34795.1, KDN34794.1	KEP51515.1, KEP51517.1	CUA74770.1, CUA74769.1
OG0000616	gi|751831469|emb|CEL53175.1|		CCO34320.1	EUC59160.1, EUC59159.1, EUC54677.1	KDN33548.1, KDN35632.1, KDN36754.1, KDN38058.1	KEP48782.1	CUA72103.1, CUA74691.1, CUA74726.1, CUA75195.1
OG0000617	gi|751829942|emb|CEL61301.1|, gi|751831062|emb|CEL54422.1|, gi|751831206|emb|CEL54006.1|		CCO35055.1, CCO34285.1, CCO33714.1, CCO33713.1, CCO36682.1	EUC62672.1	KDN44765.1, KDN40723.1, KDN36984.1, KDN36750.1	KEP46555.1
OG0000618	gi|751831131|emb|CEL54210.1|		CCO35434.1	EUC54398.1, EUC54295.1, EUC58925.1, EUC54261.1, EUC61790.1, EUC61791.1	KDN39106.1, KDN41829.1, KDN39867.1, KDN34382.1	KEP49665.1, KEP47032.1
OG0000619	gi|751831114|emb|CEL54222.1|, gi|751831113|emb|CEL54221.1|	ELU39494.1	CCO35796.1	EUC54990.1, EUC54991.1	KDN41576.1, KDN41577.1	KEP47021.1, KEP47020.1	CUA69780.1, CUA78450.1, CUA78452.1, CUA69782.1
OG0000620	gi|751831024|emb|CEL54611.1|, gi|751831023|emb|CEL54610.1|	ELU42250.1	CCO37394.1, CCO34721.1, CCO36168.1, CCO37395.1	EUC62903.1	KDN37133.1	KEP46153.1, KEP47319.1, KEP44936.1, KEP46118.1	CUA71812.1
OG0000621	gi|751830962|emb|CEL54661.1|	ELU39232.1	CCO37703.1, CCO35908.1, CCO35833.1	EUC55997.1, EUC55995.1	KDN35958.1, KDN35956.1	KEP48671.1, KEP45451.1, KEP45285.1	CUA68636.1, CUA72851.1
OG0000622		ELU38304.1, ELU37578.1	CCO35798.1, CCO33111.1, CCO35799.1		KDN33341.1, KDN33458.1, KDN35659.1, KDN35663.1		CUA75342.1, CUA78327.1, CUA70595.1, CUA69765.1, CUA77044.1
OG0000623		ELU37863.1, ELU37853.1, ELU37858.1	CCO27479.1, CCO27493.1, CCO27487.1, CCO27470.1, CCO27461.1, CCO27451.1, CCO27463.1, CCO27458.1, CCO27489.1			KEP44945.1, KEP45035.1
OG0000624		ELU40695.1, ELU38005.1	CCO32178.1, CCO36339.1, CCO31510.1	EUC58763.1, EUC59430.1, EUC58872.1, EUC58880.1	KDN37425.1, KDN47711.1, KDN33187.1	KEP45853.1, KEP53904.1
OG0000625			CCO36545.1, CCO37991.1, CCO36255.1	EUC55563.1	KDN41647.1, KDN50427.1, KDN33947.1, KDN33951.1, KDN39978.1, KDN43890.1, KDN38103.1, KDN34720.1, KDN35596.1, KDN35611.1
OG0000626				EUC65937.1, EUC61963.1, EUC65940.1, EUC53997.1, EUC55958.1		KEP45052.1, KEP49142.1, KEP47972.1, KEP45516.1, KEP46370.1	CUA69733.1, CUA77313.1, CUA75561.1, CUA77324.1
OG0000627					KDN34223.1, KDN33771.1, KDN33535.1, KDN43402.1, KDN40408.1, KDN40409.1, KDN34164.1	KEP45078.1, KEP45176.1, KEP45541.1, KEP45739.1	CUA69455.1, CUA77946.1, CUA72117.1
OG0000628	gi|751835633|emb|CEL54808.1|, gi|751840280|emb|CEL57894.1|, gi|751842711|emb|CEL52409.1|	ELU41849.1	CCO26068.1, CCO37379.1	EUC65151.1, EUC67080.1, EUC67079.1	KDN49376.1	KEP53587.1, KEP55751.1	CUA76879.1
OG0000629	gi|751842649|emb|CEL52347.1|, gi|751840804|emb|CEL55067.1|	ELU44609.1	CCO26128.1	EUC58817.1, EUC67135.1	KDN34882.1, KDN49439.1	KEP55568.1, KEP49748.1, KEP46132.1	CUA73079.1, CUA72325.1
OG0000630	gi|751842577|emb|CEL52275.1|, gi|751840240|emb|CEL57854.1|	ELU44554.1	CCO27002.1	EUC67199.1, EUC66681.1	KDN41933.1, KDN50015.1, KDN50016.1	KEP54094.1, KEP53318.1	CUA76844.1, CUA72391.1
OG0000631	gi|751842565|emb|CEL52263.1|	ELU44547.1, ELU44529.1	CCO26206.1, CCO26205.1, CCO26204.1	EUC67209.1	KDN38130.1, KDN51461.1	KEP53329.1	CUA75625.1, CUA72399.1, CUA76353.1
OG0000632	gi|751833101|emb|CEL60538.1|, gi|751842363|emb|CEL52061.1|	ELU43981.1	CCO33407.1, CCO36573.1	EUC55062.1, EUC55068.1	KDN40815.1, KDN51937.1	KEP49765.1, KEP53012.1	CUA69921.1, CUA75125.1
OG0000633	gi|751832392|emb|CEL62372.1|, gi|751842089|emb|CEL51787.1|	ELU42325.1, ELU44847.1	CCO27966.1, CCO33439.1	EUC62260.1, EUC57416.1	KDN34615.1, KDN37275.1	KEP45461.1, KEP53450.1	CUA71598.1
OG0000634	gi|751842050|emb|CEL51748.1|, gi|751837650|emb|CEL63320.1|	ELU38395.1, ELU44881.1	CCO33298.1	EUC54181.1, EUC62297.1	KDN45811.1	KEP48715.1, KEP53303.1	CUA75585.1, CUA78269.1, CUA75648.1
OG0000635	gi|751842023|emb|CEL51721.1|, gi|751842024|emb|CEL51722.1|	ELU44919.1, ELU44891.1, ELU44920.1	CCO27778.1, CCO27779.1	EUC61762.1	KDN42161.1, KDN42162.1	KEP53751.1	CUA68214.1, CUA68215.1
OG0000636	gi|751831184|emb|CEL54030.1|, gi|751831932|emb|CEL63597.1|, gi|751841774|emb|CEL51472.1|		CCO35163.1, CCO36606.1, CCO35691.1	EUC60583.1, EUC54732.1	KDN41807.1, KDN34177.1	KEP46717.1	CUA78009.1, CUA76457.1
OG0000637	gi|751841689|emb|CEL55952.1|, gi|751841415|emb|CEL55678.1|	ELU35878.1, ELU40981.1, ELU36270.1, ELU36271.1	CCO32444.1	EUC56814.1, EUC57054.1	KDN48675.1	KEP49729.1	CUA72672.1, CUA68526.1
OG0000638	gi|751841672|emb|CEL55935.1|, gi|751841496|emb|CEL55759.1|	ELU44206.1	CCO34636.1, CCO37416.1	EUC56980.1, EUC57641.1	KDN48578.1, KDN49862.1	KEP51084.1, KEP52279.1	CUA74136.1, CUA76239.1
OG0000639	gi|751831745|emb|CEL64052.1|, gi|751834172|emb|CEL58575.1|, gi|751841639|emb|CEL55902.1|		CCO37482.1, CCO36374.1, CCO34865.1, CCO34866.1	EUC62818.1, EUC53947.1, EUC60832.1	KDN33519.1		CUA69507.1, CUA69805.1
OG0000640	gi|751841637|emb|CEL55900.1|, gi|751841638|emb|CEL55901.1|	ELU37308.1	CCO34315.1, CCO28510.1	EUC57603.1, EUC57604.1	KDN47835.1, KDN47834.1	KEP51587.1, KEP51586.1	CUA67576.1, CUA67577.1
OG0000641	gi|751841634|emb|CEL55897.1|, gi|751832659|emb|CEL62051.1|	ELU36808.1, ELU35743.1, ELU37309.1	CCO28513.1	EUC57600.1	KDN47830.1, KDN46930.1	KEP49799.1, KEP46253.1	CUA70546.1, CUA70896.1
OG0000642	gi|751841558|emb|CEL55821.1|, gi|751840017|emb|CEL57631.1|		CCO36750.1, CCO36943.1	EUC57477.1, EUC56395.1	KDN33733.1, KDN38501.1, KDN35234.1, KDN50878.1	KEP47521.1	CUA74793.1, CUA70797.1
OG0000643	gi|751841461|emb|CEL55724.1|, gi|751835309|emb|CEL56113.1|	ELU41018.1	CCO29825.1, CCO31720.1	EUC56704.1, EUC57017.1	KDN49076.1, KDN48623.1	KEP48551.1, KEP53063.1	CUA74103.1, CUA67486.1
OG0000644	gi|751841398|emb|CEL55661.1|, gi|751841283|emb|CEL55546.1|, gi|751841277|emb|CEL55540.1|	ELU40610.1, ELU40618.1	CCO36896.1, CCO28668.1, CCO28672.1, CCO34697.1	EUC57073.1	KDN48701.1	KEP51172.1	CUA68508.1
OG0000645	gi|751841379|emb|CEL55642.1|, gi|751834676|emb|CEL56902.1|	ELU40619.1	CCO31157.1	EUC57095.1, EUC63182.1	KDN40501.1, KDN48726.1	KEP51163.1, KEP46842.1	CUA67888.1, CUA77034.1, CUA68488.1
OG0000646	gi|751841259|emb|CEL55522.1|, gi|751841260|emb|CEL55523.1|	ELU40787.1, ELU40738.1	CCO28652.1, CCO28654.1, CCO28653.1	EUC54575.1	KDN44190.1, KDN44191.1	KEP52197.1	CUA73378.1, CUA73379.1
OG0000647	gi|751841009|emb|CEL55272.1|, gi|751839939|emb|CEL57553.1|	ELU41468.1, ELU37010.1	CCO26741.1	EUC64933.1, EUC53849.1	KDN39605.1, KDN50640.1	KEP54903.1, KEP47408.1	CUA75966.1, CUA77467.1
OG0000648	gi|751840912|emb|CEL55175.1|	ELU40116.1	CCO30311.1, CCO30310.1	EUC65027.1	KDN36652.1, KDN34569.1, KDN36653.1, KDN36654.1	KEP45257.1, KEP46359.1	CUA77658.1, CUA75881.1
OG0000649	gi|751840828|emb|CEL55091.1|, gi|751830087|emb|CEL60400.1|, gi|751830475|emb|CEL58458.1|, gi|751830714|emb|CEL56596.1|, gi|751835317|emb|CEL56121.1|		CCO36678.1, CCO34564.1	EUC56088.1, EUC56734.1	KDN43598.1	KEP48083.1	CUA67885.1, CUA75777.1
OG0000650	gi|751838730|emb|CEL60824.1|, gi|751840790|emb|CEL55053.1|	ELU36595.1, ELU42616.1	CCO36024.1, CCO27192.1	EUC58802.1, EUC67736.1	KDN35902.1, KDN49818.1	KEP47974.1	CUA73089.1, CUA66757.1
OG0000651	gi|751840592|emb|CEL58206.1|			EUC62684.1, EUC65459.1, EUC65456.1	KDN49622.1, KDN49509.1, KDN49508.1, KDN49505.1	KEP51759.1, KEP44882.1	CUA73774.1, CUA73773.1, CUA73772.1
OG0000652	gi|751840128|emb|CEL57742.1|, gi|751840127|emb|CEL57741.1|	ELU41713.1	CCO26910.1, CCO26909.1, CCO26912.1, CCO26911.1	EUC66788.1	KDN50157.1, KDN50158.1	KEP48063.1	CUA76745.1, CUA76744.1
OG0000653	gi|751836073|emb|CEL54163.1|, gi|751839727|emb|CEL57341.1|, gi|751840093|emb|CEL57707.1|	ELU41671.1, ELU41670.1	CCO26873.1, CCO31225.1, CCO33802.1	EUC54929.1	KDN46426.1, KDN33145.1	KEP47364.1	CUA70459.1
OG0000654	gi|751839992|emb|CEL57606.1|, gi|751839991|emb|CEL57605.1|, gi|751840045|emb|CEL57659.1|	ELU41424.1	CCO26788.1	EUC53908.1, EUC53909.1	KDN50300.1, KDN50298.1	KEP55082.1, KEP55081.1	CUA77419.1, CUA77418.1
OG0000655	gi|751839868|emb|CEL57482.1|, gi|751839870|emb|CEL57484.1|	ELU41516.1, ELU41514.1	CCO26689.1, CCO26692.1	EUC53780.1	KDN42961.1, KDN42963.1	KEP46090.1, KEP49422.1	CUA77529.1, CUA77531.1
OG0000656	gi|751839865|emb|CEL57479.1|, gi|751830130|emb|CEL60242.1|	ELU41627.1, ELU41511.1	CCO26590.1, CCO26686.1	EUC53777.1, EUC53642.1	KDN42957.1	KEP50011.1, KEP49426.1	CUA77637.1, CUA77535.1
OG0000657	gi|751838835|emb|CEL60929.1|, gi|751839802|emb|CEL57416.1|	ELU41577.1	CCO26635.1, CCO27101.1	EUC64264.1, EUC53686.1	KDN42886.1	KEP51630.1, KEP51194.1	CUA74080.1, CUA66853.1, CUA77593.1
OG0000658	gi|751839719|emb|CEL57333.1|		CCO31216.1	EUC56823.1, EUC64465.1, EUC64467.1		KEP45946.1, KEP46808.1	CUA68044.1, CUA78320.1, CUA76261.1, CUA76957.1, CUA76956.1, CUA78364.1
OG0000659	gi|751831811|emb|CEL64011.1|, gi|751839535|emb|CEL59729.1|	ELU45697.1	CCO28247.1, CCO36137.1	EUC62353.1, EUC62354.1	KDN51153.1, KDN51154.1	KEP53796.1, KEP53797.1	CUA69564.1, CUA69565.1
OG0000660	gi|751839442|emb|CEL59636.1|	ELU45748.1, ELU45749.1	CCO26399.1, CCO26401.1	EUC57851.1, EUC57852.1	KDN51058.1, KDN51059.1	KEP50653.1, KEP50652.1	CUA70117.1, CUA70116.1
OG0000661	gi|751839256|emb|CEL59450.1|, gi|751839257|emb|CEL59451.1|, gi|751834298|emb|CEL58411.1|	ELU45923.1, ELU38842.1	CCO26552.1, CCO26553.1	EUC57672.1, EUC67383.1	KDN48169.1	KEP54943.1	CUA70277.1, CUA70276.1
OG0000662	gi|751839213|emb|CEL59407.1|, gi|751839209|emb|CEL59403.1|	ELU45957.1	CCO30636.1, CCO30640.1	EUC67423.1, EUC67427.1	KDN48128.1, KDN48125.1, KDN48129.1	KEP54979.1	CUA70316.1, CUA70320.1
OG0000663	gi|751838600|emb|CEL60694.1|, gi|751829415|emb|CEL63460.1|	ELU42744.1	CCO31330.1, CCO37607.1, CCO37341.1	EUC64033.1, EUC64034.1	KDN49684.1	KEP54584.1, KEP46873.1	CUA66643.1, CUA66642.1
OG0000664	gi|751834833|emb|CEL56652.1|, gi|751838495|emb|CEL60589.1|	ELU38529.1	CCO29551.1, CCO34745.1	EUC62966.1, EUC55745.1	KDN43153.1	KEP48055.1, KEP45261.1	CUA76558.1, CUA74717.1, CUA69544.1
OG0000665	gi|751838459|emb|CEL62005.1|, gi|751831524|emb|CEL53126.1|	ELU43387.1, ELU36915.1	CCO34543.1, CCO30432.1	EUC59124.1, EUC56100.1	KDN47057.1, KDN38069.1	KEP52756.1, KEP46966.1	CUA70696.1
OG0000666	gi|751834114|emb|CEL58668.1|, gi|751838088|emb|CEL61634.1|, gi|751835514|emb|CEL54689.1|	ELU37835.1	CCO37391.1	EUC55608.1, EUC58592.1	KDN40947.1, KDN46666.1, KDN46667.1	KEP48951.1	CUA76248.1, CUA75572.1
OG0000667	gi|751838010|emb|CEL62737.1|, gi|751838012|emb|CEL62739.1|	ELU37346.1, ELU38607.1		EUC56297.1, EUC63253.1	KDN34682.1, KDN45866.1, KDN40455.1, KDN45867.1, KDN46731.1	KEP46927.1	CUA67617.1
OG0000668	gi|751837955|emb|CEL62682.1|		CCO30645.1	EUC63307.1, EUC63299.1, EUC63281.1	KDN39436.1, KDN35146.1, KDN41715.1	KEP53112.1, KEP49186.1, KEP53120.1	CUA72565.1, CUA72555.1
OG0000669	gi|751837908|emb|CEL62635.1|, gi|751837907|emb|CEL62634.1|	ELU38159.1	CCO30747.1	EUC63355.1, EUC63354.1	KDN41763.1, KDN41766.1, KDN41765.1	KEP50378.1, KEP50377.1	CUA68823.1, CUA68822.1
OG0000670	gi|751837684|emb|CEL63354.1|, gi|751837685|emb|CEL63355.1|	ELU38118.1	CCO32279.1, CCO35281.1	EUC54235.1, EUC54241.1, EUC54242.1	KDN45781.1	KEP48359.1, KEP47776.1, KEP47777.1	CUA77294.1
OG0000671	gi|751837487|emb|CEL63157.1|, gi|751837489|emb|CEL63159.1|, gi|751837488|emb|CEL63158.1|	ELU44349.1	CCO33490.1, CCO33489.1, CCO33492.1, CCO33491.1	EUC61092.1, EUC61091.1	KDN45718.1	KEP50046.1, KEP50047.1
OG0000672	gi|751837354|emb|CEL63880.1|, gi|751833262|emb|CEL60367.1|	ELU39984.1	CCO27519.1, CCO38074.1, CCO32257.1	EUC66235.1, EUC55388.1		KEP47146.1, KEP47448.1	CUA67837.1, CUA74005.1, CUA67306.1
OG0000673	gi|751832176|emb|CEL63026.1|, gi|751837072|emb|CEL52669.1|		CCO31470.1, CCO31834.1	EUC62440.1, EUC55088.1	KDN37174.1, KDN34445.1	KEP46980.1, KEP45097.1	CUA67042.1, CUA71977.1, CUA73213.1
OG0000674	gi|751837069|emb|CEL52666.1|, gi|751837070|emb|CEL52667.1|	ELU42046.1, ELU42045.1	CCO30249.1	EUC62439.1, EUC62438.1, EUC62437.1	KDN37172.1, KDN37173.1	KEP46982.1, KEP46981.1	CUA67041.1
OG0000675	gi|751837050|emb|CEL52647.1|, gi|751836977|emb|CEL52574.1|	ELU42022.1, ELU36769.1	CCO30225.1, CCO32952.1	EUC57518.1, EUC62420.1	KDN36224.1	KEP52903.1, KEP49551.1	CUA67027.1, CUA66960.1
OG0000676	gi|751836776|emb|CEL52943.1|, gi|751833637|emb|CEL59920.1|	ELU38872.1, ELU37636.1	CCO33523.1, CCO35631.1	EUC67688.1, EUC61608.1	KDN40724.1	KEP47359.1, KEP50955.1	CUA71278.1, CUA69829.1
OG0000677	gi|751836767|emb|CEL52934.1|, gi|751836768|emb|CEL52935.1|	ELU35710.1, ELU35974.1	CCO36291.1, CCO36292.1	EUC61642.1	KDN37482.1, KDN38028.1, KDN37483.1, KDN37484.1	KEP51322.1	CUA73200.1
OG0000678	gi|751832996|emb|CEL61234.1|, gi|751836763|emb|CEL52930.1|	ELU39586.1, ELU36904.1	CCO29692.1, CCO36596.1	EUC59464.1, EUC63130.1	KDN36342.1	KEP46072.1, KEP47639.1, KEP45090.1, KEP46170.1
OG0000679	gi|751836717|emb|CEL52884.1|, gi|751833193|emb|CEL60419.1|	ELU39595.1, ELU40892.1	CCO35534.1, CCO36971.1, CCO29735.1	EUC54434.1, EUC55217.1	KDN45037.1	KEP48642.1, KEP50630.1	CUA68067.1
OG0000680	gi|751836410|emb|CEL53607.1|	ELU39663.1, ELU42804.1, ELU40551.1, ELU42870.1, ELU37893.1	CCO29690.1, CCO35153.1, CCO35522.1	EUC54927.1, EUC54788.1	KDN33783.1	KEP48821.1
OG0000681	gi|751836167|emb|CEL53842.1|, gi|751830505|emb|CEL57287.1|, gi|751830228|emb|CEL59953.1|	ELU39828.1	CCO36898.1, CCO29982.1	EUC63928.1, EUC67771.1	KDN41479.1, KDN41478.1	KEP48299.1	CUA77663.1, CUA77156.1
OG0000682	gi|751836025|emb|CEL54115.1|	ELU39109.1	CCO33497.1, CCO33498.1	EUC52746.1, EUC54818.1, EUC59004.1, EUC54820.1	KDN47217.1, KDN36067.1	KEP49958.1	CUA78311.1, CUA67790.1
OG0000683	gi|751836004|emb|CEL54094.1|	ELU42991.1, ELU42994.1, ELU42993.1	CCO31633.1, CCO31632.1	EUC54749.1	KDN34406.1, KDN47255.1, KDN47257.1, KDN47256.1	KEP48487.1	CUA67108.1
OG0000684	gi|751835748|emb|CEL54547.1|, gi|751835749|emb|CEL54548.1|	ELU43762.1, ELU43767.1	CCO30410.1	EUC66002.1, EUC66024.1	KDN40636.1	KEP52782.1, KEP48503.1	CUA72145.1, CUA72130.1, CUA67667.1
OG0000685	gi|751835705|emb|CEL54504.1|, gi|751835704|emb|CEL54503.1|	ELU37217.1, ELU37219.1	CCO32678.1, CCO32679.1	EUC65980.1, EUC65979.1	KDN41190.1, KDN41191.1	KEP48767.1, KEP48768.1	CUA70553.1
OG0000686	gi|751835570|emb|CEL54745.1|, gi|751835498|emb|CEL54673.1|	ELU37545.1, ELU37544.1, ELU45256.1, ELU35917.1	CCO37287.1, CCO34932.1	EUC58651.1	KDN34261.1, KDN46685.1	KEP46448.1	CUA72091.1
OG0000687	gi|751835434|emb|CEL54932.1|, gi|751835433|emb|CEL54931.1|	ELU36491.1, ELU36490.1	CCO31005.1, CCO31004.1, CCO31003.1	EUC61343.1	KDN39781.1, KDN39780.1	KEP53348.1	CUA68644.1, CUA68643.1
OG0000688	gi|751833577|emb|CEL60001.1|, gi|751835360|emb|CEL54858.1|	ELU39214.1, ELU36606.1, ELU36603.1	CCO31327.1, CCO31326.1	EUC65665.1, EUC61264.1	KDN46392.1, KDN46576.1	KEP55075.1	CUA71372.1
OG0000689	gi|751835229|emb|CEL56033.1|, gi|751835228|emb|CEL56032.1|, gi|751835230|emb|CEL56034.1|	ELU40327.1	CCO30107.1	EUC67022.1, EUC67023.1	KDN44830.1, KDN44829.1, KDN44828.1	KEP54224.1, KEP54223.1	CUA67424.1
OG0000690	gi|751835215|emb|CEL56307.1|, gi|751835214|emb|CEL56306.1|	ELU37959.1	CCO33877.1, CCO38011.1	EUC54891.1, EUC54890.1	KDN39028.1	KEP48415.1, KEP48414.1	CUA67246.1, CUA74192.1, CUA70784.1
OG0000691	gi|751833939|emb|CEL58818.1|, gi|751835178|emb|CEL56270.1|, gi|751832873|emb|CEL61308.1|	ELU40040.1, ELU36627.1	CCO30545.1, CCO29103.1, CCO29104.1	EUC56065.1, EUC58706.1		KEP50927.1, KEP51344.1	CUA68314.1
OG0000692	gi|751834987|emb|CEL56576.1|	ELU42098.1, ELU37805.1	CCO29277.1	EUC54187.1, EUC62506.1	KDN34758.1, KDN43847.1, KDN33514.1	KEP47037.1, KEP55652.1	CUA67062.1, CUA71681.1
OG0000693	gi|751834932|emb|CEL56521.1|	ELU42167.1	CCO29329.1, CCO29328.1, CCO29330.1	EUC62564.1, EUC53557.1, EUC53581.1, EUC53551.1	KDN42354.1	KEP50708.1	CUA67519.1, CUA69991.1
OG0000694	gi|751834800|emb|CEL56619.1|, gi|751830429|emb|CEL58550.1|, gi|751830193|emb|CEL60035.1|, gi|751830372|emb|CEL58789.1|		CCO34373.1, CCO37526.1, CCO37077.1	EUC54628.1	KDN36645.1, KDN33363.1, KDN33137.1, KDN36472.1	KEP45125.1
OG0000695	gi|751834622|emb|CEL56848.1|, gi|751834628|emb|CEL56854.1|, gi|751834631|emb|CEL56857.1|		CCO33993.1, CCO33989.1, CCO33998.1	EUC63120.1	KDN46936.1, KDN43752.1	KEP48205.1	CUA75262.1, CUA68640.1, CUA75264.1
OG0000696	gi|751834620|emb|CEL56846.1|, gi|751834630|emb|CEL56856.1|	ELU36713.1, ELU39942.1	CCO33991.1, CCO34001.1	EUC63133.1, EUC63134.1	KDN34737.1	KEP47486.1, KEP47485.1	CUA68946.1, CUA75270.1
OG0000697	gi|751834395|emb|CEL57272.1|, gi|751834623|emb|CEL56849.1|	ELU36712.1, ELU38092.1	CCO33997.1, CCO36029.1, CCO33677.1	EUC54728.1, EUC63124.1	KDN36399.1, KDN43748.1	KEP46716.1	CUA70936.1
OG0000698	gi|751834504|emb|CEL56972.1|, gi|751834505|emb|CEL56973.1|, gi|751834340|emb|CEL58453.1|, gi|751829992|emb|CEL61185.1|		CCO35497.1, CCO35498.1, CCO28371.1, CCO28372.1	EUC55465.1	KDN36839.1	KEP47537.1	CUA75726.1, CUA75727.1
OG0000699	gi|751834466|emb|CEL57161.1|, gi|751832602|emb|CEL62088.1|		CCO28774.1, CCO32379.1	EUC55909.1, EUC60663.1, EUC60979.1	KDN37352.1, KDN45518.1	KEP50282.1, KEP47013.1, KEP50358.1	CUA78454.1
OG0000700	gi|751834365|emb|CEL57242.1|	ELU38502.1, ELU38501.1, ELU35938.1	CCO35025.1	EUC61204.1, EUC62983.1, EUC67536.1	KDN36476.1	KEP45300.1, KEP46556.1	CUA75231.1, CUA73373.1
OG0000701	gi|751833449|emb|CEL60125.1|, gi|751834322|emb|CEL58435.1|, gi|751829891|emb|CEL61437.1|		CCO34251.1, CCO33566.1, CCO35469.1	EUC56609.1, EUC56599.1	KDN39341.1	KEP49634.1, KEP53202.1	CUA72869.1, CUA78409.1
OG0000702	gi|751834302|emb|CEL58415.1|			EUC62635.1, EUC62634.1	KDN37865.1, KDN37864.1, KDN34400.1	KEP50966.1, KEP46040.1, KEP47000.1	CUA75700.1, CUA73153.1, CUA75699.1, CUA73152.1
OG0000703	gi|751832307|emb|CEL62809.1|, gi|751834139|emb|CEL58693.1|	ELU45141.1	CCO35483.1	EUC58553.1, EUC58328.1	KDN35013.1, KDN36892.1	KEP51834.1, KEP47351.1	CUA67710.1, CUA72034.1, CUA72038.1
OG0000704	gi|751829937|emb|CEL61303.1|, gi|751834126|emb|CEL58680.1|, gi|751834127|emb|CEL58681.1|	ELU39551.1	CCO34554.1, CCO34555.1	EUC58343.1, EUC58345.1	KDN36575.1	KEP49155.1, KEP49153.1	CUA67723.1, CUA67724.1
OG0000705	gi|751834092|emb|CEL58646.1|, gi|751834087|emb|CEL58641.1|	ELU37137.1	CCO37489.1, CCO37409.1	EUC58408.1, EUC58413.1, EUC58407.1	KDN38345.1, KDN38336.1, KDN38343.1, KDN38335.1		CUA75695.1
OG0000706	gi|751833966|emb|CEL58845.1|		CCO29776.1, CCO29775.1	EUC58654.1, EUC57631.1, EUC58643.1, EUC58648.1, EUC58637.1	KDN40484.1	KEP47762.1, KEP48243.1, KEP46667.1	CUA78386.1
OG0000707	gi|751833713|emb|CEL59175.1|, gi|751833714|emb|CEL59176.1|	ELU37507.1, ELU37506.1	CCO30187.1	EUC54119.1, EUC54118.1	KDN44584.1, KDN44583.1	KEP48281.1, KEP48282.1	CUA71561.1, CUA71560.1
OG0000708	gi|751833574|emb|CEL59998.1|, gi|751833543|emb|CEL59967.1|	ELU39210.1	CCO35149.1, CCO34852.1	EUC65698.1	KDN46386.1, KDN39670.1, KDN46353.1	KEP45493.1, KEP52048.1	CUA71411.1, CUA71375.1
OG0000709	gi|751833569|emb|CEL59993.1|, gi|751832587|emb|CEL62166.1|	ELU40820.1, ELU39367.1	CCO33356.1, CCO33323.1	EUC65671.1, EUC56880.1	KDN46372.1	KEP48337.1, KEP52053.1	CUA71379.1, CUA75782.1
OG0000710	gi|751833447|emb|CEL60123.1|, gi|751833446|emb|CEL60122.1|, gi|751830349|emb|CEL58804.1|, gi|751830348|emb|CEL58803.1|	ELU39470.1	CCO34249.1, CCO34248.1, CCO37386.1	EUC56597.1, EUC56569.1	KDN39343.1	KEP53203.1	CUA72868.1
OG0000711	gi|751830965|emb|CEL54664.1|, gi|751830963|emb|CEL54662.1|, gi|751833369|emb|CEL60180.1|	ELU39231.1	CCO36179.1, CCO36828.1, CCO34626.1	EUC55999.1, EUC55998.1	KDN35954.1	KEP48670.1	CUA68635.1, CUA72852.1
OG0000712	gi|751833367|emb|CEL60178.1|			EUC64909.1, EUC55257.1, EUC60284.1, EUC56787.1, EUC56786.1, EUC56738.1	KDN36531.1, KDN39293.1, KDN44988.1	KEP45075.1, KEP45986.1	CUA68570.1
OG0000713	gi|751833344|emb|CEL60303.1|		CCO37372.1, CCO34858.1	EUC67703.1, EUC61977.1, EUC59031.1, EUC67793.1	KDN40393.1	KEP45825.1, KEP46120.1, KEP46122.1, KEP46744.1	CUA71747.1
OG0000714	gi|751833310|emb|CEL60269.1|, gi|751833307|emb|CEL60266.1|, gi|751833303|emb|CEL60262.1|			EUC58977.1, EUC58978.1, EUC58979.1, EUC58980.1		KEP47770.1, KEP46584.1, KEP47771.1, KEP46582.1, KEP46583.1	CUA78546.1
OG0000715	gi|751833057|emb|CEL61111.1|, gi|751833058|emb|CEL61112.1|	ELU36703.1, ELU36705.1, ELU36704.1	CCO34094.1	EUC56330.1, EUC56331.1	KDN36950.1, KDN36949.1	KEP50841.1, KEP49416.1	CUA78249.1
OG0000716	gi|751833041|emb|CEL61180.1|, gi|751833038|emb|CEL61177.1|	ELU38904.1	CCO33588.1	EUC58572.1, EUC60599.1	KDN33354.1, KDN35740.1	KEP47180.1, KEP45442.1	CUA76236.1, CUA77257.1, CUA77304.1
OG0000717	gi|751832915|emb|CEL61255.1|, gi|751832914|emb|CEL61254.1|, gi|751832913|emb|CEL61253.1|	ELU41062.1	CCO33240.1, CCO33107.1, CCO33105.1, CCO33106.1, CCO33242.1, CCO33241.1	EUC62963.1		KEP46305.1	CUA75534.1
OG0000718	gi|751832874|emb|CEL61309.1|		CCO30544.1	EUC54922.1, EUC54928.1	KDN50259.1, KDN47249.1, KDN47225.1	KEP47158.1	CUA72141.1, CUA72126.1, CUA71359.1, CUA71358.1, CUA71356.1
OG0000719	gi|751832780|emb|CEL61474.1|	ELU40338.1	CCO34897.1, CCO36460.1	EUC59227.1, EUC55288.1	KDN46866.1, KDN35992.1	KEP45204.1, KEP49667.1	CUA73012.1, CUA72844.1, CUA67579.1
OG0000720	gi|751832666|emb|CEL62058.1|, gi|751829915|emb|CEL61388.1|, gi|751832667|emb|CEL62059.1|	ELU42426.1	CCO37309.1, CCO37308.1, CCO37301.1	EUC54011.1	KDN35312.1	KEP54523.1, KEP54522.1	CUA72727.1, CUA74877.1
OG0000721	gi|751832648|emb|CEL62040.1|, gi|751832649|emb|CEL62041.1|	ELU36804.1	CCO32604.1, CCO32605.1	EUC59271.1, EUC59270.1	KDN46919.1, KDN46920.1, KDN46921.1	KEP50154.1, KEP50153.1	CUA78241.1
OG0000722	gi|751832606|emb|CEL62092.1|			EUC66930.1, EUC66931.1	KDN33925.1, KDN46843.1, KDN33629.1, KDN34020.1, KDN33612.1	KEP45306.1, KEP45323.1	CUA70621.1, CUA76459.1, CUA69744.1
OG0000723	gi|751832552|emb|CEL62209.1|	ELU45239.1	CCO33921.1	EUC55291.1, EUC55078.1	KDN35433.1, KDN35984.1	KEP49171.1, KEP49761.1, KEP48192.1	CUA68008.1, CUA71980.1, CUA78034.1
OG0000724	gi|751831716|emb|CEL52735.1|, gi|751832494|emb|CEL62223.1|	ELU37371.1, ELU38100.1	CCO32111.1, CCO36781.1	EUC56308.1, EUC65727.1	KDN40467.1	KEP45606.1, KEP51478.1	CUA73016.1, CUA72827.1
OG0000725	gi|751830168|emb|CEL60095.1|, gi|751832472|emb|CEL62275.1|, gi|751832053|emb|CEL63402.1|		CCO37215.1, CCO34496.1, CCO35195.1	EUC59572.1, EUC60219.1	KDN46570.1, KDN33682.1	KEP46116.1, KEP49646.1	CUA72774.1
OG0000726	gi|751829769|emb|CEL62175.1|, gi|751832355|emb|CEL62393.1|, gi|751829770|emb|CEL62176.1|	ELU40814.1	CCO36506.1	EUC54776.1, EUC56912.1, EUC57558.1	KDN43386.1	KEP48402.1, KEP46794.1	CUA67009.1, CUA73507.1
OG0000727	gi|751832349|emb|CEL62792.1|	ELU43724.1	CCO36219.1, CCO37098.1	EUC67717.1, EUC60881.1	KDN33286.1	KEP45901.1, KEP46439.1, KEP45401.1, KEP46552.1	CUA72109.1, CUA76455.1
OG0000728	gi|751832329|emb|CEL62772.1|		CCO32571.1, CCO32944.1	EUC55091.1, EUC55313.1	KDN43729.1, KDN34817.1	KEP48277.1, KEP47652.1	CUA76440.1, CUA73338.1, CUA68998.1, CUA69505.1
OG0000729	gi|751832293|emb|CEL62854.1|	ELU36748.1	CCO31938.1	EUC57216.1, EUC55286.1, EUC55283.1	KDN35994.1, KDN43036.1	KEP49672.1, KEP49669.1, KEP49083.1	CUA70022.1, CUA69892.1
OG0000730	gi|751832206|emb|CEL62936.1|	ELU39505.1, ELU39506.1	CCO34180.1, CCO33879.1, CCO36961.1	EUC57203.1	KDN36148.1	KEP47728.1	CUA67692.1, CUA67700.1, CUA67693.1, CUA67244.1
OG0000731	gi|751831997|emb|CEL63522.1|	ELU35500.1, ELU36320.1	CCO38192.1, CCO32102.1, CCO37820.1, CCO37560.1, CCO34100.1	EUC56295.1, EUC55163.1	KDN33749.1, KDN43026.1	KEP46160.1
OG0000732	gi|751831963|emb|CEL63542.1|		CCO31591.1	EUC60638.1, EUC67533.1, EUC60827.1, EUC54311.1, EUC67759.1, EUC67567.1, EUC55854.1, EUC60892.1, EUC66991.1	KDN40295.1		CUA74684.1
OG0000733	gi|751831781|emb|CEL64038.1|		CCO33221.1	EUC54180.1, EUC54666.1, EUC54175.1, EUC54287.1	KDN43800.1, KDN38123.1, KDN34327.1, KDN33546.1	KEP47582.1	CUA73439.1, CUA75202.1
OG0000734	gi|751831470|emb|CEL53176.1|, gi|751831467|emb|CEL53173.1|		CCO34319.1, CCO34323.1	EUC54337.1, EUC54347.1	KDN34643.1, KDN38060.1, KDN38055.1, KDN36755.1, KDN33879.1		CUA72100.1, CUA72104.1
OG0000735	gi|751831282|emb|CEL53741.1|, gi|751831463|emb|CEL53169.1|		CCO33722.1, CCO34327.1	EUC54350.1, EUC53977.1, EUC60391.1, EUC60390.1	KDN34637.1, KDN38064.1, KDN36761.1	KEP47030.1	CUA72951.1
OG0000736	gi|751830457|emb|CEL58468.1|	ELU37589.1	CCO35418.1, CCO33753.1	EUC55300.1, EUC61176.1	KDN45707.1, KDN43373.1, KDN43374.1, KDN43375.1, KDN35536.1	KEP46183.1	CUA70750.1
OG0000737	gi|751829962|emb|CEL61247.1|, gi|751830390|emb|CEL58709.1|, gi|751830391|emb|CEL58710.1|		CCO29235.1, CCO37694.1, CCO36908.1	EUC59337.1, EUC67534.1	KDN38016.1, KDN38820.1, KDN33917.1	KEP50438.1	CUA74737.1
OG0000738	gi|751830273|emb|CEL59049.1|		CCO36123.1	EUC56557.1, EUC65081.1, EUC55780.1, EUC67677.1, EUC64353.1	KDN33056.1, KDN38535.1	KEP52153.1, KEP45473.1	CUA67982.1, CUA77087.1
OG0000739	gi|751830247|emb|CEL59193.1|, gi|751830271|emb|CEL59119.1|		CCO37724.1	EUC60933.1, EUC56757.1, EUC59566.1, EUC54439.1, EUC67583.1		KEP46968.1, KEP48032.1, KEP45194.1, KEP49337.1	CUA68415.1
OG0000740	gi|751830220|emb|CEL59957.1|		CCO32479.1	EUC53634.1, EUC56282.1, EUC60380.1	KDN42384.1, KDN34176.1, KDN41953.1, KDN38919.1	KEP46209.1	CUA74696.1, CUA70598.1, CUA74043.1
OG0000741	gi|751829967|emb|CEL61244.1|		CCO36988.1, CCO35504.1	EUC64025.1, EUC64013.1, EUC60466.1	KDN34681.1	KEP54365.1, KEP54377.1, KEP45297.1	CUA69698.1, CUA72984.1, CUA68738.1
OG0000742	gi|751829921|emb|CEL61352.1|	ELU42400.1	CCO35947.1, CCO35552.1	EUC59290.1, EUC59293.1, EUC59295.1	KDN33645.1	KEP48117.1, KEP48115.1, KEP45581.1	CUA72573.1, CUA76997.1
OG0000743		ELU42330.1, ELU35990.1, ELU36163.1	CCO37022.1, CCO33432.1, CCO36113.1, CCO37024.1	EUC57411.1		KEP51058.1, KEP51059.1	CUA67139.1, CUA67283.1, CUA71580.1
OG0000744		ELU42154.1, ELU42153.1		EUC61535.1, EUC58638.1, EUC65705.1	KDN35245.1, KDN34353.1, KDN46958.1, KDN33388.1	KEP45885.1, KEP53544.1, KEP45331.1	CUA67670.1
OG0000745			CCO32811.1	EUC55522.1, EUC61537.1, EUC65678.1	KDN46360.1, KDN42024.1	KEP50532.1, KEP52059.1, KEP45129.1	CUA69529.1, CUA69530.1, CUA71385.1, CUA71365.1
OG0000746			CCO37190.1, CCO35831.1	EUC57655.1, EUC55527.1, EUC58564.1	KDN42057.1, KDN35863.1	KEP46056.1, KEP45843.1, KEP44932.1, KEP44874.1, KEP44942.1	CUA67292.1
OG0000747				EUC54846.1, EUC54845.1	KDN47200.1, KDN47204.1, KDN47198.1, KDN47199.1, KDN47197.1	KEP51816.1, KEP51815.1	CUA73067.1, CUA74832.1, CUA74833.1, CUA74834.1
OG0000748				EUC66950.1, EUC63027.1, EUC55031.1, EUC55028.1	KDN33010.1, KDN34017.1, KDN42824.1	KEP46853.1, KEP48695.1, KEP52672.1, KEP48051.1, KEP45221.1	CUA78453.1
OG0000749				EUC66905.1, EUC66906.1, EUC66907.1, EUC66919.1, EUC66918.1	KDN48756.1, KDN45842.1, KDN34286.1, KDN34283.1, KDN45828.1	KEP49693.1, KEP49692.1	CUA74273.1
OG0000750	gi|751832711|emb|CEL61580.1|, gi|751842622|emb|CEL52320.1|		CCO35529.1, CCO26150.1, CCO36094.1	EUC67159.1, EUC56449.1	KDN49466.1	KEP50819.1, KEP55545.1	CUA74169.1, CUA72347.1
OG0000751	gi|751842481|emb|CEL52179.1|, gi|751839523|emb|CEL59717.1|	ELU44466.1, ELU45684.1	CCO28259.1	EUC66601.1, EUC67287.1	KDN51163.1	KEP54720.1, KEP53785.1	CUA72473.1, CUA69575.1
OG0000752	gi|751842322|emb|CEL52020.1|, gi|751842323|emb|CEL52021.1|	ELU43951.1	CCO28810.1	EUC62028.1, EUC62027.1	KDN51898.1, KDN51899.1	KEP53086.1, KEP53085.1	CUA75099.1, CUA75098.1
OG0000753	gi|751842246|emb|CEL51944.1|, gi|751842247|emb|CEL51945.1|	ELU44702.1, ELU44704.1, ELU44703.1	CCO37462.1, CCO28108.1, CCO37404.1	EUC62101.1	KDN51813.1	KEP53844.1	CUA75038.1
OG0000754	gi|751841966|emb|CEL51664.1|, gi|751841967|emb|CEL51665.1|	ELU44944.1	CCO27732.1, CCO27734.1	EUC61708.1	KDN34610.1, KDN34609.1	KEP53214.1, KEP53215.1	CUA68163.1, CUA68162.1
OG0000755	gi|751830077|emb|CEL60449.1|, gi|751841791|emb|CEL51489.1|		CCO37119.1, CCO37109.1	EUC67764.1	KDN35559.1, KDN35552.1	KEP53922.1	CUA71098.1, CUA73500.1, CUA76587.1, CUA76972.1
OG0000756	gi|751841732|emb|CEL55995.1|, gi|751830036|emb|CEL60569.1|	ELU39976.1	CCO35231.1, CCO35465.1	EUC58190.1	KDN45326.1	KEP45914.1	CUA74863.1, CUA72642.1, CUA74864.1, CUA72643.1
OG0000757	gi|751841723|emb|CEL55986.1|	ELU39964.1	CCO35663.1, CCO35662.1, CCO35661.1	EUC57403.1, EUC62833.1, EUC56775.1, EUC55279.1	KDN34172.1, KDN34169.1	KEP46839.1
OG0000758	gi|751841541|emb|CEL55804.1|, gi|751841542|emb|CEL55805.1|	ELU44180.1	CCO28590.1, CCO28588.1	EUC56937.1	KDN40757.1, KDN42436.1, KDN42435.1, KDN38282.1	KEP51118.1	CUA69044.1
OG0000759	gi|751841539|emb|CEL55802.1|, gi|751838246|emb|CEL61792.1|	ELU43578.1	CCO28591.1, CCO28487.1	EUC59730.1, EUC56949.1	KDN40771.1, KDN42756.1	KEP49131.1, KEP54781.1	CUA69034.1
OG0000760	gi|751841011|emb|CEL55274.1|, gi|751841498|emb|CEL55761.1|	ELU44209.1	CCO30796.1	EUC64931.1, EUC56978.1	KDN50638.1, KDN48575.1	KEP48245.1, KEP52278.1	CUA74138.1, CUA75968.1
OG0000761	gi|751832544|emb|CEL62201.1|, gi|751841444|emb|CEL55707.1|	ELU40998.1	CCO31706.1, CCO33929.1	EUC55106.1, EUC57031.1	KDN34441.1, KDN48640.1	KEP49362.1, KEP52752.1	CUA68550.1
OG0000762	gi|751841418|emb|CEL55681.1|, gi|751841439|emb|CEL55702.1|	ELU41004.1	CCO31704.1, CCO32449.1	EUC57051.1, EUC57035.1	KDN48672.1	KEP52733.1, KEP52750.1	CUA68547.1, CUA68529.1
OG0000763	gi|751838721|emb|CEL60815.1|, gi|751841414|emb|CEL55677.1|	ELU42609.1, ELU40989.1, ELU42646.1	CCO27200.1, CCO27199.1, CCO32443.1	EUC64151.1	KDN49811.1	KEP49841.1	CUA66748.1
OG0000764	gi|751841392|emb|CEL55655.1|, gi|751841393|emb|CEL55656.1|	ELU40634.1, ELU40633.1	CCO29651.1	EUC57079.1, EUC57078.1	KDN48707.1, KDN48712.1	KEP51177.1, KEP51178.1	CUA68503.1
OG0000765	gi|751841343|emb|CEL55606.1|, gi|751837016|emb|CEL52613.1|	ELU41993.1, ELU40667.1	CCO29610.1, CCO31979.1	EUC57125.1, EUC62385.1	KDN47898.1, KDN48767.1	KEP49896.1	CUA68462.1
OG0000766	gi|751841242|emb|CEL55505.1|, gi|751841266|emb|CEL55529.1|	ELU40771.1, ELU40727.1	CCO28660.1	EUC54539.1, EUC54588.1	KDN44185.1	KEP48630.1, KEP52184.1	CUA77929.1, CUA77999.1
OG0000767	gi|751841176|emb|CEL55439.1|	ELU40351.1	CCO28946.1	EUC64781.1, EUC61440.1	KDN34255.1, KDN50436.1	KEP48876.1, KEP49718.1	CUA77848.1, CUA68722.1, CUA70491.1
OG0000768	gi|751841087|emb|CEL55350.1|	ELU40431.1, ELU40432.1		EUC64858.1, EUC64857.1	KDN50551.1, KDN50550.1	KEP53897.1, KEP53898.1, KEP53899.1	CUA76037.1, CUA76038.1
OG0000769	gi|751841078|emb|CEL55341.1|, gi|751841079|emb|CEL55342.1|	ELU40425.1	CCO30473.1	EUC64865.1, EUC64866.1	KDN50561.1, KDN50560.1	KEP51695.1, KEP51694.1	CUA76030.1, CUA76029.1
OG0000770	gi|751840903|emb|CEL55166.1|, gi|751840904|emb|CEL55167.1|	ELU40091.1	CCO38214.1, CCO38215.1, CCO36435.1, CCO36440.1	EUC65038.1	KDN50773.1, KDN50774.1	KEP49524.1	CUA75873.1
OG0000771	gi|751840860|emb|CEL55123.1|	ELU35919.1	CCO30712.1	EUC65085.1, EUC65079.1, EUC65080.1	KDN35774.1	KEP45551.1, KEP44904.1, KEP45201.1	CUA67252.1, CUA67253.1
OG0000772	gi|751840693|emb|CEL58307.1|, gi|751840701|emb|CEL58315.1|	ELU43317.1	CCO27867.1	EUC65558.1, EUC65569.1	KDN34311.1, KDN32900.1	KEP52304.1, KEP52294.1	CUA73652.1, CUA73637.1
OG0000773	gi|751840657|emb|CEL58271.1|	ELU43288.1, ELU43282.1	CCO27829.1, CCO27830.1	EUC65518.1, EUC65519.1	KDN46025.1, KDN46026.1	KEP55014.1, KEP55015.1	CUA73714.1
OG0000774	gi|751840607|emb|CEL58221.1|, gi|751840606|emb|CEL58220.1|	ELU43226.1	CCO27791.1, CCO27792.1	EUC65474.1, EUC65475.1	KDN49487.1, KDN49486.1	KEP54597.1	CUA73758.1, CUA73757.1
OG0000775	gi|751840583|emb|CEL58197.1|, gi|751840584|emb|CEL58198.1|	ELU43208.1	CCO27238.1, CCO27239.1	EUC65449.1, EUC65448.1	KDN49516.1, KDN49515.1	KEP51767.1, KEP51766.1	CUA73781.1
OG0000776	gi|751835656|emb|CEL54455.1|, gi|751840551|emb|CEL58165.1|	ELU43193.1, ELU43031.1	CCO31612.1	EUC60475.1, EUC65412.1	KDN37767.1	KEP48143.1, KEP55186.1	CUA73814.1, CUA77301.1
OG0000777	gi|751840517|emb|CEL58131.1|	ELU43172.1	CCO27298.1, CCO27295.1	EUC65383.1, EUC65379.1	KDN37799.1, KDN37802.1	KEP55157.1, KEP55161.1	CUA73839.1, CUA73835.1
OG0000778	gi|751835619|emb|CEL54794.1|, gi|751840511|emb|CEL58125.1|	ELU43148.1, ELU36957.1		EUC65373.1, EUC53964.1	KDN43530.1, KDN44656.1	KEP55152.1, KEP52171.1	CUA67995.1, CUA73845.1
OG0000779	gi|751840158|emb|CEL57772.1|	ELU39637.1, ELU41729.1	CCO37044.1, CCO37442.1	EUC66758.1	KDN35445.1, KDN50118.1, KDN50119.1	KEP52070.1	CUA76771.1, CUA74792.1
OG0000780	gi|751840126|emb|CEL57740.1|, gi|751840125|emb|CEL57739.1|	ELU41714.1	CCO26907.1, CCO26908.1	EUC66789.1	KDN50160.1, KDN50161.1, KDN50159.1	KEP48062.1, KEP53180.1	CUA76743.1
OG0000781	gi|751840114|emb|CEL57728.1|	ELU41697.1	CCO26896.1	EUC65953.1, EUC66799.1	KDN41212.1, KDN50172.1	KEP53170.1, KEP47394.1	CUA76734.1, CUA75460.1, CUA75459.1
OG0000782	gi|751839838|emb|CEL57452.1|	ELU40074.1	CCO34569.1	EUC65116.1, EUC53722.1	KDN42924.1, KDN35772.1	KEP47203.1	CUA67250.1, CUA76137.1, CUA71444.1, CUA77558.1
OG0000783	gi|751839776|emb|CEL57390.1|, gi|751839775|emb|CEL57389.1|	ELU41617.1, ELU41618.1	CCO26607.1, CCO26606.1	EUC53662.1, EUC53661.1		KEP54142.1, KEP54141.1	CUA77617.1, CUA77616.1
OG0000784	gi|751839628|emb|CEL59822.1|, gi|751839620|emb|CEL59814.1|	ELU45612.1	CCO28171.1, CCO28160.1	EUC66513.1, EUC66520.1	KDN51286.1	KEP50503.1, KEP50510.1	CUA69410.1, CUA69402.1
OG0000785	gi|751832948|emb|CEL61288.1|, gi|751839621|emb|CEL59815.1|, gi|751839622|emb|CEL59816.1|	ELU45590.1	CCO28169.1, CCO28170.1, CCO32904.1	EUC66519.1	KDN51278.1, KDN51279.1	KEP50504.1	CUA69403.1
OG0000786	gi|751839577|emb|CEL59771.1|	ELU45641.1, ELU45653.1	CCO28205.1	EUC66561.1, EUC66560.1	KDN51217.1, KDN51218.1	KEP54349.1, KEP54350.1	CUA69364.1, CUA69365.1
OG0000787	gi|751839565|emb|CEL59759.1|, gi|751839566|emb|CEL59760.1|	ELU45664.1	CCO28215.1	EUC66461.1, EUC66192.1, EUC66570.1	KDN51196.1, KDN33523.1	KEP52920.1	CUA69350.1, CUA69356.1
OG0000788	gi|751839541|emb|CEL59735.1|, gi|751839540|emb|CEL59734.1|	ELU45705.1	CCO28241.1, CCO28242.1, CCO28243.1	EUC62349.1	KDN51148.1, KDN51149.1	KEP53800.1	CUA69560.1, CUA69559.1
OG0000789	gi|751839516|emb|CEL59710.1|	ELU45689.1		EUC67711.1, EUC66593.1, EUC66594.1	KDN32970.1, KDN51172.1	KEP53777.1, KEP53778.1, KEP53779.1	CUA78316.1, CUA78355.1
OG0000790	gi|751839366|emb|CEL59560.1|	ELU45830.1, ELU45829.1	CCO26458.1	EUC57701.1, EUC57769.1	KDN50971.1, KDN50891.1	KEP52710.1, KEP52398.1	CUA70185.1, CUA70247.1
OG0000791	gi|751839341|emb|CEL59535.1|, gi|751839343|emb|CEL59537.1|	ELU45835.1	CCO26480.1, CCO26481.1	EUC57750.1, EUC57749.1	KDN50952.1, KDN50953.1	KEP50326.1, KEP50325.1	CUA70207.1
OG0000792	gi|751839280|emb|CEL59474.1|, gi|751839278|emb|CEL59472.1|, gi|751839279|emb|CEL59473.1|	ELU45902.1	CCO26531.1, CCO26530.1, CCO26529.1	EUC57692.1	KDN50880.1, KDN50879.1	KEP52719.1	CUA70257.1
OG0000793	gi|751839218|emb|CEL59412.1|, gi|751839219|emb|CEL59413.1|	ELU45961.1	CCO37735.1, CCO37734.1	EUC67418.1, EUC67417.1	KDN48134.1	KEP54975.1, KEP54976.1	CUA70312.1, CUA70311.1
OG0000794	gi|751833555|emb|CEL59979.1|, gi|751839105|emb|CEL59299.1|, gi|751839202|emb|CEL59396.1|		CCO33371.1, CCO30626.1, CCO30031.1	EUC67435.1	KDN48119.1	KEP55674.1	CUA74006.1, CUA74013.1, CUA71128.1
OG0000795	gi|751837641|emb|CEL63311.1|, gi|751837645|emb|CEL63315.1|, gi|751839098|emb|CEL59292.1|	ELU38358.1		EUC67527.1	KDN45813.1, KDN48019.1, KDN48021.1, KDN45814.1	KEP53042.1	CUA70411.1, CUA73528.1
OG0000796	gi|751839094|emb|CEL59288.1|, gi|751839095|emb|CEL59289.1|	ELU38388.1, ELU38389.1	CCO30037.1	EUC56171.1, EUC56170.1	KDN48014.1, KDN48015.1	KEP53047.1, KEP53046.1	CUA70414.1
OG0000797	gi|751838930|emb|CEL61024.1|	ELU42683.1		EUC64357.1, EUC64358.1, EUC64120.1	KDN38720.1, KDN38721.1	KEP44917.1, KEP54433.1, KEP53393.1	CUA66940.1, CUA66721.1
OG0000798	gi|751838915|emb|CEL61009.1|	ELU42480.1	CCO27033.1	EUC64338.1, EUC63780.1, EUC53946.1	KDN48171.1, KDN39189.1	KEP50056.1, KEP46768.1	CUA74088.1, CUA66928.1
OG0000799	gi|751838845|emb|CEL60939.1|, gi|751838809|emb|CEL60903.1|		CCO27098.1, CCO27127.1	EUC64232.1, EUC64272.1	KDN45211.1, KDN45174.1	KEP51187.1, KEP51454.1	CUA66863.1, CUA66829.1
OG0000800	gi|751834533|emb|CEL57001.1|, gi|751838785|emb|CEL60879.1|, gi|751836232|emb|CEL53907.1|	ELU39891.1	CCO27147.1	EUC64210.1, EUC55505.1	KDN45147.1, KDN46328.1	KEP53648.1, KEP48108.1	CUA70825.1
OG0000801	gi|751838599|emb|CEL60693.1|, gi|751830011|emb|CEL61135.1|		CCO38055.1, CCO37340.1, CCO36627.1, CCO37606.1	EUC64029.1	KDN49675.1, KDN49683.1	KEP53542.1, KEP53543.1	CUA66635.1
OG0000802	gi|751838553|emb|CEL60647.1|		CCO30913.1, CCO30914.1	EUC66983.1, EUC66984.1	KDN45563.1, KDN45562.1, KDN45561.1	KEP51971.1, KEP46675.1	CUA66592.1, CUA66594.1
OG0000803	gi|751838414|emb|CEL61960.1|, gi|751838413|emb|CEL61959.1|	ELU43460.1, ELU43459.1	CCO29897.1, CCO29898.1	EUC59082.1, EUC59083.1	KDN47109.1	KEP53140.1, KEP53141.1	CUA70658.1
OG0000804	gi|751838392|emb|CEL61938.1|	ELU43466.1	CCO37838.1, CCO29885.1	EUC65715.1, EUC59057.1, EUC65709.1	KDN33708.1	KEP51486.1	CUA70639.1, CUA76311.1, CUA75816.1
OG0000805	gi|751838378|emb|CEL61924.1|, gi|751838379|emb|CEL61925.1|	ELU43485.1, ELU43486.1	CCO29871.1, CCO29872.1	EUC59601.1	KDN47638.1, KDN47639.1	KEP47493.1	CUA70626.1, CUA70627.1
OG0000806	gi|751838106|emb|CEL61652.1|, gi|751838110|emb|CEL61656.1|	ELU37817.1, ELU37798.1	CCO29198.1	EUC55628.1, EUC55626.1	KDN40913.1	KEP46985.1, KEP46887.1	CUA74617.1, CUA74621.1
OG0000807	gi|751838102|emb|CEL61648.1|, gi|751838101|emb|CEL61647.1|	ELU37831.1, ELU37812.1	CCO34275.1, CCO34274.1	EUC55618.1	KDN40923.1, KDN40926.1	KEP51242.1	CUA74627.1, CUA74628.1
OG0000808	gi|751837975|emb|CEL62702.1|, gi|751837976|emb|CEL62703.1|	ELU38203.1	CCO30661.1, CCO30659.1	EUC63288.1, EUC63289.1	KDN33565.1	KEP47817.1	CUA69719.1, CUA77299.1, CUA69718.1
OG0000809	gi|751837891|emb|CEL62618.1|, gi|751837941|emb|CEL62668.1|	ELU38235.1, ELU38182.1	CCO34753.1, CCO34752.1, CCO30764.1	EUC63372.1, EUC63321.1		KEP47876.1, KEP45200.1	CUA68852.1
OG0000810	gi|751837738|emb|CEL62465.1|			EUC54675.1, EUC54674.1, EUC54673.1	KDN48289.1, KDN47380.1, KDN32902.1, KDN34538.1, KDN38053.1	KEP45561.1, KEP45332.1	CUA72956.1
OG0000811	gi|751837656|emb|CEL63326.1|, gi|751830024|emb|CEL60574.1|, gi|751830025|emb|CEL60575.1|	ELU38412.1, ELU36347.1, ELU35584.1	CCO33184.1, CCO37567.1	EUC54184.1	KDN45809.1	KEP48717.1	CUA75586.1
OG0000812	gi|751834233|emb|CEL58493.1|, gi|751837640|emb|CEL63310.1|	ELU42279.1	CCO34825.1, CCO33192.1	EUC66923.1, EUC54551.1	KDN45821.1	KEP49166.1, KEP51371.1	CUA73523.1, CUA68396.1
OG0000813	gi|751831118|emb|CEL54226.1|, gi|751837565|emb|CEL63235.1|	ELU45170.1	CCO29516.1, CCO36371.1, CCO36372.1, CCO37107.1	EUC61015.1	KDN36723.1	KEP52963.1	CUA71062.1, CUA70772.1
OG0000814	gi|751837492|emb|CEL63162.1|, gi|751837557|emb|CEL63227.1|	ELU45191.1, ELU44346.1	CCO29509.1	EUC61022.1, EUC61067.1		KEP52956.1, KEP54079.1	CUA71017.1, CUA71056.1, CUA69193.1
OG0000815	gi|751837547|emb|CEL63217.1|, gi|751834225|emb|CEL58485.1|	ELU45154.1	CCO35783.1, CCO36646.1, CCO29500.1	EUC61032.1, EUC60985.1	KDN47281.1	KEP52947.1	CUA71082.1, CUA71048.1
OG0000816	gi|751833585|emb|CEL60009.1|, gi|751837535|emb|CEL63205.1|	ELU39220.1	CCO29491.1	EUC61044.1, EUC62851.1	KDN46893.1, KDN46889.1	KEP54057.1	CUA67135.1, CUA71039.1, CUA73300.1
OG0000817	gi|751837523|emb|CEL63193.1|, gi|751836134|emb|CEL53809.1|	ELU38784.1, ELU44378.1		EUC61055.1, EUC63897.1	KDN40212.1, KDN40213.1	KEP51621.1, KEP54068.1	CUA76294.1, CUA71027.1
OG0000818	gi|751833146|emb|CEL60474.1|, gi|751837500|emb|CEL63170.1|	ELU44361.1, ELU36931.1	CCO33479.1	EUC61072.1, EUC58502.1	KDN33330.1, KDN40229.1	KEP50742.1, KEP54083.1	CUA76212.1
OG0000819	gi|751837414|emb|CEL63940.1|, gi|751829944|emb|CEL61300.1|	ELU43015.1	CCO32851.1, CCO34934.1	EUC67708.1, EUC56414.1		KEP45159.1, KEP50816.1	CUA74565.1, CUA74563.1, CUA76425.1
OG0000820	gi|751831728|emb|CEL64066.1|, gi|751837378|emb|CEL63904.1|	ELU38091.1	CCO27437.1	EUC66213.1, EUC58904.1	KDN47406.1	KEP48264.1, KEP45857.1	CUA68219.1, CUA68676.1, CUA67858.1
OG0000821	gi|751837287|emb|CEL63813.1|, gi|751832032|emb|CEL63438.1|	ELU43379.1	CCO33756.1, CCO27570.1	EUC62897.1, EUC66291.1	KDN37138.1, KDN47515.1	KEP55480.1, KEP47904.1	CUA67780.1
OG0000822	gi|751832883|emb|CEL61318.1|, gi|751837168|emb|CEL63694.1|	ELU36610.1, ELU45513.1	CCO30537.1, CCO31907.1	EUC61569.1, EUC66412.1		KEP47490.1, KEP55349.1	CUA69119.1, CUA74707.1
OG0000823	gi|751837078|emb|CEL52675.1|	ELU42039.1	CCO31475.1	EUC62446.1, EUC62451.1, EUC62376.1, EUC57276.1	KDN37182.1	KEP48910.1, KEP48909.1, KEP47378.1	CUA67049.1
OG0000824	gi|751837063|emb|CEL52660.1|	ELU42037.1, ELU42035.1, ELU42036.1, ELU42030.1	CCO30241.1, CCO30239.1, CCO30240.1	EUC62432.1	KDN37165.1	KEP48810.1	CUA67036.1
OG0000825	gi|751837014|emb|CEL52611.1|, gi|751837013|emb|CEL52610.1|	ELU41983.1, ELU41991.1	CCO31981.1	EUC62383.1	KDN47901.1, KDN47900.1, KDN47902.1	KEP48515.1	CUA66995.1, CUA66994.1
OG0000826	gi|751836947|emb|CEL52544.1|	ELU39186.1	CCO35526.1	EUC57478.1, EUC57446.1	KDN40137.1, KDN40136.1, KDN33390.1, KDN34022.1	KEP47830.1, KEP46516.1	CUA75456.1
OG0000827	gi|751836920|emb|CEL52517.1|, gi|751836921|emb|CEL52518.1|, gi|751836919|emb|CEL52516.1|	ELU39135.1, ELU39136.1, ELU39155.1		EUC57442.1, EUC57441.1	KDN40110.1	KEP50795.1, KEP50794.1	CUA74535.1
OG0000828	gi|751836840|emb|CEL53007.1|, gi|751836839|emb|CEL53006.1|	ELU41342.1	CCO30283.1	EUC56866.1, EUC56867.1	KDN42643.1, KDN42644.1	KEP50217.1, KEP50218.1	CUA76489.1, CUA76490.1
OG0000829	gi|751834614|emb|CEL56840.1|, gi|751831735|emb|CEL64073.1|, gi|751831736|emb|CEL64074.1|, gi|751836795|emb|CEL52962.1|	ELU37650.1	CCO34388.1, CCO35577.1, CCO36211.1, CCO34347.1	EUC61631.1	KDN33586.1	KEP47587.1
OG0000830	gi|751833493|emb|CEL60044.1|, gi|751836770|emb|CEL52937.1|		CCO35743.1, CCO35041.1	EUC61649.1, EUC54273.1	KDN33773.1, KDN36003.1, KDN37486.1	KEP46130.1	CUA71290.1, CUA67584.1
OG0000831	gi|751836663|emb|CEL53349.1|	ELU42887.1	CCO33651.1, CCO33649.1, CCO33650.1	EUC61456.1, EUC61449.1	KDN45808.1, KDN46595.1	KEP52352.1, KEP48794.1	CUA71772.1
OG0000832	gi|751832137|emb|CEL63041.1|, gi|751836638|emb|CEL53324.1|	ELU42862.1	CCO32805.1	EUC60571.1, EUC61468.1	KDN44292.1, KDN44304.1	KEP52364.1, KEP48024.1	CUA67245.1, CUA77701.1
OG0000833	gi|751836563|emb|CEL53249.1|, gi|751836561|emb|CEL53247.1|, gi|751836560|emb|CEL53246.1|	ELU42947.1	CCO36926.1, CCO34056.1, CCO34055.1, CCO36927.1	EUC61529.1	KDN42030.1	KEP53549.1	CUA72779.1
OG0000834	gi|751836303|emb|CEL53500.1|	ELU41095.1, ELU42403.1	CCO32428.1	EUC55759.1, EUC60299.1	KDN38988.1, KDN38973.1	KEP47733.1, KEP50182.1	CUA71642.1, CUA67883.1
OG0000835	gi|751836202|emb|CEL53877.1|, gi|751836203|emb|CEL53878.1|	ELU39862.1, ELU39863.1	CCO28295.1, CCO28294.1	EUC63966.1	KDN42707.1, KDN42706.1	KEP47625.1	CUA69647.1, CUA69646.1
OG0000836	gi|751836077|emb|CEL54167.1|, gi|751832351|emb|CEL62794.1|	ELU39126.1		EUC62971.1	KDN43888.1, KDN44024.1, KDN33100.1, KDN34632.1, KDN33845.1, KDN33805.1, KDN33802.1	KEP48680.1
OG0000837	gi|751836007|emb|CEL54097.1|			EUC54754.1	KDN42529.1, KDN47251.1	KEP48484.1	CUA74097.1, CUA73474.1, CUA73476.1, CUA72613.1, CUA74099.1, CUA74100.1, CUA74847.1
OG0000838	gi|751835994|emb|CEL54084.1|	ELU39051.1, ELU42987.1	CCO31638.1, CCO31637.1	EUC54724.1, EUC55041.1	KDN42533.1, KDN47235.1, KDN42534.1	KEP47131.1	CUA70527.1
OG0000839	gi|751835966|emb|CEL54056.1|	ELU42957.1		EUC54234.1, EUC54257.1	KDN45775.1	KEP48358.1, KEP50523.1, KEP48574.1	CUA71755.1, CUA68423.1, CUA77290.1, CUA71797.1
OG0000840	gi|751835913|emb|CEL54353.1|, gi|751835912|emb|CEL54352.1|	ELU44133.1	CCO31797.1, CCO31798.1	EUC59218.1	KDN43182.1, KDN43180.1, KDN43181.1	KEP54175.1	CUA67081.1, CUA67082.1
OG0000841	gi|751835868|emb|CEL54308.1|, gi|751835870|emb|CEL54310.1|, gi|751835867|emb|CEL54307.1|, gi|751835343|emb|CEL56147.1|		CCO32144.1, CCO37495.1, CCO32146.1		KDN41296.1	KEP46217.1	CUA75243.1, CUA73449.1, CUA73446.1
OG0000842	gi|751835826|emb|CEL54266.1|, gi|751835281|emb|CEL56085.1|		CCO30138.1, CCO29849.1	EUC57355.1, EUC56730.1, EUC56729.1	KDN49039.1	KEP47947.1, KEP47946.1, KEP50371.1	CUA67394.1
OG0000843	gi|751834381|emb|CEL57258.1|, gi|751835661|emb|CEL54460.1|, gi|751831670|emb|CEL52777.1|	ELU38077.1, ELU38841.1, ELU36128.1, ELU38087.1	CCO31618.1, CCO34416.1, CCO36215.1				CUA67278.1, CUA74676.1
OG0000844	gi|751835652|emb|CEL54451.1|, gi|751835651|emb|CEL54450.1|	ELU43022.1	CCO31607.1, CCO31608.1, CCO31606.1	EUC59854.1, EUC60494.1	KDN38691.1	KEP47388.1, KEP48033.1	CUA69726.1
OG0000845	gi|751835615|emb|CEL54790.1|, gi|751835616|emb|CEL54791.1|, gi|751831447|emb|CEL53400.1|			EUC53962.1, EUC56376.1	KDN43295.1, KDN43296.1, KDN42825.1, KDN44652.1	KEP52173.1, KEP50418.1	CUA76617.1
OG0000846	gi|751835456|emb|CEL54954.1|, gi|751835455|emb|CEL54953.1|	ELU42812.1, ELU42811.1	CCO30987.1, CCO30988.1	EUC61364.1	KDN47585.1, KDN47586.1	KEP49095.1	CUA67225.1, CUA67226.1
OG0000847	gi|751835401|emb|CEL54899.1|, gi|751835400|emb|CEL54898.1|	ELU38341.1	CCO35121.1, CCO35122.1	EUC61317.1, EUC61318.1	KDN39807.1, KDN39806.1	KEP53370.1, KEP53369.1	CUA78392.1
OG0000848	gi|751835344|emb|CEL56148.1|	ELU39414.1, ELU39416.1	CCO32715.1	EUC56670.1	KDN49121.1, KDN49119.1, KDN49120.1	KEP54677.1	CUA74513.1, CUA76375.1, CUA67211.1
OG0000849	gi|751834944|emb|CEL56533.1|, gi|751834943|emb|CEL56532.1|	ELU42135.1	CCO29317.1, CCO29318.1	EUC62550.1, EUC62549.1	KDN42336.1, KDN42337.1	KEP55611.1, KEP55610.1	CUA71721.1
OG0000850	gi|751834880|emb|CEL56699.1|	ELU38572.1, ELU36108.1	CCO37591.1, CCO35721.1, CCO34221.1	EUC62988.1		KEP46622.1, KEP46623.1, KEP50876.1	CUA69589.1, CUA69590.1
OG0000851	gi|751834876|emb|CEL56695.1|, gi|751834877|emb|CEL56696.1|	ELU38575.1, ELU38573.1	CCO37291.1, CCO34578.1, CCO35716.1	EUC62992.1	KDN39120.1, KDN39126.1	KEP50880.1	CUA69586.1
OG0000852	gi|751834820|emb|CEL56639.1|, gi|751834821|emb|CEL56640.1|	ELU42423.1	CCO29561.1	EUC63040.1	KDN35129.1, KDN35128.1, KDN35496.1	KEP49462.1	CUA70972.1, CUA76452.1, CUA69005.1
OG0000853	gi|751833677|emb|CEL59139.1|, gi|751834735|emb|CEL56751.1|	ELU37911.1	CCO33139.1	EUC62652.1, EUC62855.1, EUC63805.1	KDN40577.1	KEP49975.1, KEP53810.1, KEP45490.1	CUA77694.1
OG0000854	gi|751834728|emb|CEL56744.1|, gi|751834727|emb|CEL56743.1|	ELU36206.1, ELU37922.1	CCO33132.1, CCO33129.1	EUC63817.1	KDN40567.1	KEP49039.1	CUA78026.1, CUA77971.1, CUA76403.1
OG0000855	gi|751834726|emb|CEL56742.1|	ELU37928.1	CCO33128.1, CCO33127.1	EUC66187.1, EUC57555.1	KDN40564.1, KDN40566.1	KEP49041.1, KEP49040.1	CUA77969.1, CUA75766.1
OG0000856	gi|751834642|emb|CEL56868.1|, gi|751831221|emb|CEL54001.1|	ELU36874.1	CCO36082.1, CCO31130.1	EUC59852.1, EUC63144.1	KDN35323.1	KEP47389.1	CUA75282.1, CUA71820.1, CUA68375.1
OG0000857	gi|751834584|emb|CEL57052.1|, gi|751834582|emb|CEL57050.1|		CCO30950.1, CCO30954.1	EUC55545.1	KDN39999.1, KDN39883.1	KEP51411.1	CUA76968.1, CUA67985.1, CUA77253.1, CUA77960.1
OG0000858	gi|751834577|emb|CEL57045.1|, gi|751834575|emb|CEL57043.1|, gi|751834576|emb|CEL57044.1|	ELU37936.1, ELU42396.1, ELU40519.1, ELU41636.1, ELU38895.1, ELU36699.1			KDN43861.1, KDN37702.1		CUA75713.1
OG0000859	gi|751834510|emb|CEL56978.1|, gi|751834509|emb|CEL56977.1|	ELU40561.1	CCO35503.1, CCO28378.1	EUC55472.1	KDN36845.1, KDN36846.1	KEP49920.1, KEP49921.1	CUA75732.1, CUA75733.1
OG0000860	gi|751834372|emb|CEL57249.1|			EUC61200.1, EUC61189.1, EUC61190.1, EUC61188.1	KDN43452.1, KDN36479.1	KEP51258.1, KEP51251.1, KEP51252.1	CUA74325.1, CUA74324.1
OG0000861	gi|751834271|emb|CEL58531.1|, gi|751832559|emb|CEL62138.1|		CCO37149.1, CCO36761.1	EUC60718.1	KDN46763.1, KDN37572.1, KDN37570.1, KDN34361.1, KDN33765.1, KDN33587.1		CUA72714.1
OG0000862	gi|751834236|emb|CEL58496.1|, gi|751834237|emb|CEL58497.1|	ELU42272.1	CCO34829.1, CCO34828.1	EUC54527.1, EUC54528.1	KDN41043.1, KDN41042.1	KEP51364.1, KEP51363.1	CUA68391.1
OG0000863	gi|751834234|emb|CEL58494.1|	ELU42280.1	CCO34826.1	EUC54549.1, EUC55284.1, EUC55140.1, EUC54550.1		KEP49671.1, KEP51369.1, KEP51738.1, KEP51370.1	CUA68395.1
OG0000864	gi|751834223|emb|CEL58483.1|, gi|751834224|emb|CEL58484.1|	ELU42283.1	CCO35785.1, CCO38029.1	EUC54524.1, EUC55309.1	KDN41049.1, KDN41047.1	KEP52013.1, KEP49607.1	CUA68387.1
OG0000865	gi|751834163|emb|CEL58566.1|	ELU38695.1	CCO37544.1, CCO37525.1, CCO34873.1	EUC60692.1, EUC60694.1	KDN46753.1	KEP49384.1, KEP49382.1	CUA70576.1, CUA70578.1
OG0000866	gi|751834018|emb|CEL58735.1|	ELU36495.1, ELU37460.1	CCO34129.1, CCO34130.1, CCO34128.1, CCO34131.1	EUC63683.1	KDN44324.1, KDN33921.1	KEP48915.1	CUA77074.1
OG0000867	gi|751833992|emb|CEL58871.1|	ELU38472.1, ELU44915.1	CCO27772.1	EUC61756.1, EUC58306.1	KDN38592.1	KEP51447.1, KEP53745.1	CUA76132.1, CUA74732.1, CUA68210.1
OG0000868	gi|751833809|emb|CEL58975.1|, gi|751833811|emb|CEL58977.1|	ELU39509.1, ELU39517.1	CCO36820.1, CCO36821.1	EUC59528.1	KDN46502.1, KDN46501.1	KEP46896.1	CUA71886.1, CUA71887.1
OG0000869	gi|751833743|emb|CEL59062.1|	ELU38292.1, ELU38291.1	CCO37060.1, CCO33969.1	EUC56535.1, EUC56550.1	KDN34896.1	KEP52026.1, KEP47933.1	CUA78403.1, CUA76259.1
OG0000870	gi|751833716|emb|CEL59178.1|	ELU37509.1	CCO30189.1	EUC54121.1, EUC54122.1	KDN44580.1	KEP51610.1, KEP48279.1	CUA71563.1, CUA78328.1, CUA75718.1, CUA73189.1
OG0000871	gi|751833655|emb|CEL59938.1|	ELU41121.1, ELU38868.1		EUC57322.1, EUC67541.1, EUC67787.1	KDN43276.1, KDN40035.1	KEP48547.1	CUA67656.1, CUA69841.1, CUA73272.1
OG0000872	gi|751833547|emb|CEL59971.1|	ELU40800.1, ELU40799.1	CCO34855.1, CCO37505.1	EUC65689.1, EUC65679.1	KDN46359.1	KEP46658.1, KEP49274.1	CUA71399.1, CUA71386.1
OG0000873	gi|751833439|emb|CEL60115.1|, gi|751833440|emb|CEL60116.1|	ELU39466.1	CCO34069.1, CCO34068.1, CCO37850.1	EUC56588.1	KDN39353.1	KEP50120.1	CUA78326.1, CUA77043.1, CUA78420.1
OG0000874	gi|751833438|emb|CEL60114.1|		CCO34067.1	EUC61033.1, EUC55249.1	KDN34784.1, KDN35425.1, KDN36276.1, KDN34052.1	KEP46545.1, KEP45216.1	CUA70899.1, CUA72489.1
OG0000875	gi|751833384|emb|CEL60195.1|, gi|751833385|emb|CEL60196.1|, gi|751833406|emb|CEL60217.1|	ELU37077.1, ELU37054.1	CCO31513.1	EUC55788.1, EUC55765.1	KDN37828.1	KEP52491.1, KEP46956.1	CUA76121.1
OG0000876	gi|751833392|emb|CEL60203.1|, gi|751833391|emb|CEL60202.1|	ELU37073.1, ELU37072.1	CCO31521.1	EUC55769.1	KDN33148.1, KDN33689.1	KEP52487.1	CUA67890.1, CUA77219.1, CUA70990.1
OG0000877	gi|751833383|emb|CEL60194.1|, gi|751832412|emb|CEL62329.1|, gi|751832417|emb|CEL62334.1|	ELU36544.1	CCO31919.1, CCO31528.1	EUC59564.1, EUC55762.1	KDN39502.1	KEP50097.1	CUA72917.1, CUA72919.1
OG0000878	gi|751833206|emb|CEL60432.1|	ELU39605.1	CCO31406.1	EUC54402.1, EUC54420.1, EUC56377.1	KDN45051.1, KDN35964.1	KEP49190.1, KEP50417.1, KEP50643.1	CUA77094.1
OG0000879	gi|751833164|emb|CEL60492.1|	ELU36944.1, ELU40249.1	CCO31249.1	EUC58523.1	KDN40865.1, KDN44962.1, KDN41277.1, KDN40863.1	KEP54202.1	CUA68258.1, CUA67078.1
OG0000880	gi|751833109|emb|CEL60546.1|, gi|751833004|emb|CEL61143.1|, gi|751833009|emb|CEL61148.1|			EUC60687.1, EUC58341.1, EUC58291.1, EUC60955.1	KDN41346.1, KDN36571.1	KEP51822.1, KEP46009.1	CUA75628.1
OG0000881	gi|751832921|emb|CEL61261.1|, gi|751832923|emb|CEL61263.1|, gi|751832920|emb|CEL61260.1|	ELU35779.1, ELU39678.1		EUC62952.1, EUC62953.1	KDN40293.1	KEP51548.1, KEP51549.1	CUA75542.1, CUA75543.1
OG0000882	gi|751832769|emb|CEL61463.1|	ELU37608.1	CCO36358.1, CCO36039.1	EUC59245.1, EUC57258.1	KDN46894.1	KEP48994.1	CUA67134.1, CUA73303.1, CUA73299.1, CUA73298.1
OG0000883	gi|751832685|emb|CEL61554.1|, gi|751832658|emb|CEL62050.1|	ELU35569.1, ELU35647.1	CCO35864.1, CCO35969.1	EUC56423.1, EUC56428.1		KEP46741.1, KEP52244.1	CUA77867.1, CUA67099.1
OG0000884	gi|751832680|emb|CEL61549.1|	ELU44142.1, ELU36870.1	CCO37102.1	EUC56418.1, EUC54423.1		KEP50813.1, KEP49193.1	CUA77862.1, CUA77041.1, CUA76352.1, CUA77092.1
OG0000885	gi|751832664|emb|CEL62056.1|, gi|751832663|emb|CEL62055.1|	ELU41101.1	CCO32618.1, CCO32617.1	EUC59282.1, EUC59283.1	KDN46935.1	KEP49804.1, KEP49803.1	CUA70542.1, CUA69290.1
OG0000886	gi|751832540|emb|CEL62197.1|	ELU36688.1, ELU36686.1	CCO36990.1	EUC58296.1, EUC58295.1, EUC58298.1	KDN35835.1, KDN36436.1, KDN48297.1	KEP48321.1	CUA72928.1
OG0000887	gi|751832504|emb|CEL62233.1|, gi|751832520|emb|CEL62249.1|	ELU37363.1, ELU37368.1	CCO32105.1	EUC56270.1	KDN40459.1, KDN35376.1	KEP47302.1, KEP48751.1	CUA69293.1, CUA72833.1
OG0000888	gi|751832356|emb|CEL62394.1|	ELU41036.1, ELU35762.1	CCO36505.1	EUC62876.1	KDN35232.1, KDN35544.1, KDN33439.1	KEP47472.1	CUA76298.1, CUA74746.1, CUA67581.1
OG0000889	gi|751832315|emb|CEL62817.1|		CCO33026.1	EUC54447.1, EUC54463.1		KEP45830.1, KEP45294.1	CUA70005.1, CUA75830.1, CUA70731.1, CUA70007.1, CUA70734.1, CUA70737.1
OG0000890	gi|751832124|emb|CEL63076.1|	ELU39428.1	CCO32752.1, CCO32753.1	EUC56649.1, EUC56650.1	KDN49143.1, KDN49141.1	KEP51094.1, KEP51093.1	CUA76392.1, CUA76393.1
OG0000891	gi|751831876|emb|CEL63628.1|, gi|751829474|emb|CEL63056.1|	ELU38054.1		EUC53534.1, EUC53544.1	KDN39280.1, KDN39279.1	KEP45731.1	CUA77869.1, CUA77875.1, CUA67501.1, CUA76634.1
OG0000892	gi|751831871|emb|CEL63950.1|, gi|751831798|emb|CEL64025.1|			EUC55437.1, EUC57648.1	KDN38134.1, KDN33174.1, KDN42009.1, KDN34026.1, KDN34419.1	KEP45302.1, KEP45480.1	CUA74761.1
OG0000893	gi|751831855|emb|CEL63960.1|		CCO36576.1, CCO33159.1, CCO32592.1	EUC61598.1, EUC59840.1	KDN33888.1, KDN47370.1, KDN41550.1, KDN33494.1	KEP46336.1	CUA73045.1
OG0000894	gi|751831729|emb|CEL64067.1|	ELU43029.1	CCO36385.1, CCO35572.1, CCO36207.1	EUC54336.1	KDN35538.1	KEP45503.1, KEP45520.1	CUA74697.1, CUA69697.1, CUA70919.1
OG0000895	gi|751830853|emb|CEL55037.1|, gi|751830832|emb|CEL56179.1|, gi|751831664|emb|CEL52771.1|		CCO36260.1, CCO36369.1, CCO33765.1	EUC54150.1	KDN40074.1	KEP50306.1	CUA67335.1, CUA72005.1, CUA72016.1
OG0000896	gi|751831603|emb|CEL52826.1|, gi|751831604|emb|CEL52827.1|		CCO34210.1, CCO38076.1, CCO36946.1	EUC55524.1, EUC67722.1	KDN43891.1, KDN33141.1, KDN34021.1	KEP50531.1, KEP45146.1
OG0000897	gi|751831517|emb|CEL53119.1|, gi|751831518|emb|CEL53120.1|	ELU39259.1		EUC55541.1, EUC55543.1	KDN34983.1	KEP45917.1, KEP46832.1	CUA74552.1, CUA77963.1, CUA67434.1, CUA77704.1
OG0000898	gi|751831511|emb|CEL53139.1|		CCO38158.1, CCO36118.1	EUC54626.1, EUC61430.1	KDN42058.1, KDN44301.1	KEP46693.1, KEP45111.1	CUA67512.1, CUA71178.1, CUA72031.1
OG0000899	gi|751831347|emb|CEL53486.1|	ELU45231.1	CCO35083.1	EUC55050.1, EUC55042.1	KDN33050.1, KDN35450.1	KEP51279.1, KEP47152.1, KEP47367.1	CUA69912.1, CUA69913.1
OG0000900	gi|751831128|emb|CEL54219.1|, gi|751830950|emb|CEL54818.1|		CCO35950.1	EUC54032.1, EUC57428.1, EUC54016.1	KDN41000.1, KDN40999.1		CUA78318.1, CUA78557.1, CUA78558.1, CUA78319.1
OG0000901	gi|751830730|emb|CEL56474.1|, gi|751830061|emb|CEL60459.1|, gi|751830538|emb|CEL57201.1|		CCO33249.1, CCO37885.1, CCO36718.1, CCO36064.1	EUC58867.1, EUC60306.1		KEP45177.1	CUA70829.1, CUA69513.1
OG0000902	gi|751830688|emb|CEL56613.1|, gi|751830706|emb|CEL56600.1|		CCO36622.1, CCO35112.1	EUC60677.1	KDN45486.1, KDN33544.1, KDN33545.1		CUA74243.1, CUA71124.1, CUA67920.1, CUA74242.1
OG0000903	gi|751830020|emb|CEL60579.1|, gi|751830019|emb|CEL60578.1|	ELU36749.1	CCO35244.1, CCO35998.1, CCO34239.1	EUC58861.1	KDN41099.1	KEP49810.1	CUA75319.1, CUA77312.1, CUA72860.1
OG0000904		ELU37061.1		EUC53574.1, EUC53573.1, EUC55795.1	KDN37840.1, KDN46695.1, KDN37838.1, KDN46700.1	KEP50985.1, KEP47716.1, KEP47715.1	CUA74595.1
OG0000905			CCO36223.1, CCO36546.1, CCO36449.1, CCO34818.1, CCO37638.1	EUC57489.1, EUC60429.1, EUC56498.1	KDN41846.1, KDN44640.1	KEP45868.1	CUA71478.1
OG0000906				EUC57665.1, EUC55153.1, EUC53482.1	KDN48423.1, KDN39233.1, KDN41835.1, KDN33969.1, KDN42564.1	KEP50965.1, KEP45131.1, KEP45375.1	CUA68278.1
OG0000907				EUC58928.1, EUC59162.1, EUC54147.1, EUC58924.1	KDN35633.1, KDN35628.1, KDN33195.1, KDN33194.1	KEP48239.1, KEP45922.1	CUA72953.1, CUA74727.1
OG0000908				EUC62984.1, EUC61194.1, EUC61192.1, EUC54396.1, EUC60766.1, EUC61205.1	KDN36475.1	KEP45497.1, KEP51253.1, KEP45554.1, KEP45586.1, KEP45412.1
OG0000909				EUC58196.1, EUC66200.1, EUC55168.1, EUC59038.1, EUC55200.1	KDN35600.1	KEP47848.1, KEP48229.1, KEP46441.1, KEP47346.1, KEP46936.1	CUA78536.1
OG0000910				EUC55344.1, EUC55390.1, EUC55338.1	KDN36412.1, KDN34238.1	KEP47896.1, KEP49256.1, KEP47880.1	CUA75346.1, CUA75347.1, CUA69762.1, CUA77310.1
OG0000911				EUC60721.1, EUC56742.1, EUC62882.1, EUC67074.1, EUC61300.1	KDN36453.1, KDN33769.1, KDN34365.1	KEP48257.1, KEP46664.1, KEP49001.1, KEP48005.1
OG0000912				EUC56843.1, EUC61610.1, EUC61612.1	KDN37493.1, KDN48823.1, KDN33469.1, KDN35727.1	KEP49909.1, KEP47360.1	CUA71280.1, CUA76513.1, CUA76506.1
OG0000913				EUC67462.1, EUC57214.1, EUC57215.1, EUC60917.1	KDN48093.1, KDN48092.1, KDN43034.1, KDN43018.1	KEP55700.1, KEP49082.1	CUA70351.1, CUA69890.1
OG0000914				EUC57541.1, EUC57530.1, EUC62362.1	KDN47928.1, KDN47940.1	KEP52425.1, KEP52415.1	CUA77958.1, CUA71653.1, CUA66971.1, CUA66979.1, CUA74183.1
OG0000915				EUC63772.1, EUC63775.1, EUC61349.1	KDN39215.1	KEP50049.1, KEP50051.1, KEP53341.1, KEP50736.1	CUA71728.1, CUA71343.1, CUA68930.1, CUA69197.1
OG0000916	gi|751842681|emb|CEL52379.1|, gi|751842682|emb|CEL52380.1|	ELU44635.1	CCO26091.1, CCO26090.1	EUC67107.1	KDN49407.1, KDN49405.1	KEP55597.1	CUA72293.1, CUA72294.1
OG0000917	gi|751842659|emb|CEL52357.1|, gi|751842660|emb|CEL52358.1|	ELU44634.1, ELU44602.1	CCO26120.1, CCO26121.1	EUC67128.1	KDN49431.1	KEP55577.1	CUA72314.1, CUA72315.1
OG0000918	gi|751842623|emb|CEL52321.1|, gi|751842624|emb|CEL52322.1|	ELU44585.1	CCO26149.1	EUC67157.1, EUC67158.1	KDN49464.1, KDN49465.1	KEP55546.1, KEP55547.1	CUA72346.1
OG0000919	gi|751842518|emb|CEL52216.1|, gi|751842517|emb|CEL52215.1|	ELU44500.1	CCO26241.1	EUC67250.1, EUC67251.1	KDN51508.1	KEP54391.1, KEP54392.1	CUA72442.1, CUA72441.1
OG0000920	gi|751841669|emb|CEL55932.1|, gi|751842512|emb|CEL52210.1|	ELU44506.1	CCO34634.1	EUC67255.1	KDN51513.1, KDN49867.1, KDN49872.1	KEP54396.1	CUA77799.1, CUA72446.1
OG0000921	gi|751842510|emb|CEL52208.1|, gi|751842511|emb|CEL52209.1|	ELU44507.1	CCO26246.1	EUC67256.1, EUC67257.1	KDN51514.1	KEP54398.1, KEP54397.1	CUA72447.1, CUA72448.1
OG0000922	gi|751842477|emb|CEL52175.1|, gi|751842478|emb|CEL52176.1|	ELU44467.1	CCO26277.1	EUC67291.1, EUC67290.1	KDN51549.1, KDN51547.1	KEP54716.1, KEP54717.1	CUA72475.1
OG0000923	gi|751842456|emb|CEL52154.1|, gi|751842455|emb|CEL52153.1|	ELU44457.1, ELU44458.1	CCO26299.1, CCO26300.1, CCO26298.1	EUC67311.1	KDN51567.1	KEP54698.1	CUA72494.1
OG0000924	gi|751842445|emb|CEL52143.1|, gi|751842444|emb|CEL52142.1|	ELU44445.1, ELU44444.1	CCO26309.1, CCO26308.1	EUC67320.1	KDN51579.1	KEP54690.1	CUA75523.1, CUA75524.1
OG0000925	gi|751842383|emb|CEL52081.1|, gi|751842384|emb|CEL52082.1|, gi|751842382|emb|CEL52080.1|		CCO26352.1, CCO26351.1	EUC67370.1	KDN51640.1, KDN51950.1	KEP53512.1	CUA75141.1, CUA68269.1
OG0000926	gi|751830615|emb|CEL56834.1|, gi|751842365|emb|CEL52063.1|, gi|751842364|emb|CEL52062.1|	ELU43980.1	CCO36950.1, CCO37019.1	EUC62000.1	KDN51939.1	KEP53013.1	CUA75127.1, CUA75126.1
OG0000927	gi|751842253|emb|CEL51951.1|, gi|751842252|emb|CEL51950.1|	ELU44691.1, ELU44692.1, ELU44693.1	CCO28868.1, CCO28867.1	EUC62096.1	KDN51817.1	KEP53839.1	CUA75040.1
OG0000928	gi|751842048|emb|CEL51746.1|, gi|751842188|emb|CEL51886.1|	ELU44870.1	CCO33300.1, CCO28059.1	EUC61784.1, EUC62159.1	KDN51748.1	KEP52990.1	CUA78272.1, CUA74988.1
OG0000929	gi|751842182|emb|CEL51880.1|, gi|751842181|emb|CEL51879.1|	ELU44739.1, ELU44740.1	CCO28055.1	EUC62165.1	KDN51742.1, KDN51743.1	KEP52995.1	CUA74982.1, CUA74981.1
OG0000930	gi|751842147|emb|CEL51845.1|, gi|751842148|emb|CEL51846.1|	ELU44756.1	CCO28024.1	EUC62203.1, EUC62202.1	KDN51703.1	KEP55271.1, KEP55270.1	CUA74948.1, CUA74947.1
OG0000931	gi|751842101|emb|CEL51799.1|, gi|751842102|emb|CEL51800.1|	ELU44832.1, ELU44831.1	CCO27979.1, CCO27977.1, CCO27978.1	EUC62250.1	KDN51654.1	KEP53440.1	CUA74901.1
OG0000932	gi|751841868|emb|CEL51566.1|		CCO37296.1	EUC67770.1, EUC54979.1	KDN33654.1, KDN51275.1, KDN47309.1, KDN35866.1	KEP51809.1	CUA70479.1, CUA76202.1
OG0000933	gi|751841812|emb|CEL51510.1|		CCO31010.1	EUC59433.1	KDN37428.1	KEP50448.1	CUA73085.1, CUA71099.1, CUA73499.1, CUA74720.1, CUA74722.1, CUA75773.1
OG0000934	gi|751841491|emb|CEL55754.1|, gi|751841490|emb|CEL55753.1|	ELU44229.1	CCO31444.1, CCO31442.1	EUC56984.1	KDN48586.1, KDN48585.1	KEP52283.1	CUA74132.1, CUA74131.1
OG0000935	gi|751841483|emb|CEL55746.1|, gi|751841484|emb|CEL55747.1|	ELU44224.1	CCO31448.1	EUC56992.1, EUC56993.1	KDN48595.1, KDN48594.1	KEP45993.1, KEP45994.1	CUA74124.1
OG0000936	gi|751841471|emb|CEL55734.1|	ELU41028.1, ELU41029.1	CCO37928.1, CCO31730.1	EUC57005.1	KDN48608.1, KDN48609.1	KEP53072.1	CUA74114.1, CUA74113.1
OG0000937	gi|751841397|emb|CEL55660.1|, gi|751841396|emb|CEL55659.1|	ELU40617.1	CCO29653.1	EUC57075.1, EUC57074.1	KDN48704.1, KDN48703.1	KEP51173.1, KEP51174.1	CUA68506.1
OG0000938	gi|751841314|emb|CEL55577.1|, gi|751835516|emb|CEL54691.1|	ELU40687.1, ELU40421.1	CCO29581.1, CCO28885.1, CCO32484.1	EUC57155.1	KDN48797.1	KEP49603.1	CUA68434.1
OG0000939	gi|751841300|emb|CEL55563.1|	ELU40713.1	CCO28685.1, CCO37856.1, CCO37848.1	EUC58235.1, EUC57168.1	KDN38604.1	KEP50681.1, KEP50092.1	CUA71291.1
OG0000940	gi|751841293|emb|CEL55556.1|	ELU40700.1		EUC57163.1	KDN48804.1, KDN48806.1, KDN48807.1	KEP49595.1, KEP49594.1	CUA68425.1, CUA68426.1, CUA78422.1
OG0000941	gi|751841287|emb|CEL55550.1|		CCO37874.1, CCO29577.1	EUC58779.1, EUC57158.1	KDN48801.1, KDN43168.1	KEP49600.1, KEP49402.1	CUA67091.1, CUA68432.1
OG0000942	gi|751841178|emb|CEL55441.1|	ELU40352.1	CCO28948.1	EUC64778.1, EUC64779.1	KDN50434.1, KDN50433.1, KDN50435.1	KEP48873.1, KEP48874.1	CUA70493.1
OG0000943	gi|751841152|emb|CEL55415.1|, gi|751833901|emb|CEL58919.1|	ELU40378.1	CCO28924.1	EUC64803.1, EUC55277.1	KDN43708.1, KDN50474.1	KEP49623.1	CUA76093.1, CUA75493.1
OG0000944	gi|751841137|emb|CEL55400.1|, gi|751841136|emb|CEL55399.1|	ELU40390.1	CCO28913.1, CCO28912.1	EUC64817.1, EUC64816.1	KDN50486.1, KDN50487.1	KEP51670.1	CUA76082.1
OG0000945	gi|751841106|emb|CEL55369.1|, gi|751841105|emb|CEL55368.1|	ELU40416.1	CCO28889.1	EUC64840.1, EUC64841.1	KDN50528.1, KDN50529.1	KEP53880.1, KEP53881.1	CUA76055.1
OG0000946	gi|751840928|emb|CEL55191.1|, gi|751840929|emb|CEL55192.1|	ELU40136.1, ELU40135.1, ELU40122.1	CCO30325.1	EUC65010.1	KDN50732.1	KEP54631.1	CUA75900.1, CUA75899.1
OG0000947	gi|751840825|emb|CEL55088.1|, gi|751837679|emb|CEL63349.1|		CCO32275.1	EUC54224.1, EUC65124.1	KDN33218.1, KDN45783.1, KDN35134.1	KEP51917.1, KEP46537.1	CUA77285.1
OG0000948	gi|751840598|emb|CEL58212.1|	ELU43234.1	CCO27224.1, CCO27226.1	EUC65464.1, EUC65465.1	KDN49499.1, KDN49500.1, KDN49498.1	KEP54589.1	CUA73766.1
OG0000949	gi|751840588|emb|CEL58202.1|, gi|751840586|emb|CEL58200.1|		CCO27235.1	EUC65451.1, EUC65452.1	KDN49513.1, KDN49512.1	KEP51764.1, KEP51763.1	CUA73779.1, CUA73778.1
OG0000950	gi|751840555|emb|CEL58169.1|, gi|751840556|emb|CEL58170.1|	ELU43188.1	CCO27267.1, CCO27268.1	EUC65418.1, EUC65417.1	KDN37762.1	KEP55190.1	CUA73810.1, CUA73809.1
OG0000951	gi|751840462|emb|CEL58076.1|	ELU43113.1		EUC58628.1, EUC63813.1, EUC65328.1	KDN43490.1, KDN43487.1	KEP49035.1, KEP49593.1, KEP53678.1	CUA73888.1
OG0000952	gi|751840405|emb|CEL58019.1|, gi|751840404|emb|CEL58018.1|	ELU41381.1, ELU41382.1, ELU41383.1	CCO27394.1	EUC65273.1	KDN36179.1, KDN36178.1	KEP51660.1	CUA73940.1
OG0000953	gi|751840337|emb|CEL57951.1|, gi|751840336|emb|CEL57950.1|	ELU41912.1	CCO29355.1, CCO37982.1	EUC65210.1, EUC65211.1	KDN36037.1, KDN36038.1	KEP55808.1	CUA74001.1
OG0000954	gi|751840244|emb|CEL57858.1|, gi|751840243|emb|CEL57857.1|	ELU41831.1	CCO27003.1	EUC66677.1, EUC66678.1	KDN50011.1, KDN50012.1	KEP54098.1, KEP54097.1	CUA76846.1
OG0000955	gi|751840212|emb|CEL57826.1|, gi|751835792|emb|CEL54591.1|	ELU41793.1, ELU43800.1	CCO26981.1, CCO30374.1	EUC66706.1, EUC66062.1	KDN50049.1		CUA76818.1, CUA72182.1
OG0000956	gi|751840119|emb|CEL57733.1|, gi|751840117|emb|CEL57731.1|, gi|751840118|emb|CEL57732.1|		CCO26900.1, CCO26901.1	EUC66796.1, EUC66795.1	KDN50169.1	KEP53174.1, KEP53173.1	CUA76737.1
OG0000957	gi|751840089|emb|CEL57703.1|		CCO26869.1, CCO26870.1	EUC66824.1, EUC66823.1	KDN50195.1, KDN50194.1	KEP53997.1, KEP53996.1	CUA76715.1, CUA76714.1
OG0000958	gi|751840001|emb|CEL57615.1|, gi|751840000|emb|CEL57614.1|	ELU41399.1	CCO26800.1, CCO26799.1	EUC53917.1	KDN50286.1, KDN50285.1	KEP55087.1	CUA77410.1, CUA77411.1
OG0000959	gi|751832132|emb|CEL63036.1|, gi|751839888|emb|CEL57502.1|	ELU41502.1	CCO26705.1, CCO35010.1	EUC53797.1, EUC53798.1	KDN39551.1	KEP54255.1, KEP54254.1	CUA77514.1
OG0000960	gi|751839698|emb|CEL57312.1|		CCO31195.1, CCO31193.1, CCO31194.1	EUC53542.1	KDN38675.1	KEP53495.1	CUA73246.1, CUA73248.1, CUA68344.1, CUA68584.1
OG0000961	gi|751839625|emb|CEL59819.1|, gi|751839624|emb|CEL59818.1|		CCO28166.1, CCO28164.1, CCO28167.1	EUC66517.1	KDN51282.1, KDN51281.1	KEP50506.1	CUA69406.1, CUA69405.1
OG0000962	gi|751839571|emb|CEL59765.1|	ELU45644.1, ELU45655.1	CCO28212.1, CCO28211.1, CCO28210.1, CCO28209.1	EUC66567.1	KDN51207.1	KEP52922.1	CUA69358.1
OG0000963	gi|751839544|emb|CEL59738.1|, gi|751839543|emb|CEL59737.1|	ELU45704.1	CCO28239.1	EUC62347.1, EUC62346.1	KDN51145.1, KDN51146.1	KEP53803.1, KEP53802.1	CUA69557.1
OG0000964	gi|751839490|emb|CEL59684.1|, gi|751839489|emb|CEL59683.1|	ELU45715.1	CCO32891.1	EUC62319.1, EUC62320.1	KDN51109.1, KDN51110.1	KEP53483.1, KEP53482.1	CUA70068.1
OG0000965	gi|751839425|emb|CEL59619.1|	ELU45782.1	CCO26417.1	EUC67419.1, EUC57833.1	KDN51032.1, KDN48133.1	KEP54977.1, KEP54733.1	CUA70313.1, CUA70134.1
OG0000966	gi|751839238|emb|CEL59432.1|	ELU45940.1, ELU45932.1	CCO26576.1, CCO26575.1	EUC67400.1, EUC67401.1	KDN48150.1, KDN48149.1	KEP54959.1	CUA70295.1
OG0000967	gi|751839139|emb|CEL59333.1|, gi|751839134|emb|CEL59328.1|	ELU37746.1	CCO31671.1	EUC67498.1, EUC67492.1	KDN48057.1, KDN48062.1	KEP55735.1	CUA70385.1, CUA70380.1
OG0000968	gi|751834831|emb|CEL56650.1|, gi|751839116|emb|CEL59310.1|, gi|751834832|emb|CEL56651.1|	ELU38532.1	CCO31657.1	EUC67513.1	KDN43154.1, KDN48040.1	KEP55747.1	CUA76557.1, CUA70397.1
OG0000969	gi|751839071|emb|CEL59265.1|, gi|751839070|emb|CEL59264.1|	ELU38369.1	CCO30054.1, CCO30053.1	EUC56192.1	KDN35700.1, KDN35702.1	KEP53710.1	CUA77914.1, CUA77913.1
OG0000970	gi|751839062|emb|CEL59256.1|, gi|751836603|emb|CEL53289.1|	ELU42907.1	CCO30061.1	EUC56200.1	KDN34035.1, KDN35710.1	KEP49116.1, KEP53703.1	CUA77905.1, CUA75601.1
OG0000971	gi|751839027|emb|CEL59221.1|, gi|751837567|emb|CEL63237.1|		CCO33084.1	EUC56241.1, EUC61013.1	KDN35362.1, KDN38892.1, KDN36725.1, KDN46398.1	KEP49015.1	CUA71064.1
OG0000972	gi|751838966|emb|CEL61060.1|	ELU39309.1	CCO29441.1	EUC64395.1, EUC64396.1	KDN38774.1, KDN44492.1	KEP52461.1, KEP52460.1	CUA74443.1, CUA74444.1
OG0000973	gi|751838940|emb|CEL61034.1|		CCO29422.1	EUC64369.1, EUC64370.1	KDN38735.1, KDN38736.1	KEP53404.1, KEP53403.1	CUA78561.1, CUA78560.1, CUA78552.1
OG0000974	gi|751838774|emb|CEL60868.1|, gi|751834000|emb|CEL58879.1|	ELU42607.1	CCO27154.1	EUC58232.1	KDN45134.1, KDN38607.1	KEP50089.1, KEP53653.1	CUA66797.1, CUA71293.1
OG0000975	gi|751838753|emb|CEL60847.1|, gi|751838752|emb|CEL60846.1|		CCO27170.1, CCO27169.1, CCO27171.1	EUC64184.1	KDN45115.1, KDN45116.1	KEP51338.1	CUA66781.1, CUA66780.1
OG0000976	gi|751838723|emb|CEL60817.1|, gi|751838722|emb|CEL60816.1|	ELU42610.1	CCO27198.1	EUC64152.1, EUC64153.1	KDN49812.1	KEP49840.1, KEP49839.1	CUA66750.1, CUA66749.1
OG0000977	gi|751834682|emb|CEL56908.1|, gi|751838700|emb|CEL60794.1|	ELU42665.1	CCO36535.1, CCO29036.1	EUC64131.1, EUC63189.1	KDN40496.1	KEP49513.1, KEP54444.1	CUA66732.1
OG0000978	gi|751838672|emb|CEL60766.1|, gi|751838673|emb|CEL60767.1|	ELU42668.1, ELU42669.1	CCO29015.1, CCO29016.1, CCO29017.1	EUC64105.1	KDN49757.1	KEP54421.1	CUA66706.1
OG0000979	gi|751838653|emb|CEL60747.1|	ELU42695.1	CCO29002.1	EUC64088.1, EUC64089.1	KDN49737.1	KEP49674.1	CUA66688.1, CUA66693.1, CUA66692.1, CUA66691.1
OG0000980	gi|751838570|emb|CEL60664.1|, gi|751838571|emb|CEL60665.1|	ELU37716.1	CCO31348.1, CCO31347.1, CCO31349.1	EUC60363.1	KDN33531.1, KDN49647.1	KEP53523.1	CUA66609.1
OG0000981	gi|751838559|emb|CEL60653.1|, gi|751834352|emb|CEL57229.1|	ELU43378.1	CCO31356.1, CCO35843.1	EUC60375.1	KDN45568.1, KDN36313.1	KEP46347.1	CUA68285.1, CUA66598.1
OG0000982	gi|751838548|emb|CEL60642.1|, gi|751838549|emb|CEL60643.1|	ELU37697.1	CCO30915.1	EUC66979.1, EUC66980.1	KDN45556.1, KDN45555.1	KEP51973.1	CUA66589.1, CUA66588.1
OG0000983	gi|751838435|emb|CEL61981.1|	ELU43429.1, ELU43427.1	CCO29920.1, CCO29921.1	EUC59103.1	KDN47084.1, KDN47085.1	KEP49964.1, KEP52774.1	CUA70676.1
OG0000984	gi|751838059|emb|CEL61605.1|	ELU36385.1, ELU39059.1	CCO35441.1	EUC54370.1, EUC55560.1	KDN46948.1, KDN35252.1	KEP46948.1, KEP47787.1	CUA75253.1
OG0000985	gi|751838058|emb|CEL61604.1|	ELU36387.1, ELU37291.1, ELU37292.1	CCO35442.1	EUC58908.1	KDN35251.1, KDN35898.1	KEP46637.1, KEP46947.1	CUA75218.1
OG0000986	gi|751837995|emb|CEL62722.1|		CCO35686.1, CCO35603.1, CCO31124.1	EUC60739.1, EUC63263.1	KDN39263.1	KEP49026.1, KEP45379.1	CUA73065.1, CUA67606.1
OG0000987	gi|751837902|emb|CEL62629.1|	ELU38164.1	CCO30752.1, CCO37995.1	EUC63360.1	KDN43281.1, KDN44010.1	KEP48269.1, KEP48567.1	CUA73274.1, CUA68818.1
OG0000988	gi|751837811|emb|CEL62538.1|, gi|751837810|emb|CEL62537.1|	ELU38957.1	CCO29152.1, CCO29153.1	EUC63444.1	KDN45404.1, KDN45405.1	KEP54042.1	CUA68746.1, CUA68747.1
OG0000989	gi|751837615|emb|CEL63285.1|, gi|751837616|emb|CEL63286.1|, gi|751837618|emb|CEL63288.1|	ELU45215.1	CCO32564.1, CCO32563.1, CCO37827.1	EUC60945.1	KDN45845.1	KEP49865.1	CUA69950.1
OG0000990	gi|751830239|emb|CEL59197.1|, gi|751829923|emb|CEL61350.1|, gi|751833796|emb|CEL59115.1|, gi|751837416|emb|CEL63942.1|, gi|751833795|emb|CEL59114.1|	ELU37152.1	CCO36514.1	EUC58898.1	KDN35652.1	KEP49179.1	CUA70589.1
OG0000991	gi|751837409|emb|CEL63935.1|, gi|751837411|emb|CEL63937.1|	ELU45290.1	CCO32845.1, CCO32846.1	EUC66166.1, EUC66167.1	KDN34978.1, KDN34977.1	KEP48674.1	CUA68909.1
OG0000992	gi|751832175|emb|CEL63025.1|, gi|751830536|emb|CEL57206.1|, gi|751837348|emb|CEL63874.1|, gi|751837349|emb|CEL63875.1|	ELU45346.1		EUC66476.1, EUC66239.1	KDN49271.1, KDN49270.1	KEP47141.1, KEP47142.1
OG0000993	gi|751837067|emb|CEL52664.1|	ELU42047.1, ELU39377.1	CCO30246.1, CCO30244.1, CCO30248.1, CCO30247.1	EUC62436.1	KDN37171.1	KEP45373.1	CUA67040.1
OG0000994	gi|751836875|emb|CEL53042.1|, gi|751836874|emb|CEL53041.1|	ELU41326.1, ELU41327.1	CCO37452.1, CCO37496.1, CCO37959.1, CCO37969.1	EUC64468.1		KEP47749.1	CUA69318.1
OG0000995	gi|751836812|emb|CEL52979.1|, gi|751836821|emb|CEL52988.1|		CCO36270.1, CCO35849.1	EUC61094.1, EUC54236.1	KDN37877.1	KEP48360.1, KEP51228.1	CUA68677.1, CUA71182.1
OG0000996	gi|751831627|emb|CEL52825.1|, gi|751836810|emb|CEL52977.1|		CCO35850.1	EUC61396.1, EUC53467.1, EUC58599.1	KDN34935.1, KDN36469.1, KDN36470.1		CUA67876.1, CUA67355.1
OG0000997	gi|751836746|emb|CEL52913.1|	ELU36497.1	CCO29707.1	EUC61174.1, EUC62779.1, EUC54471.1	KDN33582.1	KEP50334.1, KEP47236.1, KEP47998.1	CUA68218.1
OG0000998	gi|751836733|emb|CEL52900.1|	ELU36507.1	CCO29720.1	EUC61093.1, EUC60981.1	KDN33958.1, KDN45525.1	KEP51224.1, KEP51226.1	CUA68690.1, CUA68230.1
OG0000999	gi|751836701|emb|CEL52868.1|		CCO35824.1, CCO35772.1	EUC55234.1, EUC54421.1	KDN34684.1	KEP49191.1, KEP47221.1	CUA74418.1, CUA72598.1, CUA77093.1
OG0001000	gi|751836674|emb|CEL53360.1|, gi|751836673|emb|CEL53359.1|, gi|751836623|emb|CEL53309.1|	ELU42852.1	CCO33638.1, CCO33637.1	EUC61439.1	KDN34253.1, KDN34252.1	KEP49719.1	CUA68343.1
OG0001001	gi|751836608|emb|CEL53294.1|, gi|751836599|emb|CEL53285.1|	ELU38897.1	CCO32189.1	EUC61494.1, EUC61488.1	KDN38538.1, KDN34037.1	KEP49118.1	CUA75251.1, CUA75599.1
OG0001002	gi|751836604|emb|CEL53290.1|	ELU42908.1	CCO32187.1	EUC61492.1, EUC61491.1	KDN34034.1, KDN34033.1	KEP44949.1, KEP46879.1	CUA75603.1, CUA75602.1
OG0001003	gi|751836596|emb|CEL53282.1|	ELU42920.1	CCO32195.1, CCO32193.1	EUC61498.1, EUC61499.1	KDN34041.1	KEP49122.1, KEP49123.1	CUA78292.1, CUA78291.1
OG0001004	gi|751830637|emb|CEL56819.1|, gi|751836522|emb|CEL53208.1|	ELU36324.1, ELU38659.1	CCO35898.1, CCO35588.1	EUC55487.1, EUC60385.1	KDN34837.1		CUA72750.1, CUA69808.1
OG0001005	gi|751836374|emb|CEL53571.1|	ELU39756.1, ELU39741.1, ELU39730.1	CCO32074.1, CCO32073.1	EUC57885.1, EUC67605.1	KDN43629.1	KEP46650.1	CUA71203.1
OG0001006	gi|751836288|emb|CEL53963.1|, gi|751831927|emb|CEL63592.1|	ELU36660.1	CCO34776.1, CCO28364.1	EUC61802.1, EUC61803.1	KDN37427.1	KEP47745.1	CUA70948.1, CUA70943.1
OG0001007	gi|751836200|emb|CEL53875.1|, gi|751835504|emb|CEL54679.1|	ELU35943.1	CCO28292.1, CCO34939.1	EUC58630.1	KDN46678.1, KDN42710.1	KEP46726.1	CUA69649.1, CUA71505.1
OG0001008	gi|751836192|emb|CEL53867.1|, gi|751834007|emb|CEL58724.1|	ELU37454.1	CCO36008.1, CCO28284.1	EUC60575.1	KDN41450.1, KDN44312.1	KEP48028.1	CUA77067.1, CUA69656.1
OG0001009	gi|751836124|emb|CEL53799.1|, gi|751836125|emb|CEL53800.1|	ELU38776.1, ELU38759.1, ELU35670.1, ELU38779.1	CCO29940.1, CCO29941.1	EUC63883.1			CUA76285.1, CUA76286.1
OG0001010	gi|751835924|emb|CEL54364.1|	ELU44127.1	CCO33605.1	EUC58776.1	KDN41654.1, KDN35404.1, KDN41658.1, KDN39228.1	KEP49405.1	CUA67093.1, CUA67554.1
OG0001011	gi|751830555|emb|CEL57096.1|, gi|751835879|emb|CEL54319.1|	ELU40245.1	CCO32154.1, CCO36739.1	EUC59183.1, EUC59185.1	KDN41284.1	KEP44862.1	CUA76420.1, CUA75687.1
OG0001012	gi|751835843|emb|CEL54283.1|	ELU40273.1	CCO34794.1, CCO34793.1, CCO34791.1, CCO34792.1	EUC57372.1, EUC57371.1	KDN44781.1	KEP49698.1	CUA67382.1
OG0001013	gi|751835824|emb|CEL54264.1|	ELU40289.1, ELU40290.1	CCO30134.1, CCO30135.1, CCO30136.1	EUC57352.1, EUC57353.1	KDN44801.1	KEP50373.1	CUA67396.1
OG0001014	gi|751835786|emb|CEL54585.1|	ELU43807.1, ELU43793.1	CCO30381.1, CCO30380.1, CCO30379.1	EUC66057.1	KDN40673.1, KDN40672.1	KEP50922.1	CUA72177.1
OG0001015	gi|751835566|emb|CEL54741.1|, gi|751829633|emb|CEL62796.1|	ELU37541.1, ELU37542.1	CCO32775.1	EUC54451.1	KDN36494.1	KEP45653.1, KEP47354.1	CUA78301.1, CUA70801.1
OG0001016	gi|751835410|emb|CEL54908.1|	ELU38324.1	CCO33631.1, CCO33632.1	EUC61329.1, EUC61327.1	KDN39796.1, KDN39797.1	KEP53361.1	CUA68663.1, CUA68659.1
OG0001017	gi|751835406|emb|CEL54904.1|, gi|751835407|emb|CEL54905.1|	ELU38322.1	CCO33633.1	EUC61324.1, EUC61323.1	KDN39799.1	KEP53365.1, KEP53364.1	CUA68665.1, CUA68666.1
OG0001018	gi|751835391|emb|CEL54889.1|	ELU38335.1	CCO35129.1	EUC61308.1, EUC61307.1	KDN39816.1, KDN39817.1	KEP49266.1, KEP49265.1	CUA68611.1, CUA68610.1
OG0001019	gi|751835190|emb|CEL56282.1|	ELU40033.1, ELU40034.1, ELU40035.1	CCO29114.1, CCO29113.1	EUC56052.1	KDN39424.1	KEP49826.1	CUA68305.1, CUA68304.1
OG0001020	gi|751835189|emb|CEL56281.1|, gi|751831891|emb|CEL63643.1|		CCO29112.1, CCO33051.1	EUC56053.1	KDN47054.1, KDN47055.1, KDN39421.1	KEP49827.1	CUA68306.1, CUA70698.1
OG0001021	gi|751835094|emb|CEL56434.1|, gi|751835095|emb|CEL56435.1|	ELU43734.1, ELU43730.1	CCO33179.1, CCO33180.1	EUC54877.1	KDN36541.1, KDN36540.1	KEP51722.1	CUA67727.1
OG0001022	gi|751835062|emb|CEL56402.1|, gi|751835063|emb|CEL56403.1|		CCO33545.1, CCO33550.1	EUC54837.1, EUC54839.1	KDN47784.1	KEP48922.1, KEP48923.1	CUA75681.1, CUA75680.1
OG0001023	gi|751835037|emb|CEL56377.1|			EUC55180.1, EUC54831.1, EUC54832.1	KDN38666.1, KDN47777.1	KEP49350.1	CUA75683.1, CUA69284.1, CUA69285.1, CUA75685.1
OG0001024	gi|751834337|emb|CEL58450.1|, gi|751834934|emb|CEL56523.1|	ELU42150.1	CCO29325.1, CCO33555.1	EUC62562.1, EUC62597.1	KDN42352.1	KEP50710.1	CUA67128.1, CUA69994.1
OG0001025	gi|751830204|emb|CEL60029.1|, gi|751831481|emb|CEL53166.1|, gi|751829612|emb|CEL62829.1|, gi|751834893|emb|CEL56712.1|, gi|751832912|emb|CEL61252.1|	ELU35833.1, ELU41059.1	CCO34232.1, CCO34649.1, CCO33103.1, CCO37413.1
OG0001026	gi|751834836|emb|CEL56655.1|	ELU37183.1, ELU43660.1		EUC60989.1	KDN35189.1, KDN43144.1, KDN47884.1, KDN47288.1	KEP51910.1	CUA78198.1, CUA76561.1
OG0001027	gi|751834737|emb|CEL56753.1|	ELU37912.1	CCO33141.1, CCO37576.1, CCO38010.1	EUC63808.1	KDN40574.1	KEP53808.1	CUA69462.1, CUA69478.1, CUA77696.1
OG0001028	gi|751834583|emb|CEL57051.1|	ELU40511.1, ELU40512.1, ELU40514.1	CCO30951.1, CCO30953.1	EUC60414.1, EUC54288.1	KDN35811.1, KDN35810.1	KEP48770.1
OG0001029	gi|751834483|emb|CEL57178.1|, gi|751834482|emb|CEL57177.1|	ELU35902.1	CCO35269.1	EUC55895.1	KDN42221.1, KDN38537.1, KDN42220.1	KEP48532.1	CUA78510.1, CUA78511.1
OG0001030	gi|751834467|emb|CEL57162.1|	ELU41243.1	CCO28775.1	EUC55908.1, EUC55844.1	KDN36081.1	KEP50281.1, KEP49928.1	CUA78455.1, CUA71144.1, CUA74059.1
OG0001031	gi|751834394|emb|CEL57271.1|, gi|751831552|emb|CEL53101.1|		CCO37114.1, CCO34950.1, CCO36028.1	EUC54490.1	KDN36402.1, KDN35202.1	KEP48444.1	CUA72098.1, CUA70934.1
OG0001032	gi|751834389|emb|CEL57266.1|	ELU38088.1	CCO36216.1	EUC59835.1, EUC55381.1	KDN34231.1	KEP47321.1, KEP44998.1	CUA75340.1, CUA70032.1, CUA75353.1
OG0001033	gi|751834379|emb|CEL57256.1|	ELU38083.1	CCO38145.1, CCO38143.1, CCO37351.1	EUC62928.1	KDN37091.1, KDN33229.1	KEP48100.1	CUA77255.1, CUA68419.1
OG0001034	gi|751834375|emb|CEL57252.1|		CCO34640.1	EUC62911.1, EUC62932.1	KDN43445.1, KDN33580.1, KDN33578.1	KEP48096.1, KEP48466.1	CUA68410.1, CUA74321.1
OG0001035	gi|751834324|emb|CEL58437.1|, gi|751830003|emb|CEL61138.1|	ELU42193.1, ELU42197.1	CCO33565.1, CCO33567.1, CCO37762.1, CCO35470.1	EUC62615.1		KEP48904.1	CUA67294.1
OG0001036	gi|751834292|emb|CEL58405.1|, gi|751834291|emb|CEL58404.1|	ELU42209.1	CCO32299.1		KDN33750.1, KDN33752.1		CUA76480.1, CUA67288.1, CUA67648.1, CUA67649.1, CUA78248.1
OG0001037	gi|751834221|emb|CEL58481.1|	ELU42295.1	CCO32632.1, CCO36776.1	EUC54522.1, EUC54882.1	KDN44985.1	KEP52011.1, KEP51727.1	CUA75832.1, CUA70796.1
OG0001038	gi|751834195|emb|CEL58598.1|, gi|751834196|emb|CEL58599.1|	ELU42759.1	CCO37445.1, CCO33791.1	EUC59305.1, EUC59306.1		KEP48349.1, KEP48350.1	CUA71252.1, CUA71157.1
OG0001039	gi|751834045|emb|CEL58762.1|, gi|751834043|emb|CEL58760.1|	ELU42307.1	CCO32646.1	EUC63652.1, EUC63651.1	KDN44353.1, KDN33650.1	KEP47068.1, KEP48702.1	CUA69311.1
OG0001040	gi|751834036|emb|CEL58753.1|	ELU42314.1	CCO32641.1, CCO32642.1, CCO32643.1	EUC63664.1	KDN44343.1, KDN44341.1, KDN44342.1	KEP48935.1	CUA68348.1
OG0001041	gi|751832942|emb|CEL61282.1|, gi|751833787|emb|CEL59106.1|	ELU38121.1, ELU38122.1, ELU36148.1	CCO33117.1, CCO32906.1	EUC58892.1	KDN35656.1	KEP49062.1	CUA70592.1
OG0001042	gi|751833619|emb|CEL59902.1|, gi|751833623|emb|CEL59906.1|	ELU41111.1, ELU35583.1	CCO34142.1, CCO35646.1, CCO35643.1	EUC57304.1	KDN33162.1	KEP49450.1	CUA69818.1
OG0001043	gi|751833461|emb|CEL60137.1|, gi|751833462|emb|CEL60138.1|	ELU39706.1, ELU39456.1	CCO34261.1, CCO37130.1, CCO37129.1, CCO34230.1	EUC56608.1		KEP49635.1	CUA72879.1
OG0001044	gi|751833389|emb|CEL60200.1|, gi|751833387|emb|CEL60198.1|	ELU37076.1	CCO31523.1	EUC55766.1, EUC55767.1		KEP52490.1, KEP52489.1	CUA73426.1, CUA71969.1, CUA71970.1
OG0001045	gi|751833249|emb|CEL60354.1|, gi|751833248|emb|CEL60353.1|			EUC55376.1, EUC55405.1, EUC55368.1	KDN48372.1, KDN48386.1	KEP47428.1, KEP47443.1, KEP47449.1, KEP47538.1
OG0001046	gi|751833079|emb|CEL60516.1|, gi|751830190|emb|CEL60036.1|, gi|751833094|emb|CEL60531.1|	ELU37999.1, ELU38001.1	CCO33397.1, CCO33400.1	EUC59577.1	KDN35462.1	KEP51795.1	CUA77106.1
OG0001047	gi|751833060|emb|CEL61114.1|	ELU36709.1, ELU35532.1	CCO34093.1, CCO34092.1	EUC56332.1	KDN33738.1, KDN33739.1	KEP49417.1	CUA70918.1, CUA72838.1
OG0001048	gi|751833043|emb|CEL61182.1|	ELU38909.1, ELU38920.1	CCO33591.1	EUC58590.1, EUC60591.1	KDN38955.1	KEP45816.1, KEP46123.1	CUA73167.1, CUA75836.1
OG0001049	gi|751833032|emb|CEL61171.1|	ELU38913.1	CCO37936.1, CCO33580.1, CCO33581.1	EUC60614.1	KDN35730.1	KEP49479.1	CUA76228.1, CUA76226.1, CUA76234.1
OG0001050	gi|751832969|emb|CEL61207.1|			EUC55848.1, EUC55849.1	KDN36077.1, KDN36076.1, KDN41800.1	KEP49931.1, KEP49932.1	CUA76190.1, CUA76192.1, CUA76191.1
OG0001051	gi|751832956|emb|CEL61194.1|	ELU39076.1, ELU35973.1	CCO36244.1, CCO36707.1	EUC55869.1, EUC55864.1	KDN38303.1, KDN38241.1	KEP47507.1, KEP46963.1
OG0001052	gi|751832947|emb|CEL61287.1|, gi|751832946|emb|CEL61286.1|	ELU39662.1, ELU39661.1		EUC62937.1, EUC62936.1	KDN42173.1	KEP46829.1, KEP50854.1	CUA77317.1, CUA77316.1
OG0001053	gi|751832861|emb|CEL61381.1|, gi|751832862|emb|CEL61382.1|	ELU36586.1	CCO34044.1	EUC56359.1, EUC53627.1, EUC56360.1	KDN34448.1, KDN34581.1	KEP46659.1	CUA76630.1
OG0001054	gi|751832824|emb|CEL61427.1|	ELU39268.1, ELU45273.1		EUC58180.1, EUC56138.1	KDN42049.1, KDN34925.1, KDN33533.1	KEP46468.1	CUA74887.1, CUA76995.1
OG0001055	gi|751831185|emb|CEL54031.1|, gi|751830661|emb|CEL56727.1|, gi|751832678|emb|CEL61547.1|		CCO35402.1, CCO36101.1	EUC61824.1		KEP47915.1, KEP47916.1	CUA77858.1, CUA75309.1, CUA74777.1
OG0001056	gi|751832623|emb|CEL62109.1|, gi|751832622|emb|CEL62108.1|	ELU40906.1, ELU40905.1	CCO32361.1	EUC60647.1	KDN37336.1, KDN37337.1	KEP48983.1	CUA70608.1, CUA70609.1
OG0001057	gi|751832551|emb|CEL62208.1|, gi|751829594|emb|CEL62864.1|	ELU45238.1	CCO34724.1, CCO36165.1, CCO33922.1	EUC62907.1, EUC55082.1	KDN35432.1, KDN37132.1	KEP46298.1
OG0001058	gi|751829339|emb|CEL63580.1|, gi|751832537|emb|CEL62194.1|	ELU35848.1, ELU36690.1	CCO32963.1, CCO36248.1, CCO32967.1, CCO36464.1	EUC58290.1	KDN35832.1	KEP46384.1
OG0001059	gi|751832344|emb|CEL62787.1|, gi|751832345|emb|CEL62788.1|	ELU35660.1, ELU35575.1	CCO32581.1	EUC56749.1	KDN35492.1, KDN35491.1	KEP46005.1	CUA76449.1, CUA69003.1
OG0001060	gi|751832292|emb|CEL62853.1|	ELU36750.1, ELU35892.1	CCO31939.1, CCO31940.1, CCO36717.1	EUC58855.1, EUC58857.1	KDN34756.1	KEP47293.1	CUA68024.1
OG0001061	gi|751832269|emb|CEL62890.1|, gi|751832270|emb|CEL62891.1|	ELU35574.1, ELU37297.1	CCO37352.1, CCO37067.1, CCO37066.1	EUC58921.1	KDN33488.1	KEP51489.1	CUA75756.1
OG0001062	gi|751832265|emb|CEL62886.1|, gi|751832264|emb|CEL62885.1|	ELU37301.1	CCO33150.1	EUC58919.1, EUC58918.1	KDN35197.1	KEP51492.1, KEP51491.1	CUA75819.1, CUA75758.1
OG0001063	gi|751832240|emb|CEL62916.1|	ELU39247.1, ELU36169.1, ELU36355.1	CCO32532.1	EUC56403.1	KDN41810.1, KDN36279.1	KEP46138.1	CUA74745.1, CUA74312.1
OG0001064	gi|751831945|emb|CEL63565.1|		CCO30909.1, CCO30910.1	EUC61645.1, EUC61643.1, EUC61647.1, EUC61644.1		KEP51320.1, KEP51321.1, KEP51319.1	CUA71097.1
OG0001065	gi|751831816|emb|CEL63987.1|		CCO37478.1, CCO34436.1, CCO36184.1, CCO38176.1, CCO35000.1, CCO35714.1, CCO36973.1, CCO33777.1, CCO32593.1, CCO38191.1
OG0001066	gi|751831620|emb|CEL52818.1|		CCO35006.1	EUC61596.1, EUC59839.1	KDN35356.1, KDN41888.1, KDN33882.1, KDN33495.1, KDN43148.1, KDN41552.1		CUA73043.1
OG0001067	gi|751830953|emb|CEL54821.1|, gi|751831125|emb|CEL54216.1|	ELU42319.1	CCO35408.1	EUC57427.1	KDN40994.1, KDN37294.1	KEP44954.1, KEP54006.1	CUA67155.1, CUA77229.1
OG0001068	gi|751831077|emb|CEL54407.1|		CCO38026.1, CCO32505.1, CCO36409.1	EUC54867.1, EUC61422.1	KDN47619.1	KEP47088.1, KEP51714.1	CUA73469.1, CUA74583.1
OG0001069	gi|751830923|emb|CEL54846.1|, gi|751830608|emb|CEL56949.1|	ELU37952.1	CCO35569.1, CCO34615.1	EUC54282.1	KDN43887.1, KDN33807.1, KDN33804.1, KDN33844.1	KEP46074.1
OG0001070	gi|751830421|emb|CEL58616.1|			EUC55650.1, EUC55642.1	KDN40897.1	KEP54168.1, KEP54161.1	CUA75564.1, CUA75566.1, CUA74147.1, CUA76321.1, CUA76320.1
OG0001071	gi|751830394|emb|CEL58707.1|		CCO37663.1	EUC62070.1, EUC59844.1, EUC55973.1	KDN35385.1, KDN41827.1, KDN46939.1	KEP48797.1, KEP46247.1	CUA68631.1
OG0001072	gi|751830129|emb|CEL60241.1|	ELU43893.1, ELU41628.1	CCO26052.1, CCO26591.1	EUC53643.1, EUC66150.1	KDN49362.1	KEP50010.1, KEP53574.1	CUA77636.1
OG0001073	gi|751830111|emb|CEL60324.1|		CCO37739.1, CCO33243.1	EUC55345.1, EUC62619.1, EUC66606.1	KDN44173.1, KDN33759.1	KEP48825.1, KEP46987.1	CUA71497.1
OG0001074	gi|751829512|emb|CEL62994.1|	ELU36137.1, ELU37639.1	CCO36293.1, CCO37737.1, CCO37698.1	EUC61648.1	KDN37485.1	KEP46699.1	CUA74264.1, CUA73072.1
OG0001075		ELU39487.1, ELU35527.1, ELU39486.1, ELU39484.1, ELU35829.1, ELU36193.1, ELU35536.1	CCO38159.1, CCO37063.1, CCO33110.1	EUC67589.1
OG0001076		ELU40004.1		EUC58539.1	KDN46672.1, KDN46663.1, KDN33755.1, KDN33753.1	KEP46324.1, KEP48953.1	CUA72976.1, CUA72977.1, CUA68732.1
OG0001077		ELU41282.1	CCO28709.1, CCO37794.1, CCO28720.1	EUC64500.1, EUC64498.1, EUC64499.1, EUC64502.1	KDN47709.1	KEP49295.1	CUA74359.1
OG0001078		ELU41319.1, ELU41320.1, ELU41321.1	CCO30254.1	EUC56829.1, EUC56809.1, EUC63913.1	KDN49843.1	KEP49228.1, KEP46770.1	CUA72367.1
OG0001079			CCO27215.1	EUC64139.1, EUC64138.1, EUC64137.1	KDN49796.1, KDN49797.1, KDN49798.1	KEP54451.1, KEP54450.1	CUA66737.1, CUA66736.1
OG0001080			CCO29073.1	EUC60852.1, EUC55703.1, EUC63213.1	KDN42473.1, KDN43257.1	KEP47865.1, KEP48018.1, KEP54841.1	CUA75345.1, CUA69763.1
OG0001081			CCO37723.1, CCO32731.1	EUC57320.1, EUC54404.1, EUC56785.1	KDN50449.1, KDN51216.1, KDN39475.1, KDN42215.1, KDN42214.1	KEP45891.1
OG0001082			CCO35655.1, CCO36522.1	EUC55802.1, EUC53586.1	KDN45802.1, KDN37843.1	KEP47410.1, KEP50980.1	CUA69251.1, CUA76931.1, CUA76347.1
OG0001083				EUC53996.1, EUC59285.1, EUC53994.1, EUC61646.1, EUC53998.1		KEP45704.1, KEP47971.1	CUA76143.1, CUA75300.1, CUA75299.1, CUA75809.1
OG0001084				EUC54246.1	KDN33785.1, KDN33784.1, KDN33384.1	KEP48643.1, KEP45601.1	CUA73064.1, CUA73069.1, CUA72948.1, CUA72950.1, CUA72947.1
OG0001085				EUC57652.1, EUC59171.1, EUC54279.1, EUC57632.1, EUC55392.1, EUC67765.1, EUC60970.1, EUC62905.1, EUC60888.1	KDN49863.1	KEP45387.1
OG0001086				EUC57393.1	KDN41310.1		CUA67365.1, CUA67366.1, CUA76435.1, CUA76434.1, CUA75501.1, CUA76649.1, CUA76433.1, CUA75499.1, CUA76650.1
OG0001087				EUC59363.1, EUC61412.1, EUC59043.1	KDN35184.1, KDN35182.1, KDN35183.1, KDN43569.1, KDN34369.1	KEP45882.1	CUA70036.1, CUA75654.1
OG0001088				EUC60558.1, EUC59549.1	KDN42552.1	KEP47024.1	CUA74287.1, CUA74285.1, CUA73223.1, CUA74233.1, CUA74282.1, CUA74281.1, CUA67912.1
OG0001089	gi|751842763|emb|CEL52461.1|, gi|751842764|emb|CEL52462.1|, gi|751842765|emb|CEL52463.1|	ELU43860.1		EUC66106.1	KDN49324.1, KDN49325.1	KEP52121.1	CUA72221.1, CUA72220.1
OG0001090	gi|751842749|emb|CEL52447.1|	ELU43849.1	CCO26029.1, CCO26028.1, CCO26027.1	EUC66118.1, EUC66117.1	KDN49336.1	KEP52110.1	CUA72232.1
OG0001091	gi|751842735|emb|CEL52433.1|, gi|751842736|emb|CEL52434.1|	ELU43873.1	CCO26042.1	EUC66132.1, EUC66133.1	KDN49350.1, KDN49349.1	KEP50780.1	CUA72244.1
OG0001092	gi|751842608|emb|CEL52306.1|, gi|751842607|emb|CEL52305.1|	ELU44598.1	CCO26164.1	EUC67173.1	KDN49481.1, KDN49482.1	KEP55532.1	CUA72366.1, CUA72365.1
OG0001093	gi|751842582|emb|CEL52280.1|, gi|751842581|emb|CEL52279.1|	ELU44551.1	CCO26192.1	EUC67196.1	KDN41928.1, KDN41929.1	KEP53315.1, KEP53314.1	CUA72388.1
OG0001094	gi|751842508|emb|CEL52206.1|, gi|751842509|emb|CEL52207.1|	ELU44509.1	CCO26247.1	EUC67258.1	KDN51515.1, KDN51516.1	KEP54399.1	CUA72449.1, CUA72450.1
OG0001095	gi|751842450|emb|CEL52148.1|	ELU44437.1	CCO26304.1	EUC67316.1, EUC54934.1	KDN34960.1, KDN51573.1	KEP54694.1, KEP45453.1	CUA71111.1
OG0001096	gi|751842402|emb|CEL52100.1|, gi|751842403|emb|CEL52101.1|	ELU44017.1	CCO26340.1	EUC67356.1, EUC67357.1	KDN51624.1	KEP54890.1	CUA75154.1, CUA75153.1
OG0001097	gi|751842141|emb|CEL51839.1|	ELU44795.1	CCO28016.1	EUC62209.1	KDN33158.1, KDN51694.1, KDN51695.1	KEP55277.1	CUA74940.1, CUA74941.1
OG0001098	gi|751842103|emb|CEL51801.1|	ELU44833.1	CCO27980.1, CCO27981.1	EUC62248.1	KDN51657.1, KDN51656.1, KDN51655.1	KEP55316.1	CUA74902.1
OG0001099	gi|751842092|emb|CEL51790.1|	ELU44840.1, ELU44835.1	CCO27968.1, CCO27969.1	EUC62257.1	KDN51645.1, KDN51644.1	KEP53447.1	CUA74893.1
OG0001100	gi|751841955|emb|CEL51653.1|	ELU44955.1, ELU44954.1	CCO27724.1, CCO27723.1	EUC61696.1	KDN34597.1, KDN48930.1	KEP54488.1	CUA68150.1
OG0001101	gi|751841879|emb|CEL51577.1|	ELU45034.1	CCO27654.1	EUC56328.1, EUC59500.1	KDN49010.1, KDN36947.1	KEP52448.1, KEP50839.1	CUA68084.1
OG0001102	gi|751841816|emb|CEL51514.1|	ELU36582.1	CCO31014.1	EUC59437.1, EUC59184.1	KDN37434.1, KDN40852.1	KEP50445.1, KEP54178.1	CUA71588.1
OG0001103	gi|751841804|emb|CEL51502.1|		CCO34163.1, CCO34162.1	EUC59426.1, EUC60652.1	KDN37423.1	KEP53908.1	CUA70614.1, CUA71093.1, CUA73503.1
OG0001104	gi|751841770|emb|CEL51468.1|		CCO37884.1, CCO31290.1, CCO37481.1, CCO31695.1, CCO35677.1, CCO33778.1, CCO32594.1, CCO30463.1, CCO34605.1
OG0001105	gi|751841719|emb|CEL55982.1|, gi|751841718|emb|CEL55981.1|	ELU39965.1	CCO36753.1, CCO36966.1	EUC62767.1, EUC62768.1		KEP46053.1, KEP46054.1	CUA72653.1
OG0001106	gi|751841667|emb|CEL55930.1|	ELU39948.1	CCO34632.1, CCO34631.1	EUC57624.1, EUC56017.1	KDN49874.1	KEP45495.1, KEP46586.1	CUA77797.1
OG0001107	gi|751841653|emb|CEL55916.1|	ELU39944.1	CCO34307.1, CCO34308.1	EUC57615.1, EUC57614.1	KDN49887.1	KEP51578.1, KEP51579.1	CUA70904.1
OG0001108	gi|751841652|emb|CEL55915.1|, gi|751841651|emb|CEL55914.1|	ELU39681.1	CCO34309.1, CCO34310.1	EUC57613.1, EUC57612.1	KDN49888.1	KEP51580.1	CUA70903.1
OG0001109	gi|751841612|emb|CEL55875.1|, gi|751837485|emb|CEL63155.1|, gi|751837484|emb|CEL63154.1|, gi|751837505|emb|CEL63175.1|, gi|751837480|emb|CEL63150.1|	ELU44363.1	CCO33256.1, CCO37243.1, CCO33254.1, CCO38128.1
OG0001110	gi|751841488|emb|CEL55751.1|	ELU44227.1	CCO31445.1	EUC56987.1, EUC56986.1	KDN48589.1	KEP52286.1, KEP52285.1	CUA74129.1, CUA74128.1
OG0001111	gi|751841421|emb|CEL55684.1|	ELU40988.1	CCO32452.1	EUC57047.1, EUC60333.1	KDN48666.1	KEP50871.1, KEP52737.1	CUA71242.1, CUA68533.1
OG0001112	gi|751841413|emb|CEL55676.1|	ELU40975.1, ELU40990.1	CCO32441.1, CCO32442.1	EUC57057.1	KDN48680.1, KDN48682.1	KEP49726.1	CUA68523.1
OG0001113	gi|751841409|emb|CEL55672.1|	ELU40609.1, ELU41781.1	CCO37463.1	EUC57063.1	KDN48687.1, KDN48690.1	KEP47214.1	CUA68517.1, CUA68518.1
OG0001114	gi|751841290|emb|CEL55553.1|	ELU40704.1	CCO28679.1	EUC57161.1, EUC67746.1, EUC59102.1	KDN39413.1	KEP49597.1	CUA68429.1, CUA67852.1
OG0001115	gi|751841278|emb|CEL55541.1|	ELU40721.1	CCO28669.1	EUC54479.1	KDN40728.1, KDN48832.1	KEP48699.1	CUA70045.1, CUA70043.1, CUA72634.1
OG0001116	gi|751841149|emb|CEL55412.1|	ELU40375.1	CCO28922.1, CCO28921.1	EUC64807.1, EUC64806.1	KDN50476.1	KEP49627.1, KEP49626.1	CUA76092.1
OG0001117	gi|751841051|emb|CEL55314.1|, gi|751841050|emb|CEL55313.1|	ELU40465.1, ELU40464.1	CCO30499.1	EUC64889.1	KDN50594.1, KDN50595.1	KEP46680.1	CUA76004.1
OG0001118	gi|751831598|emb|CEL52853.1|, gi|751840899|emb|CEL55162.1|	ELU39122.1, ELU35494.1, ELU40097.1	CCO33390.1	EUC56463.1			CUA69235.1, CUA69234.1, CUA75868.1
OG0001119	gi|751833657|emb|CEL59940.1|, gi|751840800|emb|CEL55063.1|	ELU38858.1	CCO32694.1	EUC57282.1, EUC58811.1	KDN35914.1, KDN37553.1	KEP49752.1	CUA73084.1
OG0001120	gi|751840664|emb|CEL58278.1|, gi|751834924|emb|CEL56513.1|		CCO27838.1, CCO27837.1	EUC62593.1, EUC65525.1	KDN46034.1	KEP48842.1, KEP55008.1	CUA73705.1
OG0001121	gi|751840662|emb|CEL58276.1|, gi|751840661|emb|CEL58275.1|	ELU43286.1	CCO27834.1, CCO27835.1	EUC65523.1	KDN46032.1	KEP55010.1	CUA73709.1, CUA73710.1
OG0001122	gi|751840573|emb|CEL58187.1|, gi|751832312|emb|CEL62814.1|	ELU38888.1, ELU43218.1	CCO27252.1	EUC65437.1	KDN49529.1	KEP51777.1	CUA76594.1, CUA73791.1
OG0001123	gi|751840523|emb|CEL58137.1|, gi|751840524|emb|CEL58138.1|	ELU43167.1	CCO27291.1	EUC65397.1, EUC65387.1	KDN37795.1, KDN37784.1	KEP55174.1, KEP55165.1
OG0001124	gi|751840473|emb|CEL58087.1|, gi|751840474|emb|CEL58088.1|	ELU43129.1, ELU43128.1	CCO27332.1	EUC65338.1	KDN43497.1	KEP53687.1	CUA73878.1, CUA73879.1
OG0001125	gi|751840438|emb|CEL58052.1|	ELU43090.1, ELU35797.1	CCO27359.1, CCO27358.1	EUC65308.1	KDN43463.1, KDN43462.1	KEP53660.1	CUA73909.1
OG0001126	gi|751840394|emb|CEL58008.1|	ELU41960.1	CCO27403.1	EUC65264.1	KDN37888.1, KDN41086.1	KEP51650.1, KEP51651.1	CUA73950.1, CUA73949.1
OG0001127	gi|751840377|emb|CEL57991.1|	ELU41944.1	CCO27419.1	EUC65246.1, EUC53740.1		KEP51291.1, KEP55842.1	CUA72614.1, CUA77956.1, CUA73966.1
OG0001128	gi|751840351|emb|CEL57965.1|	ELU41905.1	CCO29347.1	EUC65221.1, EUC65222.1	KDN36025.1, KDN36026.1	KEP55818.1, KEP55819.1	CUA73992.1
OG0001129	gi|751840304|emb|CEL57918.1|, gi|751840303|emb|CEL57917.1|	ELU41882.1, ELU40279.1	CCO29379.1	EUC65179.1, EUC65178.1		KEP55778.1, KEP55777.1	CUA76902.1
OG0001130	gi|751840299|emb|CEL57913.1|, gi|751840301|emb|CEL57915.1|	ELU41885.1	CCO29384.1, CCO29381.1	EUC65175.1		KEP55775.1, KEP55773.1	CUA76898.1, CUA76900.1
OG0001131	gi|751840222|emb|CEL57836.1|, gi|751840223|emb|CEL57837.1|	ELU41797.1	CCO26989.1	EUC66696.1, EUC66695.1	KDN50037.1	KEP51957.1, KEP51958.1	CUA76828.1
OG0001132	gi|751840092|emb|CEL57706.1|, gi|751840094|emb|CEL57708.1|	ELU41672.1	CCO26874.1, CCO26872.1	EUC66821.1	KDN50193.1	KEP53999.1, KEP47961.1	CUA70921.1
OG0001133	gi|751840090|emb|CEL57704.1|	ELU41673.1	CCO26871.1	EUC66825.1, EUC66822.1	KDN50196.1	KEP53995.1, KEP53998.1	CUA76716.1, CUA76713.1
OG0001134	gi|751840082|emb|CEL57696.1|, gi|751835308|emb|CEL56112.1|	ELU39384.1	CCO29826.1, CCO26862.1	EUC56705.1	KDN49075.1, KDN50203.1	KEP48550.1	CUA76707.1
OG0001135	gi|751839993|emb|CEL57607.1|	ELU41408.1, ELU41387.1	CCO26791.1, CCO26789.1, CCO26790.1	EUC53910.1	KDN50295.1	KEP55083.1	CUA77417.1
OG0001136	gi|751839975|emb|CEL57589.1|, gi|751839976|emb|CEL57590.1|		CCO26772.1	EUC53890.1, EUC53889.1	KDN50318.1, KDN50317.1, KDN50315.1	KEP54925.1	CUA77435.1
OG0001137	gi|751839963|emb|CEL57577.1|, gi|751839964|emb|CEL57578.1|	ELU41433.1	CCO26761.1, CCO26763.1	EUC53882.1	KDN50326.1	KEP54918.1	CUA77445.1, CUA77444.1
OG0001138	gi|751839950|emb|CEL57564.1|, gi|751839949|emb|CEL57563.1|	ELU41460.1, ELU41459.1	CCO26750.1	EUC53856.1	KDN50339.1	KEP54909.1	CUA77458.1, CUA77459.1
OG0001139	gi|751839910|emb|CEL57524.1|, gi|751839917|emb|CEL57531.1|	ELU41487.1		EUC53818.1, EUC53824.1	KDN39586.1, KDN39577.1	KEP54274.1	CUA77486.1, CUA77492.1
OG0001140	gi|751839811|emb|CEL57425.1|	ELU41584.1	CCO26640.1, CCO26642.1, CCO26641.1	EUC53693.1	KDN42895.1, KDN33437.1	KEP51624.1	CUA77585.1
OG0001141	gi|751839695|emb|CEL57309.1|, gi|751839696|emb|CEL57310.1|	ELU37190.1, ELU37191.1	CCO37381.1, CCO37092.1	EUC53540.1	KDN38677.1	KEP53497.1	CUA68582.1
OG0001142	gi|751837160|emb|CEL63686.1|, gi|751839662|emb|CEL59856.1|	ELU45506.1	CCO28132.1	EUC66420.1, EUC66483.1	KDN37196.1	KEP55341.1	CUA69437.1, CUA69126.1
OG0001143	gi|751839640|emb|CEL59834.1|, gi|751839638|emb|CEL59832.1|	ELU45588.1, ELU45585.1	CCO28154.1, CCO28152.1	EUC66504.1		KEP51743.1	CUA69417.1, CUA69416.1
OG0001144	gi|751839607|emb|CEL59801.1|, gi|751839608|emb|CEL59802.1|	ELU45603.1, ELU45600.1	CCO28181.1	EUC66532.1	KDN51257.1, KDN51256.1	KEP54321.1	CUA69391.1
OG0001145	gi|751839515|emb|CEL59709.1|, gi|751839514|emb|CEL59708.1|			EUC66590.1, EUC66591.1	KDN33279.1, KDN51171.1, KDN51175.1	KEP53774.1, KEP53775.1	CUA69339.1
OG0001146	gi|751839497|emb|CEL59691.1|	ELU45720.1	CCO32887.1, CCO32888.1	EUC66942.1	KDN45513.1	KEP52680.1	CUA76417.1, CUA75810.1, CUA69749.1
OG0001147	gi|751839436|emb|CEL59630.1|, gi|751839437|emb|CEL59631.1|	ELU45741.1	CCO26406.1	EUC57845.1	KDN51047.1, KDN51048.1	KEP50646.1, KEP50647.1	CUA70123.1
OG0001148	gi|751839245|emb|CEL59439.1|	ELU45928.1	CCO26567.1	EUC67395.1	KDN48158.1	KEP54954.1	CUA70978.1, CUA68692.1, CUA71938.1, CUA70288.1
OG0001149	gi|751839227|emb|CEL59421.1|		CCO37957.1, CCO27938.1	EUC67409.1, EUC65648.1	KDN48142.1, KDN41398.1	KEP51841.1, KEP54967.1	CUA70303.1
OG0001150	gi|751838978|emb|CEL61072.1|	ELU39305.1	CCO29454.1	EUC64408.1, EUC58450.1	KDN44479.1	KEP52472.1, KEP52532.1	CUA74431.1, CUA73001.1
OG0001151	gi|751838964|emb|CEL61058.1|, gi|751838965|emb|CEL61059.1|	ELU39307.1	CCO29440.1	EUC64393.1, EUC64394.1	KDN38772.1, KDN38773.1	KEP52459.1	CUA74445.1
OG0001152	gi|751838783|emb|CEL60877.1|	ELU42570.1	CCO27149.1	EUC58783.1, EUC64208.1	KDN43174.1	KEP49397.1, KEP53649.1	CUA66804.1, CUA67085.1
OG0001153	gi|751834001|emb|CEL58880.1|, gi|751838778|emb|CEL60872.1|	ELU42599.1	CCO36589.1	EUC64204.1, EUC58233.1	KDN45137.1	KEP53651.1, KEP50090.1	CUA66799.1
OG0001154	gi|751838403|emb|CEL61949.1|	ELU43464.1	CCO29891.1, CCO29890.1	EUC59067.1	KDN47121.1, KDN47122.1, KDN33412.1	KEP53127.1	CUA70648.1
OG0001155	gi|751838380|emb|CEL61926.1|	ELU43484.1, ELU43475.1	CCO29874.1, CCO29873.1	EUC59600.1	KDN47637.1, KDN47636.1	KEP47494.1	CUA70628.1
OG0001156	gi|751838266|emb|CEL61812.1|	ELU43602.1	CCO28465.1	EUC59720.1, EUC59705.1	KDN42783.1, KDN42765.1	KEP55210.1, KEP55197.1	CUA78120.1
OG0001157	gi|751834314|emb|CEL58427.1|, gi|751838227|emb|CEL61773.1|	ELU43555.1	CCO37577.1, CCO36907.1	EUC62617.1, EUC59751.1		KEP54799.1	CUA67296.1, CUA78093.1
OG0001158	gi|751838157|emb|CEL61703.1|, gi|751838158|emb|CEL61704.1|	ELU43685.1	CCO29253.1, CCO29251.1, CCO29252.1	EUC59824.1		KEP52097.1	CUA68871.1, CUA68870.1
OG0001159	gi|751838151|emb|CEL61697.1|, gi|751838152|emb|CEL61698.1|, gi|751838153|emb|CEL61699.1|		CCO29246.1, CCO29245.1	EUC55667.1, EUC55666.1		KEP50613.1, KEP50614.1	CUA68866.1
OG0001160	gi|751830806|emb|CEL56197.1|, gi|751830740|emb|CEL56463.1|, gi|751838113|emb|CEL61659.1|	ELU37802.1	CCO31863.1, CCO29201.1	EUC55630.1	KDN40912.1	KEP46983.1	CUA74616.1
OG0001161	gi|751838098|emb|CEL61644.1|	ELU37827.1, ELU37826.1	CCO34272.1	EUC55616.1	KDN40931.1, KDN40929.1, KDN40930.1	KEP51240.1	CUA74631.1
OG0001162	gi|751838080|emb|CEL61626.1|, gi|751838082|emb|CEL61628.1|	ELU37236.1	CCO32348.1, CCO32349.1	EUC55594.1	KDN35031.1	KEP47854.1	CUA75237.1, CUA76411.1
OG0001163	gi|751838064|emb|CEL61610.1|	ELU36078.1, ELU35624.1	CCO32331.1	EUC55585.1	KDN35256.1, KDN38656.1, KDN33258.1	KEP52549.1	CUA74662.1
OG0001164	gi|751837086|emb|CEL52683.1|, gi|751838056|emb|CEL61602.1|	ELU36268.1	CCO31483.1, CCO35444.1	EUC60808.1	KDN35248.1, KDN43821.1	KEP49985.1	CUA67158.1
OG0001165	gi|751838049|emb|CEL61595.1|, gi|751838054|emb|CEL61600.1|	ELU35924.1, ELU35925.1	CCO35445.1	EUC60809.1	KDN33085.1, KDN45436.1, KDN35247.1	KEP49984.1
OG0001166	gi|751838014|emb|CEL62741.1|, gi|751838013|emb|CEL62740.1|	ELU44412.1, ELU44418.1	CCO31114.1	EUC63252.1	KDN45865.1	KEP47688.1	CUA67101.1, CUA67618.1
OG0001167	gi|751838003|emb|CEL62730.1|, gi|751838002|emb|CEL62729.1|	ELU44415.1	CCO31120.1	EUC63256.1	KDN45873.1, KDN34511.1	KEP47427.1	CUA67613.1, CUA67614.1
OG0001168	gi|751837990|emb|CEL62717.1|	ELU44409.1, ELU44403.1	CCO30670.1, CCO30669.1	EUC63268.1	KDN33040.1, KDN34524.1	KEP49029.1	CUA67601.1
OG0001169	gi|751837965|emb|CEL62692.1|	ELU38184.1	CCO38178.1, CCO30652.1, CCO30654.1	EUC63295.1	KDN41702.1, KDN41701.1	KEP53124.1	CUA69723.1
OG0001170	gi|751837942|emb|CEL62669.1|	ELU38181.1	CCO34754.1	EUC63297.1	KDN41726.1, KDN41727.1	KEP53122.1	CUA68854.1, CUA69722.1, CUA68855.1
OG0001171	gi|751837935|emb|CEL62662.1|	ELU38170.1, ELU38172.1	CCO30722.1, CCO30724.1, CCO30723.1	EUC63328.1, EUC63291.1		KEP50253.1	CUA68847.1
OG0001172	gi|751837894|emb|CEL62621.1|	ELU38135.1	CCO30760.1	EUC63368.1, EUC63367.1	KDN43997.1, KDN43996.1	KEP46212.1, KEP46213.1	CUA68810.1
OG0001173	gi|751837860|emb|CEL62587.1|, gi|751837861|emb|CEL62588.1|	ELU38257.1	CCO29122.1	EUC63404.1	KDN45351.1, KDN45356.1, KDN45355.1	KEP54293.1	CUA68781.1
OG0001174	gi|751837823|emb|CEL62550.1|, gi|751837822|emb|CEL62549.1|	ELU38953.1	CCO29143.1	EUC63436.1, EUC63435.1	KDN45393.1, KDN45392.1	KEP54050.1	CUA68755.1
OG0001175	gi|751837794|emb|CEL62521.1|	ELU35895.1, ELU38983.1	CCO29170.1, CCO29169.1	EUC63459.1	KDN45431.1, KDN45427.1	KEP54027.1	CUA72547.1
OG0001176	gi|751831048|emb|CEL54430.1|, gi|751837776|emb|CEL62503.1|	ELU38995.1	CCO29186.1, CCO35981.1	EUC60222.1	KDN48253.1	KEP47062.1	CUA72533.1, CUA67346.1
OG0001177	gi|751830368|emb|CEL58792.1|, gi|751837775|emb|CEL62502.1|	ELU38994.1	CCO29187.1	EUC60991.1	KDN47778.1, KDN48254.1	KEP51908.1	CUA67303.1, CUA72532.1
OG0001178	gi|751837741|emb|CEL62468.1|, gi|751837740|emb|CEL62467.1|	ELU39019.1	CCO31388.1, CCO31389.1	EUC60253.1	KDN48286.1	KEP53954.1	CUA72503.1, CUA72502.1
OG0001179	gi|751837705|emb|CEL62432.1|, gi|751830292|emb|CEL59039.1|	ELU36998.1	CCO36069.1, CCO34431.1	EUC55110.1, EUC54022.1		KEP54010.1, KEP46498.1	CUA77245.1
OG0001180	gi|751837602|emb|CEL63272.1|	ELU45200.1	CCO32553.1, CCO32551.1, CCO32552.1	EUC60959.1	KDN45857.1, KDN45858.1	KEP47702.1	CUA69966.1
OG0001181	gi|751837546|emb|CEL63216.1|, gi|751834008|emb|CEL58725.1|	ELU37453.1	CCO29499.1	EUC61035.1, EUC60574.1	KDN44311.1, KDN40183.1	KEP52946.1	CUA71047.1
OG0001182	gi|751835287|emb|CEL56091.1|, gi|751830334|emb|CEL58888.1|, gi|751837510|emb|CEL63180.1|	ELU41157.1	CCO29842.1, CCO29841.1	EUC56724.1	KDN49044.1	KEP52581.1	CUA67467.1
OG0001183	gi|751837478|emb|CEL63148.1|	ELU44344.1	CCO33258.1, CCO33257.1	EUC61112.1, EUC61103.1	KDN45715.1	KEP47671.1, KEP52945.1	CUA77828.1
OG0001184	gi|751837461|emb|CEL63131.1|	ELU44333.1	CCO33269.1	EUC67750.1, EUC61126.1	KDN45694.1, KDN34762.1	KEP47292.1, KEP46241.1	CUA68017.1
OG0001185	gi|751837458|emb|CEL63128.1|, gi|751837459|emb|CEL63129.1|	ELU44324.1	CCO38057.1, CCO31052.1	EUC61128.1	KDN45692.1	KEP52933.1	CUA77806.1, CUA77264.1
OG0001186	gi|751837438|emb|CEL63108.1|, gi|751831982|emb|CEL63507.1|	ELU44307.1	CCO34179.1, CCO31069.1	EUC61152.1	KDN48301.1	KEP50567.1	CUA71488.1, CUA69882.1
OG0001187	gi|751837432|emb|CEL63102.1|	ELU44313.1	CCO31078.1	EUC61158.1, EUC61090.1	KDN48325.1	KEP50045.1, KEP50561.1	CUA74032.1, CUA77729.1
OG0001188	gi|751837413|emb|CEL63939.1|	ELU45275.1	CCO32850.1, CCO32849.1	EUC66164.1	KDN34982.1	KEP48672.1, KEP45364.1, KEP44961.1	CUA67871.1
OG0001189	gi|751837383|emb|CEL63909.1|, gi|751835647|emb|CEL54446.1|		CCO27430.1	EUC66208.1, EUC55956.1	KDN47398.1, KDN47397.1, KDN44153.1	KEP46396.1, KEP46886.1
OG0001190	gi|751837355|emb|CEL63881.1|	ELU35825.1, ELU45334.1	CCO27517.1, CCO27518.1	EUC66234.1	KDN49276.1	KEP53771.1	CUA67307.1, CUA67838.1
OG0001191	gi|751837257|emb|CEL63783.1|, gi|751837258|emb|CEL63784.1|		CCO27593.1, CCO27592.1	EUC66319.1	KDN37073.1, KDN37072.1, KDN37074.1	KEP55508.1	CUA67753.1
OG0001192	gi|751837190|emb|CEL63716.1|, gi|751835585|emb|CEL54760.1|	ELU37560.1	CCO33863.1	EUC66392.1, EUC55008.1	KDN37522.1	KEP55368.1, KEP47067.1	CUA69098.1
OG0001193	gi|751834419|emb|CEL57114.1|, gi|751837093|emb|CEL52690.1|	ELU44157.1	CCO31491.1	EUC54812.1	KDN47224.1	KEP49963.1	CUA68382.1, CUA74838.1, CUA74845.1
OG0001194	gi|751837019|emb|CEL52616.1|, gi|751837020|emb|CEL52617.1|	ELU41999.1	CCO37660.1, CCO37659.1, CCO31976.1, CCO31975.1	EUC62389.1	KDN36473.1		CUA67002.1
OG0001195	gi|751836985|emb|CEL52582.1|	ELU41970.1, ELU36528.1	CCO32007.1	EUC64015.1, EUC57532.1	KDN47938.1	KEP52423.1, KEP54367.1	CUA66972.1
OG0001196	gi|751836918|emb|CEL52515.1|	ELU39138.1	CCO31752.1, CCO31751.1, CCO31753.1	EUC57440.1	KDN40109.1	KEP50793.1	CUA74534.1, CUA69272.1
OG0001197	gi|751836882|emb|CEL53049.1|, gi|751836881|emb|CEL53048.1|	ELU41286.1	CCO35101.1, CCO35102.1	EUC64474.1		KEP51223.1, KEP51222.1	CUA69323.1, CUA69324.1
OG0001198	gi|751836793|emb|CEL52960.1|	ELU40586.1	CCO34386.1	EUC61592.1, EUC61594.1	KDN39060.1	KEP49851.1, KEP49849.1	CUA75802.1, CUA75799.1
OG0001199	gi|751836765|emb|CEL52932.1|			EUC61640.1, EUC61639.1	KDN37479.1	KEP51324.1, KEP51325.1	CUA74260.1, CUA74261.1, CUA73076.1, CUA73075.1
OG0001200	gi|751836748|emb|CEL52915.1|, gi|751836747|emb|CEL52914.1|	ELU37658.1	CCO29706.1	EUC61108.1, EUC61630.1	KDN33966.1	KEP51236.1	CUA72594.1, CUA68221.1
OG0001201	gi|751836667|emb|CEL53353.1|	ELU42857.1	CCO33643.1, CCO33642.1	EUC61447.1	KDN34039.1, KDN33616.1	KEP48791.1	CUA71769.1, CUA75597.1
OG0001202	gi|751836655|emb|CEL53341.1|, gi|751836654|emb|CEL53340.1|	ELU42880.1	CCO32789.1, CCO35424.1	EUC61452.1		KEP47307.1	CUA74367.1, CUA74366.1, CUA73465.1
OG0001203	gi|751836646|emb|CEL53332.1|, gi|751836643|emb|CEL53329.1|	ELU42869.1	CCO32799.1	EUC61462.1	KDN44286.1, KDN44276.1, KDN44285.1	KEP52358.1	CUA69905.1
OG0001204	gi|751836618|emb|CEL53304.1|, gi|751836617|emb|CEL53303.1|	ELU42894.1	CCO34206.1, CCO32523.1	EUC61479.1, EUC61480.1		KEP49163.1	CUA75618.1, CUA75616.1
OG0001205	gi|751830639|emb|CEL56821.1|, gi|751836521|emb|CEL53207.1|	ELU35780.1, ELU38661.1	CCO35589.1	EUC55528.1	KDN41990.1	KEP45121.1	CUA77340.1, CUA72751.1
OG0001206	gi|751835612|emb|CEL54787.1|, gi|751836488|emb|CEL53685.1|	ELU42427.1, ELU40211.1, ELU37722.1	CCO37354.1	EUC55953.1	KDN35308.1, KDN35310.1	KEP54519.1
OG0001207	gi|751836465|emb|CEL53662.1|, gi|751836464|emb|CEL53661.1|	ELU42377.1	CCO29662.1, CCO29665.1	EUC67587.1, EUC67649.1	KDN37632.1	KEP50076.1	CUA72021.1
OG0001208	gi|751836455|emb|CEL53652.1|, gi|751836456|emb|CEL53653.1|	ELU42375.1	CCO29671.1	EUC67632.1, EUC67633.1	KDN37606.1	KEP52345.1, KEP52344.1	CUA73208.1
OG0001209	gi|751836388|emb|CEL53585.1|, gi|751836389|emb|CEL53586.1|	ELU39736.1		EUC67621.1, EUC67620.1	KDN43609.1	KEP52208.1, KEP52209.1	CUA71192.1, CUA71191.1
OG0001210	gi|751836385|emb|CEL53582.1|	ELU39735.1	CCO29391.1, CCO32078.1	EUC65169.1, EUC67617.1	KDN43613.1	KEP55767.1, KEP52211.1	CUA71195.1
OG0001211	gi|751836369|emb|CEL53566.1|	ELU39751.1, ELU39750.1	CCO32068.1, CCO32067.1	EUC67597.1, EUC67782.1	KDN43638.1	KEP54495.1	CUA71210.1
OG0001212	gi|751836348|emb|CEL53545.1|, gi|751836349|emb|CEL53546.1|	ELU39786.1, ELU39788.1	CCO30013.1	EUC67666.1, EUC67642.1		KEP54513.1, KEP54514.1	CUA71226.1
OG0001213	gi|751836086|emb|CEL54176.1|	ELU45105.1, ELU45104.1	CCO33813.1	EUC54944.1	KDN46406.1, KDN41390.1	KEP47856.1	CUA70447.1, CUA70448.1
OG0001214	gi|751836069|emb|CEL54159.1|	ELU45082.1	CCO37178.1, CCO37272.1	EUC54924.1	KDN46432.1	KEP47155.1	CUA70462.1, CUA69054.1, CUA70463.1
OG0001215	gi|751836047|emb|CEL54137.1|	ELU37089.1	CCO33836.1	EUC54906.1, EUC54907.1	KDN38492.1, KDN38491.1	KEP49151.1, KEP49150.1	CUA74821.1
OG0001216	gi|751836011|emb|CEL54101.1|	ELU44154.1, ELU44150.1	CCO37339.1, CCO37333.1	EUC54780.1	KDN47241.1, KDN47239.1	KEP47092.1	CUA77009.1
OG0001217	gi|751836000|emb|CEL54090.1|	ELU42989.1	CCO31635.1	EUC54746.1, EUC54737.1	KDN42528.1	KEP48314.1	CUA73493.1, CUA72681.1, CUA73487.1
OG0001218	gi|751835985|emb|CEL54075.1|	ELU42973.1, ELU42974.1	CCO31644.1, CCO31646.1, CCO31645.1	EUC54712.1	KDN42541.1	KEP51873.1	CUA70534.1
OG0001219	gi|751835943|emb|CEL54383.1|	ELU44113.1	CCO36186.1, CCO36671.1	EUC58583.1, EUC58518.1	KDN35389.1	KEP47104.1, KEP47105.1	CUA78369.1
OG0001220	gi|751835940|emb|CEL54380.1|	ELU44125.1	CCO33619.1	EUC58587.1	KDN35391.1	KEP45878.1	CUA76304.1, CUA76641.1, CUA67094.1, CUA78367.1
OG0001221	gi|751832507|emb|CEL62236.1|, gi|751835930|emb|CEL54370.1|	ELU43590.1	CCO32103.1	EUC53518.1, EUC58647.1	KDN35398.1	KEP46593.1, KEP48832.1	CUA73138.1
OG0001222	gi|751835928|emb|CEL54368.1|	ELU35491.1, ELU44118.1	CCO33609.1	EUC58675.1	KDN35403.1, KDN33607.1, KDN33263.1	KEP48828.1	CUA73140.1
OG0001223	gi|751835763|emb|CEL54562.1|, gi|751833345|emb|CEL60304.1|	ELU43775.1, ELU40878.1	CCO30398.1	EUC66036.1	KDN40650.1	KEP51711.1	CUA71750.1, CUA72159.1
OG0001224	gi|751835759|emb|CEL54558.1|, gi|751835758|emb|CEL54557.1|	ELU43780.1, ELU43779.1	CCO30402.1	EUC66032.1	KDN40645.1	KEP52775.1	CUA72154.1, CUA72155.1
OG0001225	gi|751835715|emb|CEL54514.1|	ELU38939.1, ELU38941.1	CCO36392.1, CCO36391.1, CCO36393.1	EUC65989.1	KDN41180.1	KEP46830.1	CUA70560.1
OG0001226	gi|751835669|emb|CEL54468.1|, gi|751835670|emb|CEL54469.1|		CCO31623.1, CCO32843.1, CCO31625.1	EUC65956.1, EUC65945.1		KEP47116.1, KEP49081.1	CUA74812.1
OG0001227	gi|751833607|emb|CEL59890.1|, gi|751835638|emb|CEL54813.1|		CCO35616.1, CCO38088.1	EUC57314.1, EUC54000.1	KDN44674.1	KEP47970.1, KEP47125.1	CUA69809.1
OG0001228	gi|751835588|emb|CEL54763.1|	ELU37562.1	CCO33866.1	EUC55011.1, EUC55012.1	KDN37516.1, KDN37517.1	KEP47914.1, KEP47913.1	CUA73357.1
OG0001229	gi|751835557|emb|CEL54732.1|	ELU40006.1, ELU41065.1	CCO32783.1, CCO36431.1	EUC54344.1	KDN39730.1	KEP47454.1	CUA78308.1, CUA70807.1
OG0001230	gi|751835290|emb|CEL56094.1|, gi|751835322|emb|CEL56126.1|	ELU39394.1	CCO29814.1	EUC56720.1, EUC56689.1	KDN49090.1, KDN49052.1	KEP52585.1	CUA67470.1
OG0001231	gi|751835316|emb|CEL56120.1|	ELU39398.1	CCO29821.1, CCO29820.1	EUC56693.1, EUC56694.1	KDN49084.1, KDN49085.1	KEP54659.1	CUA67494.1
OG0001232	gi|751835250|emb|CEL56054.1|, gi|751835249|emb|CEL56053.1|		CCO30090.1	EUC67042.1, EUC67043.1	KDN44850.1, KDN44851.1	KEP54206.1, KEP54205.1	CUA67440.1
OG0001233	gi|751835202|emb|CEL56294.1|, gi|751835195|emb|CEL56287.1|		CCO36615.1, CCO33730.1, CCO36636.1	EUC56045.1, EUC56035.1	KDN39443.1	KEP47599.1, KEP45894.1
OG0001234	gi|751835167|emb|CEL56259.1|, gi|751835177|emb|CEL56269.1|, gi|751835174|emb|CEL56266.1|		CCO29102.1, CCO29094.1	EUC56074.1	KDN35887.1, KDN35878.1, KDN47795.1, KDN47794.1
OG0001235	gi|751835043|emb|CEL56383.1|	ELU44055.1, ELU44056.1	CCO31168.1, CCO31169.1	EUC54826.1	KDN35539.1, KDN47772.1	KEP49354.1	CUA69281.1
OG0001236	gi|751835027|emb|CEL56367.1|, gi|751832787|emb|CEL61481.1|	ELU43037.1	CCO34903.1	EUC54767.1, EUC58250.1	KDN46855.1	KEP46093.1, KEP48121.1	CUA73284.1
OG0001237	gi|751835021|emb|CEL56361.1|		CCO36726.1, CCO36915.1	EUC54805.1, EUC56118.1, EUC54824.1	KDN33652.1	KEP45008.1, KEP49356.1	CUA69277.1
OG0001238	gi|751834997|emb|CEL56586.1|, gi|751834999|emb|CEL56588.1|	ELU42085.1	CCO29268.1, CCO29269.1		KDN43833.1, KDN43832.1	KEP55658.1	CUA71672.1, CUA71674.1
OG0001239	gi|751834955|emb|CEL56544.1|, gi|751834961|emb|CEL56550.1|	ELU42126.1	CCO29299.1	EUC62539.1, EUC62533.1	KDN42314.1	KEP55619.1, KEP55625.1	CUA71713.1
OG0001240	gi|751834900|emb|CEL56489.1|	ELU42170.1	CCO34478.1, CCO34479.1	EUC62572.1	KDN42363.1, KDN42364.1, KDN42365.1	KEP50862.1	CUA76422.1
OG0001241	gi|751834870|emb|CEL56689.1|, gi|751834869|emb|CEL56688.1|	ELU38551.1, ELU38584.1	CCO34582.1, CCO34583.1	EUC62998.1	KDN39138.1	KEP48644.1	CUA69580.1
OG0001242	gi|751834773|emb|CEL56789.1|	ELU38838.1, ELU35899.1	CCO31256.1, CCO31257.1	EUC63773.1	KDN39196.1	KEP50050.1, KEP50737.1	CUA74092.1
OG0001243	gi|751834765|emb|CEL56781.1|	ELU37877.1, ELU37876.1	CCO31262.1, CCO31261.1	EUC63783.1	KDN39187.1, KDN39186.1	KEP53832.1	CUA77674.1
OG0001244	gi|751834700|emb|CEL56926.1|	ELU42792.1	CCO32402.1	EUC54371.1, EUC63209.1	KDN46949.1, KDN41625.1	KEP47788.1, KEP51536.1	CUA69968.1
OG0001245	gi|751834633|emb|CEL56859.1|		CCO33987.1	EUC63136.1, EUC63137.1	KDN34736.1	KEP48075.1	CUA75273.1, CUA68945.1, CUA75274.1, CUA75271.1
OG0001246	gi|751834557|emb|CEL57025.1|	ELU40500.1	CCO35389.1	EUC60422.1, EUC63865.1	KDN39997.1, KDN39998.1, KDN39891.1	KEP47509.1	CUA71175.1
OG0001247	gi|751834543|emb|CEL57011.1|, gi|751834540|emb|CEL57008.1|	ELU40539.1		EUC55537.1, EUC55534.1	KDN46316.1, KDN39875.1	KEP48967.1, KEP48970.1	CUA70816.1
OG0001248	gi|751834529|emb|CEL56997.1|		CCO33447.1	EUC55454.1, EUC63952.1	KDN46337.1, KDN40000.1	KEP52890.1, KEP51779.1	CUA77016.1, CUA76965.1
OG0001249	gi|751832806|emb|CEL61409.1|, gi|751834485|emb|CEL57180.1|			EUC56158.1, EUC55977.1		KEP46085.1, KEP50715.1, KEP50727.1, KEP46426.1	CUA67869.1, CUA71628.1
OG0001250	gi|751834446|emb|CEL57141.1|	ELU40490.1	CCO28756.1, CCO28754.1	EUC55919.1	KDN36625.1, KDN36626.1, KDN34090.1	KEP46812.1	CUA67329.1
OG0001251	gi|751834429|emb|CEL57124.1|, gi|751834428|emb|CEL57123.1|		CCO28738.1, CCO28740.1, CCO28739.1	EUC64529.1, EUC64530.1		KEP51035.1, KEP51034.1	CUA74337.1
OG0001252	gi|751834393|emb|CEL57270.1|, gi|751833982|emb|CEL58861.1|		CCO36027.1, CCO29758.1, CCO33678.1	EUC58664.1, EUC58663.1	KDN44398.1	KEP48404.1	CUA75797.1
OG0001253	gi|751834306|emb|CEL58419.1|	ELU42207.1, ELU35868.1	CCO35215.1	EUC62632.1	KDN37862.1, KDN34749.1	KEP47002.1	CUA75702.1, CUA73155.1
OG0001254	gi|751834205|emb|CEL58608.1|	ELU42766.1, ELU42763.1	CCO33787.1, CCO33786.1	EUC59300.1	KDN41808.1, KDN35543.1	KEP47593.1	CUA74743.1
OG0001255	gi|751834071|emb|CEL58788.1|, gi|751834070|emb|CEL58787.1|		CCO35708.1, CCO35509.1	EUC56083.1	KDN36261.1, KDN36260.1	KEP50397.1, KEP50398.1	CUA78017.1
OG0001256	gi|751834066|emb|CEL58783.1|		CCO35505.1	EUC59859.1, EUC59215.1	KDN38396.1, KDN34265.1, KDN39414.1	KEP45185.1, KEP49797.1	CUA72632.1
OG0001257	gi|751832930|emb|CEL61270.1|, gi|751832929|emb|CEL61269.1|, gi|751834020|emb|CEL58737.1|, gi|751834013|emb|CEL58730.1|	ELU39676.1, ELU39677.1	CCO36011.1		KDN48371.1, KDN44319.1, KDN44320.1
OG0001258	gi|751833965|emb|CEL58844.1|	ELU38453.1, ELU38460.1	CCO29777.1, CCO29778.1	EUC58655.1, EUC58662.1	KDN40485.1, KDN40486.1	KEP47763.1
OG0001259	gi|751833954|emb|CEL58833.1|, gi|751833959|emb|CEL58838.1|	ELU38443.1	CCO29784.1	EUC58678.1, EUC58683.1	KDN44414.1	KEP50947.1, KEP50943.1	CUA75398.1
OG0001260	gi|751833952|emb|CEL58831.1|, gi|751833943|emb|CEL58822.1|		CCO29794.1	EUC58686.1, EUC58700.1	KDN44431.1	KEP50940.1, KEP46624.1	CUA75404.1, CUA75408.1
OG0001261	gi|751833940|emb|CEL58819.1|	ELU38434.1	CCO29797.1, CCO37857.1	EUC58704.1	KDN44436.1	KEP45566.1, KEP45565.1	CUA75411.1, CUA75412.1
OG0001262	gi|751833902|emb|CEL58920.1|	ELU36479.1	CCO33743.1, CCO33742.1	EUC55302.1	KDN43709.1, KDN43710.1, KDN43711.1	KEP46474.1	CUA75492.1
OG0001263	gi|751833814|emb|CEL58980.1|, gi|751833815|emb|CEL58981.1|	ELU38610.1	CCO37927.1, CCO30593.1, CCO36809.1	EUC59522.1	KDN46505.1	KEP47563.1	CUA71884.1
OG0001264	gi|751833799|emb|CEL59118.1|	ELU37155.1	CCO38222.1, CCO36418.1, CCO37305.1	EUC58900.1	KDN35725.1	KEP49181.1	CUA71934.1, CUA70587.1
OG0001265	gi|751833768|emb|CEL59087.1|	ELU38310.1	CCO33204.1	EUC58902.1	KDN36806.1, KDN35723.1	KEP45959.1	CUA71931.1, CUA69795.1, CUA70586.1
OG0001266	gi|751833731|emb|CEL59050.1|	ELU39473.1	CCO34306.1, CCO33976.1, CCO33981.1, CCO36484.1	EUC56577.1	KDN39367.1	KEP46137.1	CUA78410.1
OG0001267	gi|751833710|emb|CEL59172.1|	ELU37504.1		EUC54115.1	KDN44589.1, KDN44592.1, KDN44590.1	KEP48285.1	CUA71556.1, CUA71555.1, CUA77792.1
OG0001268	gi|751833556|emb|CEL59980.1|		CCO33370.1	EUC65685.1, EUC56365.1	KDN46354.1, KDN46344.1	KEP45312.1	CUA71405.1, CUA71390.1, CUA71404.1
OG0001269	gi|751830709|emb|CEL56597.1|, gi|751833537|emb|CEL60088.1|	ELU45262.1		EUC58694.1	KDN46692.1	KEP45414.1, KEP48011.1, KEP45974.1	CUA73234.1, CUA71515.1
OG0001270	gi|751833498|emb|CEL60049.1|	ELU38609.1, ELU38608.1		EUC54144.1, EUC53969.1	KDN46734.1	KEP46003.1, KEP46558.1	CUA67591.1, CUA71465.1
OG0001271	gi|751833494|emb|CEL60045.1|	ELU38599.1	CCO35742.1, CCO35040.1	EUC54161.1, EUC54160.1	KDN41373.1, KDN34690.1	KEP47575.1, KEP47576.1
OG0001272	gi|751833442|emb|CEL60118.1|	ELU39467.1	CCO37649.1, CCO37263.1	EUC56590.1	KDN39350.1, KDN39349.1	KEP50122.1	CUA75298.1, CUA74669.1
OG0001273	gi|751833437|emb|CEL60113.1|		CCO34066.1, CCO36321.1	EUC61034.1, EUC55247.1	KDN35424.1	KEP46547.1	CUA71948.1, CUA70900.1, CUA69692.1
OG0001274	gi|751833433|emb|CEL60109.1|	ELU39465.1	CCO34063.1	EUC56592.1, EUC56586.1	KDN39355.1, KDN34902.1	KEP46632.1, KEP50118.1	CUA78418.1
OG0001275	gi|751833426|emb|CEL60102.1|, gi|751831342|emb|CEL53481.1|	ELU39477.1	CCO34057.1, CCO35080.1	EUC56582.1	KDN39361.1	KEP50114.1	CUA67945.1, CUA78415.1
OG0001276	gi|751833411|emb|CEL60222.1|	ELU37056.1, ELU37057.1		EUC55791.1, EUC55792.1	KDN37833.1	KEP50989.1, KEP50988.1	CUA77934.1, CUA77935.1
OG0001277	gi|751833393|emb|CEL60204.1|	ELU37071.1, ELU37070.1, ELU36134.1			KDN37383.1, KDN37391.1, KDN33259.1		CUA78504.1, CUA77214.1, CUA76461.1
OG0001278	gi|751833370|emb|CEL60181.1|		CCO36294.1, CCO37945.1, CCO33354.1, CCO35941.1, CCO38040.1, CCO37167.1, CCO37036.1, CCO37815.1, CCO38140.1
OG0001279	gi|751833352|emb|CEL60311.1|	ELU40866.1	CCO34861.1	EUC61971.1, EUC61959.1	KDN40375.1	KEP49007.1, KEP49138.1	CUA70501.1, CUA70511.1
OG0001280	gi|751833277|emb|CEL60382.1|, gi|751833276|emb|CEL60381.1|	ELU39995.1, ELU39996.1	CCO32246.1	EUC55360.1	KDN48401.1, KDN48402.1	KEP46433.1	CUA69438.1
OG0001281	gi|751833251|emb|CEL60356.1|	ELU42783.1	CCO32063.1	EUC63202.1, EUC63197.1	KDN40491.1, KDN38925.1	KEP49505.1, KEP48014.1	CUA68346.1
OG0001282	gi|751833244|emb|CEL60349.1|	ELU36841.1	CCO32058.1, CCO32059.1, CCO32061.1	EUC55407.1	KDN48355.1, KDN48356.1	KEP47540.1	CUA74016.1
OG0001283	gi|751833204|emb|CEL60430.1|		CCO31408.1	EUC54290.1, EUC54405.1	KDN45047.1, KDN49967.1	KEP49741.1, KEP50641.1	CUA67565.1, CUA73328.1
OG0001284	gi|751833183|emb|CEL60409.1|, gi|751833182|emb|CEL60408.1|		CCO35205.1	EUC54498.1, EUC54497.1	KDN45026.1, KDN45027.1	KEP52004.1, KEP52003.1	CUA73339.1
OG0001285	gi|751833114|emb|CEL60551.1|	ELU37997.1	CCO34330.1	EUC59588.1, EUC59587.1		KEP51803.1, KEP51804.1	CUA77359.1, CUA77361.1, CUA77363.1
OG0001286	gi|751833113|emb|CEL60550.1|, gi|751833111|emb|CEL60548.1|	ELU37995.1, ELU37996.1	CCO34332.1	EUC59586.1	KDN35475.1	KEP51802.1	CUA77357.1, CUA77356.1
OG0001287	gi|751833046|emb|CEL61100.1|	ELU37382.1, ELU37383.1	CCO34105.1, CCO34107.1, CCO34108.1	EUC56321.1	KDN36939.1	KEP50832.1	CUA73031.1
OG0001288	gi|751833034|emb|CEL61173.1|		CCO33583.1	EUC54367.1, EUC54366.1	KDN34881.1, KDN34334.1	KEP49174.1, KEP49175.1	CUA77060.1, CUA76186.1
OG0001289	gi|751833021|emb|CEL61160.1|	ELU38927.1		EUC56893.1, EUC56781.1	KDN34339.1, KDN33445.1, KDN34346.1	KEP47451.1, KEP46231.1	CUA76216.1
OG0001290	gi|751832885|emb|CEL61320.1|	ELU36612.1	CCO30534.1, CCO30535.1, CCO37972.1	EUC61568.1, EUC61211.1	KDN33734.1, KDN42933.1	KEP47491.1
OG0001291	gi|751832829|emb|CEL61432.1|, gi|751832822|emb|CEL61425.1|	ELU39267.1	CCO32232.1, CCO32231.1, CCO32229.1	EUC56134.1		KEP46648.1	CUA71826.1, CUA76993.1
OG0001292	gi|751832715|emb|CEL61501.1|	ELU45106.1	CCO36864.1, CCO36865.1, CCO36866.1	EUC54948.1	KDN41386.1, KDN41387.1	KEP49504.1	CUA70445.1
OG0001293	gi|751832691|emb|CEL61560.1|	ELU40961.1	CCO33270.1, CCO33272.1, CCO33273.1	EUC56431.1	KDN37006.1, KDN37007.1	KEP52247.1	CUA77870.1
OG0001294	gi|751832671|emb|CEL62063.1|, gi|751832670|emb|CEL62062.1|	ELU42421.1	CCO35667.1	EUC67766.1	KDN32916.1, KDN35316.1	KEP54525.1	CUA72729.1, CUA68708.1
OG0001295	gi|751832652|emb|CEL62044.1|, gi|751832653|emb|CEL62045.1|	ELU36803.1	CCO32608.1, CCO32609.1	EUC59274.1	KDN46926.1	KEP50149.1, KEP50150.1	CUA70549.1
OG0001296	gi|751832640|emb|CEL62032.1|	ELU44250.1		EUC59261.1, EUC55714.1	KDN43245.1, KDN46909.1	KEP51506.1, KEP54830.1	CUA73311.1, CUA77129.1
OG0001297	gi|751832569|emb|CEL62148.1|	ELU39359.1	CCO36344.1, CCO37348.1	EUC55138.1, EUC55132.1	KDN35095.1	KEP51736.1	CUA67955.1, CUA67933.1
OG0001298	gi|751832567|emb|CEL62146.1|	ELU39355.1	CCO36343.1	EUC55129.1	KDN35094.1, KDN35097.1	KEP51733.1	CUA67936.1, CUA71009.1, CUA67951.1
OG0001299	gi|751832485|emb|CEL62288.1|	ELU39063.1	CCO35592.1, CCO37101.1	EUC54400.1, EUC54417.1	KDN42577.1	KEP45434.1	CUA70004.1, CUA70730.1
OG0001300	gi|751832418|emb|CEL62335.1|		CCO31921.1	EUC56344.1	KDN39510.1, KDN39511.1, KDN39499.1, KDN39498.1	KEP50101.1	CUA69336.1, CUA73557.1
OG0001301	gi|751832416|emb|CEL62333.1|, gi|751832415|emb|CEL62332.1|	ELU36545.1, ELU36537.1	CCO31920.1	EUC59565.1	KDN39506.1, KDN39507.1	KEP50096.1	CUA72918.1
OG0001302	gi|751832402|emb|CEL62382.1|		CCO38248.1, CCO38251.1, CCO35968.1, CCO37491.1, CCO37402.1, CCO37401.1		KDN37292.1		CUA68402.1, CUA68673.1
OG0001303	gi|751832367|emb|CEL62405.1|, gi|751832372|emb|CEL62410.1|	ELU41045.1	CCO37194.1, CCO33910.1	EUC62848.1	KDN34396.1	KEP49973.1	CUA71761.1, CUA69519.1
OG0001304	gi|751832331|emb|CEL62774.1|	ELU38753.1	CCO32574.1	EUC55080.1	KDN34824.1, KDN38248.1, KDN35488.1	KEP49360.1	CUA76442.1, CUA68999.1
OG0001305	gi|751832302|emb|CEL62804.1|, gi|751832304|emb|CEL62806.1|	ELU35864.1, ELU45136.1	CCO36267.1, CCO35186.1, CCO35187.1	EUC58547.1	KDN35002.1	KEP49617.1
OG0001306	gi|751832285|emb|CEL62846.1|	ELU40341.1	CCO31943.1	EUC55296.1, EUC55281.1	KDN46160.1, KDN46158.1	KEP48135.1	CUA68011.1, CUA67569.1
OG0001307	gi|751832258|emb|CEL62879.1|, gi|751832259|emb|CEL62880.1|			EUC58915.1, EUC58913.1	KDN35207.1, KDN35208.1, KDN35210.1, KDN34909.1, KDN33366.1		CUA75579.1
OG0001308	gi|751832245|emb|CEL62921.1|	ELU35954.1, ELU36142.1, ELU35737.1	CCO32528.1, CCO32529.1	EUC58479.1, EUC55978.1	KDN33482.1	KEP46428.1
OG0001309	gi|751832097|emb|CEL63387.1|, gi|751832096|emb|CEL63386.1|, gi|751830307|emb|CEL58959.1|	ELU39574.1		EUC62817.1, EUC62840.1	KDN40301.1, KDN40304.1	KEP46457.1	CUA71104.1
OG0001310	gi|751832095|emb|CEL63385.1|	ELU36102.1, ELU39575.1	CCO36701.1, CCO33568.1	EUC62822.1	KDN40306.1, KDN40305.1	KEP51637.1	CUA71105.1
OG0001311	gi|751832075|emb|CEL63424.1|	ELU39049.1, ELU36107.1	CCO36748.1	EUC54385.1	KDN35170.1	KEP48102.1	CUA70741.1, CUA70011.1, CUA70019.1
OG0001312	gi|751832007|emb|CEL63470.1|, gi|751832008|emb|CEL63471.1|	ELU38929.1, ELU37605.1	CCO34464.1, CCO31540.1	EUC57244.1		KEP51523.1	CUA69873.1, CUA69872.1
OG0001313	gi|751832001|emb|CEL63464.1|, gi|751832003|emb|CEL63466.1|	ELU37614.1, ELU36040.1	CCO31534.1, CCO31537.1	EUC67590.1	KDN35841.1	KEP48318.1, KEP45609.1
OG0001314	gi|751831903|emb|CEL63609.1|	ELU40824.1, ELU40826.1	CCO34665.1, CCO35405.1, CCO35902.1	EUC59562.1	KDN39496.1	KEP50102.1	CUA72916.1
OG0001315	gi|751831877|emb|CEL63629.1|	ELU38056.1	CCO33060.1	EUC53537.1, EUC53580.1	KDN47865.1, KDN39276.1	KEP45344.1	CUA77874.1, CUA76633.1
OG0001316	gi|751831848|emb|CEL63953.1|	ELU36305.1	CCO33152.1, CCO33154.1, CCO33153.1	EUC58271.1		KEP47253.1	CUA75359.1, CUA77711.1, CUA76975.1
OG0001317	gi|751831678|emb|CEL52785.1|	ELU42388.1	CCO36368.1, CCO33775.1, CCO33776.1	EUC54133.1	KDN40064.1	KEP54538.1	CUA71992.1, CUA67415.1
OG0001318	gi|751831560|emb|CEL53083.1|	ELU36741.1	CCO35073.1	EUC58886.1	KDN41121.1, KDN41122.1	KEP46187.1	CUA74221.1, CUA77330.1, CUA74222.1
OG0001319	gi|751831425|emb|CEL53406.1|, gi|751831494|emb|CEL53157.1|	ELU38031.1	CCO35066.1	EUC53610.1, EUC53608.1, EUC53728.1, EUC53729.1		KEP47754.1	CUA70778.1
OG0001320	gi|751831448|emb|CEL53401.1|	ELU37227.1	CCO34507.1, CCO34508.1	EUC56378.1	KDN33843.1, KDN39415.1	KEP50416.1	CUA76615.1, CUA74751.1
OG0001321	gi|751831429|emb|CEL53410.1|	ELU44105.1	CCO35061.1	EUC53533.1	KDN39292.1	KEP46595.1	CUA75391.1, CUA67509.1, CUA78382.1, CUA78383.1
OG0001322	gi|751831403|emb|CEL53430.1|		CCO34074.1	EUC61584.1, EUC61586.1	KDN34210.1, KDN41819.1, KDN41818.1, KDN41817.1, KDN34212.1	KEP47297.1
OG0001323	gi|751831376|emb|CEL53468.1|			EUC61970.1, EUC61984.1, EUC61973.1	KDN40376.1, KDN40373.1	KEP49008.1, KEP53029.1, KEP49005.1	CUA70513.1
OG0001324	gi|751831359|emb|CEL53475.1|	ELU37269.1	CCO35220.1		KDN46940.1, KDN34161.1, KDN34456.1, KDN34157.1		CUA68339.1, CUA73569.1, CUA68336.1
OG0001325	gi|751831354|emb|CEL53470.1|	ELU37272.1, ELU37274.1	CCO37451.1, CCO35226.1, CCO35225.1	EUC54262.1	KDN35939.1	KEP47272.1	CUA75629.1
OG0001326	gi|751831256|emb|CEL53760.1|			EUC58926.1, EUC54296.1, EUC61789.1	KDN39105.1, KDN34381.1	KEP47031.1, KEP49666.1	CUA76467.1, CUA76466.1
OG0001327	gi|751831130|emb|CEL54209.1|		CCO37753.1	EUC57546.1	KDN41833.1, KDN39865.1, KDN34383.1, KDN39866.1	KEP46031.1	CUA76611.1, CUA71307.1
OG0001328	gi|751831090|emb|CEL54405.1|	ELU36183.1, ELU36328.1	CCO35174.1, CCO36489.1, CCO31833.1	EUC56013.1	KDN42450.1	KEP49125.1	CUA77337.1
OG0001329	gi|751829905|emb|CEL61393.1|, gi|751831039|emb|CEL54604.1|		CCO35018.1, CCO27878.1	EUC65083.1, EUC55340.1, EUC55335.1	KDN47461.1		CUA72930.1, CUA77655.1
OG0001330	gi|751830764|emb|CEL56344.1|		CCO36759.1	EUC60722.1	KDN37576.1, KDN33108.1, KDN34360.1, KDN33764.1	KEP48006.1	CUA75336.1, CUA72716.1
OG0001331	gi|751830751|emb|CEL56453.1|		CCO35538.1	EUC62814.1, EUC58444.1	KDN43060.1, KDN34094.1, KDN33715.1, KDN33714.1	KEP50485.1	CUA77297.1
OG0001332	gi|751830707|emb|CEL56601.1|, gi|751830689|emb|CEL56614.1|			EUC60545.1	KDN45485.1, KDN33543.1, KDN36674.1	KEP46387.1, KEP45397.1	CUA74244.1, CUA71125.1
OG0001333	gi|751830428|emb|CEL58549.1|, gi|751830373|emb|CEL58790.1|, gi|751829368|emb|CEL63551.1|		CCO37527.1, CCO34372.1, CCO37075.1, CCO37076.1	EUC57882.1		KEP45543.1	CUA78532.1
OG0001334	gi|751830302|emb|CEL58961.1|		CCO37677.1	EUC58751.1, EUC55959.1, EUC55961.1, EUC67539.1	KDN34417.1, KDN33939.1	KEP45742.1	CUA67182.1
OG0001335	gi|751830264|emb|CEL59123.1|, gi|751830041|emb|CEL60513.1|	ELU39184.1	CCO33656.1	EUC57479.1	KDN40138.1, KDN34934.1		CUA75457.1, CUA74180.1, CUA74181.1
OG0001336	gi|751830153|emb|CEL60169.1|	ELU42286.1	CCO35782.1, CCO36645.1	EUC54556.1, EUC54557.1	KDN41030.1	KEP51376.1, KEP51377.1	CUA68401.1
OG0001337	gi|751829509|emb|CEL62995.1|		CCO36239.1, CCO36541.1, CCO38197.1, CCO38091.1	EUC62449.1, EUC55565.1	KDN49841.1, KDN43371.1		CUA69526.1
OG0001338		ELU36230.1		EUC59175.1, EUC57661.1, EUC55972.1, EUC67752.1, EUC60760.1		KEP44910.1, KEP48615.1, KEP46377.1, KEP46246.1
OG0001339		ELU36377.1	CCO37430.1, CCO34977.1, CCO37440.1, CCO34914.1, CCO34916.1, CCO37490.1, CCO37408.1	EUC55575.1, EUC55333.1
OG0001340		ELU37336.1	CCO37855.1	EUC54316.1	KDN35671.1, KDN35026.1, KDN41091.1, KDN40151.1, KDN40150.1	KEP51663.1	CUA69710.1
OG0001341		ELU44362.1	CCO33474.1	EUC61081.1, EUC60966.1, EUC61083.1	KDN40234.1	KEP50039.1	CUA77735.1, CUA77837.1, CUA77733.1
OG0001342			CCO37852.1, CCO37829.1	EUC65664.1, EUC65663.1	KDN46393.1, KDN46396.1	KEP48505.1, KEP48504.1	CUA71370.1, CUA71371.1
OG0001343				EUC54406.1, EUC59833.1, EUC59834.1, EUC60897.1	KDN34412.1, KDN34645.1, KDN34413.1	KEP50640.1	CUA78469.1, CUA77986.1
OG0001344				EUC56766.1, EUC62898.1, EUC54474.1, EUC59000.1	KDN47418.1	KEP45604.1, KEP47678.1	CUA77854.1, CUA76146.1, CUA67520.1
OG0001345				EUC55035.1	KDN41571.1, KDN33509.1	KEP46469.1	CUA78446.1, CUA78441.1, CUA78442.1, CUA69776.1, CUA69774.1, CUA78444.1
OG0001346				EUC58264.1, EUC60798.1, EUC55039.1	KDN34096.1	KEP49358.1	CUA70769.1, CUA73460.1, CUA75839.1, CUA70752.1, CUA67664.1
OG0001347				EUC58185.1, EUC55438.1, EUC61080.1	KDN36649.1, KDN33288.1	KEP46672.1, KEP46019.1, KEP45128.1	CUA70765.1, CUA76551.1
OG0001348				EUC55529.1, EUC58990.1, EUC56572.1, EUC55839.1	KDN44019.1, KDN34633.1, KDN33798.1	KEP45394.1	CUA67590.1, CUA73491.1
OG0001349				EUC56149.1, EUC60711.1, EUC60712.1		KEP47739.1, KEP47925.1, KEP47924.1, KEP50721.1	CUA67874.1, CUA67188.1, CUA71650.1
OG0001350				EUC64240.1, EUC56546.1	KDN40330.1, KDN35213.1, KDN42568.1	KEP51459.1, KEP46313.1, KEP45041.1	CUA69682.1, CUA75453.1
OG0001351				EUC57883.1	KDN40505.1, KDN38233.1, KDN37395.1, KDN37961.1, KDN34226.1, KDN34227.1, KDN51724.1	KEP45330.1	CUA76253.1
OG0001352				EUC61950.1, EUC58203.1	KDN45413.1, KDN47716.1, KDN36904.1, KDN46374.1, KDN47307.1	KEP45824.1	CUA67902.1, CUA71793.1
OG0001353				EUC58538.1, EUC58568.1	KDN46661.1, KDN33757.1	KEP48954.1, KEP45384.1, KEP46323.1	CUA72980.1, CUA72978.1, CUA68733.1
OG0001354				EUC59480.1, EUC59478.1, EUC59477.1	KDN33470.1	KEP46509.1, KEP46510.1, KEP46511.1	CUA68095.1, CUA70526.1, CUA76937.1
OG0001355				EUC60909.1, EUC60915.1	KDN34650.1	KEP46030.1, KEP45415.1, KEP46332.1, KEP46333.1, KEP46334.1	CUA72691.1, CUA78471.1
OG0001356	gi|751842773|emb|CEL52471.1|	ELU43843.1, ELU43840.1	CCO26014.1	EUC66098.1	KDN49318.1	KEP52128.1, KEP52127.1	CUA72215.1
OG0001357	gi|751842756|emb|CEL52454.1|, gi|751842754|emb|CEL52452.1|	ELU35637.1, ELU43853.1		EUC66113.1, EUC66112.1	KDN49332.1	KEP52114.1, KEP52115.1
OG0001358	gi|751842723|emb|CEL52421.1|	ELU43891.1, ELU36076.1	CCO26054.1	EUC66152.1	KDN49365.1, KDN49364.1	KEP53576.1	CUA72258.1
OG0001359	gi|751842713|emb|CEL52411.1|	ELU43913.1, ELU36075.1	CCO26065.1, CCO26066.1	EUC66161.1	KDN49374.1	KEP53585.1	CUA72268.1
OG0001360	gi|751842688|emb|CEL52386.1|, gi|751842689|emb|CEL52387.1|	ELU44649.1, ELU44650.1	CCO26083.1, CCO26084.1		KDN49398.1	KEP53605.1	CUA72288.1
OG0001361	gi|751842661|emb|CEL52359.1|	ELU44633.1	CCO26119.1, CCO26118.1	EUC67127.1, EUC61210.1	KDN49430.1	KEP55578.1	CUA72313.1
OG0001362	gi|751842487|emb|CEL52185.1|	ELU44480.1, ELU44481.1	CCO26266.1, CCO26267.1	EUC67278.1	KDN51537.1	KEP54728.1	CUA72466.1
OG0001363	gi|751842362|emb|CEL52060.1|	ELU43982.1	CCO28788.1	EUC62001.1		KEP53011.1	CUA75124.1, CUA74713.1, CUA68628.1, CUA69510.1
OG0001364	gi|751842331|emb|CEL52029.1|, gi|751842332|emb|CEL52030.1|	ELU43958.1	CCO28803.1	EUC62021.1	KDN51909.1, KDN51908.1	KEP53092.1	CUA75105.1
OG0001365	gi|751842277|emb|CEL51975.1|, gi|751842278|emb|CEL51976.1|	ELU43917.1	CCO28844.1	EUC62069.1, EUC62068.1	KDN51855.1	KEP49108.1	CUA75067.1
OG0001366	gi|751842257|emb|CEL51955.1|	ELU44690.1, ELU44654.1	CCO28859.1, CCO28860.1	EUC62091.1	KDN51821.1	KEP53834.1	CUA75045.1
OG0001367	gi|751842249|emb|CEL51947.1|, gi|751842248|emb|CEL51946.1|	ELU44706.1	CCO28871.1	EUC62100.1, EUC62099.1	KDN51814.1	KEP53843.1, KEP53842.1
OG0001368	gi|751842195|emb|CEL51893.1|, gi|751842196|emb|CEL51894.1|		CCO28065.1	EUC62152.1, EUC62153.1	KDN51758.1	KEP52983.1, KEP52982.1	CUA74995.1
OG0001369	gi|751842144|emb|CEL51842.1|	ELU44788.1, ELU44754.1	CCO28020.1, CCO28021.1	EUC62206.1	KDN51699.1	KEP55274.1	CUA74944.1
OG0001370	gi|751842117|emb|CEL51815.1|	ELU44809.1	CCO27994.1, CCO38033.1, CCO27995.1	EUC62234.1	KDN51669.1	KEP55302.1	CUA74916.1
OG0001371	gi|751841931|emb|CEL51629.1|	ELU44985.1, ELU44991.1	CCO27701.1	EUC61673.1	KDN48947.1, KDN48949.1	KEP54464.1	CUA68128.1
OG0001372	gi|751841929|emb|CEL51627.1|	ELU44993.1, ELU44989.1	CCO27698.1, CCO27699.1	EUC61671.1	KDN48950.1	KEP54462.1	CUA68126.1
OG0001373	gi|751841926|emb|CEL51624.1|	ELU44994.1	CCO27697.1, CCO27696.1	EUC61670.1	KDN44811.1, KDN44814.1	KEP54461.1	CUA68125.1
OG0001374	gi|751841892|emb|CEL51590.1|	ELU45045.1	CCO27666.1, CCO27665.1, CCO27667.1	EUC66998.1	KDN48994.1	KEP46782.1	CUA68094.1
OG0001375	gi|751841806|emb|CEL51504.1|	ELU36392.1	CCO34164.1, CCO37192.1	EUC59428.1	KDN37424.1	KEP53906.1	CUA71096.1, CUA73501.1
OG0001376	gi|751841766|emb|CEL56029.1|, gi|751841765|emb|CEL56028.1|		CCO35544.1		KDN41113.1, KDN41114.1, KDN33840.1		CUA68890.1, CUA66998.1, CUA66997.1
OG0001377	gi|751829761|emb|CEL62181.1|, gi|751841759|emb|CEL56022.1|, gi|751841751|emb|CEL56014.1|, gi|751841753|emb|CEL56016.1|		CCO34213.1, CCO35921.1, CCO34220.1, CCO37172.1, CCO34211.1
OG0001378	gi|751841729|emb|CEL55992.1|, gi|751841731|emb|CEL55994.1|	ELU39974.1	CCO35230.1, CCO35464.1	EUC62782.1	KDN45325.1	KEP46970.1	CUA72644.1
OG0001379	gi|751830067|emb|CEL60455.1|, gi|751841647|emb|CEL55910.1|, gi|751841646|emb|CEL55909.1|, gi|751829820|emb|CEL61587.1|, gi|751841643|emb|CEL55906.1|		CCO34312.1, CCO28506.1, CCO36731.1, CCO36732.1
OG0001380	gi|751841596|emb|CEL55859.1|	ELU37418.1	CCO28540.1, CCO28543.1, CCO28541.1	EUC57565.1	KDN38407.1	KEP47759.1	CUA70867.1
OG0001381	gi|751841575|emb|CEL55838.1|	ELU44173.1	CCO28558.1, CCO28559.1	EUC56913.1	KDN40730.1, KDN40731.1	KEP48736.1	CUA70851.1
OG0001382	gi|751841570|emb|CEL55833.1|, gi|751841569|emb|CEL55832.1|	ELU44169.1	CCO28564.1, CCO28565.1	EUC56917.1	KDN40736.1	KEP48740.1	CUA70847.1
OG0001383	gi|751841508|emb|CEL55771.1|, gi|751841567|emb|CEL55830.1|		CCO28569.1	EUC56969.1, EUC56968.1	KDN48563.1	KEP50211.1, KEP50210.1	CUA74148.1
OG0001384	gi|751841562|emb|CEL55825.1|	ELU44165.1		EUC56922.1, EUC56919.1	KDN40737.1	KEP48742.1, KEP46761.1	CUA70843.1, CUA70846.1
OG0001385	gi|751841517|emb|CEL55780.1|	ELU44193.1, ELU44192.1	CCO31421.1, CCO31420.1	EUC56959.1	KDN48553.1	KEP50201.1	CUA74155.1
OG0001386	gi|751841479|emb|CEL55742.1|	ELU44220.1	CCO31738.1, CCO31737.1, CCO31736.1	EUC56997.1	KDN48598.1	KEP53078.1	CUA74121.1
OG0001387	gi|751841474|emb|CEL55737.1|, gi|751841473|emb|CEL55736.1|	ELU41032.1, ELU41035.1, ELU41027.1			KDN48606.1, KDN48604.1, KDN48605.1		CUA74116.1
OG0001388	gi|751841432|emb|CEL55695.1|, gi|751841330|emb|CEL55593.1|	ELU40676.1		EUC57137.1	KDN48653.1, KDN48779.1	KEP47266.1	CUA68449.1, CUA68542.1
OG0001389	gi|751841394|emb|CEL55657.1|	ELU35970.1, ELU40635.1	CCO29652.1, CCO37889.1	EUC57077.1	KDN48706.1	KEP51176.1	CUA68504.1
OG0001390	gi|751841377|emb|CEL55640.1|	ELU40641.1	CCO29636.1	EUC57096.1	KDN48730.1, KDN48731.1	KEP51162.1	CUA68487.1, CUA68486.1
OG0001391	gi|751841338|emb|CEL55601.1|	ELU40684.1, ELU36124.1	CCO29604.1, CCO29605.1	EUC57130.1	KDN48772.1	KEP49901.1	CUA68457.1
OG0001392	gi|751841219|emb|CEL55482.1|, gi|751841220|emb|CEL55483.1|	ELU40757.1	CCO28619.1, CCO28617.1, CCO28618.1	EUC54630.1	KDN45646.1		CUA73408.1
OG0001393	gi|751841165|emb|CEL55428.1|	ELU40364.1	CCO28935.1	EUC64794.1, EUC64793.1	KDN50453.1	KEP52325.1, KEP52324.1	CUA76102.1
OG0001394	gi|751841154|emb|CEL55417.1|, gi|751832771|emb|CEL61465.1|	ELU40380.1	CCO28925.1, CCO36871.1	EUC59243.1	KDN50472.1	KEP48996.1	CUA73296.1
OG0001395	gi|751841108|emb|CEL55371.1|, gi|751841109|emb|CEL55372.1|	ELU40403.1	CCO28893.1, CCO28892.1	EUC64838.1	KDN50525.1	KEP53878.1	CUA76059.1
OG0001396	gi|751841059|emb|CEL55322.1|	ELU40444.1, ELU40470.1	CCO30493.1	EUC64884.1	KDN50587.1, KDN50586.1	KEP49299.1	CUA76010.1
OG0001397	gi|751841042|emb|CEL55305.1|	ELU40477.1	CCO30505.1, CCO30504.1	EUC64897.1	KDN34125.1, KDN50606.1	KEP49955.1	CUA75996.1
OG0001398	gi|751841005|emb|CEL55268.1|, gi|751841004|emb|CEL55267.1|	ELU37030.1, ELU37023.1	CCO30801.1	EUC64936.1	KDN50646.1	KEP47405.1	CUA75963.1
OG0001399	gi|751840981|emb|CEL55244.1|	ELU40192.1, ELU40180.1	CCO30824.1, CCO30825.1	EUC64963.1	KDN50671.1	KEP52658.1	CUA75941.1
OG0001400	gi|751840968|emb|CEL55231.1|	ELU40164.1	CCO30360.1, CCO30359.1	EUC64974.1	KDN33297.1, KDN50686.1	KEP49783.1	CUA75932.1
OG0001401	gi|751840952|emb|CEL55215.1|	ELU40150.1, ELU40154.1	CCO30348.1	EUC64992.1	KDN50704.1, KDN50705.1	KEP54649.1	CUA75917.1
OG0001402	gi|751840937|emb|CEL55200.1|	ELU40139.1	CCO30336.1	EUC65004.1	KDN50715.1, KDN50716.1	KEP54638.1, KEP54637.1	CUA75908.1
OG0001403	gi|751840925|emb|CEL55188.1|		CCO30321.1, CCO30320.1	EUC65013.1, EUC65014.1	KDN50736.1	KEP54627.1, KEP54628.1	CUA75896.1
OG0001404	gi|751840902|emb|CEL55165.1|	ELU40093.1, ELU40092.1	CCO30672.1, CCO30671.1	EUC65039.1	KDN50775.1	KEP49525.1	CUA75872.1
OG0001405	gi|751834573|emb|CEL57041.1|, gi|751840864|emb|CEL55127.1|	ELU40518.1		EUC60405.1, EUC65076.1	KDN35771.1	KEP50018.1, KEP53607.1	CUA75749.1
OG0001406	gi|751840841|emb|CEL55104.1|	ELU40057.1	CCO35308.1	EUC65109.1	KDN34844.1	KEP49243.1	CUA67273.1, CUA69000.1, CUA76443.1
OG0001407	gi|751840719|emb|CEL58333.1|	ELU43358.1	CCO27898.1	EUC65559.1, EUC65586.1	KDN34312.1	KEP52144.1, KEP52295.1	CUA77763.1
OG0001408	gi|751840613|emb|CEL58227.1|	ELU43249.1	CCO27796.1	EUC65478.1, EUC65479.1	KDN45978.1	KEP54602.1, KEP54601.1	CUA73752.1
OG0001409	gi|751840608|emb|CEL58222.1|	ELU43241.1	CCO27793.1	EUC53988.1, EUC54038.1, EUC65476.1		KEP54598.1, KEP47243.1	CUA73756.1
OG0001410	gi|751840569|emb|CEL58183.1|, gi|751840568|emb|CEL58182.1|	ELU43204.1	CCO27256.1	EUC65433.1	KDN49533.1	KEP50762.1	CUA73795.1, CUA73796.1
OG0001411	gi|751840466|emb|CEL58080.1|, gi|751840467|emb|CEL58081.1|	ELU43132.1	CCO27338.1, CCO27339.1	EUC65332.1	KDN43493.1	KEP53682.1	CUA73884.1
OG0001412	gi|751840444|emb|CEL58058.1|, gi|751840446|emb|CEL58060.1|		CCO27352.1, CCO27353.1	EUC65314.1, EUC65315.1	KDN43471.1		CUA73903.1, CUA73902.1
OG0001413	gi|751840407|emb|CEL58021.1|	ELU41379.1, ELU41378.1	CCO27392.1, CCO27391.1	EUC65276.1	KDN36182.1	KEP52241.1	CUA73936.1
OG0001414	gi|751840344|emb|CEL57958.1|	ELU41907.1	CCO29350.1	EUC65217.1, EUC58289.1	KDN36030.1	KEP55814.1	CUA73995.1, CUA72717.1
OG0001415	gi|751840342|emb|CEL57956.1|	ELU41908.1	CCO29352.1, CCO29351.1	EUC65215.1	KDN36033.1, KDN36032.1	KEP55812.1	CUA73997.1
OG0001416	gi|751840129|emb|CEL57743.1|	ELU41712.1	CCO26913.1	EUC57019.1, EUC66787.1	KDN50156.1	KEP48064.1, KEP53061.1	CUA76746.1
OG0001417	gi|751829399|emb|CEL63492.1|, gi|751840105|emb|CEL57719.1|	ELU41690.1	CCO26886.1, CCO26887.1	EUC66809.1	KDN50183.1	KEP53160.1	CUA76727.1
OG0001418	gi|751840102|emb|CEL57716.1|	ELU41694.1, ELU41664.1	CCO26881.1, CCO26880.1	EUC66813.1	KDN50187.1	KEP53157.1	CUA76723.1
OG0001419	gi|751840078|emb|CEL57692.1|	ELU41683.1, ELU41681.1	CCO26859.1, CCO26858.1	EUC66836.1	KDN50209.1	KEP53984.1	CUA76703.1
OG0001420	gi|751840015|emb|CEL57629.1|	ELU41409.1	CCO37455.1, CCO36945.1	EUC66895.1	KDN50274.1	KEP55098.1	CUA74605.1, CUA76198.1
OG0001421	gi|751840006|emb|CEL57620.1|		CCO26804.1	EUC53922.1, EUC53923.1	KDN50281.1, KDN50280.1	KEP55091.1, KEP55090.1	CUA77405.1
OG0001422	gi|751839921|emb|CEL57535.1|, gi|751839920|emb|CEL57534.1|	ELU41478.1	CCO26727.1, CCO26726.1	EUC53826.1	KDN39587.1	KEP54280.1	CUA77484.1
OG0001423	gi|751831056|emb|CEL54424.1|, gi|751839882|emb|CEL57496.1|	ELU41526.1	CCO34654.1, CCO26701.1	EUC53792.1	KDN42973.1	KEP54249.1	CUA77517.1
OG0001424	gi|751839833|emb|CEL57447.1|	ELU41546.1	CCO26661.1	EUC53715.1, EUC53714.1	KDN42917.1	KEP51929.1, KEP51930.1	CUA77563.1
OG0001425	gi|751839759|emb|CEL57373.1|, gi|751839758|emb|CEL57372.1|	ELU41604.1, ELU41605.1	CCO26595.1	EUC53649.1		KEP54130.1	CUA77630.1, CUA77631.1
OG0001426	gi|751839740|emb|CEL57354.1|	ELU41196.1, ELU35985.1, ELU35632.1	CCO35034.1	EUC53622.1	KDN33553.1	KEP48690.1	CUA74213.1
OG0001427	gi|751839728|emb|CEL57342.1|	ELU41203.1	CCO31227.1, CCO31226.1	EUC53616.1, EUC53617.1	KDN41903.1	KEP46302.1	CUA74210.1
OG0001428	gi|751839720|emb|CEL57334.1|	ELU41216.1	CCO31217.1	EUC53592.1, EUC53571.1, EUC53578.1, EUC53579.1		KEP45787.1	CUA75828.1
OG0001429	gi|751839713|emb|CEL57327.1|	ELU41225.1	CCO31211.1, CCO31212.1	EUC53565.1	KDN36121.1	KEP50660.1	CUA68042.1, CUA69549.1
OG0001430	gi|751839697|emb|CEL57311.1|	ELU37192.1	CCO31191.1, CCO31190.1	EUC53541.1	KDN38676.1	KEP53496.1	CUA67242.1, CUA68583.1
OG0001431	gi|751839669|emb|CEL59863.1|	ELU45533.1	CCO28127.1	EUC66477.1	KDN37187.1	KEP48254.1	CUA72988.1, CUA69173.1, CUA71506.1
OG0001432	gi|751839561|emb|CEL59755.1|, gi|751839560|emb|CEL59754.1|	ELU45659.1	CCO28219.1	EUC66578.1	KDN51190.1, KDN51189.1	KEP52913.1	CUA69349.1
OG0001433	gi|751839467|emb|CEL59661.1|	ELU45768.1	CCO38063.1, CCO26378.1	EUC57875.1	KDN51082.1	KEP52383.1	CUA70092.1, CUA70091.1
OG0001434	gi|751839449|emb|CEL59643.1|	ELU45756.1	CCO26394.1, CCO26395.1	EUC57860.1	KDN51065.1	KEP52368.1	CUA70110.1, CUA70109.1
OG0001435	gi|751839346|emb|CEL59540.1|	ELU45840.1, ELU45841.1	CCO26478.1, CCO26477.1	EUC57752.1	KDN50955.1	KEP50323.1	CUA70205.1
OG0001436	gi|751839251|emb|CEL59445.1|	ELU45924.1, ELU35891.1	CCO26558.1	EUC67388.1	KDN48164.1, KDN48163.1	KEP54948.1	CUA70282.1
OG0001437	gi|751839177|emb|CEL59371.1|	ELU37779.1, ELU37766.1	CCO30613.1, CCO30612.1	EUC67457.1	KDN48097.1	KEP55696.1	CUA70347.1
OG0001438	gi|751839172|emb|CEL59366.1|, gi|751833528|emb|CEL60079.1|		CCO34973.1, CCO33699.1, CCO34810.1, CCO33011.1, CCO36568.1	EUC53636.1	KDN46706.1
OG0001439	gi|751839133|emb|CEL59327.1|	ELU37727.1	CCO31669.1, CCO31670.1	EUC67499.1	KDN48055.1, KDN48056.1	KEP55736.1	CUA70386.1
OG0001440	gi|751839130|emb|CEL59324.1|	ELU37729.1	CCO31666.1, CCO31665.1	EUC67503.1	KDN48051.1, KDN48052.1	KEP55740.1	CUA70389.1
OG0001441	gi|751839033|emb|CEL59227.1|	ELU39822.1, ELU39821.1	CCO37688.1, CCO37689.1, CCO33090.1	EUC56235.1	KDN38899.1		CUA77181.1
OG0001442	gi|751839000|emb|CEL61094.1|	ELU39280.1, ELU39279.1	CCO29471.1, CCO29472.1	EUC58728.1	KDN44456.1	KEP53281.1	CUA75428.1
OG0001443	gi|751838968|emb|CEL61062.1|	ELU39310.1	CCO29442.1, CCO29444.1, CCO29443.1	EUC64398.1	KDN44490.1	KEP52462.1	CUA74441.1
OG0001444	gi|751838959|emb|CEL61053.1|, gi|751838955|emb|CEL61049.1|, gi|751838934|emb|CEL61028.1|	ELU39328.1, ELU39317.1		EUC64385.1	KDN38759.1, KDN38758.1		CUA66813.1
OG0001445	gi|751838923|emb|CEL61017.1|, gi|751838922|emb|CEL61016.1|	ELU42493.1	CCO27027.1, CCO27026.1	EUC64345.1	KDN46168.1	KEP55445.1	CUA66935.1
OG0001446	gi|751838901|emb|CEL60995.1|, gi|751838902|emb|CEL60996.1|	ELU42472.1	CCO27042.1	EUC64328.1	KDN46186.1, KDN46185.1	KEP55433.1	CUA66918.1
OG0001447	gi|751838865|emb|CEL60959.1|	ELU42506.1, ELU42505.1	CCO27074.1, CCO27075.1	EUC64294.1	KDN46221.1	KEP55400.1	CUA66882.1
OG0001448	gi|751838822|emb|CEL60916.1|	ELU42551.1, ELU42558.1	CCO27110.1, CCO27109.1	EUC64252.1	KDN45189.1	KEP49663.1	CUA66840.1
OG0001449	gi|751838808|emb|CEL60902.1|	ELU42589.1	CCO27131.1, CCO27128.1, CCO27129.1	EUC64231.1	KDN45172.1	KEP51453.1	CUA66828.1
OG0001450	gi|751838744|emb|CEL60838.1|	ELU42630.1	CCO27177.1	EUC64174.1, EUC64176.1	KDN49833.1	KEP47668.1, KEP47666.1	CUA66772.1
OG0001451	gi|751838740|emb|CEL60834.1|, gi|751838741|emb|CEL60835.1|	ELU36146.1, ELU42627.1	CCO27182.1	EUC64171.1	KDN49830.1	KEP47663.1	CUA66767.1
OG0001452	gi|751838739|emb|CEL60833.1|	ELU42625.1, ELU42626.1	CCO27183.1	EUC64170.1	KDN38987.1, KDN49829.1	KEP47662.1	CUA66766.1
OG0001453	gi|751838715|emb|CEL60809.1|	ELU42649.1	CCO27205.1, CCO27204.1	EUC64145.1	KDN49807.1, KDN49805.1	KEP48440.1	CUA66743.1
OG0001454	gi|751838649|emb|CEL60743.1|	ELU42710.1	CCO28999.1	EUC64085.1, EUC64084.1	KDN49734.1	KEP49677.1, KEP49678.1	CUA66687.1
OG0001455	gi|751838566|emb|CEL60660.1|, gi|751838567|emb|CEL60661.1|		CCO31352.1	EUC60368.1, EUC60369.1	KDN45577.1, KDN45576.1	KEP46766.1	CUA66604.1
OG0001456	gi|751838552|emb|CEL60646.1|, gi|751838551|emb|CEL60645.1|	ELU37695.1		EUC66982.1	KDN45559.1, KDN45560.1, KDN45558.1	KEP51972.1	CUA66591.1
OG0001457	gi|751838540|emb|CEL60634.1|	ELU37692.1, ELU37691.1	CCO30920.1, CCO30921.1	EUC66972.1	KDN45547.1	KEP51981.1	CUA66579.1
OG0001458	gi|751838521|emb|CEL60615.1|	ELU37676.1, ELU37671.1	CCO30940.1, CCO30939.1	EUC66948.1	KDN45527.1	KEP52674.1	CUA69756.1
OG0001459	gi|751838441|emb|CEL61987.1|		CCO34732.1	EUC67710.1, EUC55807.1, EUC55805.1	KDN40851.1	KEP45045.1, KEP46358.1	CUA69981.1
OG0001460	gi|751838340|emb|CEL61886.1|	ELU43630.1, ELU43662.1	CCO28410.1, CCO28411.1	EUC59639.1	KDN35071.1	KEP52615.1	CUA78197.1
OG0001461	gi|751838327|emb|CEL61873.1|, gi|751838326|emb|CEL61872.1|	ELU43641.1	CCO28418.1	EUC59650.1	KDN35057.1	KEP52606.1	CUA78186.1, CUA78185.1
OG0001462	gi|751838251|emb|CEL61797.1|		CCO28483.1, CCO28482.1	EUC59726.1, EUC59725.1	KDN42760.1	KEP54778.1, KEP54777.1	CUA78116.1
OG0001463	gi|751838248|emb|CEL61794.1|, gi|751838249|emb|CEL61795.1|	ELU43577.1	CCO28485.1	EUC59728.1	KDN42758.1	KEP54780.1	CUA78114.1, CUA78113.1
OG0001464	gi|751838150|emb|CEL61696.1|, gi|751838149|emb|CEL61695.1|	ELU43678.1, ELU43679.1		EUC55665.1, EUC55664.1		KEP50615.1, KEP50616.1	CUA68888.1
OG0001465	gi|751838111|emb|CEL61657.1|	ELU37800.1	CCO29199.1	EUC55629.1, EUC55627.1	KDN33037.1, KDN33061.1	KEP46984.1	CUA74620.1
OG0001466	gi|751838083|emb|CEL61629.1|	ELU37238.1	CCO32350.1, CCO32351.1	EUC55595.1	KDN35032.1	KEP47853.1	CUA75236.1, CUA76410.1
OG0001467	gi|751838079|emb|CEL61625.1|		CCO32347.1	EUC55593.1	KDN38671.1, KDN38670.1, KDN33454.1	KEP52557.1, KEP52558.1	CUA74319.1
OG0001468	gi|751838062|emb|CEL61608.1|	ELU36384.1	CCO32330.1, CCO32328.1	EUC55582.1	KDN35254.1	KEP52546.1	CUA74709.1, CUA72118.1
OG0001469	gi|751838022|emb|CEL62749.1|, gi|751838025|emb|CEL62752.1|	ELU36158.1, ELU42223.1	CCO31105.1, CCO31108.1	EUC63244.1		KEP50908.1	CUA77088.1
OG0001470	gi|751836159|emb|CEL53834.1|, gi|751837934|emb|CEL62661.1|	ELU36373.1	CCO29976.1	EUC67065.1	KDN35970.1, KDN49034.1	KEP52816.1	CUA67459.1
OG0001471	gi|751837903|emb|CEL62630.1|	ELU38163.1, ELU38162.1	CCO30751.1, CCO30750.1	EUC63359.1	KDN44011.1	KEP48568.1	CUA68819.1
OG0001472	gi|751837845|emb|CEL62572.1|, gi|751837846|emb|CEL62573.1|	ELU38246.1, ELU38245.1	CCO29127.1	EUC63412.1	KDN45368.1, KDN45365.1		CUA68774.1
OG0001473	gi|751837827|emb|CEL62554.1|, gi|751830039|emb|CEL60515.1|		CCO29138.1, CCO29139.1	EUC63429.1	KDN45386.1, KDN33448.1	KEP54311.1	CUA68760.1
OG0001474	gi|751837816|emb|CEL62543.1|, gi|751837815|emb|CEL62542.1|	ELU38961.1	CCO29148.1, CCO29149.1	EUC63441.1	KDN45399.1	KEP54045.1	CUA68750.1
OG0001475	gi|751837770|emb|CEL62497.1|	ELU38997.1	CCO38146.1, CCO31361.1, CCO29193.1	EUC60229.1	KDN48260.1	KEP47080.1	CUA72528.1
OG0001476	gi|751837707|emb|CEL62434.1|	ELU37001.1		EUC54024.1, EUC60977.1	KDN42669.1	KEP54012.1, KEP47015.1	CUA67948.1, CUA77243.1
OG0001477	gi|751837682|emb|CEL63352.1|	ELU36720.1	CCO32277.1	EUC54232.1	KDN45777.1	KEP48356.1	CUA71266.1, CUA75780.1, CUA77289.1
OG0001478	gi|751837666|emb|CEL63336.1|	ELU38114.1	CCO35182.1, CCO32264.1	EUC54214.1	KDN45796.1	KEP51926.1	CUA68591.1, CUA77273.1
OG0001479	gi|751837665|emb|CEL63335.1|	ELU36354.1	CCO35181.1, CCO32263.1	EUC54213.1	KDN45797.1	KEP51927.1	CUA69463.1, CUA77272.1
OG0001480	gi|751837545|emb|CEL63215.1|	ELU44398.1, ELU44386.1	CCO29498.1	EUC61037.1	KDN40184.1, KDN37881.1	KEP47258.1	CUA71046.1
OG0001481	gi|751834786|emb|CEL56802.1|, gi|751837529|emb|CEL63199.1|	ELU44375.1, ELU36518.1	CCO29487.1	EUC61050.1	KDN40204.1	KEP54063.1	CUA71033.1
OG0001482	gi|751837460|emb|CEL63130.1|	ELU44323.1	CCO31051.1, CCO36508.1	EUC61127.1	KDN45693.1	KEP52934.1	CUA77807.1, CUA77263.1
OG0001483	gi|751837439|emb|CEL63109.1|	ELU44305.1, ELU44304.1	CCO31066.1, CCO31068.1	EUC61151.1	KDN48299.1	KEP50568.1	CUA71489.1
OG0001484	gi|751837435|emb|CEL63105.1|	ELU44309.1	CCO31072.1, CCO31073.1, CCO31074.1	EUC61155.1	KDN48304.1	KEP50564.1	CUA71486.1
OG0001485	gi|751837431|emb|CEL63101.1|		CCO31079.1	EUC61160.1	KDN36600.1, KDN48323.1, KDN39739.1, KDN39734.1	KEP50559.1, KEP51037.1
OG0001486	gi|751837415|emb|CEL63941.1|, gi|751830913|emb|CEL54851.1|		CCO37742.1, CCO37935.1, CCO31404.1	EUC61415.1, EUC56797.1, EUC57229.1, EUC63212.1
OG0001487	gi|751837391|emb|CEL63917.1|	ELU45296.1, ELU45305.1, ELU45306.1	CCO32830.1	EUC66184.1	KDN39116.1	KEP45660.1	CUA68923.1
OG0001488	gi|751837338|emb|CEL63864.1|, gi|751837337|emb|CEL63863.1|	ELU45340.1	CCO27531.1	EUC66250.1	KDN49257.1, KDN49258.1	KEP52068.1	CUA67826.1
OG0001489	gi|751837335|emb|CEL63861.1|	ELU45338.1		EUC66252.1, EUC66253.1	KDN47453.1, KDN47455.1, KDN49255.1	KEP52066.1	CUA67824.1
OG0001490	gi|751837302|emb|CEL63828.1|, gi|751837300|emb|CEL63826.1|	ELU45360.1		EUC66281.1	KDN47497.1, KDN47499.1	KEP55468.1	CUA67791.1, CUA67792.1
OG0001491	gi|751837095|emb|CEL52692.1|	ELU42061.1	CCO31493.1	EUC62469.1, EUC59296.1	KDN38970.1	KEP49288.1, KEP48114.1	CUA67065.1
OG0001492	gi|751837038|emb|CEL52635.1|	ELU42015.1, ELU40032.1	CCO30214.1, CCO30213.1	EUC62409.1	KDN47864.1	KEP53372.1	CUA67019.1
OG0001493	gi|751836960|emb|CEL52557.1|	ELU39205.1	CCO36195.1, CCO36854.1, CCO36501.1	EUC57504.1	KDN34467.1	KEP49817.1	CUA66944.1
OG0001494	gi|751836957|emb|CEL52554.1|	ELU39202.1	CCO36857.1, CCO36192.1	EUC57507.1	KDN34470.1, KDN34471.1	KEP49814.1	CUA66947.1
OG0001495	gi|751836917|emb|CEL52514.1|	ELU36155.1, ELU39139.1	CCO31754.1	EUC57439.1	KDN42348.1, KDN34390.1	KEP50792.1	CUA74533.1
OG0001496	gi|751836911|emb|CEL52508.1|	ELU39143.1, ELU39142.1	CCO31761.1, CCO31762.1	EUC56489.1	KDN42248.1	KEP48408.1	CUA74526.1
OG0001497	gi|751836863|emb|CEL53030.1|	ELU41310.1, ELU41309.1	CCO30259.1	EUC56836.1, EUC56837.1		KEP49781.1, KEP49780.1	CUA76518.1
OG0001498	gi|751836858|emb|CEL53025.1|	ELU41334.1	CCO30264.1	EUC56828.1, EUC56841.1	KDN42671.1	KEP50970.1, KEP49773.1	CUA76514.1
OG0001499	gi|751836814|emb|CEL52981.1|	ELU36189.1, ELU36188.1	CCO36272.1, CCO35847.1	EUC56884.1			CUA75784.1, CUA68071.1, CUA75785.1
OG0001500	gi|751836785|emb|CEL52952.1|		CCO35958.1	EUC61604.1, EUC61605.1	KDN39072.1	KEP48156.1, KEP48157.1	CUA78006.1, CUA78007.1
OG0001501	gi|751836761|emb|CEL52928.1|	ELU37646.1	CCO29694.1, CCO36598.1	EUC61635.1	KDN37472.1	KEP47584.1	CUA71461.1, CUA71641.1
OG0001502	gi|751836739|emb|CEL52906.1|, gi|751832444|emb|CEL62302.1|		CCO35154.1, CCO29714.1	EUC61096.1	KDN33962.1, KDN39635.1	KEP51231.1	CUA73358.1
OG0001503	gi|751836705|emb|CEL52872.1|	ELU37396.1, ELU37394.1	CCO35820.1, CCO35776.1	EUC53497.1	KDN34107.1	KEP45839.1	CUA71135.1
OG0001504	gi|751836689|emb|CEL53375.1|	ELU42838.1	CCO35292.1, CCO35294.1, CCO35293.1	EUC67548.1	KDN47628.1	KEP46855.1	CUA68713.1
OG0001505	gi|751836685|emb|CEL53371.1|	ELU42836.1	CCO35290.1, CCO35289.1, CCO35288.1	EUC61432.1	KDN34245.1	KEP48160.1	CUA68715.1
OG0001506	gi|751836679|emb|CEL53365.1|	ELU42849.1	CCO38228.1, CCO36785.1, CCO35880.1	EUC61435.1	KDN34248.1	KEP49723.1	CUA68718.1
OG0001507	gi|751836650|emb|CEL53336.1|	ELU42874.1	CCO35430.1, CCO32793.1	EUC61458.1	KDN44278.1	KEP52354.1	CUA73049.1, CUA75465.1
OG0001508	gi|751836609|emb|CEL53295.1|, gi|751836610|emb|CEL53296.1|	ELU42913.1, ELU42912.1	CCO32183.1, CCO36538.1	EUC61487.1		KEP46882.1	CUA75607.1
OG0001509	gi|751836578|emb|CEL53264.1|	ELU42934.1	CCO32208.1, CCO32210.1, CCO32209.1	EUC61512.1	KDN34499.1	KEP53566.1	CUA68049.1
OG0001510	gi|751836552|emb|CEL53238.1|		CCO31957.1	EUC61539.1, EUC61540.1	KDN42022.1, KDN42021.1	KEP45688.1, KEP44925.1	CUA72772.1
OG0001511	gi|751836550|emb|CEL53236.1|, gi|751836551|emb|CEL53237.1|	ELU36341.1	CCO31958.1	EUC61541.1	KDN42020.1	KEP52524.1	CUA72771.1, CUA72770.1
OG0001512	gi|751836519|emb|CEL53205.1|	ELU36254.1, ELU36253.1	CCO35590.1, CCO35901.1	EUC55511.1	KDN34580.1	KEP46352.1, KEP46353.1
OG0001513	gi|751836442|emb|CEL53639.1|		CCO29680.1	EUC60505.1, EUC60506.1	KDN40044.1	KEP52332.1, KEP52333.1	CUA73196.1, CUA73197.1
OG0001514	gi|751836412|emb|CEL53609.1|		CCO26571.1	EUC59869.1, EUC59582.1, EUC55139.1	KDN48152.1	KEP49317.1, KEP51800.1, KEP51737.1
OG0001515	gi|751836401|emb|CEL53598.1|	ELU39720.1	CCO32086.1	EUC60482.1	KDN43591.1, KDN43592.1	KEP46196.1	CUA74064.1, CUA69711.1
OG0001516	gi|751836397|emb|CEL53594.1|		CCO32083.1	EUC60497.1, EUC67626.1	KDN43600.1	KEP45624.1, KEP52203.1	CUA73186.1, CUA71185.1
OG0001517	gi|751836320|emb|CEL53517.1|	ELU41083.1, ELU41085.1, ELU41077.1	CCO29994.1, CCO29993.1, CCO29992.1	EUC60327.1			CUA71247.1
OG0001518	gi|751831323|emb|CEL53703.1|, gi|751832346|emb|CEL62789.1|, gi|751836306|emb|CEL53503.1|		CCO32423.1, CCO34368.1, CCO32582.1	EUC60311.1	KDN38992.1	KEP50173.1
OG0001519	gi|751836264|emb|CEL53939.1|	ELU39920.1, ELU39919.1	CCO28343.1	EUC64023.1	KDN34146.1, KDN34148.1	KEP54375.1	CUA69602.1
OG0001520	gi|751836263|emb|CEL53938.1|	ELU36114.1, ELU39921.1	CCO28342.1	EUC64022.1	KDN34149.1, KDN34147.1	KEP54374.1	CUA69603.1
OG0001521	gi|751836253|emb|CEL53928.1|	ELU39903.1, ELU36251.1	CCO28334.1, CCO28335.1	EUC64010.1	KDN41503.1	KEP54363.1	CUA69612.1
OG0001522	gi|751836245|emb|CEL53920.1|, gi|751836246|emb|CEL53921.1|	ELU39907.1	CCO28329.1, CCO28328.1	EUC64005.1	KDN41496.1	KEP54360.1	CUA69616.1
OG0001523	gi|751836205|emb|CEL53880.1|, gi|751836206|emb|CEL53881.1|	ELU39881.1	CCO28298.1, CCO28297.1	EUC63968.1	KDN42704.1	KEP45834.1	CUA69644.1
OG0001524	gi|751836181|emb|CEL53856.1|, gi|751836180|emb|CEL53855.1|	ELU39846.1	CCO28274.1	EUC63942.1, EUC63941.1	KDN41462.1	KEP52883.1	CUA69669.1
OG0001525	gi|751836166|emb|CEL53841.1|	ELU39827.1, ELU40046.1	CCO29981.1	EUC67014.1, EUC63927.1	KDN41480.1	KEP48297.1	CUA68028.1
OG0001526	gi|751836165|emb|CEL53840.1|, gi|751830507|emb|CEL57289.1|	ELU38829.1	CCO36899.1, CCO29980.1	EUC63925.1		KEP48298.1, KEP50000.1	CUA77154.1
OG0001527	gi|751836022|emb|CEL54112.1|	ELU39106.1	CCO33500.1, CCO33501.1, CCO33502.1	EUC54836.1	KDN47211.1	KEP51811.1	CUA74836.1
OG0001528	gi|751836015|emb|CEL54105.1|	ELU44156.1, ELU44155.1, ELU44161.1	CCO33508.1, CCO33509.1	EUC54807.1	KDN47231.1	KEP48210.1
OG0001529	gi|751835987|emb|CEL54077.1|, gi|751835988|emb|CEL54078.1|	ELU42985.1		EUC54715.1, EUC54714.1	KDN42540.1	KEP45031.1, KEP46436.1	CUA70533.1
OG0001530	gi|751835939|emb|CEL54379.1|	ELU44124.1	CCO33618.1, CCO33617.1	EUC58601.1	KDN35392.1	KEP47545.1	CUA76303.1, CUA78366.1
OG0001531	gi|751835884|emb|CEL54324.1|	ELU40248.1	CCO31768.1, CCO31767.1	EUC59190.1, EUC59191.1	KDN41280.1	KEP54203.1, KEP47250.1
OG0001532	gi|751835871|emb|CEL54311.1|	ELU40254.1	CCO32147.1	EUC57402.1, EUC60759.1	KDN41295.1	KEP46107.1, KEP46375.1	CUA77705.1
OG0001533	gi|751835860|emb|CEL54300.1|	ELU40261.1	CCO32139.1	EUC57397.1	KDN41301.1	KEP51131.1	CUA73451.1, CUA75531.1, CUA74711.1
OG0001534	gi|751835832|emb|CEL54272.1|	ELU40298.1	CCO30143.1	EUC57360.1, EUC53966.1	KDN44792.1	KEP52169.1, KEP50366.1	CUA67390.1
OG0001535	gi|751835801|emb|CEL54241.1|	ELU40311.1	CCO30112.1, CCO30113.1	EUC57326.1	KDN44825.1	KEP54230.1	CUA67418.1, CUA74694.1
OG0001536	gi|751835737|emb|CEL54536.1|, gi|751835738|emb|CEL54537.1|	ELU43749.1, ELU43756.1	CCO30418.1	EUC66017.1	KDN40625.1	KEP52790.1	CUA72138.1
OG0001537	gi|751835732|emb|CEL54531.1|	ELU36358.1, ELU43766.1	CCO36835.1, CCO35881.1	EUC66021.1	KDN40633.1	KEP52785.1	CUA72142.1
OG0001538	gi|751835730|emb|CEL54529.1|	ELU39043.1, ELU45146.1, ELU36337.1, ELU37033.1, ELU43746.1		EUC66022.1		KEP52784.1	CUA72144.1
OG0001539	gi|751835719|emb|CEL54518.1|, gi|751835716|emb|CEL54515.1|	ELU38936.1, ELU39814.1, ELU43745.1	CCO36284.1, CCO37538.1, CCO35887.1, CCO36316.1
OG0001540	gi|751835650|emb|CEL54449.1|		CCO31605.1	EUC59851.1, EUC60495.1	KDN42442.1	KEP47390.1, KEP48034.1	CUA69801.1, CUA75763.1
OG0001541	gi|751835624|emb|CEL54799.1|	ELU36953.1	CCO31812.1, CCO31811.1	EUC53981.1	KDN44660.1	KEP44899.1, KEP45186.1	CUA67992.1
OG0001542	gi|751835611|emb|CEL54786.1|		CCO31820.1, CCO31822.1, CCO31821.1	EUC53961.1	KDN46436.1, KDN46435.1	KEP52174.1	CUA67998.1
OG0001543	gi|751835593|emb|CEL54768.1|	ELU37034.1, ELU37539.1, ELU37566.1	CCO36702.1, CCO36870.1	EUC55016.1	KDN37513.1		CUA73354.1
OG0001544	gi|751835576|emb|CEL54751.1|	ELU37549.1	CCO33858.1	EUC54993.1	KDN34951.1	KEP48865.1	CUA75707.1, CUA71118.1, CUA75573.1
OG0001545	gi|751835554|emb|CEL54729.1|	ELU41068.1	CCO32786.1, CCO36434.1	EUC53481.1	KDN39727.1	KEP47176.1	CUA70747.1, CUA70810.1
OG0001546	gi|751835548|emb|CEL54723.1|	ELU37461.1	CCO32787.1	EUC58439.1	KDN34066.1, KDN34067.1	KEP52525.1	CUA73010.1, CUA73009.1
OG0001547	gi|751835543|emb|CEL54718.1|, gi|751835501|emb|CEL54676.1|	ELU37468.1	CCO32499.1, CCO34937.1	EUC58632.1		KEP46724.1	CUA73003.1, CUA71508.1
OG0001548	gi|751835513|emb|CEL54688.1|	ELU40009.1	CCO32481.1	EUC58591.1	KDN46665.1, KDN33754.1	KEP48952.1	CUA72975.1, CUA68731.1
OG0001549	gi|751835499|emb|CEL54674.1|	ELU45255.1	CCO34933.1	EUC58649.1	KDN46684.1	KEP46450.1	CUA72803.1, CUA73231.1, CUA71511.1
OG0001550	gi|751835479|emb|CEL54977.1|	ELU42833.1	CCO36697.1, CCO32512.1	EUC61383.1	KDN47605.1	KEP52499.1	CUA76153.1, CUA77385.1
OG0001551	gi|751835471|emb|CEL54969.1|	ELU42831.1, ELU42819.1	CCO32518.1, CCO32519.1	EUC61377.1	KDN47598.1	KEP52492.1	CUA67234.1
OG0001552	gi|751835459|emb|CEL54957.1|	ELU42826.1	CCO37955.1, CCO30982.1	EUC61369.1	KDN47592.1	KEP48061.1	CUA67230.1, CUA68906.1
OG0001553	gi|751835445|emb|CEL54943.1|, gi|751835446|emb|CEL54944.1|	ELU36488.1	CCO30997.1	EUC61351.1	KDN39770.1	KEP47835.1	CUA70980.1, CUA71939.1
OG0001554	gi|751835440|emb|CEL54938.1|		CCO31000.1, CCO30999.1, CCO31001.1	EUC61346.1	KDN39776.1, KDN39767.1	KEP53344.1	CUA70985.1
OG0001555	gi|751835386|emb|CEL54884.1|	ELU38331.1	CCO37926.1, CCO31298.1, CCO31299.1	EUC61293.1	KDN39823.1, KDN39824.1		CUA68604.1
OG0001556	gi|751835364|emb|CEL54862.1|, gi|751835363|emb|CEL54861.1|		CCO31323.1, CCO31324.1, CCO31322.1	EUC61268.1	KDN46581.1	KEP55077.1	CUA67205.1
OG0001557	gi|751835361|emb|CEL54859.1|			EUC58552.1, EUC58551.1	KDN35012.1, KDN35007.1, KDN46579.1	KEP49611.1, KEP49612.1	CUA67208.1
OG0001558	gi|751835345|emb|CEL56149.1|	ELU39413.1	CCO32714.1, CCO32713.1	EUC56669.1	KDN49122.1	KEP54678.1	CUA76376.1, CUA67212.1
OG0001559	gi|751829946|emb|CEL61299.1|, gi|751835273|emb|CEL56077.1|	ELU41170.1	CCO29858.1, CCO29857.1	EUC67061.1	KDN49031.1	KEP52820.1	CUA67455.1
OG0001560	gi|751835123|emb|CEL56215.1|	ELU44265.1	CCO29058.1, CCO29057.1	EUC55688.1	KDN49639.1, KDN49638.1	KEP54855.1	CUA78334.1
OG0001561	gi|751834917|emb|CEL56506.1|	ELU42157.1	CCO36324.1	EUC58693.1, EUC62586.1	KDN42381.1	KEP48010.1, KEP47103.1	CUA67118.1
OG0001562	gi|751834853|emb|CEL56672.1|	ELU38570.1	CCO37845.1, CCO29542.1, CCO29543.1	EUC63015.1	KDN43134.1	KEP52849.1	CUA76573.1
OG0001563	gi|751834793|emb|CEL56809.1|	ELU36464.1, ELU36465.1	CCO37210.1, CCO37211.1	EUC63756.1	KDN39226.1	KEP45723.1	CUA71341.1
OG0001564	gi|751834747|emb|CEL56763.1|	ELU37904.1	CCO31274.1, CCO31275.1, CCO31276.1	EUC63801.1	KDN40586.1	KEP53814.1	CUA77688.1
OG0001565	gi|751834725|emb|CEL56741.1|	ELU37925.1	CCO33124.1, CCO33126.1	EUC63820.1	KDN40560.1, KDN40561.1	KEP49330.1	CUA75767.1
OG0001566	gi|751834684|emb|CEL56910.1|	ELU42774.1	CCO36801.1, CCO36867.1	EUC63194.1	KDN40493.1	KEP49508.1	CUA77028.1, CUA77029.1
OG0001567	gi|751834680|emb|CEL56906.1|, gi|751834679|emb|CEL56905.1|	ELU36404.1	CCO36533.1, CCO37285.1	EUC63185.1	KDN41941.1	KEP46845.1	CUA77032.1
OG0001568	gi|751834670|emb|CEL56896.1|, gi|751834669|emb|CEL56895.1|	ELU36867.1	CCO31153.1, CCO31152.1	EUC63178.1	KDN41945.1	KEP47718.1	CUA77038.1
OG0001569	gi|751834616|emb|CEL56842.1|	ELU39040.1	CCO34349.1, CCO36478.1		KDN46944.1		CUA75257.1, CUA75258.1, CUA68958.1, CUA68957.1
OG0001570	gi|751834521|emb|CEL56989.1|	ELU40550.1, ELU40560.1	CCO33451.1	EUC55492.1	KDN36863.1, KDN36864.1	KEP49538.1	CUA75744.1
OG0001571	gi|751834520|emb|CEL56988.1|, gi|751834519|emb|CEL56987.1|	ELU40559.1	CCO33452.1	EUC55491.1	KDN36861.1	KEP49537.1	CUA75743.1, CUA75742.1
OG0001572	gi|751834448|emb|CEL57143.1|		CCO28758.1	EUC55916.1, EUC55934.1	KDN36629.1	KEP46826.1, KEP50411.1	CUA67328.1, CUA67327.1
OG0001573	gi|751834380|emb|CEL57257.1|	ELU38084.1	CCO36694.1, CCO37350.1	EUC62927.1	KDN33425.1	KEP48101.1	CUA77254.1, CUA68418.1
OG0001574	gi|751834366|emb|CEL57243.1|	ELU37032.1	CCO34646.1, CCO35026.1	EUC61203.1	KDN36478.1	KEP46557.1	CUA75528.1, CUA75703.1
OG0001575	gi|751834288|emb|CEL58401.1|	ELU42216.1, ELU42220.1	CCO32298.1, CCO32297.1	EUC62646.1	KDN37880.1	KEP50963.1	CUA69458.1
OG0001576	gi|751834267|emb|CEL58527.1|	ELU37663.1	CCO33852.1	EUC54566.1	KDN41017.1, KDN41018.1, KDN41019.1	KEP49088.1	CUA69029.1
OG0001577	gi|751834251|emb|CEL58511.1|, gi|751833200|emb|CEL60426.1|	ELU42261.1, ELU38396.1, ELU36174.1	CCO34785.1	EUC55173.1		KEP46477.1	CUA69021.1
OG0001578	gi|751834186|emb|CEL58589.1|	ELU44070.1, ELU44069.1, ELU44080.1, ELU44073.1	CCO37664.1, CCO37466.1, CCO37668.1, CCO37467.1
OG0001579	gi|751834169|emb|CEL58572.1|		CCO34570.1, CCO34868.1	EUC59382.1	KDN36450.1	KEP46995.1, KEP48074.1	CUA70565.1, CUA76129.1
OG0001580	gi|751834166|emb|CEL58569.1|	ELU38691.1, ELU38692.1	CCO34872.1	EUC60689.1	KDN46757.1, KDN36458.1	KEP49379.1	CUA70573.1
OG0001581	gi|751834150|emb|CEL58553.1|, gi|751830017|emb|CEL60580.1|		CCO37781.1, CCO34021.1	EUC60705.1	KDN37090.1, KDN37086.1	KEP47479.1	CUA76163.1
OG0001582	gi|751830724|emb|CEL56476.1|, gi|751834149|emb|CEL58552.1|		CCO36229.1, CCO34022.1	EUC60707.1	KDN37084.1, KDN37082.1	KEP47481.1	CUA76164.1
OG0001583	gi|751834141|emb|CEL58695.1|	ELU39552.1, ELU39559.1	CCO35480.1, CCO35481.1	EUC58326.1	KDN36896.1	KEP51837.1	CUA67707.1
OG0001584	gi|751833994|emb|CEL58873.1|	ELU38471.1	CCO29746.1	EUC58238.1	KDN38601.1	KEP50095.1	CUA73228.1, CUA73224.1, CUA77108.1
OG0001585	gi|751833891|emb|CEL58909.1|, gi|751833892|emb|CEL58910.1|	ELU36737.1, ELU36728.1	CCO32732.1	EUC55262.1	KDN46092.1		CUA68264.1, CUA68263.1
OG0001586	gi|751833825|emb|CEL58991.1|	ELU38622.1	CCO30586.1	EUC61220.1	KDN46515.1, KDN46514.1	KEP45426.1, KEP46012.1	CUA71877.1
OG0001587	gi|751833794|emb|CEL59113.1|	ELU38128.1	CCO36220.1, CCO37439.1, CCO36513.1	EUC58897.1	KDN35653.1	KEP49178.1	CUA70590.1
OG0001588	gi|751833786|emb|CEL59105.1|, gi|751833783|emb|CEL59102.1|	ELU38120.1, ELU35613.1	CCO33116.1	EUC58891.1	KDN35657.1	KEP49063.1	CUA70593.1
OG0001589	gi|751833748|emb|CEL59067.1|	ELU38285.1	CCO37944.1, CCO35696.1	EUC56538.1	KDN34906.1	KEP52028.1, KEP45170.1	CUA78396.1
OG0001590	gi|751833709|emb|CEL59171.1|	ELU37520.1	CCO30184.1, CCO30185.1	EUC54114.1	KDN44593.1	KEP49988.1	CUA71554.1, CUA77793.1
OG0001591	gi|751833702|emb|CEL59164.1|	ELU37525.1	CCO30175.1, CCO30176.1	EUC54108.1	KDN44599.1, KDN44600.1	KEP49994.1	CUA71546.1
OG0001592	gi|751833695|emb|CEL59157.1|	ELU37527.1	CCO30169.1, CCO30167.1, CCO30168.1	EUC54099.1	KDN44621.1	KEP46596.1	CUA71538.1
OG0001593	gi|751833676|emb|CEL59138.1|	ELU38745.1	CCO30150.1, CCO30151.1	EUC54083.1	KDN44642.1	KEP47260.1	CUA71522.1, CUA71521.1
OG0001594	gi|751833643|emb|CEL59926.1|, gi|751830889|emb|CEL55000.1|	ELU35578.1	CCO34146.1, CCO34145.1, CCO34148.1, CCO35645.1, CCO34150.1		KDN34505.1
OG0001595	gi|751833614|emb|CEL59897.1|, gi|751830437|emb|CEL58545.1|		CCO37004.1, CCO35611.1, CCO34498.1	EUC57309.1		KEP45647.1	CUA76625.1, CUA69813.1
OG0001596	gi|751833591|emb|CEL60015.1|	ELU39223.1	CCO33692.1, CCO33694.1, CCO33693.1	EUC65654.1	KDN46403.1	KEP51848.1	CUA71360.1
OG0001597	gi|751833210|emb|CEL60436.1|	ELU39612.1		EUC54357.1	KDN45056.1, KDN33668.1	KEP50994.1	CUA75377.1, CUA67562.1, CUA67560.1
OG0001598	gi|751833186|emb|CEL60412.1|	ELU35955.1	CCO37520.1, CCO37960.1	EUC54494.1	KDN44981.1	KEP52007.1	CUA74072.1, CUA77159.1
OG0001599	gi|751833185|emb|CEL60411.1|	ELU39590.1, ELU35611.1, ELU36103.1	CCO35203.1	EUC54495.1	KDN45029.1	KEP52006.1	CUA73341.1
OG0001600	gi|751833176|emb|CEL60504.1|	ELU41074.1	CCO35342.1, CCO35343.1	EUC58544.1	KDN45063.1	KEP49199.1	CUA74580.1, CUA74815.1
OG0001601	gi|751833172|emb|CEL60500.1|	ELU41072.1	CCO35347.1	EUC58530.1, EUC58541.1	KDN44977.1	KEP50571.1, KEP49203.1	CUA74577.1
OG0001602	gi|751833165|emb|CEL60493.1|	ELU36949.1	CCO31250.1	EUC58524.1	KDN44963.1	KEP50577.1	CUA71954.1, CUA72056.1, CUA72057.1
OG0001603	gi|751833141|emb|CEL60469.1|	ELU42243.1	CCO31233.1, CCO31232.1	EUC58497.1	KDN33381.1, KDN34709.1	KEP47192.1	CUA77039.1
OG0001604	gi|751833098|emb|CEL60535.1|	ELU37992.1, ELU38003.1	CCO33404.1, CCO36571.1	EUC59579.1	KDN35467.1	KEP51797.1	CUA77103.1
OG0001605	gi|751833015|emb|CEL61154.1|, gi|751830375|emb|CEL58719.1|	ELU39343.1	CCO37357.1, CCO36714.1	EUC53508.1	KDN41356.1		CUA77061.1, CUA76187.1
OG0001606	gi|751832987|emb|CEL61225.1|	ELU39096.1, ELU39094.1	CCO33233.1	EUC55829.1	KDN33169.1, KDN36345.1	KEP47784.1	CUA73242.1
OG0001607	gi|751832985|emb|CEL61223.1|	ELU39095.1	CCO33235.1, CCO33236.1	EUC55816.1	KDN36331.1, KDN38968.1	KEP47047.1	CUA78233.1
OG0001608	gi|751832903|emb|CEL61338.1|	ELU38483.1	CCO30521.1, CCO29760.1	EUC58447.1	KDN38616.1	KEP52530.1	CUA70550.1, CUA71297.1
OG0001609	gi|751832882|emb|CEL61317.1|	ELU36623.1, ELU36609.1	CCO30538.1, CCO30539.1, CCO37878.1	EUC61570.1		KEP47489.1	CUA74706.1
OG0001610	gi|751832876|emb|CEL61311.1|			EUC53572.1	KDN49280.1, KDN33901.1, KDN33900.1	KEP47476.1, KEP45895.1	CUA77672.1, CUA77198.1
OG0001611	gi|751832844|emb|CEL61364.1|	ELU36638.1	CCO32130.1	EUC56350.1	KDN34455.1	KEP45533.1, KEP45864.1	CUA68331.1, CUA75509.1
OG0001612	gi|751832793|emb|CEL61487.1|	ELU38847.1	CCO35415.1, CCO35414.1	EUC67799.1	KDN46848.1	KEP52622.1, KEP48273.1	CUA73276.1
OG0001613	gi|751832704|emb|CEL61573.1|			EUC56440.1, EUC56445.1, EUC56446.1	KDN36993.1, KDN36994.1	KEP50826.1	CUA74171.1, CUA74177.1
OG0001614	gi|751831592|emb|CEL52847.1|, gi|751832696|emb|CEL61565.1|	ELU39114.1		EUC56456.1, EUC56434.1	KDN37000.1	KEP48525.1, KEP52250.1	CUA69241.1
OG0001615	gi|751832693|emb|CEL61562.1|, gi|751832692|emb|CEL61561.1|	ELU40958.1	CCO33274.1	EUC56432.1	KDN37005.1	KEP52248.1	CUA77871.1, CUA77872.1
OG0001616	gi|751832686|emb|CEL61555.1|	ELU40962.1	CCO35863.1, CCO35970.1	EUC56430.1	KDN37008.1	KEP52246.1	CUA77868.1, CUA67100.1
OG0001617	gi|751832570|emb|CEL62149.1|	ELU39357.1	CCO36345.1, CCO37349.1	EUC55141.1	KDN35091.1	KEP51739.1	CUA67956.1, CUA67930.1
OG0001618	gi|751832558|emb|CEL62137.1|	ELU39349.1	CCO34295.1, CCO34292.1, CCO36129.1, CCO36131.1	EUC55095.1	KDN34813.1	KEP46775.1
OG0001619	gi|751832535|emb|CEL62192.1|, gi|751830342|emb|CEL58883.1|		CCO37390.1, CCO36806.1, CCO36249.1, CCO32964.1, CCO32966.1, CCO32873.1		KDN35840.1
OG0001620	gi|751832464|emb|CEL62267.1|		CCO34801.1	EUC55883.1, EUC55888.1	KDN33296.1	KEP47738.1	CUA78505.1, CUA76314.1, CUA74494.1
OG0001621	gi|751832455|emb|CEL62313.1|	ELU40207.1	CCO35604.1, CCO35687.1	EUC60737.1	KDN36371.1	KEP48088.1	CUA73070.1, CUA72946.1
OG0001622	gi|751832311|emb|CEL62813.1|	ELU35996.1, ELU35995.1, ELU38890.1, ELU38889.1	CCO33028.1	EUC58556.1	KDN35017.1		CUA72037.1
OG0001623	gi|751832249|emb|CEL62870.1|	ELU37296.1	CCO36420.1, CCO37277.1	EUC58906.1	KDN35718.1	KEP46639.1	CUA71930.1, CUA70584.1
OG0001624	gi|751832238|emb|CEL62914.1|	ELU39238.1	CCO32536.1	EUC55980.1	KDN39269.1, KDN47027.1, KDN35974.1	KEP51589.1	CUA77661.1
OG0001625	gi|751832190|emb|CEL62977.1|	ELU38720.1, ELU38723.1	CCO32171.1, CCO32172.1	EUC54056.1	KDN35522.1	KEP52804.1	CUA76173.1
OG0001626	gi|751832178|emb|CEL62965.1|	ELU38715.1	CCO36232.1, CCO36231.1, CCO34024.1	EUC54047.1	KDN41908.1	KEP52811.1	CUA76166.1
OG0001627	gi|751832166|emb|CEL63016.1|, gi|751832165|emb|CEL63015.1|		CCO31846.1, CCO31847.1	EUC60874.1	KDN42460.1, KDN42459.1	KEP52163.1	CUA73344.1
OG0001628	gi|751832163|emb|CEL63013.1|	ELU36309.1	CCO31849.1	EUC60833.1, EUC60867.1	KDN42465.1	KEP52166.1, KEP46173.1	CUA73345.1
OG0001629	gi|751832122|emb|CEL63074.1|	ELU39427.1	CCO32755.1, CCO32756.1	EUC56647.1	KDN49147.1, KDN49146.1	KEP51096.1	CUA76395.1
OG0001630	gi|751832070|emb|CEL63419.1|, gi|751832061|emb|CEL63410.1|		CCO34964.1, CCO35188.1, CCO34340.1, CCO37421.1	EUC54378.1	KDN35159.1	KEP48784.1
OG0001631	gi|751832066|emb|CEL63415.1|	ELU39053.1	CCO34960.1, CCO37766.1	EUC54383.1	KDN35166.1	KEP48789.1	CUA74805.1, CUA77881.1
OG0001632	gi|751832028|emb|CEL63434.1|		CCO37396.1, CCO36773.1	EUC62900.1	KDN37136.1, KDN37134.1	KEP46103.1	CUA71808.1, CUA76961.1
OG0001633	gi|751832016|emb|CEL63479.1|, gi|751832015|emb|CEL63478.1|	ELU37610.1	CCO31545.1	EUC57256.1	KDN48908.1, KDN48909.1	KEP47375.1	CUA69865.1
OG0001634	gi|751831959|emb|CEL63538.1|, gi|751829720|emb|CEL62262.1|, gi|751830313|emb|CEL58952.1|, gi|751831640|emb|CEL52813.1|		CCO34661.1, CCO31931.1, CCO36936.1, CCO33709.1	EUC53484.1
OG0001635	gi|751831940|emb|CEL63560.1|	ELU35568.1	CCO30903.1	EUC65736.1	KDN39638.1	KEP48517.1	CUA70760.1, CUA78025.1, CUA75249.1
OG0001636	gi|751830985|emb|CEL54639.1|, gi|751830990|emb|CEL54644.1|, gi|751830797|emb|CEL56326.1|, gi|751831916|emb|CEL63581.1|	ELU35729.1	CCO34882.1, CCO34681.1	EUC61815.1		KEP47246.1
OG0001637	gi|751831874|emb|CEL63626.1|	ELU38052.1	CCO33061.1, CCO38112.1, CCO37984.1	EUC53536.1	KDN39278.1	KEP46598.1	CUA67500.1
OG0001638	gi|751831853|emb|CEL63958.1|	ELU37169.1, ELU37159.1	CCO33156.1, CCO33157.1	EUC58251.1	KDN47190.1, KDN47189.1	KEP47338.1
OG0001639	gi|751830836|emb|CEL56173.1|, gi|751831223|emb|CEL54003.1|, gi|751831808|emb|CEL64008.1|		CCO36893.1, CCO36080.1, CCO35757.1	EUC60904.1		KEP46086.1	CUA78485.1
OG0001640	gi|751831801|emb|CEL64001.1|	ELU37953.1	CCO35859.1, CCO34617.1	EUC60918.1	KDN34646.1	KEP45949.1	CUA72692.1, CUA78470.1
OG0001641	gi|751831791|emb|CEL64018.1|	ELU39131.1	CCO35983.1	EUC56468.1	KDN38766.1, KDN34205.1, KDN34204.1, KDN34201.1, KDN33400.1
OG0001642	gi|751831782|emb|CEL64039.1|		CCO33222.1	EUC62878.1, EUC54286.1	KDN38131.1, KDN35422.1, KDN34328.1	KEP49558.1	CUA75199.1
OG0001643	gi|751831711|emb|CEL52730.1|	ELU35697.1, ELU38105.1	CCO36677.1, CCO36666.1	EUC65722.1	KDN39652.1	KEP51481.1	CUA73020.1
OG0001644	gi|751831594|emb|CEL52849.1|, gi|751831583|emb|CEL52838.1|		CCO35530.1, CCO35531.1, CCO37156.1, CCO36095.1, CCO33395.1	EUC56480.1			CUA74520.1
OG0001645	gi|751831554|emb|CEL53103.1|	ELU42432.1		EUC54278.1	KDN39310.1, KDN33806.1, KDN33846.1	KEP47344.1	CUA74757.1, CUA74758.1
OG0001646	gi|751830976|emb|CEL54660.1|, gi|751831544|emb|CEL53093.1|	ELU43005.1	CCO34940.1, CCO34742.1	EUC54306.1	KDN34797.1	KEP51514.1	CUA74771.1
OG0001647	gi|751831466|emb|CEL53172.1|		CCO34324.1	EUC53972.1	KDN35630.1, KDN36767.1, KDN36685.1	KEP45158.1	CUA72101.1, CUA74728.1
OG0001648	gi|751831443|emb|CEL53396.1|, gi|751831442|emb|CEL53395.1|		CCO34502.1, CCO34501.1	EUC56371.1, EUC56370.1		KEP45836.1	CUA67162.1, CUA76622.1
OG0001649	gi|751831326|emb|CEL53706.1|		CCO37705.1, CCO34371.1	EUC60875.1, EUC60871.1, EUC60869.1	KDN44022.1	KEP47814.1	CUA75331.1
OG0001650	gi|751831220|emb|CEL54000.1|	ELU37946.1	CCO35810.1, CCO36083.1, CCO35752.1	EUC59847.1	KDN42431.1	KEP48799.1	CUA77978.1
OG0001651	gi|751831173|emb|CEL54040.1|		CCO34434.1	EUC58470.1, EUC55939.1	KDN41260.1, KDN33660.1	KEP46065.1, KEP44963.1	CUA77218.1
OG0001652	gi|751831094|emb|CEL54394.1|, gi|751829674|emb|CEL62359.1|	ELU35600.1	CCO35139.1, CCO38017.1	EUC56747.1		KEP48340.1	CUA73258.1, CUA77235.1
OG0001653	gi|751830845|emb|CEL56162.1|, gi|751830496|emb|CEL57293.1|	ELU39492.1	CCO37546.1	EUC55033.1	KDN41573.1	KEP46471.1	CUA69777.1, CUA78448.1
OG0001654	gi|751830584|emb|CEL56967.1|		CCO28719.1	EUC67760.1	KDN43582.1, KDN47381.1, KDN46746.1	KEP45526.1, KEP45246.1	CUA70963.1
OG0001655	gi|751830540|emb|CEL57203.1|	ELU43026.1	CCO35738.1, CCO37096.1, CCO32480.1, CCO32469.1, CCO36176.1	EUC60539.1		KEP47190.1
OG0001656	gi|751830393|emb|CEL58706.1|			EUC59845.1, EUC62071.1, EUC54489.1, EUC65946.1	KDN35386.1, KDN46656.1, KDN44991.1	KEP49080.1
OG0001657	gi|751830225|emb|CEL59955.1|			EUC53939.1, EUC62819.1, EUC55558.1	KDN33518.1	KEP45180.1, KEP45542.1, KEP44928.1	CUA69508.1
OG0001658	gi|751829972|emb|CEL61242.1|, gi|751830034|emb|CEL60571.1|	ELU39526.1	CCO36314.1, CCO34672.1	EUC60528.1	KDN38021.1	KEP46564.1	CUA74253.1
OG0001659	gi|751829804|emb|CEL62077.1|	ELU38852.1, ELU35928.1	CCO36565.1, CCO34970.1, CCO31551.1, CCO31556.1	EUC66006.1		KEP45937.1
OG0001660	gi|751829467|emb|CEL63083.1|	ELU41055.1	CCO36332.1	EUC54317.1, EUC54310.1	KDN34804.1, KDN37131.1	KEP46691.1, KEP51510.1
OG0001661	gi|751829342|emb|CEL63578.1|	ELU37979.1	CCO35232.1, CCO35466.1	EUC58189.1	KDN45327.1	KEP45915.1	CUA74860.1, CUA72639.1
OG0001662		ELU35889.1		EUC58934.1, EUC59317.1, EUC58202.1, EUC67684.1		KEP46402.1, KEP45924.1, KEP45270.1	CUA73580.1
OG0001663		ELU37306.1, ELU40603.1, ELU38086.1, ELU36788.1, ELU36226.1, ELU36113.1, ELU37285.1, ELU37288.1	CCO34677.1
OG0001664		ELU37338.1, ELU36180.1, ELU37335.1, ELU36475.1		EUC59324.1, EUC59323.1, EUC59320.1		KEP46415.1, KEP46140.1
OG0001665		ELU37240.1		EUC55600.1, EUC55611.1, EUC55610.1	KDN40939.1	KEP46168.1, KEP49052.1	CUA74640.1, CUA74637.1
OG0001666		ELU37266.1		EUC60771.1	KDN39974.1, KDN39973.1	KEP48397.1, KEP48396.1, KEP48398.1	CUA74679.1, CUA76536.1
OG0001667		ELU40834.1, ELU40844.1	CCO35089.1	EUC58959.1	KDN37112.1	KEP49938.1	CUA68335.1, CUA68984.1, CUA68983.1
OG0001668		ELU41724.1	CCO26916.1	EUC66781.1, EUC66783.1, EUC66782.1	KDN50150.1	KEP45423.1, KEP48068.1, KEP52559.1
OG0001669			CCO33047.1, CCO30889.1	EUC53601.1, EUC55070.1	KDN36445.1		CUA72799.1, CUA67504.1, CUA69924.1, CUA71789.1
OG0001670			CCO35518.1, CCO33701.1, CCO36509.1, CCO37775.1	EUC55577.1, EUC54663.1, EUC62126.1	KDN43061.1		CUA76343.1
OG0001671			CCO34012.1	EUC54783.1	KDN34326.1, KDN43283.1, KDN40331.1, KDN35212.1, KDN38157.1, KDN42569.1, KDN42570.1
OG0001672			CCO37288.1	EUC58823.1, EUC67767.1	KDN35868.1, KDN36114.1, KDN33640.1, KDN47308.1	KEP49205.1	CUA70482.1
OG0001673				EUC53906.1, EUC55342.1, EUC54339.1, EUC53468.1, EUC55196.1		KEP46785.1	CUA77959.1, CUA69804.1, CUA75305.1
OG0001674				EUC55348.1, EUC53956.1	KDN46729.1	KEP46165.1, KEP49254.1, KEP45210.1	CUA72090.1, CUA71904.1, CUA72092.1
OG0001675				EUC54066.1, EUC54151.1	KDN44673.1, KDN40054.1, KDN40075.1	KEP50307.1, KEP54530.1	CUA72006.1, CUA73576.1
OG0001676				EUC54318.1, EUC60604.1	KDN39098.1, KDN41840.1, KDN42443.1, KDN47374.1		CUA68097.1, CUA76938.1, CUA74202.1
OG0001677				EUC62871.1, EUC54326.1, EUC54325.1, EUC62872.1	KDN42272.1, KDN41350.1, KDN41349.1	KEP45788.1	CUA76232.1
OG0001678				EUC55604.1, EUC62668.1, EUC54743.1	KDN40944.1, KDN37409.1	KEP49049.1, KEP47287.1, KEP50717.1	CUA73434.1
OG0001679				EUC55102.1, EUC55103.1	KDN41274.1, KDN44034.1, KDN41547.1	KEP48224.1, KEP48225.1, KEP54199.1	CUA68256.1
OG0001680				EUC67582.1, EUC61948.1, EUC56407.1, EUC56348.1, EUC67556.1, EUC55194.1, EUC67575.1		KEP45603.1, KEP45540.1
OG0001681				EUC55434.1, EUC55435.1, EUC61159.1	KDN48322.1, KDN48324.1	KEP50560.1, KEP48042.1, KEP48043.1	CUA74033.1
OG0001682				EUC55920.1	KDN33592.1, KDN33591.1	KEP46813.1	CUA73452.1, CUA67183.1, CUA73454.1, CUA67323.1, CUA71612.1
OG0001683				EUC55921.1, EUC55923.1	KDN38838.1, KDN38841.1	KEP50404.1, KEP50405.1	CUA67315.1, CUA67316.1, CUA67314.1
OG0001684				EUC56127.1, EUC58283.1	KDN39961.1, KDN34271.1, KDN34272.1, KDN41110.1	KEP45760.1	CUA67184.1, CUA74891.1
OG0001685				EUC58588.1, EUC58785.1, EUC59782.1, EUC58569.1		KEP45831.1, KEP47556.1, KEP47503.1	CUA75389.1, CUA69287.1
OG0001686				EUC58856.1, EUC58859.1, EUC58858.1	KDN40941.1, KDN34755.1	KEP49807.1, KEP47294.1, KEP49808.1	CUA72863.1
OG0001687				EUC60561.1, EUC60557.1	KDN40805.1	KEP50603.1, KEP50599.1	CUA74234.1, CUA74230.1, CUA67910.1, CUA67913.1
OG0001688				EUC61618.1, EUC60750.1, EUC60734.1, EUC60735.1	KDN36375.1, KDN36374.1		CUA73320.1, CUA73350.1, CUA77398.1
OG0001689				EUC62128.1, EUC67280.1	KDN35669.1, KDN43628.1, KDN34556.1, KDN44989.1	KEP45122.1	CUA71499.1, CUA73092.1
OG0001690				EUC62621.1, EUC62622.1, EUC62613.1	KDN35191.1, KDN33701.1	KEP48906.1, KEP47885.1, KEP47884.1	CUA67297.1
OG0001691				EUC62841.1	KDN40328.1, KDN40318.1, KDN40324.1, KDN40323.1	KEP45970.1, KEP47226.1	CUA69521.1, CUA71764.1
OG0001692	gi|751842774|emb|CEL52472.1|	ELU43838.1, ELU43841.1	CCO26013.1	EUC66097.1	KDN49316.1	KEP53258.1	CUA72214.1
OG0001693	gi|751842739|emb|CEL52437.1|			EUC66128.1	KDN49346.1, KDN49345.1	KEP50776.1	CUA72241.1, CUA68616.1, CUA68330.1
OG0001694	gi|751842724|emb|CEL52422.1|	ELU43892.1, ELU36046.1	CCO26053.1	EUC66151.1	KDN49363.1	KEP53575.1	CUA72257.1
OG0001695	gi|751842707|emb|CEL52405.1|, gi|751842706|emb|CEL52404.1|	ELU44669.1	CCO26071.1	EUC67085.1	KDN49381.1	KEP53591.1	CUA72272.1
OG0001696	gi|751842683|emb|CEL52381.1|	ELU35945.1	CCO26089.1	EUC67106.1	KDN49403.1, KDN49404.1	KEP55598.1	CUA72292.1
OG0001697	gi|751842678|emb|CEL52376.1|	ELU44639.1	CCO26096.1, CCO26095.1	EUC67110.1	KDN49410.1	KEP55594.1	CUA72297.1
OG0001698	gi|751842676|emb|CEL52374.1|	ELU44641.1	CCO26098.1, CCO26099.1	EUC67112.1	KDN49412.1	KEP55592.1	CUA72299.1
OG0001699	gi|751842674|emb|CEL52372.1|	ELU44642.1	CCO26101.1, CCO26102.1, CCO26103.1	EUC67114.1	KDN49414.1		CUA72301.1
OG0001700	gi|751842663|emb|CEL52361.1|	ELU44631.1	CCO26115.1	EUC67125.1	KDN33261.1, KDN49428.1	KEP55580.1	CUA72311.1
OG0001701	gi|751842658|emb|CEL52356.1|	ELU44603.1	CCO26122.1	EUC67129.1	KDN49432.1	KEP55576.1	CUA72317.1, CUA72316.1
OG0001702	gi|751842633|emb|CEL52331.1|	ELU44624.1	CCO26141.1, CCO37894.1	EUC67148.1	KDN49455.1	KEP55556.1	CUA72337.1
OG0001703	gi|751842625|emb|CEL52323.1|, gi|751842627|emb|CEL52325.1|	ELU44584.1	CCO26148.1	EUC67156.1	KDN49463.1	KEP55548.1	CUA72345.1
OG0001704	gi|751842597|emb|CEL52295.1|	ELU44574.1	CCO26174.1, CCO26173.1	EUC67180.1	KDN41912.1	KEP48460.1	CUA72375.1
OG0001705	gi|751842556|emb|CEL52254.1|	ELU44537.1, ELU44536.1	CCO26213.1	EUC67216.1	KDN51470.1	KEP53338.1	CUA72407.1
OG0001706	gi|751842553|emb|CEL52251.1|	ELU44539.1	CCO26216.1, CCO26217.1	EUC67219.1	KDN51472.1	KEP45756.1	CUA72410.1
OG0001707	gi|751842548|emb|CEL52246.1|	ELU44519.1	CCO26220.1, CCO26219.1	EUC67224.1	KDN51475.1	KEP50699.1	CUA72414.1
OG0001708	gi|751842545|emb|CEL52243.1|	ELU44520.1	CCO26223.1	EUC67227.1	KDN51479.1, KDN51478.1	KEP50695.1, KEP50696.1
OG0001709	gi|751842524|emb|CEL52222.1|, gi|751842525|emb|CEL52223.1|		CCO26236.1	EUC67242.1	KDN51501.1	KEP54384.1	CUA72434.1, CUA72433.1
OG0001710	gi|751842499|emb|CEL52197.1|, gi|751842500|emb|CEL52198.1|		CCO26254.1, CCO26255.1	EUC67266.1	KDN51526.1	KEP54407.1	CUA72458.1
OG0001711	gi|751842498|emb|CEL52196.1|	ELU44516.1	CCO26256.1	EUC67267.1	KDN51528.1, KDN51527.1	KEP54408.1	CUA72459.1
OG0001712	gi|751842486|emb|CEL52184.1|	ELU44462.1	CCO26271.1, CCO26269.1	EUC67282.1	KDN51541.1	KEP54725.1	CUA72468.1
OG0001713	gi|751842468|emb|CEL52166.1|	ELU44475.1	CCO26286.1	EUC67300.1	KDN51559.1, KDN51557.1	KEP54708.1	CUA72484.1
OG0001714	gi|751842467|emb|CEL52165.1|	ELU44476.1	CCO26287.1	EUC67301.1	KDN33198.1, KDN51558.1	KEP54707.1	CUA72485.1
OG0001715	gi|751842463|emb|CEL52161.1|	ELU44478.1	CCO26293.1, CCO26291.1	EUC67305.1	KDN51563.1	KEP54704.1	CUA72487.1
OG0001716	gi|751842454|emb|CEL52152.1|	ELU44459.1	CCO26301.1	EUC67312.1	KDN51569.1, KDN51568.1	KEP54697.1	CUA72495.1
OG0001717	gi|751842429|emb|CEL52127.1|, gi|751842427|emb|CEL52125.1|		CCO26322.1, CCO26323.1	EUC67334.1	KDN51595.1	KEP54872.1	CUA75178.1
OG0001718	gi|751842414|emb|CEL52112.1|, gi|751842415|emb|CEL52113.1|	ELU44032.1	CCO26330.1	EUC67346.1	KDN51607.1	KEP54880.1	CUA75166.1
OG0001719	gi|751842413|emb|CEL52111.1|	ELU44007.1, ELU44033.1	CCO26331.1	EUC67348.1	KDN51609.1	KEP54882.1	CUA75163.1
OG0001720	gi|751842410|emb|CEL52108.1|	ELU44009.1	CCO26333.1	EUC67350.1	KDN51610.1, KDN51613.1	KEP54884.1	CUA75161.1
OG0001721	gi|751842330|emb|CEL52028.1|	ELU43952.1, ELU43960.1	CCO28804.1	EUC62022.1	KDN51905.1	KEP53091.1	CUA75104.1
OG0001722	gi|751842327|emb|CEL52025.1|	ELU43949.1	CCO28807.1, CCO28806.1	EUC62024.1	KDN51903.1	KEP53089.1	CUA75102.1
OG0001723	gi|751842291|emb|CEL51989.1|	ELU43918.1	CCO28834.1	EUC62061.1	KDN51864.1, KDN51865.1	KEP49114.1	CUA75073.1
OG0001724	gi|751842287|emb|CEL51985.1|, gi|751837087|emb|CEL52684.1|		CCO28838.1, CCO31485.1	EUC62065.1	KDN51859.1	KEP49110.1	CUA75069.1
OG0001725	gi|751842286|emb|CEL51984.1|	ELU43923.1	CCO28839.1	EUC62279.1	KDN51795.1, KDN51794.1	KEP49370.1	CUA75022.1
OG0001726	gi|751842280|emb|CEL51978.1|, gi|751842281|emb|CEL51979.1|	ELU43916.1	CCO28843.1		KDN51850.1, KDN51853.1		CUA75066.1, CUA75065.1
OG0001727	gi|751842272|emb|CEL51970.1|	ELU43905.1	CCO28847.1	EUC62078.1	KDN51841.1, KDN51842.1	KEP49055.1	CUA75060.1
OG0001728	gi|751830402|emb|CEL58702.1|, gi|751842268|emb|CEL51966.1|	ELU44666.1	CCO28849.1	EUC62082.1	KDN51836.1	KEP50605.1	CUA75055.1
OG0001729	gi|751830401|emb|CEL58701.1|, gi|751842267|emb|CEL51965.1|	ELU44665.1	CCO28850.1	EUC62083.1	KDN51832.1		CUA75004.1, CUA75054.1
OG0001730	gi|751842261|emb|CEL51959.1|	ELU44661.1	CCO28855.1, CCO28854.1	EUC62087.1	KDN51827.1	KEP50609.1	CUA75049.1
OG0001731	gi|751842260|emb|CEL51958.1|	ELU44658.1, ELU44657.1	CCO28856.1	EUC62088.1	KDN51824.1	KEP50610.1	CUA75048.1
OG0001732	gi|751842221|emb|CEL51919.1|, gi|751842220|emb|CEL51918.1|	ELU44713.1, ELU44714.1		EUC62131.1	KDN51787.1	KEP49465.1	CUA75015.1
OG0001733	gi|751842213|emb|CEL51911.1|	ELU44728.1, ELU44708.1	CCO28076.1	EUC62137.1	KDN51781.1	KEP49470.1	CUA75009.1
OG0001734	gi|751842201|emb|CEL51899.1|	ELU44729.1, ELU44753.1	CCO28069.1	EUC62147.1	KDN51765.1	KEP52977.1	CUA75000.1
OG0001735	gi|751842108|emb|CEL51806.1|	ELU44821.1	CCO27984.1	EUC62551.1, EUC62243.1	KDN51663.1	KEP55311.1	CUA74907.1
OG0001736	gi|751842100|emb|CEL51798.1|	ELU44830.1	CCO27976.1	EUC62251.1	KDN51653.1, KDN51652.1	KEP53441.1	CUA74900.1
OG0001737	gi|751842083|emb|CEL51781.1|, gi|751842082|emb|CEL51780.1|	ELU44841.1	CCO27959.1	EUC62266.1	KDN34625.1	KEP53456.1	CUA71604.1
OG0001738	gi|751842052|emb|CEL51750.1|, gi|751842051|emb|CEL51749.1|	ELU44880.1	CCO33296.1, CCO33297.1			KEP53304.1, KEP45033.1	CUA78268.1
OG0001739	gi|751842020|emb|CEL51718.1|	ELU44916.1	CCO27774.1, CCO27773.1	EUC61757.1	KDN42157.1	KEP53746.1	CUA68211.1
OG0001740	gi|751841988|emb|CEL51686.1|		CCO27752.1, CCO27751.1	EUC61727.1	KDN42125.1, KDN42124.1	KEP45773.1	CUA68183.1
OG0001741	gi|751841985|emb|CEL51683.1|	ELU44927.1		EUC61725.1, EUC62811.1	KDN42121.1	KEP46909.1, KEP47516.1	CUA68180.1
OG0001742	gi|751841981|emb|CEL51679.1|			EUC61723.1, EUC61722.1, EUC65146.1	KDN42117.1	KEP53229.1, KEP46279.1	CUA68177.1
OG0001743	gi|751841954|emb|CEL51652.1|	ELU36035.1, ELU44961.1, ELU44953.1	CCO27722.1		KDN48931.1	KEP54486.1	CUA68149.1
OG0001744	gi|751841951|emb|CEL51649.1|	ELU44964.1, ELU44969.1	CCO27719.1	EUC61693.1	KDN48934.1	KEP54484.1	CUA68146.1
OG0001745	gi|751841933|emb|CEL51631.1|	ELU44988.1	CCO27703.1	EUC61676.1	KDN48902.1, KDN48944.1	KEP54467.1	CUA68131.1
OG0001746	gi|751841902|emb|CEL51600.1|	ELU45019.1	CCO27678.1, CCO27679.1	EUC67008.1	KDN48979.1	KEP51884.1	CUA68106.1
OG0001747	gi|751841900|emb|CEL51598.1|	ELU45017.1	CCO27677.1	EUC67006.1	KDN48980.1, KDN33003.1	KEP51882.1	CUA68104.1
OG0001748	gi|751841886|emb|CEL51584.1|	ELU45042.1	CCO27660.1	EUC59506.1	KDN43280.1, KDN49004.1	KEP52442.1	CUA68089.1
OG0001749	gi|751841883|emb|CEL51581.1|	ELU45038.1	CCO27656.1, CCO27657.1	EUC59503.1	KDN49008.1	KEP52445.1	CUA68086.1
OG0001750	gi|751841880|emb|CEL51578.1|, gi|751841881|emb|CEL51579.1|	ELU45036.1	CCO27655.1	EUC59501.1	KDN49009.1	KEP52447.1	CUA68085.1
OG0001751	gi|751841878|emb|CEL51576.1|, gi|751838053|emb|CEL61599.1|	ELU45033.1, ELU37180.1	CCO27653.1	EUC59499.1		KEP52449.1	CUA68083.1
OG0001752	gi|751841872|emb|CEL51570.1|	ELU45027.1	CCO27651.1	EUC59495.1	KDN49018.1, KDN49017.1	KEP52453.1	CUA68077.1
OG0001753	gi|751841838|emb|CEL51536.1|	ELU40594.1	CCO31038.1, CCO31037.1	EUC59460.1	KDN35289.1	KEP46143.1	CUA76950.1
OG0001754	gi|751841824|emb|CEL51522.1|	ELU44096.1	CCO31027.1	EUC59445.1, EUC59446.1	KDN35269.1	KEP45411.1, KEP50463.1
OG0001755	gi|751841817|emb|CEL51515.1|	ELU44089.1, ELU44090.1	CCO31017.1	EUC59438.1	KDN37437.1	KEP50444.1	CUA71587.1
OG0001756	gi|751841799|emb|CEL51497.1|, gi|751830576|emb|CEL57082.1|	ELU36263.1	CCO34158.1	EUC59417.1	KDN35500.1	KEP53917.1	CUA72924.1
OG0001757	gi|751841789|emb|CEL51487.1|	ELU36559.1	CCO35361.1, CCO35360.1	EUC59409.1	KDN35563.1	KEP53926.1	CUA76585.1
OG0001758	gi|751841787|emb|CEL51485.1|	ELU36556.1	CCO35363.1, CCO37796.1	EUC59407.1	KDN35566.1	KEP53928.1	CUA70754.1
OG0001759	gi|751841728|emb|CEL55991.1|	ELU39973.1	CCO35229.1, CCO35463.1	EUC62781.1	KDN45322.1	KEP46969.1	CUA72645.1
OG0001760	gi|751841726|emb|CEL55989.1|	ELU39968.1	CCO35227.1, CCO35461.1	EUC62776.1	KDN45320.1		CUA72647.1, CUA78564.1
OG0001761	gi|751841671|emb|CEL55934.1|, gi|751830065|emb|CEL60458.1|	ELU39952.1	CCO37415.1	EUC57635.1	KDN49869.1	KEP48240.1	CUA77801.1
OG0001762	gi|751841670|emb|CEL55933.1|, gi|751830063|emb|CEL60456.1|	ELU39951.1	CCO34635.1, CCO37414.1		KDN49870.1, KDN49866.1		CUA77800.1
OG0001763	gi|751841668|emb|CEL55931.1|		CCO34633.1	EUC57634.1, EUC57559.1	KDN49868.1, KDN49873.1	KEP48241.1	CUA77798.1
OG0001764	gi|751841656|emb|CEL55919.1|		CCO36842.1	EUC60532.1, EUC67574.1, EUC57294.1	KDN33422.1	KEP45335.1	CUA77657.1
OG0001765	gi|751841625|emb|CEL55888.1|	ELU37322.1	CCO28518.1, CCO28519.1	EUC57592.1	KDN47820.1	KEP52035.1	CUA70889.1
OG0001766	gi|751841614|emb|CEL55877.1|	ELU37408.1	CCO28524.1, CCO28525.1	EUC57586.1	KDN38426.1	KEP52043.1	CUA70884.1
OG0001767	gi|751841607|emb|CEL55870.1|	ELU37421.1, ELU37420.1	CCO28529.1	EUC57568.1	KDN38409.1	KEP50998.1	CUA70870.1
OG0001768	gi|751841603|emb|CEL55866.1|	ELU37413.1	CCO28533.1	EUC57573.1	KDN38414.1, KDN38415.1	KEP51003.1	CUA70875.1
OG0001769	gi|751841574|emb|CEL55837.1|	ELU44172.1	CCO28560.1	EUC56914.1	KDN40732.1, KDN40733.1	KEP48737.1	CUA70850.1
OG0001770	gi|751841565|emb|CEL55828.1|	ELU44171.1	CCO28571.1, CCO28572.1	EUC56920.1	KDN40738.1	KEP48743.1	CUA70845.1
OG0001771	gi|751841551|emb|CEL55814.1|		CCO28583.1	EUC56928.1, EUC56929.1	KDN40748.1	KEP51127.1, KEP51126.1	CUA69051.1
OG0001772	gi|751841530|emb|CEL55793.1|	ELU44175.1	CCO28596.1	EUC56946.1	KDN40768.1	KEP49132.1	CUA69036.1, CUA71416.1
OG0001773	gi|751841524|emb|CEL55787.1|, gi|751841523|emb|CEL55786.1|		CCO31417.1	EUC56951.1		KEP49129.1, KEP49128.1	CUA69033.1, CUA73372.1
OG0001774	gi|751841506|emb|CEL55769.1|	ELU44199.1	CCO31429.1, CCO31430.1	EUC56970.1	KDN48566.1	KEP52270.1	CUA74146.1
OG0001775	gi|751841500|emb|CEL55763.1|	ELU44211.1	CCO31435.1, CCO31436.1	EUC56976.1	KDN48573.1	KEP52276.1	CUA74140.1
OG0001776	gi|751841494|emb|CEL55757.1|	ELU35908.1, ELU44216.1, ELU44217.1		EUC56981.1	KDN48581.1	KEP52280.1	CUA74135.1
OG0001777	gi|751841493|emb|CEL55756.1|	ELU44231.1, ELU44215.1	CCO31441.1	EUC56982.1	KDN48582.1	KEP52281.1	CUA74134.1
OG0001778	gi|751841388|emb|CEL55651.1|	ELU40629.1	CCO29646.1, CCO29647.1	EUC57083.1	KDN48716.1	KEP51182.1	CUA68498.1
OG0001779	gi|751841382|emb|CEL55645.1|	ELU40623.1	CCO29639.1, CCO29641.1	EUC57091.1	KDN48722.1	KEP51165.1	CUA68491.1
[truncated: 18,752 more rows]

## Sheet: Data sources
#Organism/Name	Strain	BioSample	BioProject	Group	SubGroup	Size (Mb)	GC%	Assembly	Replicons	WGS	Scaffolds	Genes	Proteins	Release Date	Modify Date	Level	RefSeq FTP	GenBank FTP	Publication
[truncated: 7 more rows]
