# Supplementary material for: Comparative secretome analysis of Rhizoctonia solani isolates with different host ranges reveals unique secretomes and cell death inducing effectors
Source: Sci Rep. 2017 Sep 5;7:10410. doi: 10.1038/s41598-017-10405-y (PMC5585356; doi:10.1038/s41598-017-10405-y)
Supplement: Supplementary file 9 — Supplementary Data S8 [file 41598_2017_10405_MOESM9_ESM.xls]

## Sheet: AG3 protein orthology
Supplementary Data S8. AG3 protein orthology
R. solani AG3 secretome ID	sseqid	evalue	Reciprocal best BLAST hit	Reciprocal best BLAST hit evalue
Rs3_10003	EUC61972.1	0	Yes	0
Rs3_10014	EUC61994.1	0	Yes	0
Rs3_10020	EUC60486.1	2e-15	Yes	2e-16
Rs3_10021	EUC62272.1	3e-21	No
Rs3_10022	EUC62000.1	0	Yes	0
Rs3_10032	EUC62012.1	0	Yes	0
Rs3_10037	EUC62017.1	0	Yes	0
Rs3_10053	EUC62029.1	0	Yes	0
Rs3_10059	EUC62043.1	0	Yes	0
Rs3_10062	EUC62046.1	0	Yes	0
Rs3_10077	EUC62060.1	0	Yes	0
Rs3_10082	EUC62065.1	0	Yes	0
Rs3_10128	EUC62135.1	0	Yes	0
Rs3_10179	EUC62183.1	0	Yes	0
Rs3_10202	EUC62207.1	5e-147	Yes	3e-148
Rs3_10213	EUC62215.1	6e-164	Yes	4e-165
Rs3_10241	EUC62241.1	0	Yes	0
Rs3_10260	EUC62259.1	0	Yes	0
Rs3_10260	EUC62259.1	3e-48	Yes	0
Rs3_10284	EUC62292.1	0	Yes	0
Rs3_1031	EUC65943.1	0	Yes	0
Rs3_1031	EUC65943.1	0	Yes	0
Rs3_1031	EUC65943.1	2e-05	Yes	0
Rs3_1031	EUC65943.1	5e-05	Yes	0
Rs3_10312	EUC62325.1	3e-95	Yes	2e-96
Rs3_1032	EUC65944.1	0	Yes	0
Rs3_1033	EUC65949.1	2e-133	No
Rs3_10332	EUC62351.1	2e-106	Yes	2e-107
Rs3_10344	EUC62367.1	0	Yes	0
Rs3_10352	EUC62375.1	0	Yes	0
Rs3_10355	EUC62380.1	0	Yes	0
Rs3_10361	EUC62386.1	0	Yes	0
Rs3_10367	EUC62392.1	4e-148	Yes	3e-149
Rs3_10368	EUC62393.1	0	Yes	0
Rs3_10391	EUC62413.1	0	Yes	0
Rs3_10413	EUC63887.1	0.25	Yes	0.085
Rs3_10414	EUC62436.1	0	Yes	0
Rs3_10418	EUC62440.1	0	Yes	0
Rs3_1042	EUC59229.1	1e-47	Yes	6e-48
Rs3_10420	EUC55088.1	2e-63	No
Rs3_10425	EUC62445.1	0	Yes	0
Rs3_10426	EUC62446.1	0	Yes	0
Rs3_10432	EUC62451.1	0	Yes	0
Rs3_10433	EUC57276.1	3e-49	No
Rs3_10451	EUC54187.1	4e-07	No
Rs3_10463	EUC62500.1	0	Yes	0
Rs3_10476	EUC62511.1	3e-45	Yes	1e-46
Rs3_10476	EUC62511.1	0.0004	Yes	1e-46
Rs3_10506	EUC62562.1	0	Yes	0
Rs3_10512	EUC62569.1	9e-152	Yes	6e-153
Rs3_10523	EUC62597.1	0	Yes	0
Rs3_10527	EUC62600.1	1e-154	Yes	7e-156
Rs3_10529	EUC62606.1	0	Yes	0
Rs3_10556	EUC62648.1	2e-158	Yes	2e-159
Rs3_1056	EUC57064.1	8e-56	Yes	6e-56
Rs3_1056	EUC57064.1	4e-11	Yes	6e-56
Rs3_10560	EUC62855.1	2e-141	No
Rs3_10567	EUC62660.1	0	Yes	0
Rs3_10570	EUC62664.1	0	Yes	0
Rs3_10572	EUC62666.1	0	Yes	0
Rs3_10573	EUC62667.1	0	Yes	0
Rs3_10614	EUC60253.1	0	Yes	0
Rs3_10642	EUC60293.1	0	Yes	0
Rs3_10643	EUC60294.1	0	Yes	0
Rs3_10653	EUC60304.1	0	Yes	0
Rs3_10662	EUC60311.1	0	Yes	0
Rs3_10668	EUC60316.1	0	Yes	0
Rs3_10672	EUC60320.1	2e-132	Yes	1e-133
Rs3_1068	EUC67749.1	9e-38	No
Rs3_10684	EUC60333.1	0	Yes	0
Rs3_10692	EUC60340.1	5e-95	No
Rs3_10692	EUC60340.1	5e-93	No
Rs3_10693	EUC60340.1	4e-129	Yes	7e-130
Rs3_10693	EUC60340.1	2e-70	Yes	7e-130
Rs3_10708	EUC60359.1	0	Yes	0
Rs3_10714	EUC60364.1	1e-45	Yes	1e-45
Rs3_10734	EUC60398.1	0	Yes	0
Rs3_1074	EUC56800.1	3e-55	No
Rs3_10746	EUC60436.1	0	Yes	0
Rs3_10749	EUC60442.1	0	Yes	0
Rs3_10766	EUC60475.1	0	Yes	0
Rs3_10787	EUC57648.1	3e-30	Yes	2e-31
Rs3_10810	EUC60552.1	0	Yes	0
Rs3_10819	EUC60599.1	0	Yes	0
Rs3_10846	EUC60629.1	0	Yes	0
Rs3_10853	EUC60641.1	0	Yes	0
Rs3_10871	EUC60663.1	1e-154	Yes	9e-156
Rs3_10874	EUC54506.1	1e-29	No
Rs3_10887	EUC60688.1	0	Yes	0
Rs3_10898	EUC59242.1	5e-22	Yes	2e-22
Rs3_10903	EUC60705.1	0	Yes	0
Rs3_10936	EUC60733.1	0	Yes	0
Rs3_10938	EUC60736.1	0	Yes	0
Rs3_10940	EUC62325.1	7e-08	No
Rs3_10945	EUC62528.1	2.7	No
Rs3_10972	EUC60768.1	5e-137	Yes	3e-136
Rs3_10985	EUC60808.1	9e-145	Yes	4e-146
Rs3_10989	EUC60811.1	0	Yes	0
Rs3_10997	EUC55741.1	1e-14	Yes	3e-09
Rs3_10999	EUC55741.1	0.003	No
Rs3_11002	EUC60873.1	9e-169	Yes	6e-170
Rs3_11004	EUC60867.1	0	Yes	0
Rs3_11020	EUC60986.1	0	Yes	0
Rs3_11044	EUC61013.1	2e-177	Yes	1e-178
Rs3_11046	EUC61015.1	0	Yes	0
Rs3_11047	EUC61016.1	0	Yes	0
Rs3_11056	EUC61025.1	3e-171	Yes	2e-172
Rs3_11058	EUC61027.1	4e-68	Yes	2e-69
Rs3_11072	EUC61047.1	0	Yes	0
Rs3_11082	EUC61056.1	3e-150	Yes	2e-151
Rs3_11093	EUC61068.1	5e-42	Yes	2e-41
Rs3_11128	EUC61146.1	1e-148	Yes	4e-150
Rs3_1113	EUC63805.1	0.28	No
Rs3_11183	EUC56249.1	3e-69	No
Rs3_11190	EUC61233.1	2e-152	Yes	2e-153
Rs3_11228	EUC61268.1	0	Yes	0
Rs3_11237	EUC61278.1	8e-163	Yes	6e-164
Rs3_11254	EUC61314.1	2e-174	Yes	1e-175
Rs3_11255	EUC61315.1	0	Yes	0
Rs3_11256	EUC61315.1	1e-106	No
Rs3_11285	EUC61346.1	0	Yes	0
Rs3_11306	EUC61368.1	0	No
Rs3_11308	EUC61368.1	0	Yes	0
Rs3_11311	EUC61371.1	0	Yes	0
Rs3_11357	EUC61436.1	0	Yes	0
Rs3_11379	EUC61453.1	1e-178	Yes	1e-179
Rs3_11408	EUC61473.1	0	Yes	0
Rs3_11410	EUC61475.1	1e-160	Yes	6e-162
Rs3_11416	EUC61479.1	0	Yes	0
Rs3_11417	EUC61480.1	6e-62	No
Rs3_11422	EUC61488.1	5e-77	Yes	4e-78
Rs3_11425	EUC61491.1	0	Yes	0
Rs3_11426	EUC61492.1	0	Yes	0
Rs3_11429	EUC61494.1	7e-93	Yes	5e-94
Rs3_11444	EUC61509.1	0	Yes	0
Rs3_11450	EUC61515.1	4e-152	Yes	3e-153
Rs3_11451	EUC61516.1	0	Yes	0
Rs3_11501	EUC61571.1	0	Yes	0
Rs3_11507	EUC61577.1	0	Yes	0
Rs3_11508	EUC56043.1	0	No
Rs3_11513	EUC61590.1	0	Yes	0
Rs3_11521	EUC61604.1	0	Yes	0
Rs3_11522	EUC61605.1	0	Yes	0
Rs3_11523	EUC61616.1	4e-27	No
Rs3_11524	EUC61606.1	4e-39	Yes	1e-40
Rs3_11525	EUC61607.1	4e-101	Yes	3e-102
Rs3_11528	EUC61610.1	2e-144	Yes	1e-145
Rs3_11539	EUC61633.1	0	Yes	0
Rs3_11548	EUC61641.1	0	Yes	0
Rs3_11551	EUC61650.1	0	Yes	0
Rs3_11588	EUC61690.1	0	Yes	0
Rs3_11597	EUC62135.1	0	No
Rs3_11605	EUC61704.1	0	Yes	0
Rs3_11638	EUC61741.1	0	Yes	0
Rs3_11679	EUC61780.1	0	Yes	0
Rs3_11698	EUC61818.1	0	Yes	0
Rs3_1170	EUC64036.1	1.7	No
Rs3_11707	EUC62898.1	0.18	No
Rs3_11727	EUC56728.1	0.28	Yes	0.12
Rs3_11729	EUC58218.1	0	Yes	0
Rs3_11731	EUC58220.1	0	Yes	0
Rs3_11738	EUC58224.1	0	Yes	0
Rs3_1174	EUC59374.1	3e-05	No
Rs3_11785	EUC58316.1	2e-153	Yes	2e-154
Rs3_11786	EUC58319.1	0	Yes	0
Rs3_11817	EUC58347.1	0	Yes	0
Rs3_11861	EUC58395.1	7e-179	Yes	4e-180
Rs3_11862	EUC58397.1	0	Yes	0
Rs3_11867	EUC58402.1	0	Yes	0
Rs3_11885	EUC58424.1	3e-99	Yes	2e-100
Rs3_11916	EUC58478.1	0	Yes	0
Rs3_11918	EUC58480.1	0	Yes	0
Rs3_11930	EUC58498.1	0	Yes	0
Rs3_11946	EUC58525.1	2e-163	Yes	7e-165
Rs3_11962	EUC58537.1	9e-165	Yes	4e-166
Rs3_11971	EUC58543.1	2e-146	Yes	1e-147
Rs3_11975	EUC58545.1	0	Yes	0
Rs3_11976	EUC58546.1	8e-146	Yes	5e-147
Rs3_11983	EUC58553.1	0	Yes	0
Rs3_11999	EUC58765.1	1.5	No
Rs3_12012	EUC58649.1	0	Yes	0
Rs3_12035	EUC58739.1	0	Yes	0
Rs3_12046	EUC58750.1	0	Yes	0
Rs3_12050	EUC58775.1	2e-62	Yes	6e-63
Rs3_12065	EUC58819.1	0	Yes	0
Rs3_12067	EUC58821.1	0	Yes	0
Rs3_12068	EUC58822.1	0	Yes	0
Rs3_12074	EUC58826.1	0	Yes	0
Rs3_1210	EUC58259.1	1.8	No
Rs3_12108	EUC58890.1	0	Yes	0
Rs3_12110	EUC58892.1	0	Yes	0
Rs3_12113	EUC58896.1	0	Yes	0
Rs3_12117	EUC62947.1	4e-28	No
Rs3_12126	EUC58906.1	0	Yes	0
Rs3_1213	EUC55172.1	5e-28	Yes	4e-28
Rs3_12130	EUC58910.1	0	Yes	0
Rs3_12137	EUC54420.1	8e-27	No
Rs3_12139	EUC58918.1	0	Yes	0
Rs3_12140	EUC58919.1	0	Yes	0
Rs3_12154	EUC58953.1	1e-148	Yes	8e-150
Rs3_12160	EUC58959.1	0	Yes	0
Rs3_12172	EUC58985.1	6e-117	Yes	7e-118
Rs3_12187	EUC60873.1	1e-46	No
Rs3_12190	EUC61961.1	0.0006	No
Rs3_12192	EUC59023.1	0	Yes	0
Rs3_12195	EUC59027.1	0	Yes	0
Rs3_12231	EUC59098.1	0	Yes	0
Rs3_12260	EUC59126.1	0	Yes	0
Rs3_12275	EUC59142.1	0	Yes	0
Rs3_12281	EUC59149.1	0	Yes	0
Rs3_12289	EUC64907.1	1e-68	No
Rs3_12295	EUC64907.1	2e-69	No
Rs3_12305	EUC59211.1	0	Yes	0
Rs3_12308	EUC59213.1	0	Yes	0
Rs3_12317	EUC53918.1	1.3	No
Rs3_12321	EUC59235.1	3e-141	Yes	2e-142
Rs3_12325	EUC59240.1	0	Yes	0
Rs3_12326	EUC59241.1	0	Yes	0
Rs3_12331	EUC59245.1	1e-156	Yes	3e-157
Rs3_12336	EUC59249.1	0	Yes	0
Rs3_12337	EUC59250.1	0	Yes	0
Rs3_12346	EUC59260.1	0	Yes	0
Rs3_12349	EUC59262.1	0	Yes	0
Rs3_12351	EUC59264.1	3e-173	Yes	2e-174
Rs3_12352	EUC59265.1	1e-174	Yes	1e-175
Rs3_12354	EUC59267.1	0	Yes	0
Rs3_12360	EUC59274.1	0	Yes	0
Rs3_12361	EUC59275.1	0	Yes	0
Rs3_12379	EUC59293.1	0	Yes	0
Rs3_12381	EUC59295.1	0	Yes	0
Rs3_1239	EUC58950.1	0.066	No
Rs3_12396	EUC59305.1	8e-139	Yes	6e-140
Rs3_12397	EUC59306.1	2e-163	Yes	1e-164
Rs3_12415	EUC59331.1	0	Yes	0
Rs3_12425	EUC54187.1	6e-07	No
Rs3_12430	EUC59351.1	0	Yes	0
Rs3_12442	EUC59378.1	1e-113	Yes	7e-115
Rs3_12449	EUC59387.1	0	Yes	0
Rs3_12459	EUC57828.1	0.14	Yes	0.069
Rs3_12459	EUC57828.1	1.3	Yes	0.069
Rs3_12464	EUC59410.1	0	Yes	0
Rs3_12465	EUC55907.1	0	No
Rs3_12492	EUC59434.1	0	Yes	0
Rs3_12492	EUC59434.1	8e-38	Yes	0
Rs3_12498	EUC59461.1	0	Yes	0
Rs3_12501	EUC59464.1	0	Yes	0
Rs3_12506	EUC59468.1	1e-119	No
Rs3_12507	EUC59468.1	3e-127	Yes	4e-128
Rs3_12508	EUC59469.1	0	Yes	0
Rs3_12541	EUC59505.1	0	Yes	0
Rs3_12573	EUC59554.1	0	Yes	0
Rs3_12587	EUC59570.1	0	Yes	0
Rs3_12588	EUC59571.1	0	Yes	0
Rs3_12600	EUC59583.1	8e-130	Yes	5e-131
Rs3_12602	EUC59585.1	2e-123	Yes	1e-124
Rs3_12603	EUC59588.1	2e-139	Yes	1e-140
Rs3_12649	EUC59630.1	0	Yes	0
Rs3_12685	EUC59662.1	7e-33	Yes	8e-34
Rs3_12708	EUC59686.1	0	Yes	0
Rs3_12726	EUC59703.1	0	Yes	0
Rs3_12756	EUC59730.1	0	Yes	0
Rs3_1276	EUC59802.1	5.3	No
Rs3_12769	EUC59742.1	0	Yes	0
Rs3_12808	EUC59777.1	0	Yes	0
Rs3_1281	EUC57403.1	2.2	No
Rs3_12831	EUC59797.1	0	Yes	0
Rs3_12846	EUC64892.1	0.0007	No
Rs3_12846	EUC64892.1	3	No
Rs3_12878	EUC60799.1	4e-55	Yes	1e-56
Rs3_12887	EUC62117.1	8e-43	No
Rs3_12901	EUC53511.1	0	Yes	0
Rs3_12910	EUC53560.1	0	Yes	0
Rs3_12918	EUC60352.1	1.1	No
Rs3_12928	EUC53600.1	3e-83	Yes	2e-84
Rs3_12942	EUC59027.1	2e-91	No
Rs3_12963	EUC53652.1	0	Yes	0
Rs3_12963	EUC53652.1	0.17	Yes	0
Rs3_12963	EUC53652.1	1.1	Yes	0
Rs3_12975	EUC53663.1	0	Yes	0
Rs3_12988	EUC53674.1	0	Yes	0
Rs3_12995	EUC53680.1	0	Yes	0
Rs3_12997	EUC53682.1	0	Yes	0
Rs3_13011	EUC55632.1	5e-10	No
Rs3_13011	EUC55632.1	0.006	No
Rs3_13013	EUC53696.1	0	Yes	0
Rs3_13019	EUC53702.1	0	Yes	0
Rs3_13049	EUC53735.1	0	Yes	0
Rs3_13049	EUC53735.1	2e-44	Yes	0
Rs3_13060	EUC53747.1	0	Yes	0
Rs3_13140	EUC53823.1	4e-131	Yes	2e-132
Rs3_13152	EUC53835.1	1e-130	Yes	9e-132
Rs3_13167	EUC53882.1	0	Yes	0
Rs3_13211	EUC53923.1	2e-160	No
Rs3_13212	EUC53923.1	0	Yes	0
Rs3_1323	EUC55271.1	1e-80	Yes	9e-82
Rs3_13247	EUC54000.1	0	Yes	0
Rs3_13250	EUC54002.1	1e-62	Yes	1e-63
Rs3_1326	EUC59093.1	0	Yes	0
Rs3_13329	EUC54101.1	0	Yes	0
Rs3_13331	EUC54102.1	0	Yes	0
Rs3_13384	EUC54185.1	0	Yes	0
Rs3_13387	EUC54187.1	1e-29	No
Rs3_13388	EUC54187.1	5e-52	Yes	4e-53
Rs3_13389	EUC54188.1	0	Yes	0
Rs3_13404	EUC54210.1	3e-106	Yes	2e-107
Rs3_13425	EUC54226.1	0	Yes	0
Rs3_13427	EUC54228.1	0	No
Rs3_13429	EUC62829.1	9e-150	No
Rs3_13435	EUC54228.1	0	Yes	0
Rs3_1345	EUC60658.1	3e-83	Yes	1e-84
Rs3_13490	EUC54420.1	3e-32	No
Rs3_13493	EUC60314.1	1.9	No
Rs3_13510	EUC54366.1	0	Yes	0
Rs3_13511	EUC54367.1	0	Yes	0
Rs3_13517	EUC54402.1	0	Yes	0
Rs3_13520	EUC54405.1	0	Yes	0
Rs3_13525	EUC56377.1	3e-38	No
Rs3_13527	EUC54417.1	6e-42	Yes	1e-42
Rs3_13532	EUC54421.1	0	Yes	0
Rs3_13544	EUC54431.1	0	Yes	0
Rs3_1357	EUC65696.1	0	Yes	0
Rs3_13573	EUC54498.1	7e-157	Yes	5e-158
Rs3_13577	EUC54505.1	0	Yes	0
Rs3_13578	EUC54506.1	0	Yes	0
Rs3_13588	EUC54522.1	0	Yes	0
Rs3_13592	EUC54526.1	0	Yes	0
Rs3_13597	EUC54531.1	0	Yes	0
Rs3_13608	EUC54540.1	1e-105	Yes	7e-107
Rs3_13609	EUC54541.1	6e-106	Yes	4e-107
Rs3_13633	EUC54590.1	4e-123	Yes	2e-124
Rs3_13634	EUC54591.1	2e-128	Yes	1e-129
Rs3_13652	EUC54622.1	7e-125	Yes	5e-126
Rs3_13658	EUC54605.1	2e-147	No
Rs3_13703	EUC62569.1	3e-28	No
Rs3_13736	EUC54420.1	5e-49	No
Rs3_13758	EUC54740.1	0	No
Rs3_13783	EUC54839.1	0	Yes	0
Rs3_13784	EUC54841.1	0	Yes	0
Rs3_13793	EUC54856.1	0	Yes	0
Rs3_13795	EUC54858.1	0	Yes	0
Rs3_13797	EUC54860.1	0	Yes	0
Rs3_13806	EUC54882.1	0	Yes	0
Rs3_13816	EUC54899.1	0	Yes	0
Rs3_13819	EUC54902.1	0	Yes	0
Rs3_1382	EUC58609.1	1e-59	No
Rs3_13821	EUC54904.1	0	Yes	0
Rs3_13826	EUC54909.1	0	Yes	0
Rs3_13855	EUC54942.1	0	Yes	0
Rs3_13880	EUC54983.1	0	Yes	0
Rs3_13894	EUC55012.1	0	Yes	0
Rs3_13913	EUC55046.1	3e-124	Yes	2e-124
Rs3_13915	EUC55047.1	0	Yes	0
Rs3_13919	EUC55120.1	0	Yes	0
Rs3_13925	EUC55138.1	9e-136	Yes	7e-137
Rs3_13926	EUC55139.1	0	Yes	0
Rs3_13928	EUC55140.1	0	Yes	0
Rs3_13930	EUC58255.1	6e-19	No
Rs3_13931	EUC55143.1	0	Yes	0
Rs3_13934	EUC55146.1	0	Yes	0
Rs3_13937	EUC55094.1	0	No
Rs3_13938	EUC55150.1	0	Yes	0
Rs3_13953	EUC55163.1	5e-102	Yes	4e-103
Rs3_13958	EUC55632.1	0.013	No
Rs3_13973	EUC55193.1	0	Yes	0
Rs3_1399	EUC60497.1	0	Yes	0
Rs3_13993	EUC55234.1	0	Yes	0
Rs3_13995	EUC55236.1	0	Yes	0
Rs3_14017	EUC55268.1	0	Yes	0
Rs3_1403	EUC60501.1	0	Yes	0
Rs3_14042	EUC55303.1	0	Yes	0
Rs3_14043	EUC55304.1	0	Yes	0
Rs3_14046	EUC55307.1	0	Yes	0
Rs3_14053	EUC55318.1	0	Yes	0
Rs3_14054	EUC55319.1	0	Yes	0
Rs3_14077	EUC55411.1	0	Yes	0
Rs3_14087	EUC55426.1	0	Yes	0
Rs3_14092	EUC55431.1	1e-36	Yes	1e-35
Rs3_1410	EUC55175.1	1e-116	Yes	6e-118
Rs3_1410	EUC55175.1	9e-58	Yes	6e-118
Rs3_14104	EUC55460.1	0	Yes	0
Rs3_14105	EUC55461.1	0	Yes	0
Rs3_14122	EUC55478.1	0	Yes	0
Rs3_14129	EUC55490.1	3e-61	Yes	2e-62
Rs3_1415	EUC61952.1	0	Yes	0
Rs3_14170	EUC55555.1	0	Yes	0
Rs3_14180	EUC53918.1	0.89	Yes	0.14
Rs3_14205	EUC55601.1	1e-172	Yes	9e-174
Rs3_14213	EUC55617.1	1e-178	Yes	9e-180
Rs3_14230	EUC55630.1	0	Yes	0
Rs3_14232	EUC55632.1	5e-132	Yes	3e-133
Rs3_14233	EUC55633.1	2e-81	Yes	1e-82
Rs3_1426	EUC54976.1	0	Yes	0
Rs3_14298	EUC55693.1	0	Yes	0
Rs3_1431	EUC61612.1	0.047	No
Rs3_14320	EUC55711.1	0	Yes	0
Rs3_14322	EUC55713.1	0	Yes	0
Rs3_14331	EUC55722.1	0	Yes	0
Rs3_1437	EUC57095.1	0	Yes	0
Rs3_14376	EUC55779.1	0	Yes	0
Rs3_14376	EUC55779.1	1e-16	Yes	0
Rs3_14376	EUC55779.1	0.001	Yes	0
Rs3_14405	EUC64863.1	0.2	Yes	0.025
Rs3_14407	EUC55873.1	0	Yes	0
Rs3_14420	EUC53810.1	1.6	Yes	0.084
Rs3_14425	EUC55896.1	0	Yes	0
Rs3_1443	EUC57101.1	2e-150	Yes	1e-151
Rs3_14432	EUC58454.1	0.008	No
Rs3_14434	EUC55904.1	0	Yes	0
Rs3_14436	EUC55909.1	1e-139	Yes	5e-141
Rs3_1444	EUC59716.1	0.044	Yes	0.01
Rs3_14443	EUC55937.1	0	No
Rs3_1446	EUC54591.1	3e-94	No
Rs3_14462	EUC55929.1	0	Yes	0
Rs3_14484	EUC55989.1	0	Yes	0
Rs3_14495	EUC56021.1	2e-126	Yes	1e-127
Rs3_14496	EUC56022.1	0	Yes	0
Rs3_1450	EUC58632.1	0	Yes	0
Rs3_14502	EUC56026.1	0	Yes	0
Rs3_14503	EUC56027.1	0	Yes	0
Rs3_14509	EUC56033.1	1e-177	Yes	1e-178
Rs3_14517	EUC56043.1	0	Yes	0
Rs3_14518	EUC56044.1	0	Yes	0
Rs3_14528	EUC56064.1	0	Yes	0
Rs3_14564	EUC56103.1	0	Yes	0
Rs3_14565	EUC56104.1	0	Yes	0
Rs3_14592	EUC56157.1	8e-137	Yes	5e-138
Rs3_14597	EUC56162.1	0	Yes	0
Rs3_14651	EUC56220.1	0	Yes	0
Rs3_14652	EUC56221.1	0	Yes	0
Rs3_14663	EUC56229.1	1e-89	Yes	6e-91
Rs3_14712	EUC67305.1	0.98	No
Rs3_14796	EUC63639.1	1e-118	No
Rs3_14801	EUC58751.1	3e-23	Yes	1e-23
Rs3_14835	EUC60439.1	0.77	No
Rs3_14873	EUC54942.1	5.2	No
Rs3_14941	EUC59843.1	5e-42	Yes	8e-44
Rs3_14941	EUC59843.1	0.36	Yes	8e-44
Rs3_14941	EUC59843.1	6.8	Yes	8e-44
Rs3_1496	EUC60507.1	0	Yes	0
Rs3_1499	EUC60504.1	0	Yes	0
Rs3_15057	EUC59882.1	3e-85	Yes	2e-86
Rs3_15067	EUC67084.1	0.41	Yes	0.062
Rs3_15071	EUC60907.1	4e-151	Yes	3e-152
Rs3_15216	EUC64840.1	1.9	No
Rs3_15218	EUC57403.1	2.2	No
Rs3_15265	EUC57403.1	2.2	No
Rs3_15274	EUC67619.1	3.1	No
Rs3_1528	EUC53869.1	0	Yes	0
Rs3_15286	EUC56242.1	1.4	No
Rs3_1531	EUC53866.1	0	Yes	0
Rs3_15363	EUC57403.1	2.2	No
Rs3_1545	EUC59820.1	0	Yes	0
Rs3_15560	EUC56249.1	0	Yes	0
Rs3_15562	EUC56251.1	0	Yes	0
Rs3_1557	EUC62592.1	0	Yes	0
Rs3_1558	EUC62591.1	0	Yes	0
Rs3_15601	EUC56325.1	0	Yes	0
Rs3_15602	EUC55711.1	1e-146	No
Rs3_1566	EUC62676.1	0	Yes	0
Rs3_1567	EUC62675.1	0	Yes	0
Rs3_15689	EUC56523.1	1e-132	Yes	8e-134
Rs3_15702	EUC56554.1	9e-30	No
Rs3_15707	EUC56541.1	1e-159	Yes	9e-161
Rs3_15712	EUC56554.1	2e-51	No
Rs3_15714	EUC56577.1	0	Yes	0
Rs3_15722	EUC56586.1	0	Yes	0
Rs3_15723	EUC56587.1	0	Yes	0
Rs3_15724	EUC56588.1	0	Yes	0
Rs3_15726	EUC56590.1	0	Yes	0
Rs3_15729	EUC56592.1	0	Yes	0
Rs3_15743	EUC56609.1	0	Yes	0
Rs3_15757	EUC56642.1	0	Yes	0
Rs3_15765	EUC56650.1	0	Yes	0
Rs3_15784	EUC56670.1	2e-19	Yes	5e-21
Rs3_1581	EUC54104.1	0	Yes	0
Rs3_15823	EUC56729.1	0	Yes	0
Rs3_15824	EUC56730.1	0	Yes	0
Rs3_15838	EUC56776.1	0	Yes	0
Rs3_15849	EUC56800.1	0	Yes	0
Rs3_15863	EUC56813.1	0	Yes	0
Rs3_15875	EUC61610.1	2e-05	No
Rs3_15878	EUC56843.1	4e-83	Yes	3e-84
Rs3_15884	EUC56850.1	0	Yes	0
Rs3_15897	EUC56888.1	0	Yes	0
Rs3_15900	EUC56891.1	0	Yes	0
Rs3_15944	EUC56951.1	0	Yes	0
Rs3_15981	EUC57005.1	0	Yes	0
Rs3_1599	EUC64242.1	6e-58	No
Rs3_15992	EUC57017.1	0	Yes	0
Rs3_16001	EUC58716.1	5.3	No
Rs3_16004	EUC57026.1	0	Yes	0
Rs3_16012	EUC57033.1	0	Yes	0
Rs3_16012	EUC57033.1	4.7	Yes	0
Rs3_16020	EUC57041.1	6e-79	Yes	4e-80
Rs3_16022	EUC57043.1	0	Yes	0
Rs3_16041	EUC57061.1	0	Yes	0
Rs3_16048	EUC57066.1	0	Yes	0
Rs3_16049	EUC57066.1	7e-45	No
Rs3_16056	EUC57073.1	0	Yes	0
Rs3_16077	EUC57121.1	1e-71	Yes	9e-73
Rs3_16097	EUC57138.1	5e-168	Yes	3e-169
Rs3_16124	EUC57405.1	5e-40	No
Rs3_16138	EUC57220.1	0	Yes	0
Rs3_16140	EUC57244.1	2e-19	No
Rs3_16142	EUC57223.1	0	Yes	0
Rs3_16153	EUC57241.1	0	Yes	0
Rs3_16156	EUC57243.1	0	Yes	0
Rs3_16157	EUC57244.1	4e-84	Yes	3e-85
Rs3_16165	EUC57259.1	0	Yes	0
Rs3_16173	EUC63836.1	7e-153	No
Rs3_16183	EUC57485.1	2e-17	Yes	2e-20
Rs3_16199	EUC57306.1	0	Yes	0
Rs3_16200	EUC57307.1	1e-159	Yes	9e-161
Rs3_16205	EUC57311.1	6e-122	No
Rs3_16207	EUC57314.1	0	Yes	0
Rs3_16236	EUC57355.1	0	Yes	0
Rs3_16237	EUC57356.1	6e-145	Yes	4e-146
Rs3_16261	EUC57382.1	0	Yes	0
Rs3_16263	EUC57383.1	0	Yes	0
Rs3_16286	EUC57405.1	0	Yes	0
Rs3_16332	EUC57503.1	0	Yes	0
Rs3_16335	EUC57506.1	2e-141	Yes	1e-142
Rs3_16341	EUC57511.1	0	Yes	0
Rs3_16346	EUC57515.1	2e-108	Yes	3e-109
Rs3_16346	EUC57515.1	1e-56	Yes	3e-109
Rs3_16347	EUC57515.1	3e-95	No
Rs3_16347	EUC57515.1	2e-58	No
Rs3_16350	EUC57518.1	0	Yes	0
Rs3_16367	EUC57535.1	0	Yes	0
Rs3_1637	EUC66477.1	9e-96	Yes	8e-97
Rs3_16371	EUC57539.1	0	Yes	0
Rs3_1638	EUC66478.1	4e-151	Yes	3e-152
Rs3_16392	EUC57576.1	0	Yes	0
Rs3_16398	EUC57580.1	0	Yes	0
Rs3_16414	EUC57592.1	0	Yes	0
Rs3_16421	EUC57597.1	0	Yes	0
Rs3_16429	EUC57603.1	8e-66	Yes	2e-66
Rs3_16431	EUC57604.1	2e-81	Yes	5e-82
Rs3_1645	EUC66483.1	0	Yes	0
Rs3_16484	EUC57749.1	0	Yes	0
Rs3_16485	EUC57750.1	0	Yes	0
Rs3_16528	EUC57793.1	0	Yes	0
Rs3_16529	EUC57794.1	0	Yes	0
Rs3_16531	EUC57796.1	0	Yes	0
Rs3_16566	EUC57830.1	0	Yes	0
Rs3_16592	EUC57854.1	0	Yes	0
Rs3_1663	EUC58411.1	2e-09	No
Rs3_16636	EUC58242.1	4e-80	Yes	2e-81
Rs3_16646	EUC59519.1	0	Yes	0
Rs3_16683	EUC56520.1	9e-53	Yes	9e-54
Rs3_16696	EUC63166.1	9e-65	Yes	8e-66
Rs3_16764	EUC59245.1	5e-11	No
Rs3_1678	EUC61961.1	0	Yes	0
Rs3_16791	EUC58865.1	0	Yes	0
Rs3_16832	EUC58614.1	2e-12	Yes	5e-08
Rs3_16837	EUC55702.1	9.1	No
Rs3_16885	EUC55062.1	1e-47	No
Rs3_16885	EUC55062.1	7e-22	No
Rs3_16901	EUC64325.1	2e-92	No
Rs3_16937	EUC62911.1	0	Yes	0
Rs3_16984	EUC59429.1	1.3	No
Rs3_1699	EUC55480.1	7e-100	No
Rs3_17003	EUC54042.1	0	Yes	0
Rs3_1703	EUC56314.1	0	Yes	0
Rs3_1705	EUC56315.1	0	Yes	0
Rs3_17056	EUC61035.1	1.6	No
Rs3_17082	EUC56780.1	0	Yes	0
Rs3_17107	EUC58991.1	1e-21	No
Rs3_17108	EUC55600.1	1.6	No
Rs3_1716	EUC61811.1	0	Yes	0
Rs3_17184	EUC54420.1	2e-28	No
Rs3_17203	EUC59538.1	9e-06	Yes	2e-06
Rs3_17285	EUC66324.1	7e-99	No
Rs3_17300	EUC61607.1	6e-47	No
Rs3_17302	EUC61616.1	5e-100	Yes	3e-101
Rs3_17335	EUC62447.1	2e-73	Yes	2e-74
Rs3_17376	EUC54531.1	2e-17	No
Rs3_17379	EUC53735.1	3e-13	No
Rs3_17400	EUC61474.1	5e-68	Yes	2e-68
Rs3_17427	EUC56117.1	0.69	No
Rs3_1744	EUC53516.1	2e-124	Yes	1e-125
Rs3_1745	EUC53517.1	6e-160	Yes	4e-161
Rs3_17467	EUC54292.1	0.55	Yes	0.5
Rs3_17572	EUC58499.1	1	No
Rs3_1761	EUC60676.1	0	Yes	0
Rs3_1767	EUC53620.1	0	Yes	0
Rs3_17671	EUC56141.1	3e-126	Yes	1e-127
Rs3_17681	EUC55194.1	1e-20	No
Rs3_17682	EUC58890.1	5e-52	No
Rs3_17688	EUC54226.1	1e-28	No
Rs3_1774	EUC59211.1	0	No
Rs3_17759	EUC63663.1	8e-78	No
Rs3_17771	EUC64056.1	0.63	No
Rs3_17796	EUC56717.1	1e-95	Yes	2e-96
Rs3_17817	EUC58982.1	0.31	No
Rs3_17835	EUC55434.1	4e-111	Yes	9e-112
Rs3_17843	EUC57222.1	0	No
Rs3_17868	EUC54792.1	0	Yes	0
Rs3_17869	EUC54793.1	0	Yes	0
Rs3_17947	EUC56502.1	3e-128	Yes	2e-129
Rs3_17971	EUC65148.1	2e-159	Yes	1e-160
Rs3_17972	EUC65621.1	2e-73	No
Rs3_17973	EUC65621.1	1e-68	No
Rs3_17976	EUC53526.1	3.6	No
Rs3_17992	EUC64068.1	3	No
Rs3_18007	EUC53986.1	7e-146	No
Rs3_18049	EUC60873.1	5e-102	No
Rs3_18074	EUC54368.1	0	Yes	0
Rs3_18133	EUC59016.1	0.21	No
Rs3_1817	EUC61175.1	0	Yes	0
Rs3_18173	EUC59591.1	1.2	No
Rs3_1825	EUC62271.1	0	Yes	0
Rs3_18257	EUC53526.1	3.2	No
Rs3_1826	EUC62272.1	2e-98	Yes	1e-99
Rs3_18272	EUC58688.1	0	Yes	0
Rs3_18274	EUC58686.1	2e-169	Yes	1e-170
Rs3_18292	EUC55505.1	0	Yes	0
Rs3_18295	EUC55508.1	2e-139	Yes	1e-140
Rs3_18337	EUC55068.1	1e-93	No
Rs3_18355	EUC59372.1	3e-159	Yes	2e-160
Rs3_18392	EUC67714.1	4e-06	No
Rs3_18482	EUC58591.1	3e-23	No
Rs3_18482	EUC58591.1	2.5	No
Rs3_18519	EUC54420.1	2e-81	No
Rs3_18591	EUC59374.1	2e-05	No
Rs3_18608	EUC57485.1	7e-16	No
Rs3_18609	EUC56348.1	2e-114	Yes	2e-115
Rs3_18609	EUC56348.1	7e-34	Yes	2e-115
Rs3_18626	EUC61616.1	5e-06	No
Rs3_18714	EUC57671.1	0	Yes	0
Rs3_1872	EUC56862.1	4e-155	Yes	6e-156
Rs3_1874	EUC56860.1	8e-175	Yes	5e-176
Rs3_18746	EUC62584.1	0	Yes	0
Rs3_18755	EUC57648.1	6e-27	No
Rs3_18797	EUC66570.1	2.8	No
Rs3_1895	EUC59219.1	0	Yes	0
Rs3_19020	EUC56501.1	2e-43	No
Rs3_19020	EUC56501.1	3e-25	No
Rs3_19020	EUC56501.1	3e-19	No
Rs3_1903	EUC55021.1	0	Yes	0
Rs3_19059	EUC58609.1	8e-140	Yes	4e-141
Rs3_19100	EUC56377.1	2e-24	No
Rs3_1912	EUC58595.1	0	Yes	0
Rs3_19154	EUC57485.1	0.0001	No
Rs3_19177	EUC57402.1	6e-95	Yes	4e-96
Rs3_19185	EUC58653.1	3	No
Rs3_1920	EUC55395.1	4e-63	Yes	3e-64
Rs3_1921	EUC55745.1	0	Yes	0
Rs3_19231	EUC65329.1	8.1	No
Rs3_19254	EUC55905.1	3e-60	No
Rs3_19256	EUC55906.1	0	Yes	0
Rs3_1926	EUC58411.1	0	Yes	0
Rs3_19281	EUC58255.1	4e-100	Yes	3e-101
Rs3_19340	EUC54187.1	1e-10	No
Rs3_19350	EUC66930.1	0	Yes	0
Rs3_1939	EUC55125.1	3e-129	Yes	2e-130
Rs3_19409	EUC55182.1	0	Yes	0
Rs3_19418	EUC54431.1	3e-12	No
Rs3_1942	EUC57311.1	0	Yes	0
Rs3_1946	EUC64775.1	3e-130	Yes	2e-131
Rs3_19466	EUC67714.1	8e-08	Yes	5e-09
Rs3_19562	EUC63686.1	3e-37	Yes	2e-37
Rs3_196	EUC67065.1	1e-100	No
Rs3_19607	EUC55055.1	0	Yes	0
Rs3_1962	EUC54381.1	0	Yes	0
Rs3_19634	EUC55036.1	5e-178	Yes	3e-179
Rs3_19644	EUC53554.1	0	Yes	0
Rs3_19645	EUC53555.1	0	Yes	0
Rs3_19646	EUC54417.1	1e-29	No
Rs3_19649	EUC53848.1	7.4	No
Rs3_19659	EUC58587.1	3e-20	No
Rs3_19662	EUC54967.1	1.4	No
Rs3_19671	EUC58697.1	2e-05	Yes	2e-05
Rs3_19673	EUC58534.1	9e-108	Yes	6e-109
Rs3_19688	EUC67714.1	7e-07	No
Rs3_19738	EUC60428.1	0	Yes	0
Rs3_19761	EUC54420.1	1e-89	No
Rs3_19775	EUC54387.1	0.97	Yes	1.4
Rs3_19788	EUC59585.1	5e-48	No
Rs3_19879	EUC64180.1	2e-16	Yes	1e-17
Rs3_1989	EUC58587.1	4e-137	Yes	7e-138
Rs3_19919	EUC61616.1	4e-20	No
Rs3_1999	EUC54808.1	2e-70	Yes	1e-71
Rs3_20	EUC59290.1	2.3	No
Rs3_2000	EUC54809.1	0	Yes	0
Rs3_20009	EUC56501.1	0	Yes	0
Rs3_2002	EUC54811.1	0	Yes	0
Rs3_20069	EUC65358.1	0.44	No
Rs3_20098	EUC53516.1	2e-56	No
Rs3_20130	EUC54500.1	5.5	No
Rs3_20139	EUC67714.1	5e-06	No
Rs3_20175	EUC56788.1	6e-160	Yes	4e-161
Rs3_20211	EUC61424.1	0	Yes	0
Rs3_20222	EUC57485.1	0.0006	No
Rs3_2029	EUC56101.1	0	Yes	0
Rs3_2030	EUC54228.1	4e-158	No
Rs3_2031	EUC56102.1	6e-140	Yes	4e-141
Rs3_20315	EUC61525.1	1.4	No
Rs3_20333	EUC67738.1	0.14	Yes	0.12
Rs3_2035	EUC53535.1	0	Yes	0
Rs3_20371	EUC59888.1	7e-111	Yes	5e-112
Rs3_20491	EUC60970.1	0.072	Yes	0.062
Rs3_20535	EUC61616.1	3e-09	No
Rs3_207	EUC54420.1	5e-32	No
Rs3_207	EUC54420.1	1.2	No
Rs3_20750	EUC59802.1	5.3	No
Rs3_21	EUC63297.1	8e-14	No
Rs3_2105	EUC55821.1	0	Yes	0
Rs3_2110	EUC56928.1	0	Yes	0
Rs3_2111	EUC56929.1	0	Yes	0
Rs3_2142	EUC56951.1	2e-31	No
Rs3_2162	EUC61612.1	2e-09	No
Rs3_2197	EUC55084.1	0	Yes	0
Rs3_2198	EUC55086.1	9e-167	Yes	6e-168
Rs3_2200	EUC55088.1	0	Yes	0
Rs3_2230	EUC55074.1	2e-110	Yes	3e-111
Rs3_2232	EUC55107.1	5e-128	Yes	4e-129
Rs3_2259	EUC62571.1	5e-139	Yes	3e-140
Rs3_2260	EUC62569.1	7e-59	No
Rs3_2261	EUC56554.1	1e-134	Yes	7e-136
Rs3_2285	EUC53464.1	2e-141	Yes	2e-142
Rs3_2301	EUC66245.1	0	Yes	0
Rs3_2322	EUC61031.1	0	Yes	0
Rs3_2341	EUC61128.1	0	Yes	0
Rs3_2384	EUC67514.1	1e-08	No
Rs3_2384	EUC67514.1	0.0005	No
Rs3_2384	EUC67514.1	0.054	No
Rs3_2384	EUC67514.1	0.22	No
Rs3_2384	EUC67514.1	0.32	No
Rs3_2384	EUC67514.1	3	No
Rs3_2385	EUC54563.1	0	Yes	0
Rs3_2392	EUC55140.1	3e-114	No
Rs3_2395	EUC55104.1	0	Yes	0
Rs3_2410	EUC55632.1	0.032	No
Rs3_2415	EUC58286.1	0	Yes	0
Rs3_2474	EUC64533.1	0	Yes	0
Rs3_2478	EUC64537.1	0	Yes	0
Rs3_2482	EUC56907.1	4e-18	Yes	4e-18
Rs3_2532	EUC57354.1	2e-143	Yes	1e-144
Rs3_2543	EUC60979.1	2e-161	Yes	1e-162
Rs3_2559	EUC57069.1	1e-151	Yes	2e-152
Rs3_2563	EUC55050.1	0	Yes	0
Rs3_2564	EUC55051.1	0	Yes	0
Rs3_2578	EUC62117.1	0	Yes	0
Rs3_2593	EUC66374.1	0	Yes	0
Rs3_2608	EUC54865.1	0	Yes	0
Rs3_2631	EUC57231.1	0	Yes	0
Rs3_2685	EUC62540.1	0	Yes	0
Rs3_2703	EUC66386.1	0	Yes	0
Rs3_2708	EUC66391.1	1e-141	Yes	1e-142
Rs3_2731	EUC66415.1	0	Yes	0
Rs3_2735	EUC58508.1	0	Yes	0
Rs3_2738	EUC59098.1	7e-44	No
Rs3_2748	EUC61480.1	0	Yes	0
Rs3_277	EUC58700.1	1e-76	No
Rs3_2808	EUC62274.1	0	Yes	0
Rs3_2809	EUC62273.1	0	Yes	0
Rs3_281	EUC55280.1	3e-129	Yes	2e-130
Rs3_2812	EUC55030.1	0	Yes	0
Rs3_2820	EUC55826.1	0	Yes	0
Rs3_2827	EUC56117.1	6e-07	No
Rs3_2828	EUC56117.1	4e-122	Yes	3e-123
Rs3_2836	EUC58574.1	2e-171	No
Rs3_2853	EUC57449.1	0	Yes	0
Rs3_2863	EUC62663.1	0	Yes	0
Rs3_2885	EUC63768.1	0	Yes	0
Rs3_2886	EUC63769.1	0	Yes	0
Rs3_2887	EUC63770.1	0	Yes	0
Rs3_2892	EUC55236.1	0	No
Rs3_2895	EUC62921.1	0	Yes	0
Rs3_2950	EUC63809.1	0	Yes	0
Rs3_2958	EUC55745.1	7e-44	No
Rs3_2958	EUC55745.1	4e-15	No
Rs3_2961	EUC64939.1	0	Yes	0
Rs3_2966	EUC64935.1	0	Yes	0
Rs3_3042	EUC55370.1	0	Yes	0
Rs3_3078	EUC60708.1	1e-29	Yes	2e-30
Rs3_3083	EUC63781.1	0	Yes	0
Rs3_3110	EUC55525.1	1.6	No
Rs3_3111	EUC55632.1	4e-09	No
Rs3_3115	EUC54290.1	0	Yes	0
Rs3_3116	EUC54291.1	0	Yes	0
Rs3_3119	EUC54293.1	0	Yes	0
Rs3_3122	EUC56002.1	0	Yes	0
Rs3_3168	EUC59127.1	0.58	Yes	0.15
Rs3_3169	EUC67065.1	0	No
Rs3_3186	EUC53986.1	0	Yes	0
Rs3_3192	EUC56554.1	7e-45	No
Rs3_3221	EUC61108.1	0	Yes	0
Rs3_3228	EUC58274.1	2e-42	Yes	1e-42
Rs3_3237	EUC56740.1	0	Yes	0
Rs3_3282	EUC57677.1	2e-136	Yes	2e-137
Rs3_3289	EUC55453.1	0	Yes	0
Rs3_3296	EUC55446.1	0	Yes	0
Rs3_3310	EUC63854.1	0	Yes	0
Rs3_3329	EUC63836.1	0	Yes	0
Rs3_3362	EUC62298.1	0	Yes	0
Rs3_3423	EUC62919.1	0	Yes	0
Rs3_3425	EUC57231.1	3e-26	No
Rs3_3432	EUC60953.1	0	Yes	0
Rs3_3455	EUC56048.1	8e-160	Yes	5e-161
Rs3_346	EUC67777.1	1e-60	Yes	9e-62
Rs3_3468	EUC63230.1	0	Yes	0
Rs3_3471	EUC63227.1	6e-119	Yes	5e-120
Rs3_3473	EUC63225.1	1e-112	Yes	9e-114
Rs3_3474	EUC63224.1	7e-148	Yes	5e-149
Rs3_3482	EUC63217.1	0	Yes	0
Rs3_3510	EUC56870.1	0	Yes	0
Rs3_3510	EUC56870.1	0	Yes	0
Rs3_3511	EUC56872.1	0	Yes	0
Rs3_3517	EUC54656.1	1e-126	Yes	8e-128
Rs3_3525	EUC62946.1	0	Yes	0
Rs3_3526	EUC62945.1	0	Yes	0
Rs3_3528	EUC56515.1	1e-84	Yes	9e-86
Rs3_3574	EUC62873.1	0	Yes	0
Rs3_3638	EUC62328.1	0	Yes	0
Rs3_3649	EUC66171.1	0	Yes	0
Rs3_368	EUC55880.1	7.8	No
Rs3_3694	EUC54829.1	0	Yes	0
Rs3_3709	EUC58950.1	0	Yes	0
Rs3_3719	EUC57179.1	0	Yes	0
Rs3_3720	EUC57180.1	6e-136	Yes	5e-137
Rs3_3737	EUC62951.1	0	Yes	0
Rs3_3743	EUC63373.1	0	Yes	0
Rs3_3746	EUC63376.1	1e-101	Yes	1e-102
Rs3_3747	EUC63377.1	0	Yes	0
Rs3_3759	EUC60936.1	1e-176	Yes	9e-178
Rs3_3780	EUC57203.1	0	Yes	0
Rs3_3782	EUC54892.1	5e-126	Yes	4e-127
Rs3_3783	EUC54891.1	0	Yes	0
Rs3_3799	EUC60568.1	1e-121	Yes	9e-123
Rs3_3805	EUC58602.1	0	Yes	0
Rs3_3818	EUC59856.1	4e-176	Yes	3e-177
Rs3_3838	EUC55094.1	0	Yes	0
Rs3_3839	EUC55092.1	0	No
Rs3_3840	EUC55092.1	0	Yes	0
Rs3_3841	EUC55091.1	7e-161	Yes	5e-162
Rs3_3844	EUC55089.1	0	Yes	0
Rs3_3857	EUC61094.1	0	Yes	0
Rs3_3873	EUC59444.1	0	Yes	0
Rs3_3878	EUC62915.1	3e-06	Yes	2e-07
Rs3_3878	EUC62915.1	0.005	Yes	2e-07
Rs3_3879	EUC62915.1	0.004	No
Rs3_3902	EUC60575.1	2e-128	Yes	1e-129
Rs3_3907	EUC60775.1	0	Yes	0
Rs3_3909	EUC56547.1	4e-111	Yes	2e-112
Rs3_3931	EUC56627.1	0	Yes	0
Rs3_3939	EUC56633.1	0	Yes	0
Rs3_3964	EUC59442.1	0	Yes	0
Rs3_3965	EUC60923.1	7e-33	Yes	8e-34
Rs3_3965	EUC60923.1	5e-22	Yes	8e-34
Rs3_3966	EUC59443.1	0	Yes	0
Rs3_3976	EUC54605.1	0	Yes	0
Rs3_3979	EUC58498.1	1e-84	No
Rs3_3992	EUC60907.1	1e-23	No
Rs3_4015	EUC63653.1	0	Yes	0
Rs3_4048	EUC64370.1	0	Yes	0
Rs3_4049	EUC64369.1	0	Yes	0
Rs3_4080	EUC60837.1	0.24	Yes	0.099
Rs3_4084	EUC55931.1	2e-158	Yes	1e-159
Rs3_4086	EUC54767.1	0	Yes	0
Rs3_4100	EUC55313.1	1e-159	Yes	1e-160
Rs3_4119	EUC63663.1	0	Yes	0
Rs3_4127	EUC57194.1	0	Yes	0
Rs3_4132	EUC62681.1	0	Yes	0
Rs3_4182	EUC64351.1	0	Yes	0
Rs3_4186	EUC60870.1	0	Yes	0
Rs3_4197	EUC66495.1	0	Yes	0
Rs3_4218	EUC66513.1	0	Yes	0
Rs3_4244	EUC55457.1	0	Yes	0
Rs3_4297	EUC62932.1	0	Yes	0
Rs3_4327	EUC55781.1	7e-82	Yes	5e-83
Rs3_4343	EUC58866.1	8e-83	Yes	5e-84
Rs3_435	EUC66662.1	2.1	No
Rs3_4351	EUC58640.1	0	Yes	0
Rs3_4354	EUC58844.1	0	Yes	0
Rs3_4373	EUC57648.1	5e-18	No
Rs3_4380	EUC58572.1	0	Yes	0
Rs3_4381	EUC58573.1	0	Yes	0
Rs3_4382	EUC58574.1	0	Yes	0
Rs3_4391	EUC54531.1	1e-149	No
Rs3_4401	EUC62929.1	1.5	Yes	0.21
Rs3_4451	EUC54550.1	0	Yes	0
Rs3_4452	EUC54549.1	0	Yes	0
Rs3_4471	EUC62783.1	0	Yes	0
Rs3_4472	EUC62782.1	0	Yes	0
Rs3_4480	EUC55992.1	0	Yes	0
Rs3_4490	EUC59188.1	0	Yes	0
Rs3_4509	EUC60896.1	0	Yes	0
Rs3_4511	EUC59423.1	0.57	Yes	0.56
Rs3_4526	EUC57047.1	2e-152	No
Rs3_4530	EUC54059.1	0	Yes	0
Rs3_456	EUC61032.1	2e-104	Yes	9e-103
Rs3_4565	EUC56554.1	2e-30	No
Rs3_4568	EUC56551.1	7e-136	Yes	4e-137
Rs3_4571	EUC56548.1	7e-59	Yes	1e-60
Rs3_4588	EUC56751.1	0	Yes	0
Rs3_4605	EUC59587.1	7e-140	Yes	5e-141
Rs3_4648	EUC55945.1	3e-148	Yes	2e-149
Rs3_4656	EUC55937.1	0	Yes	0
Rs3_4675	EUC57419.1	0	Yes	0
Rs3_4676	EUC57420.1	0	Yes	0
Rs3_4685	EUC55576.1	0.53	Yes	0.54
Rs3_473	EUC56730.1	6e-27	No
Rs3_4770	EUC60410.1	1e-161	Yes	8e-163
Rs3_4774	EUC61273.1	0	Yes	0
Rs3_4783	EUC65079.1	1e-76	Yes	7e-78
Rs3_4791	EUC62988.1	0	Yes	0
Rs3_4794	EUC55061.1	0	Yes	0
Rs3_4795	EUC55062.1	0	Yes	0
Rs3_4800	EUC53949.1	0	Yes	0
Rs3_4827	EUC62663.1	6e-29	No
Rs3_4828	EUC65087.1	0	Yes	0
Rs3_4832	EUC58645.1	0	Yes	0
Rs3_4870	EUC58259.1	0	Yes	0
Rs3_4977	EUC56011.1	0	Yes	0
Rs3_4980	EUC56008.1	0	Yes	0
Rs3_4982	EUC56006.1	0	Yes	0
Rs3_5004	EUC67024.1	0	Yes	0
Rs3_5021	EUC67039.1	0	Yes	0
Rs3_5022	EUC67040.1	0	Yes	0
Rs3_5023	EUC67041.1	0	Yes	0
Rs3_5029	EUC67046.1	0	Yes	0
Rs3_5049	EUC67065.1	0	Yes	0
Rs3_5060	EUC64149.1	0	Yes	0
Rs3_5070	EUC63656.1	0	Yes	0
Rs3_5083	EUC62628.1	0	Yes	0
Rs3_5087	EUC62633.1	9e-133	Yes	6e-134
Rs3_5092	EUC62638.1	0	Yes	0
Rs3_5112	EUC61724.1	3e-167	Yes	2e-168
Rs3_5114	EUC61725.1	1e-100	Yes	6e-102
Rs3_5124	EUC58776.1	7e-140	Yes	5e-141
Rs3_5126	EUC58778.1	0	Yes	0
Rs3_5144	EUC59077.1	0	Yes	0
Rs3_5178	EUC54880.1	0	Yes	0
Rs3_5181	EUC54947.1	0	Yes	0
Rs3_5197	EUC56385.1	0	Yes	0
Rs3_5199	EUC56417.1	0	Yes	0
Rs3_5216	EUC56448.1	1e-96	Yes	8e-98
Rs3_5230	EUC56601.1	0	Yes	0
Rs3_5236	EUC56704.1	0	Yes	0
Rs3_5251	EUC67800.1	0	Yes	0
Rs3_5262	EUC67599.1	3e-116	No
Rs3_5288	EUC67729.1	3e-104	Yes	2e-105
Rs3_534	EUC66033.1	9.8	No
Rs3_5342	EUC67659.1	1e-50	Yes	8e-52
Rs3_5343	EUC67660.1	2e-53	Yes	1e-54
Rs3_5344	EUC67647.1	2e-39	No
Rs3_5372	EUC67645.1	0	Yes	0
Rs3_5376	EUC67660.1	1e-28	No
Rs3_5377	EUC67647.1	2e-52	Yes	2e-53
Rs3_5378	EUC67648.1	7e-51	Yes	5e-52
Rs3_538	EUC54243.1	0.99	Yes	0.24
Rs3_5390	EUC67628.1	9e-111	Yes	6e-112
Rs3_5410	EUC67626.1	0	Yes	0
Rs3_5418	EUC67599.1	3e-116	Yes	2e-117
Rs3_5516	EUC67409.1	0	Yes	0
Rs3_5545	EUC67437.1	0	Yes	0
Rs3_5579	EUC67465.1	0	Yes	0
Rs3_5593	EUC67479.1	0	Yes	0
Rs3_5613	EUC67499.1	0	Yes	0
Rs3_5627	EUC67519.1	0	Yes	0
Rs3_5679	EUC67117.1	0	Yes	0
Rs3_5684	EUC67121.1	0	Yes	0
Rs3_5695	EUC67131.1	0	Yes	0
Rs3_5767	EUC67196.1	0	Yes	0
Rs3_5852	EUC67281.1	2e-117	Yes	1e-118
Rs3_5853	EUC67281.1	2e-107	No
Rs3_5878	EUC67308.1	1e-102	Yes	7e-104
Rs3_5880	EUC67310.1	2e-99	Yes	1e-100
Rs3_5913	EUC67338.1	6e-129	Yes	4e-130
Rs3_5950	EUC67371.1	7e-117	Yes	3e-118
Rs3_5951	EUC67372.1	0	Yes	0
Rs3_5965	EUC67018.1	5e-138	Yes	8e-139
Rs3_5965	EUC67018.1	2e-102	Yes	8e-139
Rs3_5969	EUC56599.1	3.2	No
Rs3_5978	EUC67001.1	0	Yes	0
Rs3_5981	EUC54431.1	7e-146	No
Rs3_5999	EUC62298.1	3e-09	No
Rs3_6001	EUC66941.1	0	Yes	0
Rs3_6006	EUC55779.1	0.32	No
Rs3_6007	EUC58216.1	6.3	No
Rs3_6045	EUC66984.1	3e-48	Yes	2e-48
Rs3_6109	EUC66703.1	0	Yes	0
Rs3_6141	EUC66744.1	0	Yes	0
Rs3_6144	EUC66747.1	0	Yes	0
Rs3_6161	EUC54534.1	1.8	Yes	0.36
Rs3_618	EUC62791.1	1.5	No
Rs3_6214	EUC66859.1	3e-128	No
Rs3_6225	EUC66831.1	0	Yes	0
Rs3_6227	EUC66834.1	0	Yes	0
Rs3_6252	EUC66857.1	0	Yes	0
Rs3_6254	EUC66859.1	9e-163	Yes	6e-164
Rs3_6255	EUC66859.1	1e-130	No
Rs3_6259	EUC66864.1	0	Yes	0
Rs3_6284	EUC66890.1	0	No
Rs3_6285	EUC66890.1	0	Yes	0
Rs3_6288	EUC66893.1	0	Yes	0
Rs3_6303	EUC66169.1	0	Yes	0
Rs3_6304	EUC66170.1	0	Yes	0
Rs3_6306	EUC66173.1	0	Yes	0
Rs3_6329	EUC66210.1	0	Yes	0
Rs3_6330	EUC66211.1	0	Yes	0
Rs3_6355	EUC66232.1	0	Yes	0
Rs3_6356	EUC66233.1	0	Yes	0
Rs3_6412	EUC66291.1	0	Yes	0
Rs3_6418	EUC66297.1	0	Yes	0
Rs3_6441	EUC66324.1	6e-121	Yes	4e-122
Rs3_6481	EUC66362.1	0	Yes	0
Rs3_6482	EUC66363.1	0	Yes	0
Rs3_6494	EUC66424.1	0	Yes	0
Rs3_6518	EUC66447.1	0	Yes	0
Rs3_6519	EUC66448.1	1e-167	Yes	7e-169
Rs3_6522	EUC66462.1	0	Yes	0
Rs3_6588	EUC66574.1	3e-153	Yes	2e-154
Rs3_6589	EUC66575.1	0	Yes	0
Rs3_6590	EUC66576.1	0	Yes	0
Rs3_6609	EUC65929.1	8e-153	Yes	6e-154
Rs3_6627	EUC65948.1	8e-124	Yes	5e-125
Rs3_6628	EUC65949.1	0	Yes	0
Rs3_6677	EUC65369.1	2.7	Yes	0.4
Rs3_669	EUC59260.1	4e-87	No
Rs3_6692	EUC66025.1	0	Yes	0
Rs3_6695	EUC66027.1	0	Yes	0
Rs3_6749	EUC66074.1	0	Yes	0
Rs3_6804	EUC66125.1	0	Yes	0
Rs3_6812	EUC66134.1	0	Yes	0
Rs3_6813	EUC66135.1	0	Yes	0
Rs3_6813	EUC66135.1	3e-51	Yes	0
Rs3_6813	EUC66135.1	5e-23	Yes	0
Rs3_6813	EUC66135.1	1e-15	Yes	0
Rs3_6813	EUC66135.1	0.097	Yes	0
Rs3_6864	EUC53864.1	0.0007	Yes	6e-05
Rs3_6872	EUC65194.1	1e-151	Yes	8e-153
Rs3_6873	EUC65195.1	4e-132	Yes	2e-133
Rs3_6882	EUC56461.1	0.11	Yes	0.039
Rs3_6885	EUC65206.1	0	Yes	0
Rs3_6889	EUC65210.1	0	Yes	0
Rs3_6890	EUC65211.1	0	Yes	0
Rs3_6909	EUC65229.1	3e-169	Yes	2e-170
Rs3_6928	EUC65246.1	0	Yes	0
Rs3_6940	EUC65259.1	0	Yes	0
Rs3_6942	EUC65260.1	2e-43	Yes	1e-44
Rs3_6960	EUC59791.1	0.97	No
Rs3_6964	EUC65279.1	0	Yes	0
Rs3_6983	EUC65299.1	0	Yes	0
Rs3_6985	EUC65301.1	0	Yes	0
Rs3_6995	EUC65310.1	2e-152	Yes	2e-153
Rs3_7053	EUC65371.1	0	Yes	0
Rs3_7054	EUC65372.1	0	Yes	0
Rs3_706	EUC56776.1	0.66	No
Rs3_7081	EUC65399.1	0	Yes	0
Rs3_7093	EUC65412.1	0	Yes	0
Rs3_7109	EUC65428.1	4e-108	Yes	1e-109
Rs3_7109	EUC65428.1	5e-54	Yes	1e-109
Rs3_7145	EUC65479.1	0	Yes	0
Rs3_7149	EUC65483.1	0	Yes	0
Rs3_7196	EUC65526.1	0	Yes	0
Rs3_7219	EUC65562.1	2e-82	Yes	2e-83
Rs3_726	EUC60965.1	1e-63	No
Rs3_7273	EUC65619.1	0	Yes	0
Rs3_7275	EUC65621.1	3e-96	Yes	2e-97
Rs3_7279	EUC65626.1	0	Yes	0
Rs3_7287	EUC65619.1	4e-27	No
Rs3_7292	EUC65648.1	0	Yes	0
Rs3_7305	EUC65659.1	0	Yes	0
Rs3_7325	EUC61610.1	0.005	No
Rs3_7326	EUC61612.1	2e-10	No
Rs3_7336	EUC65717.1	0	Yes	0
Rs3_7464	EUC64883.1	0	Yes	0
Rs3_7474	EUC64892.1	0	Yes	0
Rs3_7485	EUC64907.1	0	Yes	0
Rs3_7488	EUC64907.1	3e-172	No
Rs3_7501	EUC64924.1	0	Yes	0
Rs3_7506	EUC64931.1	3e-174	Yes	1e-175
Rs3_7508	EUC64953.1	3e-111	Yes	2e-112
Rs3_7513	EUC64960.1	0	Yes	0
Rs3_7606	EUC65048.1	0	Yes	0
Rs3_7647	EUC65112.1	0	No
Rs3_7657	EUC65111.1	4e-80	Yes	3e-81
Rs3_7658	EUC65112.1	0	Yes	0
Rs3_7676	EUC65131.1	1e-124	Yes	9e-126
Rs3_7680	EUC64473.1	0	Yes	0
Rs3_7684	EUC64477.1	0	Yes	0
Rs3_7685	EUC64479.1	0	No
Rs3_7686	EUC64479.1	0	Yes	0
Rs3_7721	EUC58224.1	4e-86	No
Rs3_7732	EUC54740.1	0	Yes	0
Rs3_7772	EUC58875.1	6e-15	Yes	8e-16
Rs3_7820	EUC59294.1	1.4	No
Rs3_7823	EUC54540.1	2e-56	No
Rs3_7839	EUC61205.1	6e-09	No
Rs3_7856	EUC62648.1	8e-131	No
Rs3_7877	EUC56217.1	5e-31	Yes	1e-31
Rs3_7881	EUC54228.1	8e-37	No
Rs3_7984	EUC57539.1	4e-61	No
Rs3_7990	EUC53943.1	3e-18	Yes	9e-19
Rs3_8007	EUC56316.1	3e-82	Yes	4e-83
Rs3_8040	EUC57668.1	2e-140	Yes	1e-141
Rs3_8057	EUC64137.1	3e-44	No
Rs3_8192	EUC55194.1	3e-45	Yes	6e-46
Rs3_8193	EUC57143.1	0	Yes	0
Rs3_821	EUC54440.1	6e-74	No
Rs3_828	EUC63920.1	9.2	No
Rs3_8281	EUC61094.1	2e-42	No
Rs3_8288	EUC60965.1	2e-66	Yes	2e-67
Rs3_8334	EUC56295.1	0.003	No
Rs3_8348	EUC55163.1	6e-51	No
Rs3_8351	EUC58869.1	0.027	Yes	0.002
Rs3_8356	EUC67013.1	0	Yes	0
Rs3_8380	EUC54044.1	0	Yes	0
Rs3_8409	EUC62019.1	0.18	No
Rs3_8433	EUC60771.1	0.25	Yes	0.12
Rs3_8499	EUC54432.1	0.0002	Yes	3e-05
Rs3_8503	EUC56554.1	4e-24	No
Rs3_8531	EUC63141.1	0.38	Yes	0.22
Rs3_8556	EUC54740.1	2e-48	No
Rs3_8645	EUC59277.1	3e-40	Yes	3e-41
Rs3_8685	EUC56029.1	1.2	No
Rs3_8691	EUC59010.1	1.6	No
Rs3_8736	EUC58632.1	6e-68	No
Rs3_8772	EUC67714.1	0.003	No
Rs3_8802	EUC60236.1	0.065	Yes	0.039
Rs3_8819	EUC65469.1	1.4	No
Rs3_8855	EUC61280.1	3.7	#N/A	#N/A
Rs3_8906	EUC59705.1	0.97	No
Rs3_8914	EUC64523.1	0	Yes	0
Rs3_8954	EUC63805.1	0	Yes	0
Rs3_8962	EUC63817.1	0	Yes	0
Rs3_902	EUC54428.1	0.71	No
Rs3_9020	EUC63914.1	0	Yes	0
Rs3_9023	EUC63918.1	1e-159	Yes	1e-160
Rs3_9025	EUC63918.1	2e-140	No
Rs3_9032	EUC63926.1	4e-156	Yes	2e-157
Rs3_9035	EUC63929.1	0	Yes	0
Rs3_9061	EUC63955.1	1e-124	Yes	3e-125
Rs3_9078	EUC63968.1	0	Yes	0
Rs3_9078	EUC63968.1	1e-99	Yes	0
Rs3_9079	EUC53577.1	0.017	Yes	0.005
Rs3_9091	EUC63984.1	2e-40	No
Rs3_9101	EUC63994.1	3e-48	No
Rs3_9102	EUC63995.1	4e-145	Yes	3e-146
Rs3_9103	EUC56800.1	5e-158	No
Rs3_9129	EUC64021.1	0	Yes	0
Rs3_9134	EUC64026.1	0	Yes	0
Rs3_9151	EUC64042.1	0	Yes	0
Rs3_9183	EUC64075.1	7e-172	Yes	5e-173
Rs3_9206	EUC64106.1	0	Yes	0
Rs3_9210	EUC64110.1	0	Yes	0
Rs3_9224	EUC64124.1	0	Yes	0
Rs3_9225	EUC64125.1	1e-110	Yes	1e-111
Rs3_9239	EUC64138.1	1e-170	Yes	6e-172
Rs3_9240	EUC64139.1	0	Yes	0
Rs3_9247	EUC64146.1	0	Yes	0
Rs3_9271	EUC64184.1	0	Yes	0
Rs3_9283	EUC64196.1	0	Yes	0
Rs3_9285	EUC64198.1	0	Yes	0
Rs3_9288	EUC64201.1	0	Yes	0
Rs3_9300	EUC64210.1	0	Yes	0
Rs3_9310	EUC64220.1	0	Yes	0
Rs3_9319	EUC64248.1	0	Yes	0
Rs3_9320	EUC64250.1	0	Yes	0
Rs3_9321	EUC64251.1	0	Yes	0
Rs3_9337	EUC64267.1	2e-104	Yes	7e-106
Rs3_9348	EUC64276.1	2e-175	Yes	9e-177
Rs3_9349	EUC64277.1	0	Yes	0
Rs3_9350	EUC64278.1	0	Yes	0
Rs3_9394	EUC64321.1	0	Yes	0
Rs3_9397	EUC64325.1	0	Yes	0
Rs3_9426	EUC64349.1	0	Yes	0
Rs3_9438	EUC64402.1	0	Yes	0
Rs3_9440	EUC64404.1	0	Yes	0
Rs3_9452	EUC63639.1	0	Yes	0
Rs3_9456	EUC63642.1	0	Yes	0
Rs3_9459	EUC63644.1	3e-177	No
Rs3_9462	EUC63650.1	0	Yes	0
Rs3_9474	EUC63668.1	0	Yes	0
Rs3_9476	EUC63669.1	0	Yes	0
Rs3_9480	EUC63673.1	0	Yes	0
Rs3_9487	EUC63681.1	0	Yes	0
Rs3_9494	EUC63111.1	0	Yes	0
Rs3_9504	EUC63120.1	0	Yes	0
Rs3_9512	EUC63127.1	0	Yes	0
Rs3_9515	EUC63129.1	0	Yes	0
Rs3_9518	EUC63133.1	0	Yes	0
Rs3_9523	EUC63149.1	7e-41	Yes	7e-42
Rs3_9540	EUC63163.1	8e-125	Yes	6e-126
Rs3_9541	EUC63164.1	0	Yes	0
Rs3_9551	EUC63181.1	0	Yes	0
Rs3_9552	EUC63182.1	0	Yes	0
Rs3_9553	EUC63183.1	0	Yes	0
Rs3_9556	EUC63187.1	0	Yes	0
Rs3_9577	EUC63206.1	5e-159	Yes	5e-161
Rs3_9603	EUC63249.1	0	Yes	0
Rs3_9619	EUC63263.1	2e-140	Yes	1e-141
Rs3_9677	EUC63332.1	0	Yes	0
Rs3_9702	EUC63357.1	3e-103	No
Rs3_9702	EUC63357.1	6e-89	No
Rs3_9702	EUC63357.1	3e-26	No
Rs3_9702	EUC63357.1	1e-22	No
Rs3_9702	EUC63357.1	5e-17	No
Rs3_9702	EUC63357.1	4e-12	No
Rs3_9702	EUC63357.1	1e-05	No
Rs3_9703	EUC63357.1	0	Yes	0
Rs3_9720	EUC63372.1	0	Yes	0
Rs3_9749	EUC63408.1	0	Yes	0
Rs3_9754	EUC63413.1	0	Yes	0
Rs3_9754	EUC63413.1	2e-39	Yes	0
Rs3_9754	EUC63413.1	2e-17	Yes	0
Rs3_9762	EUC63420.1	0	Yes	0
Rs3_9770	EUC63427.1	0	Yes	0
Rs3_9787	EUC63445.1	0	Yes	0
Rs3_9788	EUC63446.1	0	Yes	0
Rs3_9823	EUC62785.1	0	Yes	0
Rs3_9852	EUC62809.1	0	Yes	0
Rs3_9861	EUC62829.1	0	Yes	0
Rs3_9872	EUC62855.1	4e-152	No
Rs3_9872	EUC62855.1	7e-40	No
Rs3_9889	EUC54531.1	9e-95	No
Rs3_9911	EUC62892.1	0	Yes	0
Rs3_9918	EUC62900.1	0	Yes	0
Rs3_9919	EUC58573.1	4e-17	No
Rs3_9941	EUC55745.1	2e-39	No
Rs3_9956	EUC62991.1	0	Yes	0
Rs3_9963	EUC62999.1	0	Yes	0
Rs3_9975	EUC63011.1	0	Yes	0
Rs3_9979	EUC63018.1	0	Yes	0
Rs3_9979	EUC63018.1	0	Yes	0
Rs3_9996	EUC61965.1	5e-158	Yes	3e-159
